# Supplementary material for: A single cell atlas of human cornea that defines its development, limbal progenitor cells and their interactions with the immune cells
Source: Ocul Surf. 2021 Jul;21:279–98. doi: 10.1016/j.jtos.2021.03.010 (PMC8343164; doi:10.1016/j.jtos.2021.03.010)
Supplement: Multimedia component 1 [file mmc1.xlsx]

## Sheet: Table S1
	p_val	avg_logFC	pct.1	pct.2	p_val_adj	cluster	gene	predicted cell type
1	0	2.10464	0.992	0.776	0	0	KRT13	Conjunctival Basal Epithelium
2	0	1.63652	0.995	0.834	0	0	KRT19	Conjunctival Basal Epithelium
3	0	1.62128	0.993	0.697	0	0	SLPI	Conjunctival Basal Epithelium
4	0	1.43613	0.993	0.567	0	0	AQP3	Conjunctival Basal Epithelium
5	0	1.41916	0.913	0.704	0	0	S100A8	Conjunctival Basal Epithelium
6	0	1.27812	0.954	0.79	0	0	S100A9	Conjunctival Basal Epithelium
7	0	1.13494	1	0.993	0	0	S100A11	Conjunctival Basal Epithelium
8	0	1.11222	0.996	0.852	0	0	CSRP2	Conjunctival Basal Epithelium
9	0	1.02542	0.973	0.854	0	0	HES1	Conjunctival Basal Epithelium
10	0	0.991866	0.844	0.436	0	0	IGFBP3	Conjunctival Basal Epithelium
11	0	0.955463	1	0.977	0	0	FABP5	Conjunctival Basal Epithelium
12	0	0.934601	0.967	0.83	0	0	ATF3	Conjunctival Basal Epithelium
13	0	0.927203	0.98	0.716	0	0	LMO4	Conjunctival Basal Epithelium
14	0	0.923982	0.834	0.648	0	0	PLAUR	Conjunctival Basal Epithelium
15	0	0.881479	0.913	0.705	0	0	NRARP	Conjunctival Basal Epithelium
16	0	0.864226	0.912	0.757	0	0	IL1RN	Conjunctival Basal Epithelium
17	0	0.842803	0.786	0.497	0	0	TFPI2	Conjunctival Basal Epithelium
18	0	0.841516	0.859	0.484	0	0	CP	Conjunctival Basal Epithelium
19	0	0.817313	0.933	0.639	0	0	CXCL17	Conjunctival Basal Epithelium
20	0	0.812958	0.982	0.71	0	0	NUPR1	Conjunctival Basal Epithelium
21	0	0.779794	0.947	0.814	0	0	PMAIP1	Conjunctival Basal Epithelium
22	0	0.713215	0.945	0.654	0	0	GPNMB	Conjunctival Basal Epithelium
23	0	0.709316	0.896	0.513	0	0	LSP1	Conjunctival Basal Epithelium
24	0	0.69791	0.869	0.737	0	0	DUSP5	Conjunctival Basal Epithelium
25	0	0.695367	0.864	0.444	0	0	FAM213A	Conjunctival Basal Epithelium
26	0	0.686151	0.995	0.93	0	0	SFN	Conjunctival Basal Epithelium
27	0	0.665314	0.856	0.69	0	0	PLAU	Conjunctival Basal Epithelium
28	0	0.66355	0.962	0.8	0	0	CLEC2B	Conjunctival Basal Epithelium
29	0	0.649312	0.95	0.798	0	0	BTG2	Conjunctival Basal Epithelium
30	0	0.648098	0.85	0.64	0	0	DEFB1	Conjunctival Basal Epithelium
31	0	0.644549	0.84	0.638	0	0	MGST1	Conjunctival Basal Epithelium
32	0	0.642352	0.913	0.759	0	0	RHOV	Conjunctival Basal Epithelium
33	0	0.641571	0.937	0.734	0	0	S100A16	Conjunctival Basal Epithelium
34	0	0.636597	0.974	0.886	0	0	RND3	Conjunctival Basal Epithelium
35	0	0.633384	0.996	0.911	0	0	ZFP36L1	Conjunctival Basal Epithelium
36	0	0.627793	0.993	0.913	0	0	ZFP36	Conjunctival Basal Epithelium
37	0	0.621248	0.877	0.606	0	0	AQP5	Conjunctival Basal Epithelium
38	0	0.619702	0.973	0.894	0	0	NFKBIA	Conjunctival Basal Epithelium
39	0	0.603237	0.851	0.682	0	0	ITPKC	Conjunctival Basal Epithelium
40	0	0.602062	0.994	0.944	0	0	CLDN4	Conjunctival Basal Epithelium
41	0	0.600559	0.743	0.493	0	0	CDC42EP4	Conjunctival Basal Epithelium
42	0	0.580196	0.79	0.585	0	0	DSG3	Conjunctival Basal Epithelium
43	0	0.579346	0.861	0.697	0	0	OVOL1	Conjunctival Basal Epithelium
44	0	0.572634	0.91	0.65	0	0	ETS2	Conjunctival Basal Epithelium
45	0	0.56853	0.903	0.7	0	0	CSTA	Conjunctival Basal Epithelium
46	0	0.566183	0.911	0.734	0	0	ZNF750	Conjunctival Basal Epithelium
47	0	0.559922	0.736	0.446	0	0	FAM3B	Conjunctival Basal Epithelium
48	0	0.557783	0.77	0.52	0	0	LRRC8A	Conjunctival Basal Epithelium
49	0	0.556645	0.837	0.533	0	0	F3	Conjunctival Basal Epithelium
50	0	0.550416	0.692	0.394	0	0	AC025154.2	Conjunctival Basal Epithelium
51	0	0.541455	0.978	0.831	0	0	KLF5	Conjunctival Basal Epithelium
52	0	0.525578	0.924	0.764	0	0	MIR200CHG	Conjunctival Basal Epithelium
53	0	0.515024	0.758	0.491	0	0	KLK11	Conjunctival Basal Epithelium
54	0	0.511604	0.646	0.426	0	0	BBC3	Conjunctival Basal Epithelium
55	0	0.500382	1	0.953	0	0	TACSTD2	Conjunctival Basal Epithelium
56	0	0.487317	0.619	0.361	0	0	BAALC	Conjunctival Basal Epithelium
57	0	0.46624	0.881	0.68	0	0	A4GALT	Conjunctival Basal Epithelium
58	0	0.462081	0.85	0.494	0	0	MDK	Conjunctival Basal Epithelium
59	0	0.445354	1	0.924	0	0	ELF3	Conjunctival Basal Epithelium
60	0	0.425247	0.78	0.548	0	0	KDM6B	Conjunctival Basal Epithelium
61	0	0.354366	0.736	0.42	0	0	CHCHD10	Conjunctival Basal Epithelium
62	0	0.306158	0.906	0.747	0	0	KRT15	Conjunctival Basal Epithelium
63	4.84596e-306	0.406201	0.71	0.473	9.69192e-303	0	ZC3H12A	Conjunctival Basal Epithelium
64	2.21817e-296	0.549692	0.957	0.865	4.43634e-293	0	PHLDA2	Conjunctival Basal Epithelium
65	3.78903e-296	0.520924	0.796	0.58	7.57806e-293	0	DDIT4	Conjunctival Basal Epithelium
66	7.0784e-296	0.560065	0.997	0.985	1.41568e-292	0	ANXA1	Conjunctival Basal Epithelium
67	1.51511e-291	0.375807	0.889	0.687	3.03023e-288	0	MIDN	Conjunctival Basal Epithelium
68	1.70649e-290	0.452866	0.971	0.902	3.41299e-287	0	PNRC1	Conjunctival Basal Epithelium
69	1.1412e-289	0.430214	0.665	0.435	2.28241e-286	0	TNFAIP8	Conjunctival Basal Epithelium
70	3.13854e-287	0.418892	0.659	0.442	6.27709e-284	0	WFDC2	Conjunctival Basal Epithelium
71	5.45519e-287	0.43856	0.942	0.811	1.09104e-283	0	DENND2C	Conjunctival Basal Epithelium
72	4.25727e-283	0.440809	0.872	0.676	8.51455e-280	0	NFKBIZ	Conjunctival Basal Epithelium
73	6.1538e-281	0.376916	0.882	0.721	1.23076e-277	0	SERINC2	Conjunctival Basal Epithelium
74	3.66028e-278	0.387384	0.987	0.871	7.32057e-275	0	TXNIP	Conjunctival Basal Epithelium
75	3.91903e-278	0.478393	0.524	0.316	7.83807e-275	0	CEL	Conjunctival Basal Epithelium
76	6.09756e-273	0.405165	0.992	0.89	1.21951e-269	0	JUNB	Conjunctival Basal Epithelium
77	6.9443e-273	0.4508	0.737	0.52	1.38886e-269	0	PLAT	Conjunctival Basal Epithelium
78	7.34186e-270	0.494467	0.846	0.692	1.46837e-266	0	MIR222HG	Conjunctival Basal Epithelium
79	5.58304e-269	0.344229	0.7	0.505	1.11661e-265	0	TMEM40	Conjunctival Basal Epithelium
80	1.26197e-266	0.494559	0.841	0.694	2.52395e-263	0	CDKN2B	Conjunctival Basal Epithelium
81	1.75837e-266	0.438067	0.987	0.932	3.51675e-263	0	CSTB	Conjunctival Basal Epithelium
82	7.98004e-261	0.280392	0.611	0.39	1.59601e-257	0	OSR2	Conjunctival Basal Epithelium
83	4.91616e-256	0.38214	0.959	0.824	9.83231e-253	0	CD55	Conjunctival Basal Epithelium
84	6.54332e-248	0.449641	0.701	0.521	1.30866e-244	0	VEGFA	Conjunctival Basal Epithelium
85	2.76172e-242	0.50821	0.717	0.542	5.52344e-239	0	SOX9	Conjunctival Basal Epithelium
86	2.83857e-238	0.335022	0.541	0.375	5.67714e-235	0	FMO1	Conjunctival Basal Epithelium
87	1.52222e-237	0.380366	0.879	0.761	3.04444e-234	0	IRF6	Conjunctival Basal Epithelium
88	1.03511e-231	0.337115	0.819	0.679	2.07021e-228	0	RGS12	Conjunctival Basal Epithelium
89	3.32362e-224	0.411712	0.681	0.491	6.64724e-221	0	TNNI2	Conjunctival Basal Epithelium
90	9.54717e-222	0.255327	0.799	0.585	1.90943e-218	0	ARL4A	Conjunctival Basal Epithelium
91	2.38318e-220	0.365957	0.939	0.854	4.76636e-217	0	KLF6	Conjunctival Basal Epithelium
92	1.4361e-218	0.485568	0.746	0.584	2.8722e-215	0	FOSL1	Conjunctival Basal Epithelium
93	7.8397e-215	0.292673	0.612	0.454	1.56794e-211	0	ATP10B	Conjunctival Basal Epithelium
94	7.40907e-214	0.436821	0.94	0.848	1.48181e-210	0	APOBEC3A	Conjunctival Basal Epithelium
95	7.41315e-214	0.466034	0.738	0.609	1.48263e-210	0	EPHA2	Conjunctival Basal Epithelium
96	4.15311e-212	0.305755	0.949	0.817	8.30623e-209	0	CDKN1A	Conjunctival Basal Epithelium
97	1.90889e-208	0.266607	0.977	0.885	3.81778e-205	0	JUN	Conjunctival Basal Epithelium
98	1.74691e-207	0.328727	0.549	0.372	3.49381e-204	0	EGOT	Conjunctival Basal Epithelium
99	2.81482e-200	0.34988	0.931	0.84	5.62965e-197	0	DNAJA1	Conjunctival Basal Epithelium
100	1.96989e-196	0.35423	0.921	0.785	3.93978e-193	0	RAP2B	Conjunctival Basal Epithelium
101	3.49168e-196	0.396854	0.922	0.811	6.98336e-193	0	SERPINB5	Conjunctival Basal Epithelium
102	3.9277e-195	0.281818	0.563	0.407	7.85541e-192	0	FAM57A	Conjunctival Basal Epithelium
103	2.03717e-192	0.278799	0.583	0.432	4.07433e-189	0	HIST1H2AC	Conjunctival Basal Epithelium
104	1.2103e-190	0.337721	0.704	0.541	2.4206e-187	0	CALML3	Conjunctival Basal Epithelium
105	6.00985e-176	0.347645	0.995	0.945	1.20197e-172	0	DUSP1	Conjunctival Basal Epithelium
106	4.20473e-164	0.345237	0.778	0.648	8.40946e-161	0	DDIT3	Conjunctival Basal Epithelium
107	1.38522e-158	0.290263	0.801	0.665	2.77043e-155	0	PRRG4	Conjunctival Basal Epithelium
108	1.88394e-152	0.4657	0.464	0.318	3.76788e-149	0	KRT23	Conjunctival Basal Epithelium
109	1.07448e-142	0.410585	0.749	0.656	2.14896e-139	0	CLCF1	Conjunctival Basal Epithelium
110	3.53357e-142	0.282705	0.471	0.367	7.06715e-139	0	HIST1H2BC	Conjunctival Basal Epithelium
111	5.72738e-133	0.254158	0.711	0.589	1.14548e-129	0	B3GNT5	Conjunctival Basal Epithelium
112	1.7227e-128	0.250473	0.836	0.722	3.4454e-125	0	TSPAN1	Conjunctival Basal Epithelium
113	4.02624e-127	0.258504	0.854	0.719	8.05247e-124	0	ADM	Conjunctival Basal Epithelium
114	6.19376e-127	0.312664	0.621	0.485	1.23875e-123	0	KRT8	Conjunctival Basal Epithelium
115	6.34791e-121	0.282089	0.718	0.584	1.26958e-117	0	RAB11FIP1	Conjunctival Basal Epithelium
116	5.7348e-105	0.319519	0.507	0.397	1.14696e-101	0	TGM1	Conjunctival Basal Epithelium
117	1.13511e-103	0.41533	0.826	0.788	2.27022e-100	0	C11orf96	Conjunctival Basal Epithelium
118	3.07545e-101	0.252091	0.53	0.463	6.15089e-98	0	CD177	Conjunctival Basal Epithelium
119	1.51256e-99	0.527198	0.531	0.423	3.02512e-96	0	SERPINB2	Conjunctival Basal Epithelium
120	5.07214e-89	0.300563	0.733	0.649	1.01443e-85	0	NCOA7	Conjunctival Basal Epithelium
121	2.84363e-85	0.408445	0.294	0.178	5.68726e-82	0	SPRR1B	Conjunctival Basal Epithelium
122	1.10234e-84	0.510849	0.701	0.638	2.20469e-81	0	KRT17	Conjunctival Basal Epithelium
123	6.18628e-82	0.281076	0.888	0.757	1.23726e-78	0	ID1	Conjunctival Basal Epithelium
124	1.6466e-80	0.523593	0.627	0.57	3.2932e-77	0	MT1G	Conjunctival Basal Epithelium
125	1.49569e-74	0.251981	0.452	0.398	2.99138e-71	0	AC113410.2	Conjunctival Basal Epithelium
126	2.14408e-73	0.466321	0.555	0.446	4.28816e-70	0	CXCL2	Conjunctival Basal Epithelium
127	1.15059e-50	0.749973	0.395	0.34	2.30119e-47	0	KRT16	Conjunctival Basal Epithelium
128	4.59479e-44	0.262565	0.462	0.413	9.18958e-41	0	RRAD	Conjunctival Basal Epithelium
129	1.33132e-33	0.68525	0.345	0.31	2.66263e-30	0	SPRR2A	Conjunctival Basal Epithelium
130	3.51866e-25	0.307208	0.401	0.384	7.03731e-22	0	C15orf48	Conjunctival Basal Epithelium
131	2.66981e-14	0.56932	0.389	0.37	5.33962e-11	0	CXCL1	Conjunctival Basal Epithelium
132	0.0007477	0.571827	0.272	0.278	1	0	CCL20	Conjunctival Basal Epithelium
133	0	1.53974	0.921	0.574	0	1	KRT3	Corneal Basal Epithelium
134	0	1.52675	1	0.972	0	1	KRT12	Corneal Basal Epithelium
135	0	1.30437	0.98	0.595	0	1	GJB6	Corneal Basal Epithelium
136	0	1.27153	1	0.862	0	1	DAPL1	Corneal Basal Epithelium
137	0	1.26438	1	0.928	0	1	TKT	Corneal Basal Epithelium
138	0	1.1736	1	0.919	0	1	TGFBI	Corneal Basal Epithelium
139	0	1.07282	0.996	0.678	0	1	CTSV	Corneal Basal Epithelium
140	0	1.06575	0.995	0.764	0	1	MGARP	Corneal Basal Epithelium
141	0	1.05555	0.988	0.672	0	1	GJB2	Corneal Basal Epithelium
142	0	0.966924	0.993	0.709	0	1	CRTAC1	Corneal Basal Epithelium
143	0	0.88959	0.8	0.557	0	1	HES5	Corneal Basal Epithelium
144	0	0.855191	0.999	0.887	0	1	ALDH1A1	Corneal Basal Epithelium
145	0	0.8412	0.995	0.823	0	1	ERICH5	Corneal Basal Epithelium
146	0	0.814587	0.999	0.929	0	1	NQO1	Corneal Basal Epithelium
147	0	0.805305	0.791	0.565	0	1	CYP26A1	Corneal Basal Epithelium
148	0	0.789059	1	0.975	0	1	MT1X	Corneal Basal Epithelium
149	0	0.756778	0.93	0.655	0	1	GJB4	Corneal Basal Epithelium
150	0	0.738053	0.888	0.579	0	1	PIR	Corneal Basal Epithelium
151	0	0.711723	0.973	0.686	0	1	RB1	Corneal Basal Epithelium
152	0	0.710916	0.933	0.686	0	1	CRYBG1	Corneal Basal Epithelium
153	0	0.707185	0.797	0.435	0	1	DCDC1	Corneal Basal Epithelium
154	0	0.699122	0.988	0.776	0	1	AGR2	Corneal Basal Epithelium
155	0	0.693556	0.992	0.775	0	1	UPK1B	Corneal Basal Epithelium
156	0	0.691062	0.961	0.775	0	1	LDHB	Corneal Basal Epithelium
157	0	0.67972	1	0.998	0	1	ADIRF	Corneal Basal Epithelium
158	0	0.672612	0.987	0.64	0	1	MAL	Corneal Basal Epithelium
159	0	0.653306	0.96	0.686	0	1	SUCO	Corneal Basal Epithelium
160	0	0.650852	0.903	0.693	0	1	SLC26A2	Corneal Basal Epithelium
161	0	0.626509	0.941	0.724	0	1	TUBA4A	Corneal Basal Epithelium
162	0	0.62069	0.806	0.489	0	1	CLCA4	Corneal Basal Epithelium
163	0	0.617865	0.901	0.561	0	1	C12orf75	Corneal Basal Epithelium
164	0	0.612898	1	0.996	0	1	CLU	Corneal Basal Epithelium
165	0	0.607225	0.9	0.626	0	1	CLCA2	Corneal Basal Epithelium
166	0	0.591834	0.919	0.698	0	1	DAAM1	Corneal Basal Epithelium
167	0	0.574766	0.947	0.759	0	1	DSC3	Corneal Basal Epithelium
168	0	0.57035	0.947	0.611	0	1	COL17A1	Corneal Basal Epithelium
169	0	0.570217	0.977	0.754	0	1	GJA1	Corneal Basal Epithelium
170	0	0.562022	0.869	0.687	0	1	ADRB2	Corneal Basal Epithelium
171	0	0.555412	0.804	0.572	0	1	FAM84A	Corneal Basal Epithelium
172	0	0.542961	0.831	0.592	0	1	TFRC	Corneal Basal Epithelium
173	0	0.53901	0.993	0.857	0	1	CSRP2	Corneal Basal Epithelium
174	0	0.53755	0.964	0.687	0	1	CAMK2N1	Corneal Basal Epithelium
175	0	0.53471	0.968	0.753	0	1	DSG1	Corneal Basal Epithelium
176	0	0.532386	0.874	0.609	0	1	RHOU	Corneal Basal Epithelium
177	0	0.529797	0.998	0.823	0	1	CXCL14	Corneal Basal Epithelium
178	0	0.513874	0.997	0.832	0	1	LYPD3	Corneal Basal Epithelium
179	0	0.504202	0.992	0.887	0	1	PAX6	Corneal Basal Epithelium
180	0	0.493952	0.778	0.493	0	1	GYG1	Corneal Basal Epithelium
181	0	0.490813	0.727	0.488	0	1	TRIM36	Corneal Basal Epithelium
182	0	0.48411	1	0.978	0	1	FABP5	Corneal Basal Epithelium
183	0	0.472835	0.698	0.465	0	1	SCIN	Corneal Basal Epithelium
184	0	0.471504	0.822	0.579	0	1	HOMER3	Corneal Basal Epithelium
185	0	0.467239	0.727	0.488	0	1	FAM169A	Corneal Basal Epithelium
186	0	0.448241	0.914	0.722	0	1	C6orf132	Corneal Basal Epithelium
187	1.22895e-300	0.419512	0.727	0.473	2.45789e-297	1	LINC02178	Corneal Basal Epithelium
188	2.8892e-292	0.439057	0.982	0.814	5.7784e-289	1	S100A14	Corneal Basal Epithelium
189	1.31661e-289	0.397408	0.819	0.547	2.63322e-286	1	DKK3	Corneal Basal Epithelium
190	9.73807e-287	0.453113	0.897	0.703	1.94761e-283	1	CCND1	Corneal Basal Epithelium
191	8.50506e-285	0.411361	0.72	0.471	1.70101e-281	1	AGL	Corneal Basal Epithelium
192	2.05466e-279	0.399453	0.668	0.43	4.10932e-276	1	THBD	Corneal Basal Epithelium
193	6.38173e-279	0.452454	0.997	0.908	1.27635e-275	1	DSP	Corneal Basal Epithelium
194	6.64285e-270	0.557459	0.986	0.936	1.32857e-266	1	FOS	Corneal Basal Epithelium
195	8.76782e-270	0.444332	0.771	0.565	1.75356e-266	1	CAPS	Corneal Basal Epithelium
196	9.2625e-265	0.363169	0.929	0.718	1.8525e-261	1	LGALSL	Corneal Basal Epithelium
197	2.15402e-259	0.437254	0.785	0.626	4.30804e-256	1	PSAT1	Corneal Basal Epithelium
198	6.71428e-256	0.385038	0.945	0.767	1.34286e-252	1	KRT18	Corneal Basal Epithelium
199	2.67129e-255	0.413078	0.578	0.368	5.34258e-252	1	SEC16B	Corneal Basal Epithelium
200	1.48099e-254	0.43711	0.637	0.399	2.96198e-251	1	VSNL1	Corneal Basal Epithelium
201	7.49124e-253	0.469851	0.899	0.766	1.49825e-249	1	RHOV	Corneal Basal Epithelium
202	4.63275e-250	0.450421	0.67	0.477	9.26549e-247	1	SLURP1	Corneal Basal Epithelium
203	6.06984e-249	0.421002	0.784	0.588	1.21397e-245	1	CTSC	Corneal Basal Epithelium
204	3.88778e-248	0.263655	0.986	0.815	7.77555e-245	1	MAL2	Corneal Basal Epithelium
205	5.93425e-248	0.308808	0.728	0.489	1.18685e-244	1	CRLF1	Corneal Basal Epithelium
206	1.45219e-245	0.593248	0.756	0.595	2.90438e-242	1	LINC01474	Corneal Basal Epithelium
207	1.95607e-245	0.386769	0.605	0.387	3.91214e-242	1	CREG2	Corneal Basal Epithelium
208	2.67955e-236	0.349341	0.918	0.747	5.3591e-233	1	MYH14	Corneal Basal Epithelium
209	4.21369e-235	0.42631	0.836	0.666	8.42737e-232	1	ADH7	Corneal Basal Epithelium
210	5.58036e-235	0.309637	0.544	0.319	1.11607e-231	1	FHOD3	Corneal Basal Epithelium
211	3.71581e-233	0.367522	0.821	0.621	7.43162e-230	1	TINCR	Corneal Basal Epithelium
212	3.21608e-231	0.358528	0.86	0.713	6.43216e-228	1	IL20RA	Corneal Basal Epithelium
213	2.88875e-227	0.383738	0.8	0.622	5.77749e-224	1	HCAR2	Corneal Basal Epithelium
214	3.92911e-219	0.590791	0.982	0.875	7.85822e-216	1	CRYAB	Corneal Basal Epithelium
215	1.18376e-217	0.268489	0.987	0.791	2.36753e-214	1	DSC2	Corneal Basal Epithelium
216	1.81719e-213	0.287449	0.998	0.976	3.63437e-210	1	TXN	Corneal Basal Epithelium
217	5.82886e-211	0.361353	0.662	0.481	1.16577e-207	1	DMRTA2	Corneal Basal Epithelium
218	6.94769e-206	0.433116	0.853	0.69	1.38954e-202	1	ARL4D	Corneal Basal Epithelium
219	9.81032e-205	0.514007	0.923	0.757	1.96206e-201	1	ID1	Corneal Basal Epithelium
220	7.48702e-195	0.37074	0.667	0.509	1.4974e-191	1	POF1B	Corneal Basal Epithelium
221	1.93084e-181	0.384525	1	0.926	3.86168e-178	1	ELF3	Corneal Basal Epithelium
222	3.05028e-181	0.280924	0.511	0.311	6.10056e-178	1	CNTN4	Corneal Basal Epithelium
223	4.63895e-180	0.417624	0.683	0.512	9.2779e-177	1	RNF39	Corneal Basal Epithelium
224	9.836e-168	0.274941	0.478	0.301	1.9672e-164	1	AC021504.1	Corneal Basal Epithelium
225	1.51091e-160	0.263864	0.891	0.746	3.02181e-157	1	FRMD4B	Corneal Basal Epithelium
226	2.81899e-154	0.291254	0.852	0.724	5.63797e-151	1	TSPAN1	Corneal Basal Epithelium
227	3.93609e-154	0.348732	0.77	0.62	7.87217e-151	1	HCAR3	Corneal Basal Epithelium
228	5.75443e-152	0.359363	0.696	0.581	1.15089e-148	1	NUAK2	Corneal Basal Epithelium
229	1.9115e-151	0.369506	0.861	0.747	3.823e-148	1	ZNF750	Corneal Basal Epithelium
230	1.7466e-150	0.3022	0.702	0.563	3.49319e-147	1	EVPL	Corneal Basal Epithelium
231	4.13355e-146	0.308724	0.696	0.547	8.2671e-143	1	CALML3	Corneal Basal Epithelium
232	2.97712e-136	0.286541	0.947	0.861	5.95423e-133	1	HES1	Corneal Basal Epithelium
233	1.991e-135	0.286096	0.544	0.398	3.98201e-132	1	KCNN4	Corneal Basal Epithelium
234	3.5142e-131	0.257054	0.759	0.639	7.02841e-128	1	LAD1	Corneal Basal Epithelium
235	7.41872e-125	0.278366	0.661	0.551	1.48374e-121	1	AC008397.1	Corneal Basal Epithelium
236	1.31128e-124	0.474282	0.656	0.568	2.62257e-121	1	MT1G	Corneal Basal Epithelium
237	6.72265e-120	0.278373	0.601	0.494	1.34453e-116	1	EXOC6	Corneal Basal Epithelium
238	3.31185e-119	0.330093	0.695	0.603	6.62371e-116	1	MSMB	Corneal Basal Epithelium
239	3.66596e-116	0.361434	0.769	0.639	7.33191e-113	1	PIM1	Corneal Basal Epithelium
240	2.4234e-115	0.292968	0.996	0.945	4.84679e-112	1	CLDN4	Corneal Basal Epithelium
241	6.76313e-114	0.391283	0.817	0.724	1.35263e-110	1	NRARP	Corneal Basal Epithelium
242	4.01819e-107	0.319336	0.577	0.475	8.03638e-104	1	GPX2	Corneal Basal Epithelium
243	1.13275e-104	0.263634	0.995	0.947	2.26549e-101	1	DUSP1	Corneal Basal Epithelium
244	8.09161e-97	0.254165	0.689	0.585	1.61832e-93	1	ABHD11	Corneal Basal Epithelium
245	3.38687e-87	0.309657	0.656	0.561	6.77374e-84	1	CITED4	Corneal Basal Epithelium
246	5.98293e-78	0.253055	0.469	0.416	1.19659e-74	1	PCK1	Corneal Basal Epithelium
247	4.63936e-67	0.269013	0.524	0.444	9.27871e-64	1	SPINK5	Corneal Basal Epithelium
248	3.48403e-56	0.291603	0.502	0.475	6.96807e-53	1	MT1H	Corneal Basal Epithelium
249	5.04602e-54	0.370554	0.465	0.4	1.0092e-50	1	NOV	Corneal Basal Epithelium
250	0	1.44443	0.992	0.666	0	2	AREG	Corneal Superficial Epithelium
251	0	1.33838	0.999	0.848	0	2	APOBEC3A	Corneal Superficial Epithelium
252	0	1.27083	0.876	0.481	0	2	IL1A	Corneal Superficial Epithelium
253	0	1.26732	1	0.945	0	2	EMP1	Corneal Superficial Epithelium
254	0	1.18789	0.986	0.719	0	2	LGALSL	Corneal Superficial Epithelium
255	0	1.1643	0.971	0.702	0	2	FGFBP1	Corneal Superficial Epithelium
256	0	1.12812	0.999	0.836	0	2	LYPD3	Corneal Superficial Epithelium
257	0	1.12196	1	0.819	0	2	MAL2	Corneal Superficial Epithelium
258	0	1.08598	0.863	0.59	0	2	KRT3	Corneal Superficial Epithelium
259	0	1.07824	0.86	0.589	0	2	MSMB	Corneal Superficial Epithelium
260	0	1.0495	0.999	0.796	0	2	DSC2	Corneal Superficial Epithelium
261	0	1.01363	0.999	0.869	0	2	CLDN1	Corneal Superficial Epithelium
262	0	1.00726	0.997	0.81	0	2	SERPINB5	Corneal Superficial Epithelium
263	0	0.98073	0.801	0.555	0	2	MUC21	Corneal Superficial Epithelium
264	0	0.974837	1	0.973	0	2	KRT12	Corneal Superficial Epithelium
265	0	0.954546	0.996	0.687	0	2	CTSV	Corneal Superficial Epithelium
266	0	0.953293	0.997	0.846	0	2	SLC20A1	Corneal Superficial Epithelium
267	0	0.942808	1	0.998	0	2	ADIRF	Corneal Superficial Epithelium
268	0	0.935201	0.996	0.836	0	2	TM4SF1	Corneal Superficial Epithelium
269	0	0.912959	0.999	0.91	0	2	DSP	Corneal Superficial Epithelium
270	0	0.890784	0.998	0.866	0	2	PHLDA2	Corneal Superficial Epithelium
271	0	0.875012	0.914	0.564	0	2	CD24	Corneal Superficial Epithelium
272	0	0.872623	0.989	0.737	0	2	IL18	Corneal Superficial Epithelium
273	0	0.854551	0.99	0.757	0	2	DSG1	Corneal Superficial Epithelium
274	0	0.829182	0.999	0.933	0	2	SFN	Corneal Superficial Epithelium
275	0	0.829056	0.999	0.931	0	2	NQO1	Corneal Superficial Epithelium
276	0	0.822419	0.986	0.754	0	2	LMO7	Corneal Superficial Epithelium
277	0	0.816758	1	0.956	0	2	TACSTD2	Corneal Superficial Epithelium
278	0	0.786808	0.988	0.693	0	2	CAMK2N1	Corneal Superficial Epithelium
279	0	0.77899	0.995	0.781	0	2	UPK1B	Corneal Superficial Epithelium
280	0	0.771098	0.893	0.592	0	2	HBEGF	Corneal Superficial Epithelium
281	0	0.764376	0.888	0.614	0	2	GLRX	Corneal Superficial Epithelium
282	0	0.746402	0.985	0.651	0	2	MAL	Corneal Superficial Epithelium
283	0	0.744791	0.984	0.697	0	2	GPRC5A	Corneal Superficial Epithelium
284	0	0.733995	0.948	0.566	0	2	C12orf75	Corneal Superficial Epithelium
285	0	0.732664	0.999	0.977	0	2	TXN	Corneal Superficial Epithelium
286	0	0.725792	0.997	0.867	0	2	DAPL1	Corneal Superficial Epithelium
287	0	0.719176	0.997	0.813	0	2	DENND2C	Corneal Superficial Epithelium
288	0	0.710354	0.922	0.614	0	2	GLS	Corneal Superficial Epithelium
289	0	0.699514	0.932	0.593	0	2	DAPP1	Corneal Superficial Epithelium
290	0	0.697798	1	0.946	0	2	CLDN4	Corneal Superficial Epithelium
291	0	0.694944	0.944	0.649	0	2	PLAUR	Corneal Superficial Epithelium
292	0	0.689345	0.888	0.518	0	2	SGMS2	Corneal Superficial Epithelium
293	0	0.687835	0.988	0.782	0	2	AGR2	Corneal Superficial Epithelium
294	0	0.684016	0.883	0.647	0	2	KRT24	Corneal Superficial Epithelium
295	0	0.674733	0.949	0.629	0	2	LIPH	Corneal Superficial Epithelium
296	0	0.673941	0.997	0.896	0	2	VMP1	Corneal Superficial Epithelium
297	0	0.665614	1	0.986	0	2	ANXA1	Corneal Superficial Epithelium
298	0	0.665524	0.873	0.46	0	2	ZNF431	Corneal Superficial Epithelium
299	0	0.659797	0.893	0.58	0	2	YOD1	Corneal Superficial Epithelium
300	0	0.643042	0.993	0.786	0	2	RAP2B	Corneal Superficial Epithelium
301	0	0.64145	0.937	0.593	0	2	TICAM1	Corneal Superficial Epithelium
302	0	0.640725	0.828	0.449	0	2	TMCC3	Corneal Superficial Epithelium
303	0	0.639282	0.96	0.743	0	2	FRMD4B	Corneal Superficial Epithelium
304	0	0.637181	0.993	0.818	0	2	S100A14	Corneal Superficial Epithelium
305	0	0.616792	0.922	0.57	0	2	SQLE	Corneal Superficial Epithelium
306	0	0.615494	0.896	0.587	0	2	DSG3	Corneal Superficial Epithelium
307	0	0.614539	0.974	0.695	0	2	RB1	Corneal Superficial Epithelium
308	0	0.609193	0.999	0.93	0	2	TKT	Corneal Superficial Epithelium
309	0	0.591384	0.741	0.399	0	2	SULT2B1	Corneal Superficial Epithelium
310	0	0.588029	0.993	0.821	0	2	CLDN7	Corneal Superficial Epithelium
311	0	0.587926	0.935	0.627	0	2	PIM1	Corneal Superficial Epithelium
312	0	0.586445	0.999	0.921	0	2	TGFBI	Corneal Superficial Epithelium
313	0	0.581426	0.981	0.765	0	2	ARL5B	Corneal Superficial Epithelium
314	0	0.580694	0.926	0.617	0	2	TINCR	Corneal Superficial Epithelium
315	0	0.574315	0.888	0.563	0	2	C1orf116	Corneal Superficial Epithelium
316	0	0.568915	0.819	0.477	0	2	HS3ST1	Corneal Superficial Epithelium
317	0	0.556712	0.968	0.759	0	2	IRF6	Corneal Superficial Epithelium
318	0	0.552367	0.96	0.723	0	2	C6orf132	Corneal Superficial Epithelium
319	0	0.548514	0.932	0.663	0	2	GJB4	Corneal Superficial Epithelium
320	0	0.548309	0.847	0.511	0	2	MACC1	Corneal Superficial Epithelium
321	0	0.543396	0.917	0.578	0	2	FOSL1	Corneal Superficial Epithelium
322	0	0.541338	0.82	0.516	0	2	FAM83B	Corneal Superficial Epithelium
323	0	0.535258	0.86	0.521	0	2	TSC22D2	Corneal Superficial Epithelium
324	0	0.528797	0.934	0.677	0	2	RGS12	Corneal Superficial Epithelium
325	0	0.526561	0.91	0.622	0	2	CRB3	Corneal Superficial Epithelium
326	0	0.520857	0.897	0.645	0	2	CDH1	Corneal Superficial Epithelium
327	0	0.518413	0.898	0.62	0	2	MPZL3	Corneal Superficial Epithelium
328	0	0.511721	0.845	0.551	0	2	BCO2	Corneal Superficial Epithelium
329	0	0.510153	0.938	0.635	0	2	B4GALT5	Corneal Superficial Epithelium
330	0	0.509504	0.955	0.694	0	2	SUCO	Corneal Superficial Epithelium
331	0	0.492758	0.813	0.456	0	2	TNFRSF12A	Corneal Superficial Epithelium
332	0	0.489388	0.883	0.63	0	2	LAD1	Corneal Superficial Epithelium
333	0	0.488905	0.947	0.693	0	2	CDKN2B	Corneal Superficial Epithelium
334	4.03713e-304	0.465644	0.96	0.748	8.07426e-301	2	MYH14	Corneal Superficial Epithelium
335	1.23799e-302	0.488687	0.822	0.526	2.47598e-299	2	ST14	Corneal Superficial Epithelium
336	2.57358e-299	0.585266	0.975	0.766	5.14716e-296	2	TNFAIP3	Corneal Superficial Epithelium
337	5.80994e-299	0.468285	0.98	0.719	1.16199e-295	2	CRTAC1	Corneal Superficial Epithelium
338	5.32058e-298	0.545164	0.987	0.829	1.06412e-294	2	CD55	Corneal Superficial Epithelium
339	5.92394e-297	0.504886	0.964	0.762	1.18479e-293	2	IL1RN	Corneal Superficial Epithelium
340	8.45626e-292	0.480995	0.918	0.619	1.69125e-288	2	TUBB2A	Corneal Superficial Epithelium
341	1.26897e-286	0.50553	0.993	0.838	2.53794e-283	2	KLF5	Corneal Superficial Epithelium
342	1.66373e-283	0.522031	0.893	0.63	3.32747e-280	2	MAP3K8	Corneal Superficial Epithelium
343	5.08515e-283	0.388805	0.999	0.988	1.01703e-279	2	LGALS3	Corneal Superficial Epithelium
344	3.41838e-281	1.07487	0.68	0.388	6.83676e-278	2	IL36G	Corneal Superficial Epithelium
345	1.05122e-277	0.45524	0.894	0.634	2.10244e-274	2	TRAF4	Corneal Superficial Epithelium
346	1.99469e-277	0.500489	0.73	0.477	3.98938e-274	2	SLURP1	Corneal Superficial Epithelium
347	1.0567e-275	0.404937	0.807	0.524	2.11341e-272	2	OCLN	Corneal Superficial Epithelium
348	2.11123e-272	0.501056	0.94	0.704	4.22245e-269	2	CCND1	Corneal Superficial Epithelium
349	3.6162e-272	0.436123	0.774	0.458	7.2324e-269	2	TRIM16	Corneal Superficial Epithelium
350	3.23349e-270	0.408319	0.695	0.411	6.46698e-267	2	EPPK1	Corneal Superficial Epithelium
351	2.10414e-268	0.669204	0.91	0.695	4.20828e-265	2	PLAU	Corneal Superficial Epithelium
352	4.83806e-267	0.491368	0.904	0.627	9.67611e-264	2	TRIB1	Corneal Superficial Epithelium
353	2.10451e-266	0.466459	0.87	0.588	4.20903e-263	2	MAST4	Corneal Superficial Epithelium
354	2.49649e-263	0.424647	0.861	0.582	4.99298e-260	2	B3GNT5	Corneal Superficial Epithelium
355	2.5711e-262	0.563274	0.961	0.778	5.14221e-259	2	C11orf96	Corneal Superficial Epithelium
356	1.63344e-252	0.503551	0.894	0.671	3.26688e-249	2	TXNRD1	Corneal Superficial Epithelium
357	6.09404e-251	0.423605	0.733	0.458	1.21881e-247	2	PARD6B	Corneal Superficial Epithelium
358	1.5921e-248	0.679227	0.785	0.586	3.1842e-245	2	UNC5B-AS1	Corneal Superficial Epithelium
359	7.44337e-247	0.544641	0.881	0.649	1.48867e-243	2	CLCF1	Corneal Superficial Epithelium
360	1.92388e-246	0.366155	0.859	0.569	3.84777e-243	2	SCEL	Corneal Superficial Epithelium
361	1.05278e-245	0.367004	0.694	0.398	2.10555e-242	2	GRHL3	Corneal Superficial Epithelium
362	1.14974e-242	0.715224	0.793	0.551	2.29947e-239	2	CITED4	Corneal Superficial Epithelium
363	3.01739e-238	0.399185	0.78	0.483	6.03478e-235	2	RNF19B	Corneal Superficial Epithelium
364	2.90144e-237	0.665329	0.714	0.488	5.80288e-234	2	KRT6A	Corneal Superficial Epithelium
365	6.26226e-236	0.455873	0.812	0.545	1.25245e-232	2	CDKN2AIP	Corneal Superficial Epithelium
366	1.84688e-235	0.365663	0.619	0.344	3.69375e-232	2	RAET1L	Corneal Superficial Epithelium
367	1.02173e-234	0.348334	0.892	0.615	2.04346e-231	2	GJB6	Corneal Superficial Epithelium
368	3.4044e-234	0.411783	0.753	0.486	6.8088e-231	2	C3orf52	Corneal Superficial Epithelium
369	7.12746e-234	0.400772	0.917	0.696	1.42549e-230	2	EHF	Corneal Superficial Epithelium
370	2.15354e-233	0.479046	0.95	0.741	4.30707e-230	2	ZNF750	Corneal Superficial Epithelium
371	1.59479e-231	0.473521	0.989	0.771	3.18958e-228	2	MGARP	Corneal Superficial Epithelium
372	2.99168e-228	0.386543	0.897	0.665	5.98336e-225	2	ADH7	Corneal Superficial Epithelium
373	6.99488e-226	0.4462	0.737	0.466	1.39898e-222	2	ENC1	Corneal Superficial Epithelium
374	2.73452e-224	0.4441	0.847	0.568	5.46903e-221	2	MSMO1	Corneal Superficial Epithelium
375	1.04841e-221	0.337358	1	0.997	2.09682e-218	2	CLU	Corneal Superficial Epithelium
376	6.12144e-221	0.427108	0.893	0.654	1.22429e-217	2	ZBTB43	Corneal Superficial Epithelium
377	5.63897e-219	0.401583	0.926	0.704	1.12779e-215	2	DAAM1	Corneal Superficial Epithelium
378	1.67534e-217	0.400328	0.831	0.543	3.35068e-214	2	LDLR	Corneal Superficial Epithelium
379	3.3042e-208	0.360957	0.901	0.697	6.60841e-205	2	CRYBG1	Corneal Superficial Epithelium
380	4.88182e-208	0.354239	0.749	0.448	9.76365e-205	2	ISG20	Corneal Superficial Epithelium
381	2.38225e-206	0.388488	0.87	0.617	4.76451e-203	2	RHOU	Corneal Superficial Epithelium
382	9.72801e-204	0.478285	0.743	0.521	1.9456e-200	2	AL121944.1	Corneal Superficial Epithelium
383	3.1941e-203	0.411781	0.953	0.737	6.3882e-200	2	DUSP5	Corneal Superficial Epithelium
384	8.33827e-201	0.372063	0.987	0.818	1.66765e-197	2	PMAIP1	Corneal Superficial Epithelium
385	6.69614e-197	0.367679	0.774	0.539	1.33923e-193	2	ADGRF1	Corneal Superficial Epithelium
386	3.17713e-196	0.413725	0.798	0.566	6.35427e-193	2	ALDH1A3	Corneal Superficial Epithelium
387	1.02176e-195	0.437754	0.997	0.935	2.04352e-192	2	CSTB	Corneal Superficial Epithelium
388	5.42317e-195	0.307906	0.768	0.543	1.08463e-191	2	AC008397.1	Corneal Superficial Epithelium
389	3.64025e-190	0.391216	0.84	0.607	7.2805e-187	2	EPHA2	Corneal Superficial Epithelium
390	4.57649e-188	0.298613	0.83	0.599	9.15299e-185	2	TFRC	Corneal Superficial Epithelium
391	1.26139e-186	0.50135	0.867	0.693	2.52278e-183	2	ARL4D	Corneal Superficial Epithelium
392	2.48911e-186	0.336532	0.856	0.608	4.97822e-183	2	HMGA1	Corneal Superficial Epithelium
393	6.98342e-186	0.388719	0.747	0.504	1.39668e-182	2	CLCA4	Corneal Superficial Epithelium
394	1.37634e-185	0.348611	0.945	0.765	2.75268e-182	2	DSC3	Corneal Superficial Epithelium
395	1.59213e-184	0.342748	0.756	0.496	3.18426e-181	2	TP53BP2	Corneal Superficial Epithelium
396	1.61111e-184	0.334182	0.669	0.425	3.22222e-181	2	LAMC2	Corneal Superficial Epithelium
397	8.33122e-183	0.493119	0.742	0.491	1.66624e-179	2	ODC1	Corneal Superficial Epithelium
398	6.16687e-181	0.382371	0.886	0.628	1.23337e-177	2	PLK3	Corneal Superficial Epithelium
399	1.1138e-180	0.373498	0.85	0.617	2.22759e-177	2	HCAR3	Corneal Superficial Epithelium
400	2.78302e-179	0.362696	0.905	0.687	5.56604e-176	2	ITPKC	Corneal Superficial Epithelium
401	6.49648e-178	0.330761	0.633	0.411	1.2993e-174	2	F2RL1	Corneal Superficial Epithelium
402	4.04394e-177	0.358362	0.985	0.822	8.08787e-174	2	CDKN1A	Corneal Superficial Epithelium
403	3.34641e-174	0.33125	0.784	0.556	6.69283e-171	2	SDCBP2	Corneal Superficial Epithelium
404	7.6883e-174	0.331928	0.578	0.339	1.53766e-170	2	FSIP1	Corneal Superficial Epithelium
405	1.46389e-172	0.423839	0.563	0.345	2.92777e-169	2	MUC22	Corneal Superficial Epithelium
406	2.18593e-170	0.369549	0.954	0.772	4.37185e-167	2	KRT18	Corneal Superficial Epithelium
407	1.69808e-168	0.386333	0.906	0.73	3.39616e-165	2	SCGB2A1	Corneal Superficial Epithelium
408	2.04211e-168	0.39812	0.985	0.913	4.08422e-165	2	HSPA5	Corneal Superficial Epithelium
409	6.33675e-165	0.411449	0.593	0.347	1.26735e-161	2	SAMD9	Corneal Superficial Epithelium
410	4.45224e-162	0.355607	0.899	0.696	8.90447e-159	2	MIR222HG	Corneal Superficial Epithelium
411	4.73475e-159	0.322916	0.918	0.732	9.4695e-156	2	TUBA4A	Corneal Superficial Epithelium
412	1.03112e-158	0.30557	0.83	0.582	2.06223e-155	2	RAB11FIP1	Corneal Superficial Epithelium
413	1.2298e-158	0.312868	0.521	0.268	2.45959e-155	2	GDA	Corneal Superficial Epithelium
414	3.13256e-158	0.975393	0.785	0.633	6.26513e-155	2	KRT17	Corneal Superficial Epithelium
415	9.03684e-157	0.338072	0.793	0.58	1.80737e-153	2	ZNF217	Corneal Superficial Epithelium
416	4.20841e-156	0.376345	0.998	0.889	8.41682e-153	2	RND3	Corneal Superficial Epithelium
417	2.25205e-154	0.272252	0.775	0.56	4.5041e-151	2	EVPL	Corneal Superficial Epithelium
418	1.36301e-153	0.376658	0.725	0.513	2.72603e-150	2	RNF39	Corneal Superficial Epithelium
419	3.43485e-153	0.347315	0.679	0.472	6.86969e-150	2	KCNK1	Corneal Superficial Epithelium
420	3.95943e-151	0.379506	0.863	0.667	7.91885e-148	2	PRRG4	Corneal Superficial Epithelium
421	5.37181e-148	0.304899	0.718	0.518	1.07436e-144	2	GJB3	Corneal Superficial Epithelium
422	1.06967e-147	0.31712	0.765	0.558	2.13934e-144	2	SMIM5	Corneal Superficial Epithelium
423	1.62483e-138	0.391335	0.602	0.403	3.24965e-135	2	ZNF165	Corneal Superficial Epithelium
424	4.03229e-137	0.328929	0.969	0.831	8.06457e-134	2	ERICH5	Corneal Superficial Epithelium
425	1.43501e-136	0.324555	0.996	0.89	2.87001e-133	2	ALDH1A1	Corneal Superficial Epithelium
426	3.82061e-136	0.311817	0.999	0.979	7.64121e-133	2	FABP5	Corneal Superficial Epithelium
427	4.15789e-136	0.345183	0.812	0.616	8.31579e-133	2	PHACTR4	Corneal Superficial Epithelium
428	4.92757e-133	0.357676	0.603	0.405	9.85514e-130	2	MYEOV	Corneal Superficial Epithelium
429	4.86687e-127	0.272852	0.777	0.599	9.73374e-124	2	PIR	Corneal Superficial Epithelium
430	7.47805e-127	0.26325	0.632	0.444	1.49561e-123	2	RAET1G	Corneal Superficial Epithelium
431	1.76653e-126	0.26095	0.71	0.516	3.53306e-123	2	TMEM40	Corneal Superficial Epithelium
432	2.99435e-126	0.268304	0.689	0.512	5.9887e-123	2	POF1B	Corneal Superficial Epithelium
433	3.53374e-122	0.290273	0.631	0.461	7.06747e-119	2	DCDC1	Corneal Superficial Epithelium
434	3.94243e-122	0.311839	0.878	0.715	7.88485e-119	2	CSTA	Corneal Superficial Epithelium
435	2.03869e-121	0.273066	0.93	0.747	4.07739e-118	2	S100A16	Corneal Superficial Epithelium
436	8.80461e-121	0.547539	0.51	0.32	1.76092e-117	2	EREG	Corneal Superficial Epithelium
437	2.89273e-120	0.283002	0.624	0.423	5.78547e-117	2	PDP1	Corneal Superficial Epithelium
438	4.94711e-116	0.322246	0.86	0.691	9.89422e-113	2	SERPINB1	Corneal Superficial Epithelium
439	1.17874e-113	0.381208	0.555	0.394	2.35748e-110	2	NOV	Corneal Superficial Epithelium
440	2.52411e-102	0.876177	0.594	0.424	5.04823e-99	2	SERPINB2	Corneal Superficial Epithelium
441	5.33726e-97	0.263666	0.796	0.586	1.06745e-93	2	GADD45A	Corneal Superficial Epithelium
442	5.35975e-95	0.253023	0.783	0.645	1.07195e-91	2	CLCA2	Corneal Superficial Epithelium
443	6.49233e-86	0.432944	0.639	0.509	1.29847e-82	2	CALML5	Corneal Superficial Epithelium
444	6.22017e-80	0.350448	0.54	0.386	1.24403e-76	2	HMOX1	Corneal Superficial Epithelium
445	6.26487e-69	0.250388	0.454	0.298	1.25297e-65	2	CLDN16	Corneal Superficial Epithelium
446	2.66518e-43	0.253024	0.67	0.608	5.33036e-40	2	LINC01474	Corneal Superficial Epithelium
447	2.28959e-20	0.251523	0.365	0.263	4.57918e-17	2	PTGS2	Corneal Superficial Epithelium
448	0	3.71897	0.997	0.654	0	3	SAA1	Corneal Stromal Stem Cells
449	0	3.15041	1	0.808	0	3	DCN	Corneal Stromal Stem Cells
450	0	3.14939	0.994	0.376	0	3	KERA	Corneal Stromal Stem Cells
451	0	2.98358	0.993	0.439	0	3	ANGPTL7	Corneal Stromal Stem Cells
452	0	2.85028	0.995	0.561	0	3	PTGDS	Corneal Stromal Stem Cells
453	0	2.82825	0.998	0.407	0	3	LUM	Corneal Stromal Stem Cells
454	0	2.72643	0.996	0.387	0	3	COL12A1	Corneal Stromal Stem Cells
455	0	2.70193	0.986	0.386	0	3	ITGBL1	Corneal Stromal Stem Cells
456	0	2.51273	1	0.774	0	3	APOD	Corneal Stromal Stem Cells
457	0	2.48901	0.993	0.559	0	3	HTRA1	Corneal Stromal Stem Cells
458	0	2.45966	0.986	0.397	0	3	PLAC9	Corneal Stromal Stem Cells
459	0	2.35581	0.985	0.293	0	3	THBS4	Corneal Stromal Stem Cells
460	0	2.32339	0.996	0.372	0	3	SOD3	Corneal Stromal Stem Cells
461	0	2.31245	0.982	0.367	0	3	COL6A2	Corneal Stromal Stem Cells
462	0	2.2371	0.999	0.728	0	3	IGFBP6	Corneal Stromal Stem Cells
463	0	2.22892	0.998	0.94	0	3	ALDH3A1	Corneal Stromal Stem Cells
464	0	2.03899	0.98	0.428	0	3	STEAP4	Corneal Stromal Stem Cells
465	0	1.97955	0.984	0.518	0	3	ECM1	Corneal Stromal Stem Cells
466	0	1.96701	0.951	0.4	0	3	MME	Corneal Stromal Stem Cells
467	0	1.94987	0.987	0.371	0	3	COL6A3	Corneal Stromal Stem Cells
468	0	1.91646	0.992	0.327	0	3	COL6A1	Corneal Stromal Stem Cells
469	0	1.87171	0.989	0.414	0	3	NNMT	Corneal Stromal Stem Cells
470	0	1.8402	0.993	0.652	0	3	SERPINF1	Corneal Stromal Stem Cells
471	0	1.83378	0.982	0.456	0	3	TIMP3	Corneal Stromal Stem Cells
472	0	1.83157	0.858	0.271	0	3	GRP	Corneal Stromal Stem Cells
473	0	1.83126	0.994	0.487	0	3	SERPING1	Corneal Stromal Stem Cells
474	0	1.79892	0.952	0.282	0	3	OLFML3	Corneal Stromal Stem Cells
475	0	1.72955	0.94	0.378	0	3	CFH	Corneal Stromal Stem Cells
476	0	1.69909	0.934	0.398	0	3	TIMP2	Corneal Stromal Stem Cells
477	0	1.69512	0.925	0.315	0	3	FN1	Corneal Stromal Stem Cells
478	0	1.61301	0.946	0.36	0	3	ABI3BP	Corneal Stromal Stem Cells
479	0	1.58272	0.92	0.316	0	3	ENPP1	Corneal Stromal Stem Cells
480	0	1.54741	0.929	0.368	0	3	SPOCK1	Corneal Stromal Stem Cells
481	0	1.54509	0.991	0.862	0	3	IGFBP2	Corneal Stromal Stem Cells
482	0	1.52742	0.993	0.714	0	3	TIMP1	Corneal Stromal Stem Cells
483	0	1.52255	0.98	0.426	0	3	LGALS1	Corneal Stromal Stem Cells
484	0	1.49337	0.907	0.379	0	3	LOX	Corneal Stromal Stem Cells
485	0	1.48539	0.974	0.614	0	3	TSC22D1	Corneal Stromal Stem Cells
486	0	1.48282	0.937	0.317	0	3	SDC2	Corneal Stromal Stem Cells
487	0	1.47053	0.909	0.402	0	3	RARRES1	Corneal Stromal Stem Cells
488	0	1.44023	0.831	0.28	0	3	ANGPTL5	Corneal Stromal Stem Cells
489	0	1.41329	0.832	0.271	0	3	MYOC	Corneal Stromal Stem Cells
490	0	1.4029	0.818	0.246	0	3	FMOD	Corneal Stromal Stem Cells
491	0	1.39219	0.933	0.405	0	3	LAMB2	Corneal Stromal Stem Cells
492	0	1.36741	0.696	0.329	0	3	MMP3	Corneal Stromal Stem Cells
493	0	1.33288	0.897	0.285	0	3	COL5A2	Corneal Stromal Stem Cells
494	0	1.31848	0.972	0.469	0	3	SELENOM	Corneal Stromal Stem Cells
495	0	1.30744	0.897	0.275	0	3	ABCA6	Corneal Stromal Stem Cells
496	0	1.30501	0.876	0.298	0	3	DKK2	Corneal Stromal Stem Cells
497	0	1.30401	0.869	0.312	0	3	FBLN5	Corneal Stromal Stem Cells
498	0	1.2969	0.892	0.285	0	3	TWIST1	Corneal Stromal Stem Cells
499	0	1.29235	0.999	0.902	0	3	MT2A	Corneal Stromal Stem Cells
500	0	1.28957	0.904	0.505	0	3	ITGB4	Corneal Stromal Stem Cells
501	0	1.28691	0.9	0.334	0	3	AEBP1	Corneal Stromal Stem Cells
502	0	1.27322	0.791	0.266	0	3	KDR	Corneal Stromal Stem Cells
503	0	1.27259	0.963	0.433	0	3	CALD1	Corneal Stromal Stem Cells
504	0	1.26016	0.994	0.522	0	3	VIM	Corneal Stromal Stem Cells
505	0	1.24699	0.928	0.538	0	3	CYBRD1	Corneal Stromal Stem Cells
506	0	1.22993	0.871	0.428	0	3	THBS1	Corneal Stromal Stem Cells
507	0	1.22873	0.944	0.523	0	3	SELENOP	Corneal Stromal Stem Cells
508	0	1.212	0.732	0.246	0	3	C2orf40	Corneal Stromal Stem Cells
509	0	1.21146	0.885	0.479	0	3	GAS6	Corneal Stromal Stem Cells
510	0	1.19289	0.944	0.364	0	3	PMP22	Corneal Stromal Stem Cells
511	0	1.19013	0.915	0.426	0	3	EMP3	Corneal Stromal Stem Cells
512	0	1.17926	0.859	0.321	0	3	COLEC12	Corneal Stromal Stem Cells
513	0	1.16972	0.83	0.204	0	3	HGF	Corneal Stromal Stem Cells
514	0	1.16826	0.894	0.368	0	3	AQP1	Corneal Stromal Stem Cells
515	0	1.16781	0.879	0.353	0	3	PLSCR4	Corneal Stromal Stem Cells
516	0	1.15707	0.779	0.336	0	3	IGFBP5	Corneal Stromal Stem Cells
517	0	1.15603	0.845	0.299	0	3	PDGFD	Corneal Stromal Stem Cells
518	0	1.1511	0.888	0.309	0	3	PRELP	Corneal Stromal Stem Cells
519	0	1.1474	0.812	0.299	0	3	IFI6	Corneal Stromal Stem Cells
520	0	1.14298	0.811	0.262	0	3	CEMIP	Corneal Stromal Stem Cells
521	0	1.14174	0.814	0.298	0	3	COL4A3	Corneal Stromal Stem Cells
522	0	1.13833	0.926	0.4	0	3	C1S	Corneal Stromal Stem Cells
523	0	1.13633	0.83	0.361	0	3	2011-09-01	Corneal Stromal Stem Cells
524	0	1.13404	0.735	0.362	0	3	AKR1C2	Corneal Stromal Stem Cells
525	0	1.11906	0.89	0.323	0	3	PRRX1	Corneal Stromal Stem Cells
526	0	1.11761	0.811	0.266	0	3	CRABP2	Corneal Stromal Stem Cells
527	0	1.11473	0.779	0.299	0	3	FXYD1	Corneal Stromal Stem Cells
528	0	1.10456	0.709	0.28	0	3	NANOS1	Corneal Stromal Stem Cells
529	0	1.09636	0.789	0.28	0	3	ZFHX4	Corneal Stromal Stem Cells
530	0	1.09588	0.913	0.417	0	3	C1R	Corneal Stromal Stem Cells
531	0	1.08872	0.812	0.271	0	3	POU3F3	Corneal Stromal Stem Cells
532	0	1.06947	0.849	0.38	0	3	CTSF	Corneal Stromal Stem Cells
533	0	1.06263	0.861	0.335	0	3	PLPP3	Corneal Stromal Stem Cells
534	0	1.05717	0.859	0.31	0	3	CD34	Corneal Stromal Stem Cells
535	0	1.05562	0.757	0.265	0	3	F13A1	Corneal Stromal Stem Cells
536	0	1.05403	0.929	0.632	0	3	MT1E	Corneal Stromal Stem Cells
537	0	1.0434	0.838	0.365	0	3	FBLN2	Corneal Stromal Stem Cells
538	0	1.03897	0.778	0.249	0	3	COL8A1	Corneal Stromal Stem Cells
539	0	1.03875	0.795	0.267	0	3	COL8A2	Corneal Stromal Stem Cells
540	0	1.031	0.806	0.412	0	3	WNT5A	Corneal Stromal Stem Cells
541	0	1.02598	0.839	0.233	0	3	NDNF	Corneal Stromal Stem Cells
542	0	1.01736	0.849	0.404	0	3	MAMDC2	Corneal Stromal Stem Cells
543	0	1.00775	0.813	0.36	0	3	PRSS23	Corneal Stromal Stem Cells
544	0	1.00157	0.795	0.382	0	3	CAVIN1	Corneal Stromal Stem Cells
545	0	0.969609	0.767	0.249	0	3	HOXB-AS1	Corneal Stromal Stem Cells
546	0	0.968805	0.873	0.55	0	3	DKK3	Corneal Stromal Stem Cells
547	0	0.966324	0.792	0.285	0	3	TFAP2B	Corneal Stromal Stem Cells
548	0	0.959274	0.798	0.239	0	3	PDGFRL	Corneal Stromal Stem Cells
549	0	0.955791	0.772	0.267	0	3	NTN4	Corneal Stromal Stem Cells
550	0	0.950926	0.715	0.241	0	3	AKR1C1	Corneal Stromal Stem Cells
551	0	0.947543	0.988	0.729	0	3	IFITM3	Corneal Stromal Stem Cells
552	0	0.941604	0.778	0.262	0	3	GLT8D2	Corneal Stromal Stem Cells
553	0	0.940592	0.73	0.276	0	3	CCK	Corneal Stromal Stem Cells
554	0	0.939497	0.997	0.994	0	3	FTL	Corneal Stromal Stem Cells
555	0	0.929839	0.804	0.325	0	3	FXYD5	Corneal Stromal Stem Cells
556	0	0.925906	0.751	0.378	0	3	HPGD	Corneal Stromal Stem Cells
557	0	0.90111	0.889	0.58	0	3	LY6E	Corneal Stromal Stem Cells
558	0	0.897388	0.754	0.282	0	3	LARP6	Corneal Stromal Stem Cells
559	0	0.893056	0.704	0.27	0	3	AC005165.1	Corneal Stromal Stem Cells
560	0	0.890463	0.822	0.334	0	3	GGT5	Corneal Stromal Stem Cells
561	0	0.886576	0.793	0.316	0	3	AXL	Corneal Stromal Stem Cells
562	0	0.885966	0.741	0.304	0	3	JAM3	Corneal Stromal Stem Cells
563	0	0.88358	0.729	0.252	0	3	COLGALT2	Corneal Stromal Stem Cells
564	0	0.881459	0.907	0.387	0	3	COL1A2	Corneal Stromal Stem Cells
565	0	0.87941	0.811	0.367	0	3	FLNA	Corneal Stromal Stem Cells
566	0	0.84979	0.743	0.242	0	3	CLDN11	Corneal Stromal Stem Cells
567	0	0.845623	0.75	0.323	0	3	ALCAM	Corneal Stromal Stem Cells
568	0	0.844335	0.749	0.276	0	3	TMEM204	Corneal Stromal Stem Cells
569	0	0.83591	0.88	0.365	0	3	TCF4	Corneal Stromal Stem Cells
570	0	0.812944	0.804	0.313	0	3	FAM126A	Corneal Stromal Stem Cells
571	0	0.807026	0.758	0.23	0	3	DAB2	Corneal Stromal Stem Cells
572	0	0.80581	0.716	0.257	0	3	SFRP1	Corneal Stromal Stem Cells
573	0	0.785787	0.659	0.246	0	3	VMO1	Corneal Stromal Stem Cells
574	0	0.781732	0.712	0.202	0	3	TNFRSF11B	Corneal Stromal Stem Cells
575	0	0.781032	0.768	0.387	0	3	MFGE8	Corneal Stromal Stem Cells
576	0	0.777116	0.672	0.205	0	3	FIBIN	Corneal Stromal Stem Cells
577	0	0.754916	0.698	0.223	0	3	IRX1	Corneal Stromal Stem Cells
578	0	0.745524	0.821	0.45	0	3	MT1M	Corneal Stromal Stem Cells
579	0	0.738005	0.89	0.537	0	3	IFITM2	Corneal Stromal Stem Cells
580	0	0.729425	0.703	0.296	0	3	PCOLCE	Corneal Stromal Stem Cells
581	0	0.727981	0.631	0.142	0	3	ASIP	Corneal Stromal Stem Cells
582	0	0.718854	0.676	0.289	0	3	DPYSL3	Corneal Stromal Stem Cells
583	0	0.717828	0.743	0.356	0	3	CTSZ	Corneal Stromal Stem Cells
584	0	0.714902	0.722	0.22	0	3	CPQ	Corneal Stromal Stem Cells
585	0	0.683638	0.684	0.262	0	3	BICC1	Corneal Stromal Stem Cells
586	0	0.674672	0.696	0.285	0	3	HEG1	Corneal Stromal Stem Cells
587	0	0.671099	0.738	0.283	0	3	PDGFRB	Corneal Stromal Stem Cells
588	0	0.653713	0.655	0.281	0	3	CCDC102B	Corneal Stromal Stem Cells
589	0	0.643463	0.704	0.177	0	3	ADGRG2	Corneal Stromal Stem Cells
590	0	0.642249	0.761	0.287	0	3	FSTL1	Corneal Stromal Stem Cells
591	0	0.640211	0.845	0.451	0	3	SPARC	Corneal Stromal Stem Cells
592	0	0.630502	0.667	0.302	0	3	QPCT	Corneal Stromal Stem Cells
593	0	0.628976	0.676	0.248	0	3	SEMA3B	Corneal Stromal Stem Cells
594	0	0.624218	0.657	0.203	0	3	CADM3	Corneal Stromal Stem Cells
595	0	0.609552	0.681	0.224	0	3	ANPEP	Corneal Stromal Stem Cells
596	0	0.600397	0.621	0.21	0	3	CCDC144A	Corneal Stromal Stem Cells
597	0	0.5948	0.67	0.247	0	3	SLC4A4	Corneal Stromal Stem Cells
598	0	0.58662	0.721	0.272	0	3	SEMA3C	Corneal Stromal Stem Cells
599	0	0.566891	0.669	0.25	0	3	HSD11B1	Corneal Stromal Stem Cells
600	0	0.538031	0.717	0.304	0	3	MMP2	Corneal Stromal Stem Cells
601	0	0.526014	0.715	0.167	0	3	CEACAM4	Corneal Stromal Stem Cells
602	0	0.482796	0.83	0.338	0	3	MGP	Corneal Stromal Stem Cells
603	0	0.409237	0.588	0.229	0	3	DCLK1	Corneal Stromal Stem Cells
604	0	0.390563	0.618	0.217	0	3	SDC3	Corneal Stromal Stem Cells
605	0	0.364198	0.604	0.203	0	3	PRUNE2	Corneal Stromal Stem Cells
606	0	0.287572	0.568	0.192	0	3	FZD10	Corneal Stromal Stem Cells
607	0	0.283969	0.597	0.112	0	3	PAMR1	Corneal Stromal Stem Cells
608	2.70916e-303	0.587124	0.629	0.203	5.41833e-300	3	RECK	Corneal Stromal Stem Cells
609	3.22614e-303	1.82577	0.651	0.264	6.45228e-300	3	CYTL1	Corneal Stromal Stem Cells
610	4.90937e-303	0.470973	0.613	0.213	9.81874e-300	3	SVEP1	Corneal Stromal Stem Cells
611	1.84348e-293	0.672526	0.954	0.763	3.68696e-290	3	GJA1	Corneal Stromal Stem Cells
612	2.62606e-293	0.850388	0.753	0.366	5.25213e-290	3	CYR61	Corneal Stromal Stem Cells
613	2.14185e-292	0.727123	0.888	0.647	4.2837e-289	3	IFI27	Corneal Stromal Stem Cells
614	1.58064e-289	0.521772	0.676	0.276	3.16128e-286	3	ARHGAP29	Corneal Stromal Stem Cells
615	2.23997e-283	0.282178	0.661	0.297	4.47994e-280	3	HSPG2	Corneal Stromal Stem Cells
616	1.69527e-280	0.510889	0.694	0.346	3.39053e-277	3	GAS1	Corneal Stromal Stem Cells
617	3.7433e-280	0.496572	0.602	0.19	7.48661e-277	3	PLOD2	Corneal Stromal Stem Cells
618	2.68945e-275	0.869331	0.715	0.386	5.37891e-272	3	EMX2	Corneal Stromal Stem Cells
619	2.53318e-272	0.531317	0.576	0.176	5.06635e-269	3	SERPINA5	Corneal Stromal Stem Cells
620	4.01385e-266	0.634221	0.648	0.289	8.0277e-263	3	CEP126	Corneal Stromal Stem Cells
621	1.10108e-264	0.715159	0.683	0.331	2.20216e-261	3	SERPINE2	Corneal Stromal Stem Cells
622	5.05729e-262	0.626603	0.673	0.328	1.01146e-258	3	CLIC4	Corneal Stromal Stem Cells
623	6.48206e-258	0.409943	0.612	0.25	1.29641e-254	3	PTPRG	Corneal Stromal Stem Cells
624	1.63668e-257	0.465026	0.576	0.203	3.27335e-254	3	SUSD2	Corneal Stromal Stem Cells
625	2.75502e-255	0.587646	0.613	0.226	5.51004e-252	3	RIPOR2	Corneal Stromal Stem Cells
626	1.51909e-250	0.678889	0.591	0.224	3.03818e-247	3	SLC26A4	Corneal Stromal Stem Cells
627	2.75359e-248	0.331732	0.583	0.215	5.50717e-245	3	FLT1	Corneal Stromal Stem Cells
628	6.02971e-248	0.51214	0.755	0.449	1.20594e-244	3	GNG11	Corneal Stromal Stem Cells
629	1.88557e-243	0.601696	0.631	0.242	3.77115e-240	3	PITX2	Corneal Stromal Stem Cells
630	4.07155e-238	0.327767	0.513	0.109	8.14309e-235	3	WFDC1	Corneal Stromal Stem Cells
631	2.25673e-232	0.44114	0.669	0.351	4.51345e-229	3	CTSK	Corneal Stromal Stem Cells
632	7.82651e-226	0.624062	0.633	0.269	1.5653e-222	3	MXRA8	Corneal Stromal Stem Cells
633	8.22787e-226	0.263097	0.593	0.243	1.64557e-222	3	RGCC	Corneal Stromal Stem Cells
634	6.28969e-218	0.711221	0.651	0.301	1.25794e-214	3	FGFR1	Corneal Stromal Stem Cells
635	2.17006e-214	0.367399	0.628	0.313	4.34012e-211	3	F2R	Corneal Stromal Stem Cells
636	1.37068e-213	0.489967	0.533	0.167	2.74137e-210	3	PCOLCE2	Corneal Stromal Stem Cells
637	4.09902e-212	0.697568	0.617	0.303	8.19803e-209	3	C14orf132	Corneal Stromal Stem Cells
638	9.96028e-210	0.594518	0.611	0.259	1.99206e-206	3	CTGF	Corneal Stromal Stem Cells
639	1.29419e-207	0.626843	0.807	0.646	2.58838e-204	3	APP	Corneal Stromal Stem Cells
640	3.25176e-205	0.658231	0.692	0.383	6.50352e-202	3	LHFPL6	Corneal Stromal Stem Cells
641	1.43122e-202	0.682809	0.578	0.225	2.86244e-199	3	CHST6	Corneal Stromal Stem Cells
642	6.17136e-202	0.582961	0.743	0.483	1.23427e-198	3	ANXA5	Corneal Stromal Stem Cells
643	1.40242e-198	0.336832	0.558	0.203	2.80484e-195	3	TMEM45A	Corneal Stromal Stem Cells
644	6.86213e-196	0.565769	0.593	0.209	1.37243e-192	3	GSTM3	Corneal Stromal Stem Cells
645	1.14706e-187	0.490344	0.672	0.372	2.29412e-184	3	CAVIN3	Corneal Stromal Stem Cells
646	2.06412e-184	0.460603	0.59	0.288	4.12824e-181	3	PTPRM	Corneal Stromal Stem Cells
647	2.72507e-181	0.497661	0.602	0.261	5.45014e-178	3	PDGFRA	Corneal Stromal Stem Cells
648	2.82023e-179	0.907356	0.618	0.339	5.64046e-176	3	LSAMP	Corneal Stromal Stem Cells
649	1.65929e-176	0.658579	0.604	0.266	3.31858e-173	3	RCN3	Corneal Stromal Stem Cells
650	1.90725e-176	0.722397	0.82	0.641	3.8145e-173	3	NDUFA4L2	Corneal Stromal Stem Cells
651	1.04886e-172	0.484408	0.595	0.258	2.09773e-169	3	FHL1	Corneal Stromal Stem Cells
652	4.51658e-170	0.471979	0.977	0.773	9.03317e-167	3	MGARP	Corneal Stromal Stem Cells
653	1.88034e-167	0.524244	0.576	0.245	3.76067e-164	3	ZEB1	Corneal Stromal Stem Cells
654	3.67166e-164	0.551674	0.709	0.461	7.34331e-161	3	IRS2	Corneal Stromal Stem Cells
655	6.25447e-162	0.640065	0.511	0.18	1.25089e-158	3	CA4	Corneal Stromal Stem Cells
656	2.63725e-155	0.523788	0.595	0.326	5.2745e-152	3	DDR2	Corneal Stromal Stem Cells
657	4.11386e-155	0.606278	0.638	0.318	8.22772e-152	3	DPYSL2	Corneal Stromal Stem Cells
658	8.65307e-151	0.266641	0.49	0.141	1.73061e-147	3	C1QTNF7	Corneal Stromal Stem Cells
659	5.69096e-150	0.536241	0.651	0.356	1.13819e-146	3	CYTOR	Corneal Stromal Stem Cells
660	1.04011e-141	0.351491	0.596	0.288	2.08021e-138	3	CDC42EP3	Corneal Stromal Stem Cells
661	9.46527e-132	0.283091	0.578	0.308	1.89305e-128	3	PCDH7	Corneal Stromal Stem Cells
662	2.62404e-128	0.358583	0.507	0.188	5.24809e-125	3	SLIT3	Corneal Stromal Stem Cells
663	1.20097e-123	0.418017	0.519	0.26	2.40195e-120	3	INMT	Corneal Stromal Stem Cells
664	2.53825e-123	0.359776	0.919	0.807	5.07649e-120	3	CEBPD	Corneal Stromal Stem Cells
665	5.67472e-119	0.549294	0.531	0.279	1.13494e-115	3	SEMA5A	Corneal Stromal Stem Cells
666	3.87822e-102	0.542473	0.565	0.301	7.75644e-99	3	BNIP3	Corneal Stromal Stem Cells
667	6.4567e-102	0.409423	0.635	0.4	1.29134e-98	3	IGFBP4	Corneal Stromal Stem Cells
668	8.77313e-102	0.286227	0.501	0.203	1.75463e-98	3	NID1	Corneal Stromal Stem Cells
669	1.62061e-95	0.387878	0.703	0.581	3.24122e-92	3	MAFB	Corneal Stromal Stem Cells
670	4.91803e-95	0.35121	0.73	0.516	9.83607e-92	3	CDKN1C	Corneal Stromal Stem Cells
671	2.46909e-93	0.545298	0.522	0.217	4.93817e-90	3	TWIST2	Corneal Stromal Stem Cells
672	7.33036e-89	0.623955	0.535	0.286	1.46607e-85	3	EFHD1	Corneal Stromal Stem Cells
673	2.94638e-85	0.408817	0.559	0.358	5.89276e-82	3	TRNP1	Corneal Stromal Stem Cells
674	2.758e-78	0.385851	0.497	0.279	5.516e-75	3	PDPN	Corneal Stromal Stem Cells
675	7.44643e-76	0.332067	0.591	0.396	1.48929e-72	3	BOC	Corneal Stromal Stem Cells
676	2.23612e-68	0.526625	0.609	0.452	4.47224e-65	3	TCEAL9	Corneal Stromal Stem Cells
677	2.03401e-67	0.529343	0.508	0.231	4.06802e-64	3	ISLR	Corneal Stromal Stem Cells
678	1.56367e-66	0.325694	0.489	0.209	3.12735e-63	3	MFAP4	Corneal Stromal Stem Cells
679	5.21865e-63	0.579304	0.486	0.204	1.04373e-59	3	ITGA10	Corneal Stromal Stem Cells
680	5.8495e-59	0.487879	0.483	0.216	1.1699e-55	3	NTRK3	Corneal Stromal Stem Cells
681	3.32945e-58	0.406892	0.472	0.189	6.65891e-55	3	MSRB3	Corneal Stromal Stem Cells
682	2.3176e-54	0.367527	0.525	0.332	4.6352e-51	3	PALLD	Corneal Stromal Stem Cells
683	2.92744e-49	0.918607	0.452	0.262	5.85488e-46	3	PLA2G2A	Corneal Stromal Stem Cells
684	1.12631e-47	0.454288	0.613	0.53	2.25263e-44	3	RHOBTB3	Corneal Stromal Stem Cells
685	2.66673e-45	0.434173	0.478	0.264	5.33347e-42	3	CDH11	Corneal Stromal Stem Cells
686	1.83861e-43	0.508712	0.461	0.229	3.67722e-40	3	AL078639.1	Corneal Stromal Stem Cells
687	3.35317e-41	0.323326	0.474	0.281	6.70633e-38	3	JCAD	Corneal Stromal Stem Cells
688	2.49312e-40	0.337299	0.507	0.318	4.98624e-37	3	TNFAIP2	Corneal Stromal Stem Cells
689	4.8924e-39	0.360572	0.503	0.326	9.7848e-36	3	ACKR3	Corneal Stromal Stem Cells
690	2.34321e-34	0.252958	0.439	0.232	4.68642e-31	3	TNS1	Corneal Stromal Stem Cells
691	5.03669e-34	0.337443	0.466	0.255	1.00734e-30	3	RBMS3	Corneal Stromal Stem Cells
692	1.87267e-31	0.275721	0.507	0.324	3.74535e-28	3	KCTD12	Corneal Stromal Stem Cells
693	3.14536e-29	0.495202	0.447	0.255	6.29072e-26	3	ADH1B	Corneal Stromal Stem Cells
694	8.90437e-29	0.34889	0.585	0.477	1.78087e-25	3	PLCG2	Corneal Stromal Stem Cells
695	4.76381e-26	0.342485	0.468	0.27	9.52763e-23	3	TMEM255B	Corneal Stromal Stem Cells
696	1.18715e-22	0.330535	0.5	0.363	2.37431e-19	3	VAMP5	Corneal Stromal Stem Cells
697	9.31741e-22	0.270453	0.483	0.307	1.86348e-18	3	MSN	Corneal Stromal Stem Cells
698	5.82889e-17	0.314188	0.48	0.348	1.16578e-13	3	BGN	Corneal Stromal Stem Cells
699	1.66521e-13	0.385076	0.441	0.265	3.33042e-10	3	APCDD1	Corneal Stromal Stem Cells
700	1.10794e-11	0.33105	0.499	0.403	2.21588e-08	3	REV3L	Corneal Stromal Stem Cells
701	2.7226e-11	0.442989	0.444	0.301	5.44519e-08	3	B3GNT7	Corneal Stromal Stem Cells
702	8.00144e-11	0.349825	0.444	0.325	1.60029e-07	3	SLC39A14	Corneal Stromal Stem Cells
703	1.0309e-07	0.305025	0.443	0.341	0.00020618	3	ACTN1	Corneal Stromal Stem Cells
704	6.43975e-07	0.269579	0.422	0.311	0.00128795	3	MIR4435-2HG	Corneal Stromal Stem Cells
705	0	2.08711	0.974	0.752	0	4	KRT15	Limbal Suprabasal Cells
706	0	1.21741	0.997	0.829	0	4	CXCL14	Limbal Suprabasal Cells
707	0	1.14236	1	0.997	0	4	CLU	Limbal Suprabasal Cells
708	0	1.08068	0.795	0.597	0	4	LINC01474	Limbal Suprabasal Cells
709	0	0.936477	0.973	0.621	0	4	COL17A1	Limbal Suprabasal Cells
710	0	0.881432	0.96	0.723	0	4	CRTAC1	Limbal Suprabasal Cells
711	0	0.768067	0.944	0.631	0	4	NDUFA4L2	Limbal Suprabasal Cells
712	0	0.752628	1	0.976	0	4	MT1X	Limbal Suprabasal Cells
713	0	0.71802	0.938	0.684	0	4	DST	Limbal Suprabasal Cells
714	0	0.666808	0.995	0.891	0	4	ALDH1A1	Limbal Suprabasal Cells
715	0	0.662104	0.972	0.729	0	4	NUPR1	Limbal Suprabasal Cells
716	0	0.634894	0.95	0.673	0	4	GPNMB	Limbal Suprabasal Cells
717	0	0.631439	0.717	0.424	0	4	CDH13	Limbal Suprabasal Cells
718	0	0.618805	0.963	0.817	0	4	SLC2A1	Limbal Suprabasal Cells
719	0	0.576417	0.884	0.637	0	4	CLCA2	Limbal Suprabasal Cells
720	0	0.489913	0.994	0.862	0	4	IGFBP2	Limbal Suprabasal Cells
721	1.06127e-306	0.594954	0.799	0.517	2.12253e-303	4	LAMB3	Limbal Suprabasal Cells
722	6.19319e-273	0.534837	0.819	0.629	1.23864e-269	4	PSAT1	Limbal Suprabasal Cells
723	4.4947e-256	1.39577	0.807	0.628	8.98939e-253	4	KRT14	Limbal Suprabasal Cells
724	1.34575e-245	0.624403	0.731	0.498	2.69149e-242	4	CRLF1	Limbal Suprabasal Cells
725	5.30729e-237	0.517663	0.845	0.67	1.06146e-233	4	IVNS1ABP	Limbal Suprabasal Cells
726	6.41821e-237	0.438895	0.842	0.65	1.28364e-233	4	EPAS1	Limbal Suprabasal Cells
727	3.16881e-229	0.588973	0.882	0.693	6.33762e-226	4	GJB2	Limbal Suprabasal Cells
728	1.01942e-223	0.455729	0.559	0.336	2.03883e-220	4	SPON1	Limbal Suprabasal Cells
729	1.98664e-204	0.446495	0.926	0.772	3.97328e-201	4	CD44	Limbal Suprabasal Cells
730	2.29585e-196	1.0224	0.877	0.786	4.59171e-193	4	C11orf96	Limbal Suprabasal Cells
731	9.28259e-188	0.642323	0.865	0.728	1.85652e-184	4	ADM	Limbal Suprabasal Cells
732	5.1723e-186	0.598393	0.791	0.598	1.03446e-182	4	DSG3	Limbal Suprabasal Cells
733	4.51569e-168	0.398093	0.767	0.622	9.03138e-165	4	TNS4	Limbal Suprabasal Cells
734	7.52787e-167	0.394703	0.994	0.922	1.50557e-163	4	TGFBI	Limbal Suprabasal Cells
735	2.5155e-163	0.362193	0.991	0.862	5.031e-160	4	CSRP2	Limbal Suprabasal Cells
736	1.20136e-162	0.386157	0.925	0.767	2.40272e-159	4	GJA1	Limbal Suprabasal Cells
737	6.56001e-162	0.275588	0.974	0.847	1.312e-158	4	KRT19	Limbal Suprabasal Cells
738	2.79407e-161	0.356195	0.91	0.786	5.58814e-158	4	LDHB	Limbal Suprabasal Cells
739	1.46936e-156	0.408336	0.889	0.771	2.93872e-153	4	DSC3	Limbal Suprabasal Cells
740	3.94533e-153	0.422249	0.879	0.734	7.89066e-150	4	SCGB2A1	Limbal Suprabasal Cells
741	7.2892e-151	0.526585	0.958	0.874	1.45784e-147	4	CLDN1	Limbal Suprabasal Cells
742	4.97646e-145	0.604472	0.82	0.705	9.95293e-142	4	PLAU	Limbal Suprabasal Cells
743	2.63542e-140	0.499121	0.999	0.986	5.27084e-137	4	ANXA1	Limbal Suprabasal Cells
744	6.1547e-133	0.463859	0.86	0.777	1.23094e-129	4	ARL5B	Limbal Suprabasal Cells
745	6.7726e-131	0.447249	0.992	0.948	1.35452e-127	4	CLDN4	Limbal Suprabasal Cells
746	3.64877e-130	0.460016	0.848	0.771	7.29755e-127	4	IRF6	Limbal Suprabasal Cells
747	3.95465e-128	0.369321	0.724	0.55	7.90929e-125	4	TENT5A	Limbal Suprabasal Cells
748	2.20608e-126	0.434494	0.605	0.476	4.41216e-123	4	GPX2	Limbal Suprabasal Cells
749	3.08715e-123	0.287364	0.797	0.625	6.1743e-120	4	GJB6	Limbal Suprabasal Cells
750	1.91034e-122	0.417527	0.753	0.633	3.82069e-119	4	HCAR2	Limbal Suprabasal Cells
751	8.98331e-121	0.453827	0.992	0.934	1.79666e-117	4	SFN	Limbal Suprabasal Cells
752	4.17768e-120	0.370433	0.496	0.327	8.35535e-117	4	PTN	Limbal Suprabasal Cells
753	8.77489e-118	0.550346	0.944	0.901	1.75498e-114	4	VMP1	Limbal Suprabasal Cells
754	9.11206e-118	0.320781	0.966	0.907	1.82241e-114	4	PNRC1	Limbal Suprabasal Cells
755	6.56804e-110	0.384941	0.789	0.675	1.31361e-106	4	PRRG4	Limbal Suprabasal Cells
756	1.97054e-108	0.360412	0.527	0.395	3.94109e-105	4	LGALS7	Limbal Suprabasal Cells
757	7.61554e-108	0.405967	0.766	0.662	1.52311e-104	4	DEFB1	Limbal Suprabasal Cells
758	4.80546e-106	0.263471	0.951	0.833	9.61092e-103	4	ERICH5	Limbal Suprabasal Cells
759	9.09248e-103	0.654973	0.763	0.667	1.8185e-99	4	PLAUR	Limbal Suprabasal Cells
760	3.82996e-101	0.311054	0.505	0.375	7.65991e-98	4	CA12	Limbal Suprabasal Cells
761	2.56536e-94	0.379291	0.73	0.629	5.13071e-91	4	HCAR3	Limbal Suprabasal Cells
762	7.12985e-94	0.290633	0.981	0.892	1.42597e-90	4	PAX6	Limbal Suprabasal Cells
763	2.52429e-93	0.358195	0.89	0.796	5.04858e-90	4	RAP2B	Limbal Suprabasal Cells
764	3.05872e-92	0.320535	0.815	0.732	6.11745e-89	4	TSPAN1	Limbal Suprabasal Cells
765	9.67614e-91	0.281479	0.556	0.428	1.93523e-87	4	FHL2	Limbal Suprabasal Cells
766	1.27157e-90	0.316309	0.541	0.429	2.54313e-87	4	DUSP10	Limbal Suprabasal Cells
767	5.92509e-90	0.338524	0.907	0.82	1.18502e-86	4	SERPINB5	Limbal Suprabasal Cells
768	6.53104e-86	0.483307	0.766	0.71	1.30621e-82	4	MIR222HG	Limbal Suprabasal Cells
769	1.25441e-82	0.315382	0.66	0.594	2.50882e-79	4	FAM84A	Limbal Suprabasal Cells
770	3.99454e-79	0.307302	0.734	0.661	7.98908e-76	4	MGST1	Limbal Suprabasal Cells
771	4.11267e-75	0.304773	0.747	0.653	8.22534e-72	4	NCOA7	Limbal Suprabasal Cells
772	2.33922e-74	0.306777	0.998	0.979	4.67843e-71	4	FABP5	Limbal Suprabasal Cells
773	2.78755e-73	0.358127	0.686	0.628	5.57509e-70	4	PHACTR4	Limbal Suprabasal Cells
774	1.70989e-67	0.328223	0.908	0.844	3.41978e-64	4	ATF3	Limbal Suprabasal Cells
775	1.87764e-67	0.274562	0.593	0.484	3.75528e-64	4	S100A2	Limbal Suprabasal Cells
776	2.70904e-65	0.473839	0.593	0.533	5.41808e-62	4	TFPI2	Limbal Suprabasal Cells
777	3.78799e-63	0.258568	0.504	0.441	7.57599e-60	4	FYB1	Limbal Suprabasal Cells
778	7.99139e-63	0.290502	0.885	0.814	1.59828e-59	4	BTG2	Limbal Suprabasal Cells
779	4.57497e-62	0.308426	0.793	0.76	9.14993e-59	4	FRMD4B	Limbal Suprabasal Cells
780	6.25284e-62	0.343884	0.943	0.902	1.25057e-58	4	NFKBIA	Limbal Suprabasal Cells
781	1.79897e-61	0.278829	0.54	0.46	3.59794e-58	4	PHLDB2	Limbal Suprabasal Cells
782	3.74864e-60	0.555214	0.433	0.362	7.49727e-57	4	LY6D	Limbal Suprabasal Cells
783	1.45936e-56	0.285089	0.945	0.895	2.91871e-53	4	RND3	Limbal Suprabasal Cells
784	6.03664e-47	0.25	0.767	0.689	1.20733e-43	4	SGK1	Limbal Suprabasal Cells
785	1.25335e-46	0.381349	0.492	0.443	2.5067e-43	4	LAMC2	Limbal Suprabasal Cells
786	1.56399e-45	0.256109	0.87	0.83	3.12798e-42	4	PMAIP1	Limbal Suprabasal Cells
787	1.30674e-43	0.251748	0.641	0.604	2.61348e-40	4	B3GNT5	Limbal Suprabasal Cells
788	1.26458e-38	0.324729	0.717	0.706	2.52916e-35	4	ITPKC	Limbal Suprabasal Cells
789	2.53228e-35	0.266172	0.618	0.597	5.06456e-32	4	ZNF217	Limbal Suprabasal Cells
790	2.84079e-34	0.26838	0.628	0.606	5.68157e-31	4	FOSL1	Limbal Suprabasal Cells
791	2.32255e-29	0.329908	0.781	0.785	4.6451e-26	4	TNFAIP3	Limbal Suprabasal Cells
792	3.22262e-24	0.287194	0.634	0.653	6.44524e-21	4	TRIB1	Limbal Suprabasal Cells
793	2.11678e-13	0.260352	0.579	0.607	4.23355e-10	4	GADD45A	Limbal Suprabasal Cells
794	7.59708e-13	0.31954	0.532	0.583	1.51942e-09	4	MT1G	Limbal Suprabasal Cells
795	2.72912e-11	0.309374	0.823	0.852	5.45823e-08	4	TM4SF1	Limbal Suprabasal Cells
796	0	2.76088	0.994	0.642	0	5	KRT24	Limbal Superficial Epithelium
797	0	2.50573	0.946	0.588	0	5	KRT4	Limbal Superficial Epithelium
798	0	2.34137	0.992	0.67	0	5	LYPD2	Limbal Superficial Epithelium
799	0	1.99236	0.976	0.46	0	5	HRASLS2	Limbal Superficial Epithelium
800	0	1.95225	0.999	0.84	0	5	HOPX	Limbal Superficial Epithelium
801	0	1.60318	0.954	0.685	0	5	RARRES3	Limbal Superficial Epithelium
802	0	1.60075	0.955	0.371	0	5	ASPG	Limbal Superficial Epithelium
803	0	1.57569	1	0.988	0	5	LGALS3	Limbal Superficial Epithelium
804	0	1.54734	0.976	0.545	0	5	MUC21	Limbal Superficial Epithelium
805	0	1.48894	0.993	0.563	0	5	SCEL	Limbal Superficial Epithelium
806	0	1.43645	0.883	0.294	0	5	KRT78	Limbal Superficial Epithelium
807	0	1.43561	0.964	0.55	0	5	MUC16	Limbal Superficial Epithelium
808	0	1.4303	0.995	0.655	0	5	MAL	Limbal Superficial Epithelium
809	0	1.36921	0.976	0.565	0	5	CD24	Limbal Superficial Epithelium
810	0	1.3468	0.931	0.415	0	5	PSCA	Limbal Superficial Epithelium
811	0	1.34099	0.988	0.58	0	5	FAM3D	Limbal Superficial Epithelium
812	0	1.33151	0.923	0.439	0	5	CLIC3	Limbal Superficial Epithelium
813	0	1.29767	0.975	0.507	0	5	MACC1	Limbal Superficial Epithelium
814	0	1.25975	0.862	0.367	0	5	CYSRT1	Limbal Superficial Epithelium
815	0	1.16769	0.992	0.822	0	5	MAL2	Limbal Superficial Epithelium
816	0	1.1444	0.907	0.563	0	5	SNCG	Limbal Superficial Epithelium
817	0	1.11846	0.979	0.622	0	5	MSLN	Limbal Superficial Epithelium
818	0	1.06918	0.935	0.53	0	5	ADGRF1	Limbal Superficial Epithelium
819	0	1.05998	0.997	0.831	0	5	CD55	Limbal Superficial Epithelium
820	0	1.04528	0.943	0.539	0	5	LDLR	Limbal Superficial Epithelium
821	0	1.04021	0.988	0.758	0	5	LMO7	Limbal Superficial Epithelium
822	0	1.03857	0.999	0.851	0	5	APOBEC3A	Limbal Superficial Epithelium
823	0	1.02586	1	0.998	0	5	ADIRF	Limbal Superficial Epithelium
824	0	1.00959	0.846	0.416	0	5	AL139246.5	Limbal Superficial Epithelium
825	0	0.995182	0.987	0.741	0	5	IL18	Limbal Superficial Epithelium
826	0	0.988219	0.967	0.575	0	5	RAB11FIP1	Limbal Superficial Epithelium
827	0	0.971597	0.935	0.548	0	5	SMIM5	Limbal Superficial Epithelium
828	0	0.965937	0.914	0.584	0	5	YOD1	Limbal Superficial Epithelium
829	0	0.957585	0.735	0.418	0	5	HILPDA	Limbal Superficial Epithelium
830	0	0.946387	0.924	0.677	0	5	AREG	Limbal Superficial Epithelium
831	0	0.92456	0.994	0.824	0	5	CLDN7	Limbal Superficial Epithelium
832	0	0.923597	0.985	0.8	0	5	DSC2	Limbal Superficial Epithelium
833	0	0.915888	0.983	0.849	0	5	SLC20A1	Limbal Superficial Epithelium
834	0	0.903226	0.98	0.786	0	5	UPK1B	Limbal Superficial Epithelium
835	0	0.886572	0.983	0.75	0	5	MYH14	Limbal Superficial Epithelium
836	0	0.885782	0.981	0.702	0	5	GPRC5A	Limbal Superficial Epithelium
837	0	0.878184	0.928	0.6	0	5	TICAM1	Limbal Superficial Epithelium
838	0	0.8677	0.987	0.869	0	5	PHLDA2	Limbal Superficial Epithelium
839	0	0.857182	0.909	0.579	0	5	XDH	Limbal Superficial Epithelium
840	0	0.844193	0.917	0.567	0	5	MSMO1	Limbal Superficial Epithelium
841	0	0.840607	0.85	0.455	0	5	PRSS22	Limbal Superficial Epithelium
842	0	0.839157	0.996	0.946	0	5	EMP1	Limbal Superficial Epithelium
843	0	0.829455	0.956	0.639	0	5	B4GALT5	Limbal Superficial Epithelium
844	0	0.825883	0.91	0.552	0	5	ST3GAL4	Limbal Superficial Epithelium
845	0	0.823011	0.893	0.485	0	5	VSIG2	Limbal Superficial Epithelium
846	0	0.822225	0.918	0.576	0	5	SQLE	Limbal Superficial Epithelium
847	0	0.818146	0.879	0.553	0	5	BCO2	Limbal Superficial Epithelium
848	0	0.80497	0.961	0.725	0	5	LGALSL	Limbal Superficial Epithelium
849	0	0.794652	0.926	0.672	0	5	TXNRD1	Limbal Superficial Epithelium
850	0	0.77681	0.973	0.699	0	5	CAMK2N1	Limbal Superficial Epithelium
851	0	0.772617	0.803	0.392	0	5	MYEOV	Limbal Superficial Epithelium
852	0	0.769581	0.768	0.316	0	5	RHOF	Limbal Superficial Epithelium
853	0	0.765064	0.947	0.697	0	5	CDKN2B	Limbal Superficial Epithelium
854	0	0.761356	0.834	0.47	0	5	ZNF431	Limbal Superficial Epithelium
855	0	0.756183	0.848	0.449	0	5	BCAS1	Limbal Superficial Epithelium
856	0	0.754731	0.894	0.535	0	5	INSIG1	Limbal Superficial Epithelium
857	0	0.732694	0.747	0.277	0	5	NCCRP1	Limbal Superficial Epithelium
858	0	0.723648	0.913	0.6	0	5	DAPP1	Limbal Superficial Epithelium
859	0	0.723264	0.931	0.629	0	5	PLK3	Limbal Superficial Epithelium
860	0	0.720268	0.719	0.313	0	5	PRSS27	Limbal Superficial Epithelium
861	0	0.719463	0.735	0.316	0	5	OAS1	Limbal Superficial Epithelium
862	0	0.709622	0.912	0.586	0	5	SLC12A2	Limbal Superficial Epithelium
863	0	0.701883	0.749	0.353	0	5	ADRB1	Limbal Superficial Epithelium
864	0	0.695778	0.857	0.525	0	5	MXD1	Limbal Superficial Epithelium
865	0	0.684953	0.931	0.636	0	5	LIPH	Limbal Superficial Epithelium
866	0	0.681458	0.862	0.456	0	5	TRIM16	Limbal Superficial Epithelium
867	0	0.671802	0.763	0.312	0	5	GDPD3	Limbal Superficial Epithelium
868	0	0.644926	0.856	0.528	0	5	ST14	Limbal Superficial Epithelium
869	0	0.6437	0.89	0.634	0	5	LAD1	Limbal Superficial Epithelium
870	0	0.636707	0.806	0.456	0	5	EPS8L1	Limbal Superficial Epithelium
871	0	0.630018	0.883	0.511	0	5	HOMER2	Limbal Superficial Epithelium
872	0	0.625837	0.956	0.727	0	5	C6orf132	Limbal Superficial Epithelium
873	0	0.615028	0.839	0.446	0	5	ISG20	Limbal Superficial Epithelium
874	0	0.613754	0.803	0.484	0	5	SMIM22	Limbal Superficial Epithelium
875	0	0.613094	0.762	0.384	0	5	FAM102A	Limbal Superficial Epithelium
876	0	0.605966	0.854	0.554	0	5	SDCBP2	Limbal Superficial Epithelium
877	0	0.603397	0.763	0.39	0	5	TTC9	Limbal Superficial Epithelium
878	0	0.579638	0.797	0.454	0	5	FAM84B	Limbal Superficial Epithelium
879	0	0.579269	0.869	0.627	0	5	MPZL3	Limbal Superficial Epithelium
880	0	0.557253	0.876	0.58	0	5	PPL	Limbal Superficial Epithelium
881	0	0.553027	0.962	0.659	0	5	CXCL17	Limbal Superficial Epithelium
882	0	0.55164	0.637	0.274	0	5	LINC01588	Limbal Superficial Epithelium
883	0	0.539552	0.868	0.551	0	5	POLR2J3	Limbal Superficial Epithelium
884	0	0.51813	0.639	0.235	0	5	LMTK3	Limbal Superficial Epithelium
885	4.91176e-308	0.573926	0.893	0.624	9.82352e-305	5	TINCR	Limbal Superficial Epithelium
886	3.05197e-303	0.687041	0.815	0.533	6.10394e-300	5	BIRC3	Limbal Superficial Epithelium
887	8.52229e-300	0.87459	0.862	0.621	1.70446e-296	5	GLRX	Limbal Superficial Epithelium
888	2.95372e-298	0.470962	0.864	0.557	5.90744e-295	5	CTSS	Limbal Superficial Epithelium
889	3.21746e-297	0.528663	0.926	0.699	6.43492e-294	5	EHF	Limbal Superficial Epithelium
890	9.71373e-293	0.617462	0.891	0.718	1.94275e-289	5	IL20RA	Limbal Superficial Epithelium
891	1.13866e-291	0.639164	0.956	0.783	2.27733e-288	5	HES4	Limbal Superficial Epithelium
892	2.32269e-288	0.532313	0.886	0.629	4.64539e-285	5	CRB3	Limbal Superficial Epithelium
893	5.6781e-287	0.604038	0.963	0.774	1.13562e-283	5	KRT18	Limbal Superficial Epithelium
894	3.78843e-283	0.576321	0.831	0.573	7.57685e-280	5	C1orf116	Limbal Superficial Epithelium
895	1.44545e-277	0.49296	0.826	0.559	2.8909e-274	5	EVPL	Limbal Superficial Epithelium
896	5.4649e-272	0.528118	0.792	0.545	1.09298e-268	5	AC008397.1	Limbal Superficial Epithelium
897	2.08887e-262	1.09545	0.746	0.503	4.17773e-259	5	CALML5	Limbal Superficial Epithelium
898	4.22828e-261	0.669258	0.965	0.841	8.45656e-258	5	TM4SF1	Limbal Superficial Epithelium
899	1.73816e-256	0.538153	0.971	0.818	3.47631e-253	5	DENND2C	Limbal Superficial Epithelium
900	8.59031e-256	0.444641	0.689	0.385	1.71806e-252	5	FBP1	Limbal Superficial Epithelium
901	2.49724e-254	0.633724	0.803	0.55	4.99449e-251	5	CDKN2AIP	Limbal Superficial Epithelium
902	2.91858e-252	0.664556	0.579	0.252	5.83715e-249	5	DHRS9	Limbal Superficial Epithelium
903	7.15956e-252	0.565284	0.938	0.765	1.43191e-248	5	DSG1	Limbal Superficial Epithelium
904	3.24376e-251	0.608282	0.663	0.367	6.48753e-248	5	GALNT5	Limbal Superficial Epithelium
905	4.09638e-249	0.469832	0.877	0.64	8.19276e-246	5	TRAF4	Limbal Superficial Epithelium
906	4.23297e-249	0.626865	0.955	0.788	8.46595e-246	5	AGR2	Limbal Superficial Epithelium
907	3.33088e-248	0.461655	0.644	0.356	6.66176e-245	5	RNF223	Limbal Superficial Epithelium
908	9.48108e-248	0.5621	0.969	0.841	1.89622e-244	5	LYPD3	Limbal Superficial Epithelium
909	2.70082e-244	0.489231	0.753	0.469	5.40165e-241	5	ENC1	Limbal Superficial Epithelium
910	4.48201e-243	0.624008	0.927	0.774	8.96402e-240	5	TNFAIP3	Limbal Superficial Epithelium
911	1.03859e-237	0.519534	0.963	0.823	2.07718e-234	5	S100A14	Limbal Superficial Epithelium
912	3.47858e-232	0.550742	0.763	0.487	6.95716e-229	5	HS3ST1	Limbal Superficial Epithelium
913	7.84761e-232	0.625776	0.765	0.499	1.56952e-228	5	ITGB8	Limbal Superficial Epithelium
914	8.34497e-230	0.394707	0.668	0.382	1.66899e-226	5	PITX1	Limbal Superficial Epithelium
915	3.44961e-229	0.673905	0.899	0.731	6.89921e-226	5	HMGCS1	Limbal Superficial Epithelium
916	2.78242e-228	0.532552	0.989	0.933	5.56483e-225	5	NQO1	Limbal Superficial Epithelium
917	1.40377e-221	0.401794	0.72	0.429	2.80754e-218	5	SLC16A3	Limbal Superficial Epithelium
918	4.91641e-221	0.543876	0.706	0.449	9.83282e-218	5	CDKN2A	Limbal Superficial Epithelium
919	1.23605e-220	0.620249	0.762	0.524	2.47209e-217	5	AL121944.1	Limbal Superficial Epithelium
920	7.7117e-220	0.577679	0.672	0.401	1.54234e-216	5	ZNF165	Limbal Superficial Epithelium
921	6.11771e-218	0.492671	0.999	0.957	1.22354e-214	5	TACSTD2	Limbal Superficial Epithelium
922	9.88883e-218	0.513274	0.685	0.377	1.97777e-214	5	HMOX1	Limbal Superficial Epithelium
923	2.59488e-217	0.427079	0.591	0.32	5.18976e-214	5	TMEM120B	Limbal Superficial Epithelium
924	1.24643e-216	0.457999	0.704	0.407	2.49285e-213	5	SULT2B1	Limbal Superficial Epithelium
925	2.00991e-214	0.587226	0.843	0.601	4.01982e-211	5	HBEGF	Limbal Superficial Epithelium
926	1.44748e-206	0.46615	0.87	0.66	2.89496e-203	5	ZBTB43	Limbal Superficial Epithelium
927	6.87662e-206	0.38984	0.647	0.375	1.37532e-202	5	GOLM1	Limbal Superficial Epithelium
928	6.20654e-205	0.474414	0.729	0.458	1.24131e-201	5	FBXO32	Limbal Superficial Epithelium
929	3.7298e-202	0.513638	0.663	0.422	7.45961e-199	5	CLDN3	Limbal Superficial Epithelium
930	5.24717e-199	0.368104	0.951	0.766	1.04943e-195	5	IL1RN	Limbal Superficial Epithelium
931	2.83267e-195	0.513277	0.621	0.349	5.66534e-192	5	SAMD9	Limbal Superficial Epithelium
932	4.27668e-194	0.376455	0.522	0.26	8.55336e-191	5	ATG9B	Limbal Superficial Epithelium
933	1.12365e-189	0.783177	0.776	0.6	2.24729e-186	5	MSMB	Limbal Superficial Epithelium
934	1.02134e-188	0.471532	0.921	0.7	2.04267e-185	5	MIDN	Limbal Superficial Epithelium
935	2.97304e-186	0.463731	0.719	0.488	5.94608e-183	5	RASGEF1B	Limbal Superficial Epithelium
936	2.45727e-179	0.617913	0.876	0.714	4.91454e-176	5	FGFBP1	Limbal Superficial Epithelium
937	1.91116e-174	0.386863	0.896	0.676	3.82231e-171	5	ZFP36L2	Limbal Superficial Epithelium
938	6.06845e-170	0.414371	0.762	0.534	1.21369e-166	5	SGMS2	Limbal Superficial Epithelium
939	8.88238e-170	0.488677	0.601	0.373	1.77648e-166	5	KRT27	Limbal Superficial Epithelium
940	2.58096e-169	0.427333	0.66	0.428	5.16193e-166	5	CPM	Limbal Superficial Epithelium
941	3.01214e-168	0.396623	0.972	0.842	6.02429e-165	5	KLF5	Limbal Superficial Epithelium
942	2.91072e-167	0.310815	0.756	0.491	5.82143e-164	5	CRIP2	Limbal Superficial Epithelium
943	1.02917e-163	0.42958	0.883	0.711	2.05834e-160	5	DAAM1	Limbal Superficial Epithelium
944	3.02188e-160	0.514333	0.592	0.331	6.04377e-157	5	PRDM1	Limbal Superficial Epithelium
945	4.80628e-160	0.3708	0.932	0.742	9.61255e-157	5	DUSP5	Limbal Superficial Epithelium
946	5.31851e-159	0.44444	0.629	0.431	1.0637e-155	5	CD36	Limbal Superficial Epithelium
947	1.53461e-157	0.396182	0.716	0.479	3.06923e-154	5	MDM2	Limbal Superficial Epithelium
948	4.17274e-157	0.357875	0.837	0.623	8.34548e-154	5	RHOU	Limbal Superficial Epithelium
949	1.16176e-156	0.572643	0.661	0.421	2.32352e-153	5	SERPINB2	Limbal Superficial Epithelium
950	5.11765e-155	0.301205	0.56	0.313	1.02353e-151	5	SLC4A11	Limbal Superficial Epithelium
951	1.26816e-145	0.485887	0.496	0.262	2.53631e-142	5	PLAC8	Limbal Superficial Epithelium
952	2.35145e-143	0.35498	0.81	0.615	4.7029e-140	5	HMGA1	Limbal Superficial Epithelium
953	1.02041e-142	0.874676	0.554	0.348	2.04083e-139	5	GDF15	Limbal Superficial Epithelium
954	2.9318e-142	0.383763	0.803	0.614	5.86359e-139	5	EPHA2	Limbal Superficial Epithelium
955	4.04484e-141	0.368369	0.841	0.675	8.08968e-138	5	GJB4	Limbal Superficial Epithelium
956	6.61231e-136	0.418089	0.634	0.425	1.32246e-132	5	PDP1	Limbal Superficial Epithelium
957	1.96951e-135	0.356367	0.961	0.823	3.93902e-132	5	PMAIP1	Limbal Superficial Epithelium
958	1.38405e-131	0.301846	0.91	0.754	2.76811e-128	5	IER5	Limbal Superficial Epithelium
959	7.6429e-130	0.317502	0.474	0.257	1.52858e-126	5	A2ML1	Limbal Superficial Epithelium
960	1.12661e-129	0.33322	0.666	0.454	2.25323e-126	5	UPP1	Limbal Superficial Epithelium
961	5.88841e-126	0.283518	0.706	0.47	1.17768e-122	5	TNFRSF12A	Limbal Superficial Epithelium
962	1.34481e-125	0.280599	0.693	0.487	2.68963e-122	5	LINC02178	Limbal Superficial Epithelium
963	2.36937e-122	0.285106	0.669	0.469	4.73873e-119	5	FNIP2	Limbal Superficial Epithelium
964	3.73659e-122	0.280509	0.656	0.493	7.47318e-119	5	EMILIN2	Limbal Superficial Epithelium
965	7.21734e-121	0.376215	0.799	0.677	1.44347e-117	5	ADH7	Limbal Superficial Epithelium
966	7.60301e-121	0.290123	0.994	0.891	1.5206e-117	5	RND3	Limbal Superficial Epithelium
967	1.08163e-120	0.338203	0.936	0.794	2.16327e-117	5	RAP2B	Limbal Superficial Epithelium
968	1.37585e-120	0.286096	0.884	0.713	2.7517e-117	5	CCND1	Limbal Superficial Epithelium
969	1.32075e-119	0.348428	0.999	0.93	2.64149e-116	5	ELF3	Limbal Superficial Epithelium
970	1.28452e-115	0.601929	0.525	0.321	2.56905e-112	5	EREG	Limbal Superficial Epithelium
971	5.93661e-114	0.322783	0.611	0.42	1.18732e-110	5	FOXQ1	Limbal Superficial Epithelium
972	1.26721e-113	0.283819	0.743	0.535	2.53441e-110	5	TSC22D2	Limbal Superficial Epithelium
973	3.09451e-113	0.47046	0.528	0.351	6.18901e-110	5	MUC22	Limbal Superficial Epithelium
974	4.73765e-112	0.399871	0.635	0.441	9.4753e-109	5	KCNQ1OT1	Limbal Superficial Epithelium
975	3.07963e-110	0.302595	0.981	0.913	6.15927e-107	5	DSP	Limbal Superficial Epithelium
976	1.97688e-107	0.254877	0.722	0.511	3.95375e-104	5	PELI1	Limbal Superficial Epithelium
977	2.86902e-105	0.280165	0.653	0.488	5.73803e-102	5	BLNK	Limbal Superficial Epithelium
978	2.27572e-104	0.27856	0.788	0.658	4.55144e-101	5	CDH1	Limbal Superficial Epithelium
979	1.09979e-97	0.28103	0.748	0.585	2.19958e-94	5	ABHD11	Limbal Superficial Epithelium
980	3.19127e-96	0.311139	0.471	0.276	6.38254e-93	5	GDA	Limbal Superficial Epithelium
981	1.72046e-94	0.261223	0.572	0.404	3.44092e-91	5	PKIB	Limbal Superficial Epithelium
982	1.48197e-93	0.290497	0.788	0.643	2.96394e-90	5	MAP3K8	Limbal Superficial Epithelium
983	6.8611e-93	0.343768	0.793	0.66	1.37222e-89	5	LCN2	Limbal Superficial Epithelium
984	1.84691e-92	0.299542	0.437	0.268	3.69383e-89	5	OTOP2	Limbal Superficial Epithelium
985	6.76822e-91	0.306566	0.628	0.479	1.35364e-87	5	KCNK1	Limbal Superficial Epithelium
986	4.5295e-88	0.269977	0.651	0.518	9.05901e-85	5	POF1B	Limbal Superficial Epithelium
987	4.83288e-87	0.289874	0.733	0.575	9.66576e-84	5	ALDH1A3	Limbal Superficial Epithelium
988	1.60546e-82	0.25622	0.674	0.539	3.21092e-79	5	OCLN	Limbal Superficial Epithelium
989	5.32114e-77	0.269963	0.785	0.641	1.06423e-73	5	TRIB1	Limbal Superficial Epithelium
990	1.43012e-76	0.313464	0.613	0.472	2.86024e-73	5	TMCC3	Limbal Superficial Epithelium
991	3.80784e-76	0.250893	0.824	0.699	7.61568e-73	5	ARL4D	Limbal Superficial Epithelium
992	9.92995e-76	0.259069	0.656	0.508	1.98599e-72	5	TP53BP2	Limbal Superficial Epithelium
993	2.47718e-70	0.38749	0.799	0.741	4.95437e-67	5	SCGB2A1	Limbal Superficial Epithelium
994	1.11124e-69	0.255669	0.376	0.213	2.22247e-66	5	CST6	Limbal Superficial Epithelium
995	1.08532e-67	0.260012	0.712	0.608	2.17064e-64	5	EXPH5	Limbal Superficial Epithelium
996	1.58329e-67	0.339543	0.632	0.519	3.16658e-64	5	MUC1	Limbal Superficial Epithelium
997	1.29148e-66	0.253345	0.64	0.548	2.58296e-63	5	RBM47	Limbal Superficial Epithelium
998	5.85655e-64	0.369324	0.404	0.27	1.17131e-60	5	CRYM	Limbal Superficial Epithelium
999	2.76389e-60	0.461907	0.585	0.471	5.52778e-57	5	ISG15	Limbal Superficial Epithelium
1000	1.60719e-55	0.320651	0.613	0.509	3.21438e-52	5	IL1A	Limbal Superficial Epithelium
1001	3.96667e-55	0.296226	0.756	0.661	7.93334e-52	5	IFI27	Limbal Superficial Epithelium
1002	1.89817e-54	0.28042	0.667	0.524	3.79634e-51	5	CDKN1C	Limbal Superficial Epithelium
1003	3.70341e-45	0.320527	0.634	0.587	7.40682e-42	5	CYP26A1	Limbal Superficial Epithelium
1004	1.20453e-44	0.358033	0.372	0.286	2.40905e-41	5	SAA2	Limbal Superficial Epithelium
1005	7.57627e-38	0.304493	0.574	0.5	1.51525e-34	5	C3	Limbal Superficial Epithelium
1006	3.0046e-32	0.29801	0.414	0.35	6.00921e-29	5	S100P	Limbal Superficial Epithelium
1007	7.13946e-32	0.339366	0.383	0.273	1.42789e-28	5	LINC00492	Limbal Superficial Epithelium
1008	0	3.06207	1	0.618	0	6	AQP5	Conjunctival Superficial Epithelium
1009	0	2.876	0.999	0.645	0	6	LCN2	Conjunctival Superficial Epithelium
1010	0	2.70725	1	0.799	0	6	S100A9	Conjunctival Superficial Epithelium
1011	0	2.4321	0.968	0.716	0	6	S100A8	Conjunctival Superficial Epithelium
1012	0	2.15768	0.998	0.545	0	6	F3	Conjunctival Superficial Epithelium
1013	0	2.0313	0.974	0.454	0	6	CEACAM7	Conjunctival Superficial Epithelium
1014	0	1.64287	0.99	0.657	0	6	CXCL17	Conjunctival Superficial Epithelium
1015	0	1.61361	0.879	0.385	0	6	PIGR	Conjunctival Superficial Epithelium
1016	0	1.54212	0.883	0.477	0	6	C3	Conjunctival Superficial Epithelium
1017	0	1.49073	0.974	0.672	0	6	LYPD2	Conjunctival Superficial Epithelium
1018	0	1.48999	0.994	0.793	0	6	KRT13	Conjunctival Superficial Epithelium
1019	0	1.46826	0.879	0.412	0	6	CEACAM6	Conjunctival Superficial Epithelium
1020	0	1.36259	0.934	0.435	0	6	SLC34A2	Conjunctival Superficial Epithelium
1021	0	1.34599	0.941	0.496	0	6	MUC1	Conjunctival Superficial Epithelium
1022	0	1.32947	0.843	0.269	0	6	KRT7	Conjunctival Superficial Epithelium
1023	0	1.31443	0.991	0.721	0	6	SLPI	Conjunctival Superficial Epithelium
1024	0	1.27047	0.837	0.35	0	6	CEACAM5	Conjunctival Superficial Epithelium
1025	0	1.22105	1	0.847	0	6	KRT19	Conjunctival Superficial Epithelium
1026	0	1.20573	0.979	0.737	0	6	LMO4	Conjunctival Superficial Epithelium
1027	0	1.2009	0.995	0.84	0	6	HOPX	Conjunctival Superficial Epithelium
1028	0	1.10504	0.94	0.507	0	6	CP	Conjunctival Superficial Epithelium
1029	0	1.07223	0.842	0.515	0	6	TFPI2	Conjunctival Superficial Epithelium
1030	0	1.07062	0.921	0.483	0	6	VSIG2	Conjunctival Superficial Epithelium
1031	0	1.06313	0.935	0.626	0	6	MSLN	Conjunctival Superficial Epithelium
1032	0	1.06171	0.914	0.455	0	6	FAM3B	Conjunctival Superficial Epithelium
1033	0	1.04717	0.971	0.689	0	6	A4GALT	Conjunctival Superficial Epithelium
1034	0	1.04632	0.967	0.587	0	6	KRT4	Conjunctival Superficial Epithelium
1035	0	0.986338	0.759	0.451	0	6	WFDC2	Conjunctival Superficial Epithelium
1036	0	0.982458	0.971	0.602	0	6	AQP3	Conjunctival Superficial Epithelium
1037	0	0.968712	0.968	0.583	0	6	FAM3D	Conjunctival Superficial Epithelium
1038	0	0.966473	0.877	0.404	0	6	AC025154.2	Conjunctival Superficial Epithelium
1039	0	0.947677	0.769	0.302	0	6	SLC6A14	Conjunctival Superficial Epithelium
1040	0	0.938351	0.945	0.686	0	6	RARRES3	Conjunctival Superficial Epithelium
1041	0	0.927567	0.897	0.502	0	6	KLK11	Conjunctival Superficial Epithelium
1042	0	0.922364	0.849	0.423	0	6	PSCA	Conjunctival Superficial Epithelium
1043	0	0.911202	0.929	0.516	0	6	MDK	Conjunctival Superficial Epithelium
1044	0	0.891466	0.9	0.581	0	6	RAB11FIP1	Conjunctival Superficial Epithelium
1045	0	0.815314	1	0.93	0	6	ELF3	Conjunctival Superficial Epithelium
1046	0	0.797241	0.951	0.775	0	6	MIR200CHG	Conjunctival Superficial Epithelium
1047	0	0.790981	0.907	0.691	0	6	SERPINB1	Conjunctival Superficial Epithelium
1048	0	0.782549	0.863	0.48	0	6	SMIM22	Conjunctival Superficial Epithelium
1049	0	0.751366	0.817	0.451	0	6	ATP10B	Conjunctival Superficial Epithelium
1050	0	0.741264	0.794	0.374	0	6	DEGS2	Conjunctival Superficial Epithelium
1051	0	0.730137	0.883	0.589	0	6	SLC12A2	Conjunctival Superficial Epithelium
1052	0	0.718835	0.773	0.438	0	6	TMC5	Conjunctival Superficial Epithelium
1053	0	0.717612	0.998	0.879	0	6	TXNIP	Conjunctival Superficial Epithelium
1054	0	0.711118	0.751	0.298	0	6	PDZK1IP1	Conjunctival Superficial Epithelium
1055	0	0.706453	1	0.994	0	6	S100A11	Conjunctival Superficial Epithelium
1056	0	0.687208	0.819	0.481	0	6	KRT8	Conjunctival Superficial Epithelium
1057	0	0.661293	0.908	0.554	0	6	CTSS	Conjunctival Superficial Epithelium
1058	0	0.660273	0.789	0.394	0	6	OSR2	Conjunctival Superficial Epithelium
1059	0	0.655481	0.864	0.513	0	6	HOMER2	Conjunctival Superficial Epithelium
1060	0	0.602361	0.649	0.341	0	6	GABRP	Conjunctival Superficial Epithelium
1061	0	0.597514	0.763	0.424	0	6	CNFN	Conjunctival Superficial Epithelium
1062	0	0.590897	0.852	0.478	0	6	FAM213A	Conjunctival Superficial Epithelium
1063	0	0.587619	0.806	0.453	0	6	BCAS1	Conjunctival Superficial Epithelium
1064	0	0.577848	0.757	0.352	0	6	MGLL	Conjunctival Superficial Epithelium
1065	0	0.573083	0.864	0.552	0	6	POLR2J3	Conjunctival Superficial Epithelium
1066	0	0.573028	0.672	0.311	0	6	AL359715.1	Conjunctival Superficial Epithelium
1067	0	0.561601	0.775	0.445	0	6	TC2N	Conjunctival Superficial Epithelium
1068	0	0.540009	1	0.988	0	6	LGALS3	Conjunctival Superficial Epithelium
1069	0	0.491367	0.672	0.253	0	6	BARX2	Conjunctival Superficial Epithelium
1070	0	0.428782	0.624	0.248	0	6	SLC40A1	Conjunctival Superficial Epithelium
1071	7.64719e-305	0.546146	0.687	0.347	1.52944e-301	6	NMB	Conjunctival Superficial Epithelium
1072	2.11691e-302	0.648803	0.942	0.769	4.23383e-299	6	RHOV	Conjunctival Superficial Epithelium
1073	9.24478e-297	0.371674	0.929	0.684	1.84896e-293	6	CFD	Conjunctival Superficial Epithelium
1074	6.39286e-296	0.482401	0.719	0.37	1.27857e-292	6	GOLM1	Conjunctival Superficial Epithelium
1075	2.33219e-289	0.530386	0.845	0.558	4.66437e-286	6	ST3GAL4	Conjunctival Superficial Epithelium
1076	2.33382e-287	0.566688	0.828	0.515	4.66764e-284	6	RHOBTB3	Conjunctival Superficial Epithelium
1077	6.32415e-285	0.975236	0.913	0.77	1.26483e-281	6	IL1RN	Conjunctival Superficial Epithelium
1078	9.37485e-282	0.658874	0.871	0.651	1.87497e-278	6	MGST1	Conjunctival Superficial Epithelium
1079	9.70401e-281	0.51673	0.759	0.485	1.9408e-277	6	EMILIN2	Conjunctival Superficial Epithelium
1080	3.77461e-275	0.424948	0.537	0.211	7.54922e-272	6	MESP1	Conjunctival Superficial Epithelium
1081	1.20302e-270	0.485032	0.603	0.271	2.40603e-267	6	SERPINA1	Conjunctival Superficial Epithelium
1082	2.85443e-270	0.353269	0.588	0.243	5.70886e-267	6	BMP3	Conjunctival Superficial Epithelium
1083	3.3546e-269	0.576509	0.99	0.918	6.70919e-266	6	ZFP36L1	Conjunctival Superficial Epithelium
1084	1.13884e-266	0.440668	0.668	0.304	2.27767e-263	6	EFEMP1	Conjunctival Superficial Epithelium
1085	5.03541e-266	0.634136	0.909	0.701	1.00708e-262	6	MIDN	Conjunctival Superficial Epithelium
1086	3.00616e-263	0.778037	0.862	0.664	6.01232e-260	6	EFNA1	Conjunctival Superficial Epithelium
1087	2.91941e-257	0.552869	0.977	0.842	5.83882e-254	6	KLF5	Conjunctival Superficial Epithelium
1088	4.47266e-250	0.441698	0.684	0.398	8.94533e-247	6	EHD3	Conjunctival Superficial Epithelium
1089	4.4535e-246	0.532826	0.54	0.214	8.907e-243	6	MUC4	Conjunctival Superficial Epithelium
1090	5.65569e-246	0.731027	0.684	0.421	1.13114e-242	6	CLDN3	Conjunctival Superficial Epithelium
1091	8.42798e-245	0.826699	0.795	0.55	1.6856e-241	6	SOX9	Conjunctival Superficial Epithelium
1092	1.08764e-243	0.540237	0.756	0.463	2.17528e-240	6	PRSS22	Conjunctival Superficial Epithelium
1093	1.51279e-239	0.405184	0.593	0.282	3.02558e-236	6	MBOAT2	Conjunctival Superficial Epithelium
1094	1.09294e-236	0.272014	0.517	0.206	2.18589e-233	6	ZG16B	Conjunctival Superficial Epithelium
1095	3.36164e-236	0.705027	0.85	0.593	6.72327e-233	6	DDIT4	Conjunctival Superficial Epithelium
1096	3.95942e-235	0.526714	0.577	0.288	7.91885e-232	6	ADGRV1	Conjunctival Superficial Epithelium
1097	6.0201e-231	0.455449	0.73	0.429	1.20402e-227	6	SLC16A3	Conjunctival Superficial Epithelium
1098	1.76857e-226	0.516734	0.989	0.825	3.53715e-223	6	CLDN7	Conjunctival Superficial Epithelium
1099	2.56354e-218	0.983783	0.566	0.266	5.12708e-215	6	SPRR3	Conjunctival Superficial Epithelium
1100	5.30615e-217	0.339703	0.967	0.811	1.06123e-213	6	HSPA1B	Conjunctival Superficial Epithelium
1101	7.9354e-217	0.267133	0.972	0.843	1.58708e-213	6	HSPA1A	Conjunctival Superficial Epithelium
1102	8.26118e-217	0.87296	0.637	0.367	1.65224e-213	6	C15orf48	Conjunctival Superficial Epithelium
1103	2.17622e-215	0.458275	0.677	0.376	4.35244e-212	6	INSR	Conjunctival Superficial Epithelium
1104	6.2334e-205	0.472542	0.896	0.733	1.24668e-201	6	SERINC2	Conjunctival Superficial Epithelium
1105	3.13264e-204	0.376691	0.79	0.489	6.26527e-201	6	CRIP2	Conjunctival Superficial Epithelium
1106	3.8431e-202	0.475969	0.898	0.68	7.68619e-199	6	SGK1	Conjunctival Superficial Epithelium
1107	3.38121e-201	0.413224	0.825	0.57	6.76242e-198	6	IRF1	Conjunctival Superficial Epithelium
1108	7.83555e-200	0.556223	0.871	0.718	1.56711e-196	6	CSTA	Conjunctival Superficial Epithelium
1109	1.51611e-197	0.462384	0.75	0.539	3.03222e-194	6	RBM47	Conjunctival Superficial Epithelium
1110	7.00614e-196	1.07092	0.595	0.345	1.40123e-192	6	GDF15	Conjunctival Superficial Epithelium
1111	1.77722e-195	0.374428	0.542	0.235	3.55443e-192	6	GCNT3	Conjunctival Superficial Epithelium
1112	2.82104e-194	0.340534	0.763	0.443	5.64209e-191	6	CHCHD10	Conjunctival Superficial Epithelium
1113	1.15187e-183	0.291294	0.656	0.338	2.30375e-180	6	ALCAM	Conjunctival Superficial Epithelium
1114	4.4514e-183	0.285197	0.494	0.264	8.90279e-180	6	CRYM	Conjunctival Superficial Epithelium
1115	1.89459e-181	0.3063	0.591	0.335	3.78918e-178	6	LYN	Conjunctival Superficial Epithelium
1116	5.10193e-181	0.579804	0.967	0.864	1.02039e-177	6	HES1	Conjunctival Superficial Epithelium
1117	2.48425e-177	0.344965	0.533	0.317	4.96849e-174	6	GNGT1	Conjunctival Superficial Epithelium
1118	1.89957e-176	0.345081	0.858	0.588	3.79913e-173	6	LY6E	Conjunctival Superficial Epithelium
1119	3.46266e-174	0.43599	0.79	0.589	6.92532e-171	6	ARL4C	Conjunctival Superficial Epithelium
1120	4.12169e-174	0.46518	0.938	0.785	8.24337e-171	6	HES4	Conjunctival Superficial Epithelium
1121	1.50686e-173	0.49486	0.872	0.728	3.01371e-170	6	TSPAN1	Conjunctival Superficial Epithelium
1122	2.88074e-172	0.287579	0.58	0.325	5.76147e-169	6	TNFRSF21	Conjunctival Superficial Epithelium
1123	1.85231e-171	0.439101	0.866	0.647	3.70462e-168	6	B4GALT5	Conjunctival Superficial Epithelium
1124	2.77861e-171	0.480699	0.788	0.541	5.55722e-168	6	PLK2	Conjunctival Superficial Epithelium
1125	1.3759e-170	0.305483	0.507	0.246	2.75181e-167	6	ENTPD1	Conjunctival Superficial Epithelium
1126	6.76732e-169	0.279255	0.434	0.169	1.35346e-165	6	MMP7	Conjunctival Superficial Epithelium
1127	6.90654e-169	0.459186	0.556	0.292	1.38131e-165	6	NCCRP1	Conjunctival Superficial Epithelium
1128	1.09899e-167	0.457252	0.659	0.408	2.19798e-164	6	HIST1H1C	Conjunctival Superficial Epithelium
1129	1.97842e-163	0.452679	0.777	0.59	3.95684e-160	6	XDH	Conjunctival Superficial Epithelium
1130	6.59883e-162	0.350478	0.655	0.438	1.31977e-158	6	HIST1H2AC	Conjunctival Superficial Epithelium
1131	2.60596e-160	0.409195	0.957	0.834	5.21191e-157	6	CD55	Conjunctival Superficial Epithelium
1132	1.29633e-159	0.344367	0.631	0.39	2.59266e-156	6	FBP1	Conjunctival Superficial Epithelium
1133	2.87627e-158	0.341471	0.791	0.551	5.75254e-155	6	LSP1	Conjunctival Superficial Epithelium
1134	2.58692e-154	0.363581	0.956	0.886	5.17384e-151	6	DNAJB1	Conjunctival Superficial Epithelium
1135	4.1538e-150	0.734608	0.652	0.431	8.3076e-147	6	RARRES1	Conjunctival Superficial Epithelium
1136	5.32236e-150	0.297215	0.466	0.222	1.06447e-146	6	LRRC26	Conjunctival Superficial Epithelium
1137	1.37728e-148	0.366308	0.987	0.892	2.75456e-145	6	PAX6	Conjunctival Superficial Epithelium
1138	6.90755e-148	0.534043	0.573	0.334	1.38151e-144	6	PRDM1	Conjunctival Superficial Epithelium
1139	7.23193e-148	0.548238	0.937	0.79	1.44639e-144	6	AGR2	Conjunctival Superficial Epithelium
1140	2.76773e-147	0.46402	0.862	0.704	5.53545e-144	6	CDKN2B	Conjunctival Superficial Epithelium
1141	8.90674e-143	0.371119	0.588	0.359	1.78135e-139	6	TRNP1	Conjunctival Superficial Epithelium
1142	1.51822e-136	0.494971	0.924	0.836	3.03645e-133	6	GADD45B	Conjunctival Superficial Epithelium
1143	3.34499e-134	0.363686	0.96	0.894	6.68998e-131	6	JUN	Conjunctival Superficial Epithelium
1144	6.48249e-134	0.441891	0.543	0.336	1.2965e-130	6	DUOX2	Conjunctival Superficial Epithelium
1145	1.97567e-133	0.342064	0.726	0.493	3.95134e-130	6	FOXC1	Conjunctival Superficial Epithelium
1146	1.10929e-131	0.309077	0.593	0.374	2.21859e-128	6	ZNF503	Conjunctival Superficial Epithelium
1147	2.02687e-130	0.48769	0.57	0.393	4.05373e-127	6	AC113410.2	Conjunctival Superficial Epithelium
1148	1.25206e-126	0.306103	0.617	0.408	2.50412e-123	6	TM7SF2	Conjunctival Superficial Epithelium
1149	1.47609e-125	0.265702	0.941	0.816	2.95219e-122	6	HSPA8	Conjunctival Superficial Epithelium
1150	5.93471e-124	0.338871	0.546	0.318	1.18694e-120	6	TNFAIP2	Conjunctival Superficial Epithelium
1151	1.64858e-120	0.338977	0.701	0.479	3.29716e-117	6	IGFBP3	Conjunctival Superficial Epithelium
1152	2.20536e-120	0.303809	0.841	0.696	4.41072e-117	6	REL	Conjunctival Superficial Epithelium
1153	4.46204e-119	0.270926	0.691	0.47	8.92407e-116	6	SERTAD1	Conjunctival Superficial Epithelium
1154	5.99852e-118	0.4119	0.981	0.893	1.1997e-114	6	ALDH1A1	Conjunctival Superficial Epithelium
1155	2.59025e-114	0.378647	0.73	0.524	5.18049e-111	6	INTS6	Conjunctival Superficial Epithelium
1156	3.02873e-110	0.271495	0.766	0.578	6.05746e-107	6	MAFB	Conjunctival Superficial Epithelium
1157	7.41971e-110	1.03196	0.521	0.342	1.48394e-106	6	S100P	Conjunctival Superficial Epithelium
1158	3.22255e-107	0.318023	0.498	0.321	6.44509e-104	6	DUSP4	Conjunctival Superficial Epithelium
1159	1.03829e-105	0.324704	0.763	0.589	2.07658e-102	6	PPL	Conjunctival Superficial Epithelium
1160	3.77682e-105	0.427982	0.678	0.506	7.55364e-102	6	TNNI2	Conjunctival Superficial Epithelium
1161	6.20429e-103	0.408522	0.949	0.903	1.24086e-99	6	FOSB	Conjunctival Superficial Epithelium
1162	1.26073e-102	0.405546	0.624	0.443	2.52145e-99	6	KCNQ1OT1	Conjunctival Superficial Epithelium
1163	1.4406e-102	0.409505	0.486	0.303	2.8812e-99	6	CYP3A5	Conjunctival Superficial Epithelium
1164	4.09218e-101	0.330678	0.552	0.376	8.18436e-98	6	GALNT5	Conjunctival Superficial Epithelium
1165	1.92015e-100	0.273808	0.741	0.564	3.8403e-97	6	SMIM5	Conjunctival Superficial Epithelium
1166	4.50803e-100	0.276227	0.902	0.752	9.01606e-97	6	S100A16	Conjunctival Superficial Epithelium
1167	9.08546e-100	0.287588	0.73	0.565	1.81709e-96	6	SDCBP2	Conjunctival Superficial Epithelium
1168	5.69303e-99	0.293667	0.581	0.405	1.13861e-95	6	TTC9	Conjunctival Superficial Epithelium
1169	7.80322e-98	0.29687	0.461	0.291	1.56064e-94	6	RHCG	Conjunctival Superficial Epithelium
1170	1.50322e-95	0.279334	0.581	0.399	3.00643e-92	6	FAM102A	Conjunctival Superficial Epithelium
1171	4.96242e-95	0.402553	0.821	0.696	9.92484e-92	6	NFKBIZ	Conjunctival Superficial Epithelium
1172	1.08031e-92	0.327283	0.642	0.447	2.16062e-89	6	CXCL2	Conjunctival Superficial Epithelium
1173	1.75587e-90	0.312871	0.639	0.467	3.51174e-87	6	ISG15	Conjunctival Superficial Epithelium
1174	1.63133e-85	0.258827	0.588	0.434	3.26266e-82	6	CPM	Conjunctival Superficial Epithelium
1175	9.40712e-85	0.259986	0.687	0.52	1.88142e-81	6	NRIP1	Conjunctival Superficial Epithelium
1176	1.48442e-82	0.377746	0.69	0.539	2.96884e-79	6	MXD1	Conjunctival Superficial Epithelium
1177	6.4568e-81	0.256972	0.619	0.468	1.29136e-77	6	FAM84B	Conjunctival Superficial Epithelium
1178	8.24974e-72	0.251413	0.97	0.921	1.64995e-68	6	ZFP36	Conjunctival Superficial Epithelium
1179	1.7744e-71	0.44965	0.691	0.577	3.5488e-68	6	HES5	Conjunctival Superficial Epithelium
1180	9.90949e-71	0.299459	0.717	0.608	1.9819e-67	6	EXPH5	Conjunctival Superficial Epithelium
1181	1.83086e-70	0.31245	0.887	0.767	3.66172e-67	6	ID1	Conjunctival Superficial Epithelium
1182	2.27017e-69	0.33001	0.654	0.538	4.54034e-66	6	VEGFA	Conjunctival Superficial Epithelium
1183	2.79893e-67	0.279936	0.38	0.222	5.59787e-64	6	CAPN14	Conjunctival Superficial Epithelium
1184	2.81864e-67	0.322031	0.601	0.498	5.63727e-64	6	RASGEF1B	Conjunctival Superficial Epithelium
1185	2.3173e-64	0.271781	0.688	0.587	4.63461e-61	6	NUAK2	Conjunctival Superficial Epithelium
1186	1.57075e-63	0.253041	0.984	0.95	3.1415e-60	6	DUSP1	Conjunctival Superficial Epithelium
1187	2.69759e-57	0.278233	0.918	0.848	5.39519e-54	6	DNAJA1	Conjunctival Superficial Epithelium
1188	2.83315e-57	0.32138	0.513	0.394	5.6663e-54	6	PITX1	Conjunctival Superficial Epithelium
1189	6.53733e-52	0.29199	0.556	0.461	1.30747e-48	6	CDKN2A	Conjunctival Superficial Epithelium
1190	5.4187e-49	0.31289	0.745	0.661	1.08374e-45	6	DDIT3	Conjunctival Superficial Epithelium
1191	1.52518e-33	0.290841	0.744	0.663	3.05037e-30	6	IFI27	Conjunctival Superficial Epithelium
1192	1.53912e-33	0.260231	0.511	0.454	3.07824e-30	6	BBC3	Conjunctival Superficial Epithelium
1193	1.76032e-30	0.45062	0.564	0.481	3.52065e-27	6	PLCG2	Conjunctival Superficial Epithelium
1194	3.55201e-30	0.269616	0.608	0.529	7.10403e-27	6	CDKN1C	Conjunctival Superficial Epithelium
1195	7.83577e-23	0.532389	0.358	0.312	1.56715e-19	6	SPRR2A	Conjunctival Superficial Epithelium
1196	0	1.12722	1	0.999	0	7	ADIRF	Corneal Suprabasal Cells
1197	0	1.09191	1	0.973	0	7	KRT12	Corneal Suprabasal Cells
1198	0	1.03696	0.957	0.648	0	7	KRT24	Corneal Suprabasal Cells
1199	0	0.997383	0.871	0.596	0	7	MSMB	Corneal Suprabasal Cells
1200	0	0.97117	0.957	0.711	0	7	FGFBP1	Corneal Suprabasal Cells
1201	0	0.966811	0.993	0.696	0	7	CTSV	Corneal Suprabasal Cells
1202	0	0.96499	0.994	0.659	0	7	MAL	Corneal Suprabasal Cells
1203	0	0.922109	0.918	0.571	0	7	MSMO1	Corneal Suprabasal Cells
1204	0	0.881678	0.999	0.933	0	7	NQO1	Corneal Suprabasal Cells
1205	0	0.830119	0.969	0.703	0	7	RB1	Corneal Suprabasal Cells
1206	0	0.822741	0.947	0.73	0	7	HMGCS1	Corneal Suprabasal Cells
1207	0	0.807233	0.999	0.841	0	7	LYPD3	Corneal Suprabasal Cells
1208	0	0.788372	0.959	0.731	0	7	SCGB2A1	Corneal Suprabasal Cells
1209	0	0.775179	0.996	0.802	0	7	DSC2	Corneal Suprabasal Cells
1210	0	0.774996	0.993	0.787	0	7	UPK1B	Corneal Suprabasal Cells
1211	0	0.764296	0.994	0.824	0	7	MAL2	Corneal Suprabasal Cells
1212	0	0.763962	0.953	0.668	0	7	ADH7	Corneal Suprabasal Cells
1213	0	0.734759	0.999	0.93	0	7	ELF3	Corneal Suprabasal Cells
1214	0	0.703633	0.984	0.788	0	7	AGR2	Corneal Suprabasal Cells
1215	0	0.702581	0.939	0.67	0	7	GJB4	Corneal Suprabasal Cells
1216	0	0.692234	0.99	0.833	0	7	ERICH5	Corneal Suprabasal Cells
1217	0	0.680167	1	0.989	0	7	LGALS3	Corneal Suprabasal Cells
1218	0	0.677719	0.947	0.709	0	7	DAAM1	Corneal Suprabasal Cells
1219	0	0.668424	0.917	0.578	0	7	C12orf75	Corneal Suprabasal Cells
1220	0	0.663437	0.996	0.826	0	7	CLDN7	Corneal Suprabasal Cells
1221	0	0.603681	0.926	0.573	0	7	SCEL	Corneal Suprabasal Cells
1222	7.04627e-298	0.627726	0.978	0.702	1.40925e-294	7	CAMK2N1	Corneal Suprabasal Cells
1223	7.33234e-296	0.630011	0.978	0.764	1.46647e-292	7	DSG1	Corneal Suprabasal Cells
1224	2.33935e-291	0.599509	0.91	0.626	4.67871e-288	7	TINCR	Corneal Suprabasal Cells
1225	4.7614e-290	0.585171	0.945	0.677	9.52279e-287	7	LYPD2	Corneal Suprabasal Cells
1226	6.51623e-289	1.1785	0.864	0.597	1.30325e-285	7	KRT3	Corneal Suprabasal Cells
1227	7.63871e-287	0.65093	0.994	0.871	1.52774e-283	7	DAPL1	Corneal Suprabasal Cells
1228	3.75368e-279	0.583328	0.961	0.754	7.50735e-276	7	MYH14	Corneal Suprabasal Cells
1229	2.46794e-278	0.646175	0.993	0.777	4.93588e-275	7	MGARP	Corneal Suprabasal Cells
1230	3.44863e-268	0.586095	0.899	0.622	6.89726e-265	7	RHOU	Corneal Suprabasal Cells
1231	2.82481e-267	0.583252	0.999	0.932	5.64963e-264	7	TKT	Corneal Suprabasal Cells
1232	8.17017e-265	0.571724	0.88	0.637	1.63403e-261	7	LAD1	Corneal Suprabasal Cells
1233	8.10474e-263	0.599683	0.891	0.582	1.62095e-259	7	SQLE	Corneal Suprabasal Cells
1234	4.61267e-261	0.86306	0.82	0.575	9.22533e-258	7	CYP26A1	Corneal Suprabasal Cells
1235	2.19024e-250	0.602011	0.999	0.923	4.38048e-247	7	TGFBI	Corneal Suprabasal Cells
1236	2.57345e-248	0.699242	0.872	0.59	5.14689e-245	7	YOD1	Corneal Suprabasal Cells
1237	2.03931e-244	0.563956	0.841	0.559	4.07862e-241	7	SMIM5	Corneal Suprabasal Cells
1238	6.69889e-240	0.618451	0.985	0.85	1.33978e-236	7	SLC20A1	Corneal Suprabasal Cells
1239	4.48069e-239	0.542109	0.982	0.823	8.96137e-236	7	S100A14	Corneal Suprabasal Cells
1240	2.69435e-237	0.526696	1	0.946	5.38869e-234	7	EMP1	Corneal Suprabasal Cells
1241	1.81547e-235	0.514174	0.798	0.548	3.63094e-232	7	AC008397.1	Corneal Suprabasal Cells
1242	1.58528e-231	0.858651	0.719	0.429	3.17056e-228	7	AL139246.5	Corneal Suprabasal Cells
1243	1.0719e-230	0.536864	0.906	0.719	2.1438e-227	7	IL20RA	Corneal Suprabasal Cells
1244	1.39064e-230	0.435316	0.859	0.577	2.78127e-227	7	CD24	Corneal Suprabasal Cells
1245	3.48722e-224	0.507976	0.94	0.711	6.97444e-221	7	CCND1	Corneal Suprabasal Cells
1246	1.02506e-220	0.718657	0.956	0.764	2.05011e-217	7	ID1	Corneal Suprabasal Cells
1247	5.24083e-220	0.491679	0.927	0.732	1.04817e-216	7	C6orf132	Corneal Suprabasal Cells
1248	1.23197e-214	0.47981	0.994	0.88	2.46394e-211	7	CRYAB	Corneal Suprabasal Cells
1249	5.00206e-210	0.46204	0.851	0.604	1.00041e-206	7	TFRC	Corneal Suprabasal Cells
1250	1.9621e-207	0.471783	0.874	0.592	3.9242e-204	7	FAM3D	Corneal Suprabasal Cells
1251	5.01512e-206	0.389852	1	0.997	1.00302e-202	7	CLU	Corneal Suprabasal Cells
1252	9.84016e-203	0.477986	0.951	0.728	1.96803e-199	7	LGALSL	Corneal Suprabasal Cells
1253	8.75998e-201	0.453773	0.811	0.561	1.752e-197	7	MUC21	Corneal Suprabasal Cells
1254	2.35345e-197	0.456705	0.94	0.703	4.70691e-194	7	SUCO	Corneal Suprabasal Cells
1255	3.5913e-195	0.490406	0.965	0.785	7.18261e-192	7	HES4	Corneal Suprabasal Cells
1256	1.31095e-183	0.432771	0.884	0.642	2.62189e-180	7	LIPH	Corneal Suprabasal Cells
1257	2.3531e-183	0.454881	0.998	0.913	4.7062e-180	7	DSP	Corneal Suprabasal Cells
1258	3.09406e-183	0.600358	0.989	0.87	6.18812e-180	7	PHLDA2	Corneal Suprabasal Cells
1259	6.42963e-176	0.387084	0.96	0.745	1.28593e-172	7	IL18	Corneal Suprabasal Cells
1260	7.43016e-176	0.488008	0.875	0.636	1.48603e-172	7	PLK3	Corneal Suprabasal Cells
1261	1.07568e-174	0.435595	0.718	0.459	2.15135e-171	7	CLIC3	Corneal Suprabasal Cells
1262	3.53671e-172	0.480148	0.869	0.64	7.07341e-169	7	PIM1	Corneal Suprabasal Cells
1263	1.82341e-171	0.413628	0.731	0.487	3.64682e-168	7	LINC02178	Corneal Suprabasal Cells
1264	3.57361e-168	0.794572	0.716	0.507	7.14723e-165	7	CALML5	Corneal Suprabasal Cells
1265	1.23619e-167	0.330543	0.796	0.524	2.47238e-164	7	MACC1	Corneal Suprabasal Cells
1266	7.98479e-165	0.365384	0.856	0.634	1.59696e-161	7	MSLN	Corneal Suprabasal Cells
1267	3.49939e-163	0.386746	0.662	0.431	6.99877e-160	7	CD36	Corneal Suprabasal Cells
1268	4.62169e-159	0.435827	1	0.957	9.24337e-156	7	TACSTD2	Corneal Suprabasal Cells
1269	3.06591e-153	0.265192	0.98	0.843	6.13182e-150	7	HOPX	Corneal Suprabasal Cells
1270	2.01459e-151	0.404902	0.774	0.539	4.02917e-148	7	TNNT3	Corneal Suprabasal Cells
1271	3.35249e-148	0.374344	0.995	0.978	6.70498e-145	7	TXN	Corneal Suprabasal Cells
1272	5.18076e-146	0.271481	0.965	0.727	1.03615e-142	7	CRTAC1	Corneal Suprabasal Cells
1273	2.54707e-141	0.373204	0.72	0.501	5.09414e-138	7	FAM169A	Corneal Suprabasal Cells
1274	2.09595e-140	0.512866	0.668	0.488	4.19191e-137	7	SLURP1	Corneal Suprabasal Cells
1275	7.46554e-140	0.284754	0.757	0.568	1.49311e-136	7	MUC16	Corneal Suprabasal Cells
1276	9.53671e-140	0.386505	0.873	0.704	1.90734e-136	7	CRYBG1	Corneal Suprabasal Cells
1277	2.9073e-139	0.354594	0.804	0.634	5.8146e-136	7	MPZL3	Corneal Suprabasal Cells
1278	1.28804e-136	0.775295	0.74	0.595	2.57608e-133	7	UNC5B-AS1	Corneal Suprabasal Cells
1279	2.38531e-134	0.369856	0.897	0.724	4.77063e-131	7	NRARP	Corneal Suprabasal Cells
1280	1.02932e-132	0.268179	0.829	0.626	2.05864e-129	7	GLRX	Corneal Suprabasal Cells
1281	5.56025e-132	0.385985	0.691	0.477	1.11205e-128	7	ENC1	Corneal Suprabasal Cells
1282	1.09682e-131	0.392023	0.683	0.438	2.19364e-128	7	PSCA	Corneal Suprabasal Cells
1283	3.47962e-131	0.298683	0.751	0.547	6.95924e-128	7	ADGRF1	Corneal Suprabasal Cells
1284	5.65774e-131	0.367358	0.948	0.777	1.13155e-127	7	KRT18	Corneal Suprabasal Cells
1285	2.80032e-127	0.388308	1	0.935	5.60063e-124	7	SFN	Corneal Suprabasal Cells
1286	3.44921e-127	0.313999	0.986	0.853	6.89841e-124	7	APOBEC3A	Corneal Suprabasal Cells
1287	5.83789e-126	0.560534	0.751	0.574	1.16758e-122	7	HES5	Corneal Suprabasal Cells
1288	7.03606e-115	0.34264	0.742	0.568	1.40721e-111	7	EVPL	Corneal Suprabasal Cells
1289	2.00116e-114	0.316597	0.772	0.585	4.00232e-111	7	ABHD11	Corneal Suprabasal Cells
1290	8.2429e-113	0.307605	0.754	0.577	1.64858e-109	7	SNCG	Corneal Suprabasal Cells
1291	5.83626e-112	0.310986	0.753	0.548	1.16725e-108	7	INSIG1	Corneal Suprabasal Cells
1292	1.98319e-111	0.330017	0.765	0.596	3.96639e-108	7	HOMER3	Corneal Suprabasal Cells
1293	9.73023e-111	0.308088	0.778	0.56	1.94605e-107	7	POLR2J3	Corneal Suprabasal Cells
1294	9.81886e-111	0.532446	0.972	0.915	1.96377e-107	7	HSPA5	Corneal Suprabasal Cells
1295	1.90709e-110	0.350738	0.903	0.711	3.81419e-107	7	GPRC5A	Corneal Suprabasal Cells
1296	1.362e-109	0.375566	0.999	0.948	2.72399e-106	7	CLDN4	Corneal Suprabasal Cells
1297	1.39589e-108	0.319868	0.765	0.605	2.79177e-105	7	PIR	Corneal Suprabasal Cells
1298	6.30975e-104	0.339487	0.962	0.821	1.26195e-100	7	DENND2C	Corneal Suprabasal Cells
1299	1.25451e-102	0.350999	0.729	0.585	2.50902e-99	7	NUAK2	Corneal Suprabasal Cells
1300	2.03567e-102	0.412071	0.797	0.661	4.07133e-99	7	CLCF1	Corneal Suprabasal Cells
1301	3.42733e-98	0.349555	0.582	0.412	6.85466e-95	7	MYEOV	Corneal Suprabasal Cells
1302	1.93481e-97	0.374407	0.579	0.403	3.86961e-94	7	ASPG	Corneal Suprabasal Cells
1303	1.39667e-96	0.286488	0.769	0.599	2.79333e-93	7	SLC12A2	Corneal Suprabasal Cells
1304	6.01736e-96	0.389783	0.832	0.7	1.20347e-92	7	ARL4D	Corneal Suprabasal Cells
1305	1.40623e-95	0.318145	0.787	0.638	2.81246e-92	7	CRB3	Corneal Suprabasal Cells
1306	1.00007e-94	0.2896	0.609	0.417	2.00014e-91	7	SULT2B1	Corneal Suprabasal Cells
1307	2.79263e-93	0.270939	0.875	0.74	5.58526e-90	7	TUBA4A	Corneal Suprabasal Cells
1308	1.01563e-91	0.275739	0.857	0.706	2.03127e-88	7	EHF	Corneal Suprabasal Cells
1309	2.5714e-91	0.396407	0.677	0.522	5.14281e-88	7	RNF39	Corneal Suprabasal Cells
1310	3.6015e-90	0.273277	0.857	0.72	7.203e-87	7	CSTA	Corneal Suprabasal Cells
1311	3.49557e-89	0.295551	0.568	0.407	6.99113e-86	7	PKIB	Corneal Suprabasal Cells
1312	1.37398e-85	0.343583	0.543	0.38	2.74796e-82	7	KRT27	Corneal Suprabasal Cells
1313	1.91272e-84	0.255996	0.873	0.736	3.82544e-81	7	SERINC2	Corneal Suprabasal Cells
1314	1.53063e-82	0.261094	0.988	0.893	3.06126e-79	7	PAX6	Corneal Suprabasal Cells
1315	1.55495e-81	0.279323	0.626	0.498	3.1099e-78	7	EXOC6	Corneal Suprabasal Cells
1316	1.92948e-76	0.262762	0.731	0.593	3.85896e-73	7	PPL	Corneal Suprabasal Cells
1317	6.13585e-76	0.272498	0.586	0.453	1.22717e-72	7	RAET1G	Corneal Suprabasal Cells
1318	2.65787e-75	0.262172	0.647	0.519	5.31573e-72	7	POF1B	Corneal Suprabasal Cells
1319	1.06656e-74	0.282104	0.811	0.701	2.13312e-71	7	ADRB2	Corneal Suprabasal Cells
1320	6.24865e-71	0.400989	0.528	0.4	1.24973e-67	7	NOV	Corneal Suprabasal Cells
1321	2.63303e-66	0.296455	0.75	0.61	5.26606e-63	7	HBEGF	Corneal Suprabasal Cells
1322	0	2.67739	0.985	0.464	0	8	FBLN1	Limbal Fibroblasts
1323	0	2.60622	0.977	0.353	0	8	MGP	Limbal Fibroblasts
1324	0	2.45079	0.926	0.318	0	8	LEPR	Limbal Fibroblasts
1325	0	2.03684	0.913	0.349	0	8	IGFBP5	Limbal Fibroblasts
1326	0	1.95839	0.983	0.421	0	8	C1S	Limbal Fibroblasts
1327	0	1.93437	0.95	0.332	0	8	PRELP	Limbal Fibroblasts
1328	0	1.85431	0.985	0.436	0	8	C1R	Limbal Fibroblasts
1329	0	1.852	0.947	0.403	0	8	CFH	Limbal Fibroblasts
1330	0	1.78471	1	0.784	0	8	APOD	Limbal Fibroblasts
1331	0	1.67859	0.829	0.318	0	8	MMP2	Limbal Fibroblasts
1332	0	1.65244	0.996	0.51	0	8	SERPING1	Limbal Fibroblasts
1333	0	1.59504	0.82	0.33	0	8	CHI3L2	Limbal Fibroblasts
1334	0	1.54007	0.882	0.292	0	8	RARRES2	Limbal Fibroblasts
1335	0	1.51677	0.951	0.384	0	8	TCF4	Limbal Fibroblasts
1336	0	1.51294	0.996	0.45	0	8	LGALS1	Limbal Fibroblasts
1337	0	1.48879	0.976	0.44	0	8	NNMT	Limbal Fibroblasts
1338	0	1.37254	0.843	0.357	0	8	CTSK	Limbal Fibroblasts
1339	0	1.37246	0.892	0.263	0	8	PDGFRA	Limbal Fibroblasts
1340	0	1.36228	0.997	0.543	0	8	VIM	Limbal Fibroblasts
1341	0	1.3603	0.858	0.253	0	8	APCDD1	Limbal Fibroblasts
1342	0	1.33273	0.94	0.346	0	8	PRRX1	Limbal Fibroblasts
1343	0	1.33203	0.888	0.399	0	8	IGFBP4	Limbal Fibroblasts
1344	0	1.27995	0.99	0.491	0	8	SELENOM	Limbal Fibroblasts
1345	0	1.2629	0.993	0.741	0	8	IFITM3	Limbal Fibroblasts
1346	0	1.22793	0.753	0.347	0	8	CCL19	Limbal Fibroblasts
1347	0	1.22702	0.933	0.387	0	8	ABI3BP	Limbal Fibroblasts
1348	0	1.22612	0.776	0.242	0	8	ABCA8	Limbal Fibroblasts
1349	0	1.21246	0.883	0.358	0	8	PLPP3	Limbal Fibroblasts
1350	0	1.20223	0.782	0.208	0	8	MFAP4	Limbal Fibroblasts
1351	0	1.20115	0.972	0.401	0	8	SOD3	Limbal Fibroblasts
1352	0	1.1692	0.999	0.994	0	8	FTL	Limbal Fibroblasts
1353	0	1.16581	0.854	0.268	0	8	VIT	Limbal Fibroblasts
1354	0	1.16403	0.945	0.542	0	8	SELENOP	Limbal Fibroblasts
1355	0	1.15665	0.977	0.394	0	8	COL6A2	Limbal Fibroblasts
1356	0	1.09331	0.837	0.317	0	8	F2R	Limbal Fibroblasts
1357	0	1.09315	0.94	0.36	0	8	COL6A1	Limbal Fibroblasts
1358	0	1.04597	0.916	0.402	0	8	COL6A3	Limbal Fibroblasts
1359	0	1.04236	0.95	0.457	0	8	CALD1	Limbal Fibroblasts
1360	0	1.0209	0.982	0.668	0	8	SERPINF1	Limbal Fibroblasts
1361	0	1.01827	0.925	0.391	0	8	PMP22	Limbal Fibroblasts
1362	0	0.985397	0.816	0.307	0	8	TFAP2B	Limbal Fibroblasts
1363	0	0.974578	0.965	0.581	0	8	PTGDS	Limbal Fibroblasts
1364	0	0.958247	0.932	0.409	0	8	COL1A2	Limbal Fibroblasts
1365	0	0.364842	0.631	0.1	0	8	F2RL2	Limbal Fibroblasts
1366	0	0.276742	1	0.816	0	8	DCN	Limbal Fibroblasts
1367	5.5299e-306	0.736804	0.763	0.26	1.10598e-302	8	CDH11	Limbal Fibroblasts
1368	1.53631e-297	1.64653	0.877	0.464	3.07261e-294	8	MT1M	Limbal Fibroblasts
1369	6.88419e-294	1.29196	0.921	0.614	1.37684e-290	8	SOD2	Limbal Fibroblasts
1370	8.77727e-292	1.0162	0.857	0.362	1.75545e-288	8	AEBP1	Limbal Fibroblasts
1371	7.94137e-290	1.03655	0.9	0.424	1.58827e-286	8	TIMP2	Limbal Fibroblasts
1372	3.69607e-285	1.72194	0.988	0.907	7.39213e-282	8	MT2A	Limbal Fibroblasts
1373	4.57294e-284	1.01	0.811	0.307	9.14587e-281	8	ABCA6	Limbal Fibroblasts
1374	4.61812e-284	0.733262	0.724	0.178	9.23624e-281	8	CLMP	Limbal Fibroblasts
1375	2.085e-275	1.01359	0.711	0.211	4.17e-272	8	FST	Limbal Fibroblasts
1376	2.95014e-274	0.99461	0.773	0.268	5.90028e-271	8	FAM107A	Limbal Fibroblasts
1377	3.50806e-271	1.33833	0.771	0.296	7.01613e-268	8	DIO2	Limbal Fibroblasts
1378	8.26452e-269	0.9782	0.893	0.557	1.6529e-265	8	CYBRD1	Limbal Fibroblasts
1379	1.64422e-268	0.776526	0.735	0.328	3.28845e-265	8	FMO2	Limbal Fibroblasts
1380	2.11098e-268	0.829698	0.811	0.339	4.22196e-265	8	FBLN5	Limbal Fibroblasts
1381	1.2644e-265	0.80879	0.749	0.264	2.5288e-262	8	COL3A1	Limbal Fibroblasts
1382	1.90644e-265	0.958036	0.951	0.811	3.81287e-262	8	CEBPD	Limbal Fibroblasts
1383	7.31782e-263	1.04024	0.793	0.323	1.46356e-259	8	RASD1	Limbal Fibroblasts
1384	6.87434e-262	1.95104	0.91	0.692	1.37487e-258	8	CFD	Limbal Fibroblasts
1385	2.35141e-257	0.977549	0.771	0.271	4.70281e-254	8	CPE	Limbal Fibroblasts
1386	1.39833e-253	1.09509	0.73	0.233	2.79667e-250	8	MEG3	Limbal Fibroblasts
1387	4.44043e-252	0.879574	0.918	0.552	8.88085e-249	8	IFITM2	Limbal Fibroblasts
1388	7.27472e-249	0.630053	0.763	0.289	1.45494e-245	8	CEMIP	Limbal Fibroblasts
1389	3.49921e-247	0.573272	0.694	0.282	6.99842e-244	8	ADRA2A	Limbal Fibroblasts
1390	1.06483e-244	0.430445	0.75	0.27	2.12966e-241	8	TPM2	Limbal Fibroblasts
1391	9.45967e-244	0.967454	0.905	0.483	1.89193e-240	8	TIMP3	Limbal Fibroblasts
1392	3.22604e-243	0.824879	0.784	0.353	6.45208e-240	8	CXCL1	Limbal Fibroblasts
1393	4.40552e-239	0.435813	0.893	0.428	8.81104e-236	8	PLAC9	Limbal Fibroblasts
1394	1.03749e-238	1.48039	0.733	0.344	2.07497e-235	8	MMP3	Limbal Fibroblasts
1395	5.08565e-237	1.14629	0.94	0.725	1.01713e-233	8	IGFBP7	Limbal Fibroblasts
1396	9.23077e-232	0.98253	0.714	0.223	1.84615e-228	8	LAMA2	Limbal Fibroblasts
1397	2.43662e-231	0.753482	0.728	0.255	4.87325e-228	8	PITX2	Limbal Fibroblasts
1398	3.12547e-231	0.804301	0.777	0.311	6.25094e-228	8	FGFR1	Limbal Fibroblasts
1399	3.35669e-230	1.00268	0.975	0.727	6.71338e-227	8	TIMP1	Limbal Fibroblasts
1400	7.95946e-229	0.894321	0.779	0.308	1.59189e-225	8	FSTL1	Limbal Fibroblasts
1401	1.86874e-228	0.977327	0.908	0.593	3.73748e-225	8	LY6E	Limbal Fibroblasts
1402	1.79041e-222	0.83561	0.789	0.325	3.58082e-219	8	DPYSL2	Limbal Fibroblasts
1403	3.39906e-221	0.922268	0.849	0.447	6.79812e-218	8	TCEAL9	Limbal Fibroblasts
1404	2.10433e-219	0.785787	0.8	0.317	4.20867e-216	8	TWIST1	Limbal Fibroblasts
1405	2.34287e-219	0.478164	0.698	0.212	4.68573e-216	8	TMEM45A	Limbal Fibroblasts
1406	6.90518e-217	0.883159	0.728	0.262	1.38104e-213	8	OTULINL	Limbal Fibroblasts
1407	1.61812e-215	0.972038	0.75	0.314	3.23624e-212	8	CCDC80	Limbal Fibroblasts
1408	1.82358e-214	0.946531	0.722	0.278	3.64715e-211	8	CYTL1	Limbal Fibroblasts
1409	3.98952e-214	0.311386	0.747	0.289	7.97903e-211	8	COL1A1	Limbal Fibroblasts
1410	5.73718e-214	0.842634	0.735	0.28	1.14744e-210	8	MXRA8	Limbal Fibroblasts
1411	2.23727e-212	0.794817	0.769	0.308	4.47454e-209	8	ANGPTL5	Limbal Fibroblasts
1412	5.23864e-212	0.49776	0.72	0.266	1.04773e-208	8	CLDN11	Limbal Fibroblasts
1413	4.76417e-211	1.01845	0.845	0.449	9.52834e-208	8	THBS1	Limbal Fibroblasts
1414	6.94841e-210	0.925734	0.662	0.197	1.38968e-206	8	TMEM176A	Limbal Fibroblasts
1415	4.38441e-207	0.73309	0.702	0.235	8.76882e-204	8	ISLR	Limbal Fibroblasts
1416	3.02203e-205	0.983228	0.692	0.218	6.04405e-202	8	NTRK3	Limbal Fibroblasts
1417	3.03375e-201	1.18137	0.928	0.645	6.06749e-198	8	MT1E	Limbal Fibroblasts
1418	3.38963e-200	0.363877	0.67	0.241	6.77925e-197	8	DCLK1	Limbal Fibroblasts
1419	5.77553e-198	0.852328	0.634	0.214	1.15511e-194	8	FGFBP2	Limbal Fibroblasts
1420	1.00733e-196	0.553719	0.824	0.398	2.01465e-193	8	SPOCK1	Limbal Fibroblasts
1421	2.85757e-196	0.728414	0.7	0.222	5.71515e-193	8	TWIST2	Limbal Fibroblasts
1422	1.69325e-192	1.02366	0.924	0.632	3.38651e-189	8	TSC22D1	Limbal Fibroblasts
1423	7.35924e-186	0.835874	0.694	0.24	1.47185e-182	8	ANTXR1	Limbal Fibroblasts
1424	2.45053e-184	0.642887	0.734	0.276	4.90107e-181	8	FMOD	Limbal Fibroblasts
1425	1.32322e-180	0.444647	0.631	0.24	2.64644e-177	8	FMO3	Limbal Fibroblasts
1426	2.60305e-180	0.62296	0.712	0.302	5.20609e-177	8	CEP126	Limbal Fibroblasts
1427	2.93778e-180	0.686162	0.722	0.255	5.87557e-177	8	DAB2	Limbal Fibroblasts
1428	1.33071e-179	0.667225	0.766	0.35	2.66141e-176	8	FN1	Limbal Fibroblasts
1429	1.12491e-177	0.913432	0.652	0.196	2.24982e-174	8	ABCA9	Limbal Fibroblasts
1430	5.97592e-176	0.697374	0.815	0.49	1.19518e-172	8	FCGRT	Limbal Fibroblasts
1431	1.19284e-171	0.562318	0.799	0.408	2.38567e-168	8	LOX	Limbal Fibroblasts
1432	1.25435e-171	0.769734	0.771	0.39	2.50869e-168	8	FBLN2	Limbal Fibroblasts
1433	1.3487e-169	0.866556	0.704	0.336	2.6974e-166	8	MAN1A1	Limbal Fibroblasts
1434	1.39591e-169	0.730352	0.702	0.268	2.79181e-166	8	FHL1	Limbal Fibroblasts
1435	2.8031e-169	0.476234	0.761	0.321	5.60621e-166	8	OLFML3	Limbal Fibroblasts
1436	1.9994e-167	0.30346	0.615	0.193	3.99881e-164	8	PGR	Limbal Fibroblasts
1437	4.45756e-167	0.432687	0.671	0.226	8.91511e-164	8	FIBIN	Limbal Fibroblasts
1438	8.42764e-166	1.04116	0.682	0.287	1.68553e-162	8	CTHRC1	Limbal Fibroblasts
1439	1.91081e-165	0.885278	0.651	0.232	3.82162e-162	8	TMEM176B	Limbal Fibroblasts
1440	8.27511e-164	0.919205	0.786	0.492	1.65502e-160	8	C3	Limbal Fibroblasts
1441	2.76806e-162	0.716411	0.731	0.36	5.53613e-159	8	GAS1	Limbal Fibroblasts
1442	3.49336e-162	0.267764	0.577	0.161	6.98672e-159	8	GUCY1A1	Limbal Fibroblasts
1443	5.76747e-161	0.539552	0.643	0.23	1.15349e-157	8	RAMP2	Limbal Fibroblasts
1444	2.1327e-159	0.387112	0.727	0.353	4.26541e-156	8	ENPP1	Limbal Fibroblasts
1445	6.20858e-157	0.631967	0.697	0.308	1.24172e-153	8	IL1R1	Limbal Fibroblasts
1446	1.77665e-155	0.52289	0.74	0.359	3.55331e-152	8	GGT5	Limbal Fibroblasts
1447	2.18843e-155	0.650811	0.649	0.209	4.37686e-152	8	NID1	Limbal Fibroblasts
1448	2.49337e-152	0.568817	0.829	0.452	4.98675e-149	8	EMP3	Limbal Fibroblasts
1449	3.36113e-150	0.547499	0.624	0.2	6.72225e-147	8	PODN	Limbal Fibroblasts
1450	5.82868e-149	0.689892	0.982	0.883	1.16574e-145	8	TXNIP	Limbal Fibroblasts
1451	1.74145e-146	0.561509	0.794	0.459	3.48291e-143	8	SLC6A6	Limbal Fibroblasts
1452	2.70727e-146	0.489701	0.701	0.318	5.41454e-143	8	SLC39A14	Limbal Fibroblasts
1453	3.50061e-146	0.634449	0.663	0.255	7.00122e-143	8	RBMS3	Limbal Fibroblasts
1454	5.96533e-146	0.646605	0.667	0.281	1.19307e-142	8	PDPN	Limbal Fibroblasts
1455	3.84463e-145	0.593624	0.602	0.152	7.68925e-142	8	RUNX1T1	Limbal Fibroblasts
1456	6.52491e-144	0.459441	0.71	0.332	1.30498e-140	8	PALLD	Limbal Fibroblasts
1457	4.24469e-142	0.613246	0.671	0.291	8.48938e-139	8	F13A1	Limbal Fibroblasts
1458	1.48685e-141	0.489016	0.781	0.461	2.97369e-138	8	GNG11	Limbal Fibroblasts
1459	7.36215e-141	0.358109	0.759	0.432	1.47243e-137	8	WNT5A	Limbal Fibroblasts
1460	2.80965e-140	0.540023	0.823	0.523	5.6193e-137	8	SPARCL1	Limbal Fibroblasts
1461	7.78594e-137	0.600846	0.784	0.492	1.55719e-133	8	ANXA5	Limbal Fibroblasts
1462	3.0805e-136	0.595811	0.705	0.33	6.161e-133	8	PDGFD	Limbal Fibroblasts
1463	4.10666e-136	0.519159	0.718	0.323	8.21332e-133	8	FXYD1	Limbal Fibroblasts
1464	2.80776e-134	0.328995	0.555	0.164	5.61553e-131	8	TNC	Limbal Fibroblasts
1465	3.40321e-134	0.263851	0.558	0.145	6.80641e-131	8	TBX3	Limbal Fibroblasts
1466	4.09857e-131	0.554507	0.7	0.33	8.19713e-128	8	SERPINH1	Limbal Fibroblasts
1467	1.34137e-130	0.385233	0.665	0.297	2.68275e-127	8	COL8A2	Limbal Fibroblasts
1468	6.34764e-127	0.605306	0.643	0.231	1.26953e-123	8	MAP1B	Limbal Fibroblasts
1469	3.41236e-124	1.09991	0.919	0.849	6.82471e-121	8	HSPA1A	Limbal Fibroblasts
1470	3.18221e-123	0.561962	0.649	0.283	6.36442e-120	8	BICC1	Limbal Fibroblasts
1471	4.12559e-121	0.450973	0.609	0.251	8.25118e-118	8	KCNE4	Limbal Fibroblasts
1472	6.58749e-121	0.415404	0.742	0.39	1.3175e-117	8	FLNA	Limbal Fibroblasts
1473	1.26011e-120	1.72867	0.663	0.304	2.52023e-117	8	MYOC	Limbal Fibroblasts
1474	3.01031e-119	0.357801	0.638	0.247	6.02062e-116	8	IRX1	Limbal Fibroblasts
1475	7.5946e-119	0.430608	0.592	0.228	1.51892e-115	8	SMAD9	Limbal Fibroblasts
1476	1.08196e-118	0.291161	0.534	0.165	2.16391e-115	8	SCN7A	Limbal Fibroblasts
1477	9.60296e-118	0.503492	0.659	0.271	1.92059e-114	8	PDGFRL	Limbal Fibroblasts
1478	5.53069e-117	0.999792	0.88	0.82	1.10614e-113	8	HSPA1B	Limbal Fibroblasts
1479	8.95729e-116	0.474252	0.716	0.384	1.79146e-112	8	CAVIN3	Limbal Fibroblasts
1480	6.50011e-115	0.356852	0.67	0.308	1.30002e-111	8	BNIP3	Limbal Fibroblasts
1481	3.05437e-113	0.657064	0.714	0.396	6.10875e-110	8	LHFPL6	Limbal Fibroblasts
1482	3.17426e-113	0.442388	0.716	0.384	6.34851e-110	8	PLSCR4	Limbal Fibroblasts
1483	1.88172e-112	0.414897	0.588	0.199	3.76344e-109	8	RCAN2	Limbal Fibroblasts
1484	5.19161e-112	0.602127	0.608	0.197	1.03832e-108	8	SLIT3	Limbal Fibroblasts
1485	2.3816e-110	0.458666	0.591	0.233	4.7632e-107	8	SPON2	Limbal Fibroblasts
1486	3.33748e-110	0.70956	0.68	0.345	6.67496e-107	8	BGN	Limbal Fibroblasts
1487	7.04124e-110	0.550828	0.624	0.271	1.40825e-106	8	HSD11B1	Limbal Fibroblasts
1488	2.10945e-108	0.668082	0.673	0.365	4.21889e-105	8	TGFBR3	Limbal Fibroblasts
1489	3.5178e-108	0.548504	0.586	0.172	7.03559e-105	8	FBN1	Limbal Fibroblasts
1490	4.59372e-108	0.497058	0.656	0.301	9.18743e-105	8	TMEM204	Limbal Fibroblasts
1491	7.50459e-108	0.548107	0.674	0.334	1.50092e-104	8	TFPI	Limbal Fibroblasts
1492	3.96876e-107	0.758693	0.765	0.474	7.93752e-104	8	ANGPTL7	Limbal Fibroblasts
1493	5.07495e-107	0.517417	0.749	0.403	1.01499e-103	8	CAVIN1	Limbal Fibroblasts
1494	3.92254e-105	0.701058	0.616	0.277	7.84507e-102	8	SAA2	Limbal Fibroblasts
1495	1.62171e-104	0.698738	0.604	0.246	3.24342e-101	8	CCL2	Limbal Fibroblasts
1496	3.81593e-104	0.917575	0.67	0.356	7.63185e-101	8	HSPA6	Limbal Fibroblasts
1497	4.48911e-104	0.558551	0.704	0.434	8.97821e-101	8	SPRY1	Limbal Fibroblasts
1498	2.24546e-103	0.734995	0.563	0.157	4.49091e-100	8	SCARA5	Limbal Fibroblasts
1499	9.73419e-103	0.433942	0.672	0.334	1.94684e-99	8	DKK2	Limbal Fibroblasts
1500	7.98111e-102	1.0477	0.782	0.584	1.59622e-98	8	ID3	Limbal Fibroblasts
1501	1.44366e-101	0.640969	0.602	0.231	2.88733e-98	8	SVEP1	Limbal Fibroblasts
1502	6.18861e-101	0.738117	0.715	0.426	1.23772e-97	8	IER5L	Limbal Fibroblasts
1503	8.6044e-101	0.646851	0.641	0.326	1.72088e-97	8	PTN	Limbal Fibroblasts
1504	7.50053e-100	0.299971	0.784	0.472	1.50011e-96	8	SPARC	Limbal Fibroblasts
1505	8.91808e-100	0.42899	0.549	0.174	1.78362e-96	8	ELN	Limbal Fibroblasts
1506	1.36905e-99	0.258444	0.728	0.366	2.73809e-96	8	CYTOR	Limbal Fibroblasts
1507	2.31662e-99	0.406723	0.629	0.258	4.63324e-96	8	ZEB1	Limbal Fibroblasts
1508	3.6978e-99	0.393288	0.793	0.502	7.3956e-96	8	GAS6	Limbal Fibroblasts
1509	1.41513e-98	0.44392	0.692	0.366	2.83026e-95	8	MID1IP1	Limbal Fibroblasts
1510	4.29652e-98	0.505611	0.628	0.282	8.59304e-95	8	TSHZ2	Limbal Fibroblasts
1511	5.37308e-98	0.329106	0.57	0.224	1.07462e-94	8	THSD4	Limbal Fibroblasts
1512	3.99058e-95	0.55717	0.865	0.684	7.98117e-92	8	ZFP36L2	Limbal Fibroblasts
1513	1.33776e-92	0.336765	0.52	0.134	2.67552e-89	8	NEGR1	Limbal Fibroblasts
1514	4.73771e-91	0.865655	0.694	0.386	9.47542e-88	8	CYR61	Limbal Fibroblasts
1515	9.42428e-90	0.783806	0.587	0.252	1.88486e-86	8	CYP1B1	Limbal Fibroblasts
1516	6.50918e-87	0.621489	0.633	0.308	1.30184e-83	8	PDGFRB	Limbal Fibroblasts
1517	7.33672e-86	0.775631	0.608	0.282	1.46734e-82	8	GEM	Limbal Fibroblasts
1518	1.37491e-84	0.646092	0.639	0.315	2.74982e-81	8	EFEMP1	Limbal Fibroblasts
1519	1.30009e-83	0.382187	0.579	0.234	2.60018e-80	8	AL078639.1	Limbal Fibroblasts
1520	4.14385e-83	0.410591	0.665	0.362	8.2877e-80	8	VAMP5	Limbal Fibroblasts
1521	1.4098e-82	0.392852	0.929	0.741	2.81961e-79	8	NUPR1	Limbal Fibroblasts
1522	5.02963e-82	0.30997	0.661	0.334	1.00593e-78	8	TGFBR2	Limbal Fibroblasts
1523	2.06907e-81	0.650591	0.608	0.307	4.13814e-78	8	AKAP12	Limbal Fibroblasts
1524	3.22069e-81	0.615451	0.521	0.127	6.44138e-78	8	TNFAIP6	Limbal Fibroblasts
1525	1.34725e-76	0.270291	0.677	0.354	2.6945e-73	8	CAV1	Limbal Fibroblasts
1526	4.70257e-76	0.441913	0.802	0.614	9.40513e-73	8	PTMS	Limbal Fibroblasts
1527	6.49677e-76	0.529145	0.788	0.601	1.29935e-72	8	ARID5B	Limbal Fibroblasts
1528	9.97395e-76	0.69373	0.581	0.273	1.99479e-72	8	FGF7	Limbal Fibroblasts
1529	2.74145e-75	0.432685	0.546	0.201	5.48291e-72	8	ISM1	Limbal Fibroblasts
1530	8.72118e-75	0.975215	0.571	0.264	1.74424e-71	8	TNXB	Limbal Fibroblasts
1531	1.34442e-74	0.387693	0.576	0.227	2.68884e-71	8	GSTM3	Limbal Fibroblasts
1532	6.40352e-73	0.773471	0.622	0.346	1.2807e-69	8	DEPP1	Limbal Fibroblasts
1533	3.11296e-72	0.52054	0.941	0.87	6.22591e-69	8	IGFBP2	Limbal Fibroblasts
1534	1.54955e-71	0.370103	0.573	0.256	3.0991e-68	8	FERMT2	Limbal Fibroblasts
1535	1.24704e-70	0.536063	0.64	0.384	2.49408e-67	8	PLTP	Limbal Fibroblasts
1536	3.06435e-69	0.79996	0.611	0.323	6.12871e-66	8	RGS16	Limbal Fibroblasts
1537	3.5825e-68	0.354525	0.628	0.346	7.165e-65	8	AXL	Limbal Fibroblasts
1538	6.46716e-68	0.413634	0.591	0.248	1.29343e-64	8	CPQ	Limbal Fibroblasts
1539	7.13705e-68	0.379569	0.602	0.292	1.42741e-64	8	GYPC	Limbal Fibroblasts
1540	1.00917e-67	0.307309	0.553	0.261	2.01835e-64	8	COL15A1	Limbal Fibroblasts
1541	1.85266e-67	1.25263	0.577	0.257	3.70532e-64	8	ADH1B	Limbal Fibroblasts
1542	2.57073e-66	0.527783	0.659	0.433	5.14146e-63	8	MAMDC2	Limbal Fibroblasts
1543	3.20366e-65	0.408527	0.618	0.309	6.40732e-62	8	LARP6	Limbal Fibroblasts
1544	1.48074e-64	0.608537	0.583	0.296	2.96149e-61	8	GPX3	Limbal Fibroblasts
1545	5.48488e-64	0.524437	0.649	0.4	1.09698e-60	8	REV3L	Limbal Fibroblasts
1546	7.44554e-63	0.394796	0.699	0.472	1.48911e-59	8	LPP	Limbal Fibroblasts
1547	1.32447e-62	0.447034	0.586	0.268	2.64894e-59	8	ZEB2	Limbal Fibroblasts
1548	8.12044e-62	0.338576	0.591	0.289	1.62409e-58	8	PLIN2	Limbal Fibroblasts
1549	3.36375e-60	0.823836	0.611	0.369	6.72751e-57	8	MT1A	Limbal Fibroblasts
1550	2.84048e-59	0.348905	0.526	0.222	5.68095e-56	8	CSF1	Limbal Fibroblasts
1551	1.28707e-58	0.430989	0.629	0.379	2.57414e-55	8	ZNF503	Limbal Fibroblasts
1552	3.14946e-57	0.357406	0.606	0.331	6.29891e-54	8	COL18A1	Limbal Fibroblasts
1553	4.82954e-56	0.361443	0.574	0.282	9.65907e-53	8	RCN3	Limbal Fibroblasts
1554	1.59009e-55	0.275721	0.646	0.358	3.18018e-52	8	SDC2	Limbal Fibroblasts
1555	3.25985e-55	0.441546	0.71	0.541	6.51971e-52	8	STOM	Limbal Fibroblasts
1556	8.89395e-55	0.616261	0.524	0.158	1.77879e-51	8	THBS2	Limbal Fibroblasts
1557	1.02346e-53	0.306977	0.553	0.298	2.04692e-50	8	SYNPO2	Limbal Fibroblasts
1558	4.44484e-53	0.322304	0.474	0.108	8.88967e-50	8	MEDAG	Limbal Fibroblasts
1559	1.08185e-52	0.373335	0.668	0.428	2.16369e-49	8	KLF2	Limbal Fibroblasts
1560	2.31728e-52	0.440258	0.522	0.21	4.63457e-49	8	CH25H	Limbal Fibroblasts
1561	7.26012e-52	0.479116	0.549	0.226	1.45202e-48	8	RECK	Limbal Fibroblasts
1562	7.6314e-52	0.314664	0.556	0.251	1.52628e-48	8	ANPEP	Limbal Fibroblasts
1563	6.3866e-51	0.50995	0.594	0.338	1.27732e-47	8	DDR2	Limbal Fibroblasts
1564	8.40121e-51	0.462429	0.518	0.249	1.68024e-47	8	DIRAS3	Limbal Fibroblasts
1565	1.08481e-49	0.439378	0.783	0.721	2.16961e-46	8	SLC38A2	Limbal Fibroblasts
1566	1.3567e-48	0.5485	0.557	0.304	2.7134e-45	8	SPRY2	Limbal Fibroblasts
1567	6.74337e-48	0.347618	0.54	0.297	1.34867e-44	8	IL6	Limbal Fibroblasts
1568	9.71869e-48	0.381729	0.621	0.404	1.94374e-44	8	BOC	Limbal Fibroblasts
1569	5.54485e-47	0.309121	0.556	0.269	1.10897e-43	8	PTPRG	Limbal Fibroblasts
1570	1.84239e-46	0.423737	0.812	0.69	3.68477e-43	8	GPNMB	Limbal Fibroblasts
1571	4.08459e-46	0.451431	0.566	0.296	8.16917e-43	8	ICAM1	Limbal Fibroblasts
1572	1.2867e-44	0.367122	0.51	0.164	2.57341e-41	8	SRPX	Limbal Fibroblasts
1573	9.46564e-43	0.397284	0.589	0.322	1.89313e-39	8	TNFAIP2	Limbal Fibroblasts
1574	1.98099e-42	0.278309	0.609	0.347	3.96198e-39	8	CD34	Limbal Fibroblasts
1575	3.79802e-41	0.302957	0.559	0.299	7.59604e-38	8	OSMR	Limbal Fibroblasts
1576	5.97267e-41	0.265575	0.49	0.199	1.19453e-37	8	PREX2	Limbal Fibroblasts
1577	1.24632e-40	0.444632	0.686	0.528	2.49264e-37	8	CDKN1C	Limbal Fibroblasts
1578	2.96756e-39	0.452769	0.499	0.176	5.93512e-36	8	RORB	Limbal Fibroblasts
1579	4.22546e-39	0.315379	0.451	0.112	8.45092e-36	8	AOX1	Limbal Fibroblasts
1580	1.77814e-38	0.552711	0.541	0.299	3.55628e-35	8	CRISPLD2	Limbal Fibroblasts
1581	7.09264e-38	0.284574	0.638	0.411	1.41853e-34	8	CTSF	Limbal Fibroblasts
1582	3.98114e-37	0.685064	0.493	0.163	7.96228e-34	8	GREM2	Limbal Fibroblasts
1583	1.4788e-36	0.596475	0.478	0.12	2.95761e-33	8	COL14A1	Limbal Fibroblasts
1584	1.60227e-36	0.490095	0.489	0.14	3.20454e-33	8	CXCL12	Limbal Fibroblasts
1585	4.63026e-34	0.368884	0.512	0.257	9.26052e-31	8	SEMA3A	Limbal Fibroblasts
1586	2.81934e-33	0.476829	0.59	0.404	5.63868e-30	8	LAMB1	Limbal Fibroblasts
1587	2.14371e-32	0.364494	0.578	0.348	4.28742e-29	8	CLIC4	Limbal Fibroblasts
1588	7.75826e-32	0.478358	0.578	0.415	1.55165e-28	8	OSR2	Limbal Fibroblasts
1589	1.79718e-31	0.303527	0.624	0.411	3.59436e-28	8	MFGE8	Limbal Fibroblasts
1590	2.07116e-31	0.274422	0.484	0.218	4.14232e-28	8	COL5A1	Limbal Fibroblasts
1591	2.86856e-31	0.322852	0.253	0.123	5.73711e-28	8	MFAP5	Limbal Fibroblasts
1592	3.27771e-30	0.293315	0.639	0.48	6.55541e-27	8	NR2F2	Limbal Fibroblasts
1593	1.53728e-27	0.466068	0.546	0.322	3.07457e-24	8	PCOLCE	Limbal Fibroblasts
1594	3.77041e-27	0.318107	0.537	0.345	7.54082e-24	8	SPON1	Limbal Fibroblasts
1595	7.97475e-27	0.341091	0.471	0.208	1.59495e-23	8	CCND2	Limbal Fibroblasts
1596	1.41875e-26	0.375059	0.495	0.228	2.83749e-23	8	LAMA4	Limbal Fibroblasts
1597	4.19326e-26	0.402231	0.752	0.58	8.38652e-23	8	IRF1	Limbal Fibroblasts
1598	6.18825e-25	0.302394	0.549	0.337	1.23765e-21	8	GPM6B	Limbal Fibroblasts
1599	9.63571e-25	0.28362	0.442	0.141	1.92714e-21	8	ADAMTS5	Limbal Fibroblasts
1600	6.9705e-24	0.29777	0.453	0.198	1.3941e-20	8	PLXDC1	Limbal Fibroblasts
1601	1.23916e-23	0.318173	0.465	0.177	2.47832e-20	8	MCOLN3	Limbal Fibroblasts
1602	1.68653e-22	0.305656	0.886	0.899	3.37305e-19	8	JUN	Limbal Fibroblasts
1603	3.30795e-22	0.426552	0.564	0.395	6.6159e-19	8	ID2	Limbal Fibroblasts
1604	3.10664e-21	0.92825	0.517	0.348	6.21328e-18	8	APOE	Limbal Fibroblasts
1605	3.60367e-21	0.415172	0.449	0.177	7.20733e-18	8	CYP26B1	Limbal Fibroblasts
1606	1.29126e-20	0.35288	0.564	0.353	2.58251e-17	8	SERPINE2	Limbal Fibroblasts
1607	3.39409e-20	0.460059	0.491	0.262	6.78818e-17	8	PTGS2	Limbal Fibroblasts
1608	4.17255e-20	0.39563	0.517	0.28	8.3451e-17	8	CTGF	Limbal Fibroblasts
1609	4.70474e-20	0.322585	0.623	0.505	9.40947e-17	8	FOXC1	Limbal Fibroblasts
1610	9.59705e-20	0.331374	0.525	0.319	1.91941e-16	8	HSPG2	Limbal Fibroblasts
1611	1.21733e-19	0.310514	0.648	0.486	2.43467e-16	8	RDH10	Limbal Fibroblasts
1612	1.72441e-19	0.423749	0.842	0.824	3.44881e-16	8	HSPA8	Limbal Fibroblasts
1613	1.39871e-18	1.16897	0.497	0.268	2.79741e-15	8	PLA2G2A	Limbal Fibroblasts
1614	2.0975e-18	0.415553	0.55	0.333	4.19499e-15	8	SLC2A3	Limbal Fibroblasts
1615	3.0979e-18	0.271886	0.465	0.237	6.19579e-15	8	SNAI1	Limbal Fibroblasts
1616	4.85962e-18	0.452302	0.465	0.192	9.71924e-15	8	GALNT15	Limbal Fibroblasts
1617	5.11221e-18	0.250334	0.504	0.299	1.02244e-14	8	EFHD1	Limbal Fibroblasts
1618	5.36717e-18	0.496972	0.473	0.207	1.07343e-14	8	LTBP2	Limbal Fibroblasts
1619	6.08188e-18	0.253367	0.499	0.301	1.21638e-14	8	GBP2	Limbal Fibroblasts
1620	2.81918e-16	0.29268	0.769	0.752	5.63837e-13	8	RHOB	Limbal Fibroblasts
1621	7.3335e-15	0.431375	0.468	0.247	1.4667e-11	8	IL33	Limbal Fibroblasts
1622	2.72589e-14	0.525922	0.278	0.2	5.45177e-11	8	CHI3L1	Limbal Fibroblasts
1623	3.98505e-12	0.463205	0.444	0.159	7.97011e-09	8	C1QTNF7	Limbal Fibroblasts
1624	1.03502e-10	0.299182	0.442	0.171	2.07003e-07	8	EBF1	Limbal Fibroblasts
1625	1.13526e-10	0.424619	0.73	0.704	2.27052e-07	8	EGR1	Limbal Fibroblasts
1626	4.57672e-09	0.493228	0.467	0.293	9.15343e-06	8	CCDC71L	Limbal Fibroblasts
1627	1.77924e-07	0.293741	0.395	0.046	0.000355848	8	DPT	Limbal Fibroblasts
1628	9.30419e-07	0.355848	0.451	0.285	0.00186084	8	FILIP1L	Limbal Fibroblasts
1629	9.6723e-07	0.254013	0.712	0.683	0.00193446	8	HSPH1	Limbal Fibroblasts
1630	3.71996e-06	0.304654	0.585	0.501	0.00743991	8	SOX4	Limbal Fibroblasts
1631	3.88687e-06	0.270989	0.425	0.247	0.00777375	8	VGLL3	Limbal Fibroblasts
1632	3.89374e-06	0.305311	0.43	0.248	0.00778748	8	SAMHD1	Limbal Fibroblasts
1633	6.51197e-06	0.380977	0.444	0.282	0.0130239	8	TMEM47	Limbal Fibroblasts
1634	1.97131e-05	0.347141	0.424	0.255	0.0394261	8	C7	Limbal Fibroblasts
1635	3.69203e-05	0.28342	0.407	0.191	0.0738405	8	RBP4	Limbal Fibroblasts
1636	0.000966279	0.290251	0.546	0.451	1	8	KCNQ1OT1	Limbal Fibroblasts
1637	0.00602616	0.289612	0.503	0.411	1	8	EMX2	Limbal Fibroblasts
1638	0	2.65099	0.989	0.471	0	9	S100A2	Limbal Progenitor cells
1639	0	1.84617	0.998	0.76	0	9	KRT15	Limbal Progenitor cells
1640	0	1.77484	0.983	0.628	0	9	KRT14	Limbal Progenitor cells
1641	0	1.40982	0.886	0.456	0	9	SLC6A6	Limbal Progenitor cells
1642	0	1.40751	0.962	0.694	0	9	DST	Limbal Progenitor cells
1643	1.63034e-306	0.650026	0.999	0.991	3.26069e-303	9	RPS3	Limbal Progenitor cells
1644	5.02036e-262	1.11235	0.998	0.836	1.00407e-258	9	CXCL14	Limbal Progenitor cells
1645	1.61767e-253	0.722827	0.854	0.457	3.23534e-250	9	WFDC2	Limbal Progenitor cells
1646	4.98563e-244	2.87095	0.769	0.459	9.97127e-241	9	GPHA2	Limbal Progenitor cells
1647	2.29712e-228	0.643856	0.999	0.989	4.59425e-225	9	PTMA	Limbal Progenitor cells
1648	6.02944e-204	1.16615	0.62	0.247	1.20589e-200	9	SCRG1	Limbal Progenitor cells
1649	2.35561e-179	1.42849	0.866	0.652	4.71123e-176	9	NCOA7	Limbal Progenitor cells
1650	4.06937e-177	0.610377	0.854	0.526	8.13874e-174	9	LAMB3	Limbal Progenitor cells
1651	3.1534e-174	0.471507	0.635	0.311	6.30679e-171	9	CASP14	Limbal Progenitor cells
1652	3.66998e-170	0.279456	0.667	0.327	7.33997e-167	9	GMPR	Limbal Progenitor cells
1653	1.56792e-166	0.698079	0.996	0.977	3.13583e-163	9	MT1X	Limbal Progenitor cells
1654	1.26222e-164	0.370057	0.699	0.325	2.52444e-161	9	PTN	Limbal Progenitor cells
1655	6.90424e-164	1.05951	0.608	0.181	1.38085e-160	9	MMP10	Limbal Progenitor cells
1656	2.07009e-162	0.637385	0.933	0.637	4.14018e-159	9	COL17A1	Limbal Progenitor cells
1657	4.19457e-161	0.521816	0.975	0.742	8.38914e-158	9	IFITM3	Limbal Progenitor cells
1658	6.31002e-161	0.714692	0.865	0.551	1.262e-157	9	TENT5A	Limbal Progenitor cells
1659	3.43298e-160	0.594715	0.968	0.73	6.86596e-157	9	SLPI	Limbal Progenitor cells
1660	7.01166e-160	0.619042	0.728	0.326	1.40233e-156	9	COL18A1	Limbal Progenitor cells
1661	2.94271e-156	0.438991	0.913	0.693	5.88543e-153	9	CFD	Limbal Progenitor cells
1662	2.81948e-134	0.28202	0.647	0.337	5.63895e-131	9	PGF	Limbal Progenitor cells
1663	2.47321e-126	0.522353	0.886	0.656	4.94641e-123	9	EPAS1	Limbal Progenitor cells
1664	4.29815e-126	0.443622	0.96	0.729	8.5963e-123	9	TIMP1	Limbal Progenitor cells
1665	2.4636e-125	0.643984	0.766	0.447	4.92719e-122	9	CITED2	Limbal Progenitor cells
1666	6.48373e-125	0.481043	0.871	0.612	1.29675e-121	9	PTMS	Limbal Progenitor cells
1667	7.39889e-119	0.915484	0.905	0.697	1.47978e-115	9	EGR1	Limbal Progenitor cells
1668	1.07052e-115	0.528543	0.798	0.472	2.14105e-112	9	SERTAD1	Limbal Progenitor cells
1669	7.83206e-106	0.467529	0.551	0.279	1.56641e-102	9	MMP1	Limbal Progenitor cells
1670	3.066e-103	0.399325	0.957	0.74	6.13199e-100	9	NUPR1	Limbal Progenitor cells
1671	3.63956e-101	0.420705	0.821	0.599	7.27912e-98	9	TYMP	Limbal Progenitor cells
1672	7.35568e-101	0.537695	0.73	0.442	1.47114e-97	9	MAT2A	Limbal Progenitor cells
1673	1.35417e-99	0.452477	0.694	0.438	2.70833e-96	9	CDH13	Limbal Progenitor cells
1674	2.0265e-99	0.448784	0.892	0.647	4.053e-96	9	NDUFA4L2	Limbal Progenitor cells
1675	1.22516e-98	0.255659	0.545	0.232	2.45032e-95	9	CDH3	Limbal Progenitor cells
1676	9.11032e-98	0.60323	0.872	0.676	1.82206e-94	9	IVNS1ABP	Limbal Progenitor cells
1677	5.46413e-95	0.367076	0.705	0.427	1.09283e-91	9	FHL2	Limbal Progenitor cells
1678	2.48649e-88	0.384419	0.871	0.651	4.97297e-85	9	APP	Limbal Progenitor cells
1679	5.28073e-88	0.510321	0.785	0.559	1.05615e-84	9	IFRD1	Limbal Progenitor cells
1680	4.72081e-84	0.878983	0.944	0.854	9.44162e-81	9	IER2	Limbal Progenitor cells
1681	1.60531e-83	0.538198	0.733	0.485	3.21063e-80	9	HIST1H4C	Limbal Progenitor cells
1682	8.23282e-81	0.406005	0.747	0.484	1.64656e-77	9	IGFBP3	Limbal Progenitor cells
1683	1.89186e-80	0.362518	0.941	0.812	3.78371e-77	9	CEBPD	Limbal Progenitor cells
1684	1.6852e-79	0.518593	0.805	0.608	3.3704e-76	9	ARL4A	Limbal Progenitor cells
1685	2.56677e-79	0.270789	0.982	0.868	5.13354e-76	9	IGFBP2	Limbal Progenitor cells
1686	4.09665e-79	0.307039	0.549	0.256	8.19331e-76	9	CREB5	Limbal Progenitor cells
1687	8.3243e-77	0.679097	0.652	0.392	1.66486e-73	9	MYC	Limbal Progenitor cells
1688	4.74115e-76	0.380478	0.791	0.552	9.48231e-73	9	UBE2S	Limbal Progenitor cells
1689	2.08414e-75	0.840318	0.811	0.64	4.16828e-72	9	KRT17	Limbal Progenitor cells
1690	4.0647e-74	0.70632	0.927	0.846	8.12941e-71	9	ATF3	Limbal Progenitor cells
1691	9.4963e-70	0.527868	0.961	0.904	1.89926e-66	9	FOSB	Limbal Progenitor cells
1692	8.64673e-69	0.497379	0.545	0.243	1.72935e-65	9	MEG3	Limbal Progenitor cells
1693	2.8346e-68	0.473634	0.916	0.825	5.6692e-65	9	SLC2A1	Limbal Progenitor cells
1694	3.50153e-68	0.555905	0.618	0.357	7.00307e-65	9	PHLDA1	Limbal Progenitor cells
1695	4.74539e-67	0.327331	0.888	0.687	9.49079e-64	9	GPNMB	Limbal Progenitor cells
1696	2.62036e-66	0.302285	0.602	0.376	5.24073e-63	9	CA12	Limbal Progenitor cells
1697	5.45942e-66	0.369653	0.86	0.718	1.09188e-62	9	SLC38A2	Limbal Progenitor cells
1698	8.55492e-66	0.486177	0.617	0.38	1.71098e-62	9	ID4	Limbal Progenitor cells
1699	1.06273e-64	0.398107	0.637	0.404	2.12546e-61	9	BOC	Limbal Progenitor cells
1700	2.99351e-64	0.321779	0.702	0.463	5.98702e-61	9	NFIB	Limbal Progenitor cells
1701	7.76787e-64	0.374018	0.85	0.68	1.55357e-60	9	ETS2	Limbal Progenitor cells
1702	8.84087e-61	0.367056	0.705	0.499	1.76817e-57	9	ZC3H12A	Limbal Progenitor cells
1703	4.99762e-59	0.342763	0.869	0.709	9.99525e-56	9	EHF	Limbal Progenitor cells
1704	5.54085e-58	0.308921	0.912	0.779	1.10817e-54	9	CD44	Limbal Progenitor cells
1705	6.7236e-58	0.708775	0.947	0.896	1.34472e-54	9	JUN	Limbal Progenitor cells
1706	1.05819e-57	0.523095	0.794	0.631	2.11638e-54	9	HCAR3	Limbal Progenitor cells
1707	3.22952e-56	0.577342	0.912	0.816	6.45905e-53	9	BTG2	Limbal Progenitor cells
1708	2.38309e-55	0.569143	0.842	0.706	4.76619e-52	9	AC020916.1	Limbal Progenitor cells
1709	3.31178e-54	0.337642	0.525	0.289	6.62356e-51	9	IFFO2	Limbal Progenitor cells
1710	1.03425e-52	0.283731	0.721	0.511	2.0685e-49	9	NR4A2	Limbal Progenitor cells
1711	1.81351e-49	0.254404	0.646	0.432	3.62701e-46	9	CAV2	Limbal Progenitor cells
1712	1.13359e-48	0.30386	0.633	0.392	2.26718e-45	9	ID2	Limbal Progenitor cells
1713	1.16703e-47	0.401813	0.769	0.607	2.33406e-44	9	DSG3	Limbal Progenitor cells
1714	2.3192e-47	0.384801	0.69	0.515	4.6384e-44	9	MYADM	Limbal Progenitor cells
1715	1.16301e-46	0.407608	0.972	0.884	2.32602e-43	9	TXNIP	Limbal Progenitor cells
1716	5.81131e-46	0.343533	0.462	0.241	1.16226e-42	9	EDN1	Limbal Progenitor cells
1717	2.19284e-43	0.327665	0.691	0.497	4.38568e-40	9	KRT8	Limbal Progenitor cells
1718	2.22223e-43	0.255077	0.609	0.407	4.44446e-40	9	ELL2	Limbal Progenitor cells
1719	9.52608e-43	0.557711	0.952	0.903	1.90522e-39	9	JUNB	Limbal Progenitor cells
1720	4.47737e-41	0.376991	0.979	0.967	8.95475e-38	9	UBB	Limbal Progenitor cells
1721	3.12166e-40	0.351785	0.709	0.575	6.24331e-37	9	KDM6B	Limbal Progenitor cells
1722	7.04278e-40	0.256328	0.606	0.424	1.40856e-36	9	VCL	Limbal Progenitor cells
1723	1.63635e-39	0.542593	0.641	0.453	3.27271e-36	9	CXCL2	Limbal Progenitor cells
1724	4.83378e-39	0.364748	0.766	0.637	9.66756e-36	9	HCAR2	Limbal Progenitor cells
1725	2.42459e-38	0.274056	0.697	0.521	4.84919e-35	9	CDC42EP4	Limbal Progenitor cells
1726	1.59774e-37	0.25175	0.611	0.432	3.19548e-34	9	BCAM	Limbal Progenitor cells
1727	2.65562e-37	0.329844	0.59	0.412	5.31124e-34	9	DUSP6	Limbal Progenitor cells
1728	7.49395e-37	0.45133	0.867	0.832	1.49879e-33	9	PMAIP1	Limbal Progenitor cells
1729	1.00631e-36	0.595923	0.981	0.94	2.01261e-33	9	FOS	Limbal Progenitor cells
1730	1.7291e-35	0.455192	0.903	0.864	3.45819e-32	9	KLF6	Limbal Progenitor cells
1731	1.81124e-35	0.423469	0.839	0.734	3.62249e-32	9	ADM	Limbal Progenitor cells
1732	5.44128e-35	0.487111	0.927	0.904	1.08826e-31	9	VMP1	Limbal Progenitor cells
1733	6.72091e-34	0.422936	0.59	0.441	1.34418e-30	9	LAMC2	Limbal Progenitor cells
1734	5.89805e-32	0.407946	0.776	0.692	1.17961e-28	9	SGK1	Limbal Progenitor cells
1735	1.51379e-29	0.389334	0.897	0.852	3.02758e-26	9	DNAJA1	Limbal Progenitor cells
1736	3.3037e-29	0.595262	0.989	0.987	6.6074e-26	9	ANXA1	Limbal Progenitor cells
1737	9.55487e-28	0.90098	0.527	0.366	1.91097e-24	9	CXCL1	Limbal Progenitor cells
1738	1.52613e-25	0.302774	0.494	0.322	3.05227e-22	9	LAMA3	Limbal Progenitor cells
1739	7.8594e-25	0.287134	0.679	0.497	1.57188e-21	9	SOX4	Limbal Progenitor cells
1740	1.91113e-24	0.281212	0.59	0.463	3.82226e-21	9	TNFAIP8	Limbal Progenitor cells
1741	2.84759e-24	0.368577	0.591	0.469	5.69517e-21	9	TP63	Limbal Progenitor cells
1742	1.36565e-23	0.324166	0.712	0.631	2.7313e-20	9	TNS4	Limbal Progenitor cells
1743	1.17376e-22	0.282792	0.446	0.267	2.34751e-19	9	DLL1	Limbal Progenitor cells
1744	5.41096e-22	0.498921	0.758	0.671	1.08219e-18	9	PLAUR	Limbal Progenitor cells
1745	9.74611e-22	0.289358	0.777	0.689	1.94922e-18	9	ZFP36L2	Limbal Progenitor cells
1746	1.74177e-21	0.41758	0.395	0.144	3.48354e-18	9	AC093496.1	Limbal Progenitor cells
1747	2.20693e-21	0.365279	0.67	0.479	4.41387e-18	9	PLCG2	Limbal Progenitor cells
1748	3.44198e-21	0.285062	0.963	0.896	6.88396e-18	9	PAX6	Limbal Progenitor cells
1749	1.9005e-19	0.265393	0.48	0.355	3.801e-16	9	PKP2	Limbal Progenitor cells
1750	4.8539e-19	0.282539	0.974	0.938	9.70779e-16	9	SFN	Limbal Progenitor cells
1751	5.38403e-19	0.349135	0.962	0.923	1.07681e-15	9	ZFP36	Limbal Progenitor cells
1752	2.22572e-16	0.574729	0.841	0.792	4.45144e-13	9	C11orf96	Limbal Progenitor cells
1753	4.781e-16	0.289107	0.658	0.605	9.562e-13	9	FOSL1	Limbal Progenitor cells
1754	1.07125e-14	0.251288	0.555	0.45	2.1425e-11	9	ZSWIM6	Limbal Progenitor cells
1755	1.06975e-11	0.271137	0.387	0.25	2.1395e-08	9	HSPB8	Limbal Progenitor cells
1756	1.68517e-11	0.274169	0.376	0.232	3.37035e-08	9	BMP2	Limbal Progenitor cells
1757	1.77303e-11	0.258764	0.559	0.484	3.54607e-08	9	TNFRSF12A	Limbal Progenitor cells
1758	0	2.10281	0.97	0.63	0	10	KRT14	Limbal Neural Crest Progenitors
1759	0	1.89649	0.999	0.837	0	10	CXCL14	Limbal Neural Crest Progenitors
1760	0	1.56643	0.99	0.636	0	10	COL17A1	Limbal Neural Crest Progenitors
1761	0	1.27791	0.976	0.626	0	10	GJB6	Limbal Neural Crest Progenitors
1762	0	1.17019	0.898	0.355	0	10	NTRK2	Limbal Neural Crest Progenitors
1763	0	0.995607	0.937	0.42	0	10	BCAM	Limbal Neural Crest Progenitors
1764	0	0.972469	0.941	0.5	0	10	CRLF1	Limbal Neural Crest Progenitors
1765	0	0.853956	0.902	0.452	0	10	TGM2	Limbal Neural Crest Progenitors
1766	2.11274e-301	1.14351	0.996	0.934	4.22548e-298	10	NQO1	Limbal Neural Crest Progenitors
1767	1.96092e-300	1.13692	0.987	0.697	3.92184e-297	10	GJB2	Limbal Neural Crest Progenitors
1768	2.34189e-299	1.22184	0.999	0.943	4.68379e-296	10	ALDH3A1	Limbal Neural Crest Progenitors
1769	4.05473e-298	1.04843	0.988	0.693	8.10945e-295	10	DST	Limbal Neural Crest Progenitors
1770	4.42872e-295	1.03697	0.969	0.673	8.85744e-292	10	IVNS1ABP	Limbal Neural Crest Progenitors
1771	4.45987e-295	1.11895	0.999	0.925	8.91974e-292	10	TGFBI	Limbal Neural Crest Progenitors
1772	3.0754e-293	1.11876	0.989	0.732	6.1508e-290	10	CRTAC1	Limbal Neural Crest Progenitors
1773	2.71106e-280	0.832742	0.789	0.227	5.42213e-277	10	CPVL	Limbal Neural Crest Progenitors
1774	5.13868e-268	0.847099	0.988	0.724	1.02774e-264	10	IGFBP7	Limbal Neural Crest Progenitors
1775	4.66834e-265	0.658126	0.862	0.432	9.33668e-262	10	CDH13	Limbal Neural Crest Progenitors
1776	5.49818e-264	0.945407	1	0.934	1.09964e-260	10	TKT	Limbal Neural Crest Progenitors
1777	8.66923e-258	1.08433	0.985	0.772	1.73385e-254	10	GJA1	Limbal Neural Crest Progenitors
1778	1.98157e-243	0.781811	0.923	0.524	3.96315e-240	10	LAMB3	Limbal Neural Crest Progenitors
1779	2.86452e-243	0.736557	0.751	0.251	5.72904e-240	10	MOXD1	Limbal Neural Crest Progenitors
1780	4.84444e-237	0.758531	0.988	0.743	9.68887e-234	10	IGFBP6	Limbal Neural Crest Progenitors
1781	1.82052e-228	0.635819	0.8	0.39	3.64103e-225	10	LGALS7	Limbal Neural Crest Progenitors
1782	1.34783e-227	0.528811	0.814	0.372	2.69566e-224	10	AP002884.1	Limbal Neural Crest Progenitors
1783	2.3721e-227	1.26515	0.889	0.477	4.7442e-224	10	S100A2	Limbal Neural Crest Progenitors
1784	6.64371e-226	0.947058	0.979	0.704	1.32874e-222	10	CTSV	Limbal Neural Crest Progenitors
1785	1.77063e-223	0.835076	1	0.977	3.54127e-220	10	MT1X	Limbal Neural Crest Progenitors
1786	1.221e-221	0.79103	0.973	0.707	2.442e-218	10	SUCO	Limbal Neural Crest Progenitors
1787	3.70039e-215	0.730674	0.92	0.57	7.40078e-212	10	RASSF6	Limbal Neural Crest Progenitors
1788	1.22688e-207	0.687603	0.89	0.484	2.45376e-204	10	AGL	Limbal Neural Crest Progenitors
1789	9.96726e-200	0.4496	0.927	0.468	1.99345e-196	10	SPARC	Limbal Neural Crest Progenitors
1790	1.73059e-199	0.535089	0.806	0.399	3.46118e-196	10	KCNN4	Limbal Neural Crest Progenitors
1791	1.88493e-199	0.754264	0.895	0.595	3.76986e-196	10	HOMER3	Limbal Neural Crest Progenitors
1792	3.44954e-198	0.727815	0.933	0.646	6.89908e-195	10	CLCA2	Limbal Neural Crest Progenitors
1793	7.0996e-194	0.562667	0.747	0.312	1.41992e-190	10	LAMA3	Limbal Neural Crest Progenitors
1794	1.93448e-184	0.664121	1	0.997	3.86896e-181	10	CLU	Limbal Neural Crest Progenitors
1795	4.75745e-182	0.603762	0.919	0.618	9.51489e-179	10	ITGA6	Limbal Neural Crest Progenitors
1796	2.57322e-178	0.281285	0.771	0.326	5.14645e-175	10	COL18A1	Limbal Neural Crest Progenitors
1797	5.29547e-177	0.566709	0.861	0.512	1.05909e-173	10	GYG1	Limbal Neural Crest Progenitors
1798	4.53418e-171	0.656765	0.971	0.789	9.06837e-168	10	LDHB	Limbal Neural Crest Progenitors
1799	4.89644e-171	0.620014	0.891	0.602	9.79288e-168	10	LINC01474	Limbal Neural Crest Progenitors
1800	5.82012e-169	0.487954	0.794	0.413	1.16402e-165	10	ITGA3	Limbal Neural Crest Progenitors
1801	6.89515e-168	0.494419	0.812	0.426	1.37903e-164	10	CAV2	Limbal Neural Crest Progenitors
1802	7.78667e-166	0.669545	0.995	0.896	1.55733e-162	10	ALDH1A1	Limbal Neural Crest Progenitors
1803	2.43466e-163	0.446051	0.988	0.868	4.86932e-160	10	IGFBP2	Limbal Neural Crest Progenitors
1804	1.40595e-160	0.653006	0.979	0.823	2.8119e-157	10	SLC2A1	Limbal Neural Crest Progenitors
1805	7.08331e-158	0.373992	0.793	0.352	1.41666e-154	10	CAV1	Limbal Neural Crest Progenitors
1806	2.13418e-157	0.329885	0.929	0.558	4.26837e-154	10	CYBRD1	Limbal Neural Crest Progenitors
1807	1.09715e-144	0.328726	0.69	0.279	2.19429e-141	10	VIT	Limbal Neural Crest Progenitors
1808	3.36333e-144	0.444784	0.707	0.342	6.72666e-141	10	HSD17B2	Limbal Neural Crest Progenitors
1809	2.95643e-140	0.312795	0.661	0.31	5.91285e-137	10	MMP28	Limbal Neural Crest Progenitors
1810	1.89728e-135	0.304889	0.692	0.32	3.79457e-132	10	CNTN4	Limbal Neural Crest Progenitors
1811	2.00883e-130	0.427856	0.743	0.399	4.01766e-127	10	LAMB1	Limbal Neural Crest Progenitors
1812	1.36277e-124	0.443025	0.901	0.634	2.72553e-121	10	PSAT1	Limbal Neural Crest Progenitors
1813	9.92926e-123	0.30705	0.679	0.335	1.98585e-119	10	EDIL3	Limbal Neural Crest Progenitors
1814	2.8046e-116	0.419561	0.803	0.504	5.60921e-113	10	TRIM36	Limbal Neural Crest Progenitors
1815	4.06965e-116	0.325848	0.688	0.331	8.1393e-113	10	FHOD3	Limbal Neural Crest Progenitors
1816	2.33491e-114	0.35246	0.72	0.363	4.66982e-111	10	GAS1	Limbal Neural Crest Progenitors
1817	1.11425e-111	0.348246	0.755	0.413	2.2285e-108	10	VSNL1	Limbal Neural Crest Progenitors
1818	1.79964e-108	0.277413	0.64	0.318	3.59929e-105	10	GPM6A	Limbal Neural Crest Progenitors
1819	2.05429e-105	0.56972	0.999	0.974	4.10859e-102	10	KRT12	Limbal Neural Crest Progenitors
1820	2.77285e-101	0.446994	0.868	0.625	5.5457e-98	10	TNS4	Limbal Neural Crest Progenitors
1821	7.38636e-101	0.431032	0.924	0.731	1.47727e-97	10	TSPAN1	Limbal Neural Crest Progenitors
1822	8.80085e-90	0.372847	0.907	0.65	1.76017e-86	10	APP	Limbal Neural Crest Progenitors
1823	2.61661e-88	0.351916	0.789	0.506	5.23322e-85	10	ITGA2	Limbal Neural Crest Progenitors
1824	6.77143e-87	0.452229	0.941	0.774	1.35429e-83	10	DSC3	Limbal Neural Crest Progenitors
1825	1.77719e-85	0.393454	0.985	0.874	3.55437e-82	10	DAPL1	Limbal Neural Crest Progenitors
1826	3.10335e-83	0.526225	0.844	0.634	6.2067e-80	10	HCAR2	Limbal Neural Crest Progenitors
1827	1.2719e-80	0.250253	0.617	0.352	2.54379e-77	10	HRK	Limbal Neural Crest Progenitors
1828	4.07284e-78	0.29137	0.541	0.252	8.14568e-75	10	SLC7A11	Limbal Neural Crest Progenitors
1829	1.07809e-75	0.416759	0.901	0.707	2.15618e-72	10	CRYBG1	Limbal Neural Crest Progenitors
1830	4.31244e-75	0.25726	0.725	0.452	8.62488e-72	10	RNF152	Limbal Neural Crest Progenitors
1831	2.09032e-73	0.373183	0.946	0.781	4.18065e-70	10	KRT18	Limbal Neural Crest Progenitors
1832	4.88121e-72	0.345967	0.743	0.492	9.76242e-69	10	DMRTA2	Limbal Neural Crest Progenitors
1833	2.20943e-70	0.299373	0.874	0.612	4.41886e-67	10	PTMS	Limbal Neural Crest Progenitors
1834	6.60468e-70	0.420157	0.724	0.466	1.32094e-66	10	PTTG1	Limbal Neural Crest Progenitors
1835	4.80467e-69	0.366401	0.982	0.783	9.60934e-66	10	MGARP	Limbal Neural Crest Progenitors
1836	6.39933e-69	0.35576	0.713	0.464	1.27987e-65	10	TP63	Limbal Neural Crest Progenitors
1837	3.45468e-68	0.369311	0.907	0.711	6.90936e-65	10	CAMK2N1	Limbal Neural Crest Progenitors
1838	1.63511e-61	0.345528	0.603	0.348	3.27022e-58	10	UGDH	Limbal Neural Crest Progenitors
1839	1.19079e-56	0.274619	0.705	0.466	2.38158e-53	10	KCNMA1	Limbal Neural Crest Progenitors
1840	1.69052e-54	0.258293	0.833	0.568	3.38103e-51	10	DKK3	Limbal Neural Crest Progenitors
1841	3.24583e-53	0.321794	1	0.98	6.49165e-50	10	FABP5	Limbal Neural Crest Progenitors
1842	1.058e-52	0.25772	0.734	0.506	2.116e-49	10	FAM169A	Limbal Neural Crest Progenitors
1843	1.48837e-51	0.253514	0.791	0.581	2.97674e-48	10	CAPS	Limbal Neural Crest Progenitors
1844	1.67957e-51	0.289548	0.91	0.716	3.35915e-48	10	DAAM1	Limbal Neural Crest Progenitors
1845	1.98994e-50	0.325352	0.982	0.967	3.97989e-47	10	UBB	Limbal Neural Crest Progenitors
1846	2.92899e-50	0.260875	0.596	0.349	5.85799e-47	10	TMEM100	Limbal Neural Crest Progenitors
1847	1.37423e-46	0.274366	0.66	0.445	2.74846e-43	10	SPINK5	Limbal Neural Crest Progenitors
1848	2.60166e-46	0.296725	0.713	0.451	5.20332e-43	10	HMGB2	Limbal Neural Crest Progenitors
1849	6.41133e-46	0.404647	0.972	0.884	1.28227e-42	10	CRYAB	Limbal Neural Crest Progenitors
1850	9.37723e-36	0.388859	0.663	0.445	1.87545e-32	10	MAT2A	Limbal Neural Crest Progenitors
1851	3.57835e-35	0.258922	0.746	0.557	7.15669e-32	10	CALML3	Limbal Neural Crest Progenitors
1852	1.07131e-25	0.270268	0.755	0.633	2.14263e-22	10	HCAR3	Limbal Neural Crest Progenitors
1853	4.5646e-18	0.344996	0.372	0.194	9.12919e-15	10	HBA1	Limbal Neural Crest Progenitors
1854	2.81955e-10	0.254563	0.632	0.489	5.6391e-07	10	HIST1H4C	Limbal Neural Crest Progenitors
1855	6.52064e-06	0.260519	0.401	0.28	0.0130413	10	STMN1	Limbal Neural Crest Progenitors
1856	0.000216357	0.317315	0.339	0.226	0.432714	10	HBA2	Limbal Neural Crest Progenitors
1857	0	3.20121	0.997	0.38	0	11	CLDN5	Blood Vessels
1858	0	3.11392	0.888	0.318	0	11	ACKR1	Blood Vessels
1859	0	2.88125	1	0.52	0	11	SPARCL1	Blood Vessels
1860	0	2.61366	0.853	0.281	0	11	POSTN	Blood Vessels
1861	0	2.53619	0.988	0.308	0	11	A2M	Blood Vessels
1862	0	2.40991	0.988	0.393	0	11	AQP1	Blood Vessels
1863	0	2.37823	0.969	0.284	0	11	VWF	Blood Vessels
1864	0	2.32064	0.988	0.31	0	11	PECAM1	Blood Vessels
1865	0	2.1718	0.988	0.578	0	11	CD74	Blood Vessels
1866	0	2.15481	0.958	0.42	0	11	KLF2	Blood Vessels
1867	0	2.02173	0.956	0.307	0	11	ADGRL4	Blood Vessels
1868	0	1.98145	0.96	0.427	0	11	SPRY1	Blood Vessels
1869	0	1.90578	0.918	0.321	0	11	SLC2A3	Blood Vessels
1870	0	1.90116	0.903	0.274	0	11	PLVAP	Blood Vessels
1871	0	1.88646	0.952	0.3	0	11	EGFL7	Blood Vessels
1872	0	1.84829	0.962	0.326	0	11	TGFBR2	Blood Vessels
1873	0	1.83279	0.948	0.53	0	11	HLA-DRB1	Blood Vessels
1874	0	1.82294	0.949	0.458	0	11	GNG11	Blood Vessels
1875	0	1.7928	0.832	0.262	0	11	LIFR	Blood Vessels
1876	0	1.74828	0.962	0.529	0	11	HLA-DRA	Blood Vessels
1877	0	1.71772	0.895	0.338	0	11	DEPP1	Blood Vessels
1878	0	1.69593	0.905	0.201	0	11	MMRN1	Blood Vessels
1879	0	1.67911	0.945	0.187	0	11	EMCN	Blood Vessels
1880	0	1.65749	0.844	0.204	0	11	PDK4	Blood Vessels
1881	0	1.58905	0.987	0.656	0	11	IFI27	Blood Vessels
1882	0	1.57225	0.921	0.538	0	11	HLA-DRB5	Blood Vessels
1883	0	1.56552	0.948	0.399	0	11	NPDC1	Blood Vessels
1884	0	1.53385	0.816	0.242	0	11	C7	Blood Vessels
1885	0	1.52772	0.918	0.25	0	11	TSPAN7	Blood Vessels
1886	0	1.52116	0.917	0.319	0	11	KCTD12	Blood Vessels
1887	0	1.51305	0.853	0.304	0	11	CD93	Blood Vessels
1888	0	1.51271	0.897	0.339	0	11	HLA-DPA1	Blood Vessels
1889	0	1.50617	0.905	0.349	0	11	CAV1	Blood Vessels
1890	0	1.48603	0.917	0.402	0	11	IGFBP4	Blood Vessels
1891	0	1.46932	0.931	0.288	0	11	ARHGAP29	Blood Vessels
1892	0	1.46129	1	0.548	0	11	VIM	Blood Vessels
1893	0	1.44831	0.845	0.235	0	11	RAMP3	Blood Vessels
1894	0	1.43681	0.926	0.327	0	11	TFPI	Blood Vessels
1895	0	1.40823	0.9	0.431	0	11	HYAL2	Blood Vessels
1896	0	1.39433	0.825	0.253	0	11	COL15A1	Blood Vessels
1897	0	1.3924	0.899	0.268	0	11	CALCRL	Blood Vessels
1898	0	1.39008	0.829	0.196	0	11	SOX18	Blood Vessels
1899	0	1.38624	0.829	0.223	0	11	ITM2A	Blood Vessels
1900	0	1.37677	0.951	0.618	0	11	ITGA6	Blood Vessels
1901	0	1.3657	0.942	0.39	0	11	TCF4	Blood Vessels
1902	0	1.3568	0.853	0.145	0	11	GIMAP7	Blood Vessels
1903	0	1.34534	0.881	0.308	0	11	HSPG2	Blood Vessels
1904	0	1.34324	0.788	0.223	0	11	ENPP2	Blood Vessels
1905	0	1.33335	0.922	0.307	0	11	MEF2C	Blood Vessels
1906	0	1.28758	0.995	0.725	0	11	IGFBP7	Blood Vessels
1907	0	1.27758	0.857	0.214	0	11	CLEC14A	Blood Vessels
1908	0	1.26896	0.871	0.291	0	11	MCTP1	Blood Vessels
1909	0	1.26842	0.886	0.39	0	11	SH3BP5	Blood Vessels
1910	0	1.26148	0.827	0.277	0	11	MMRN2	Blood Vessels
1911	0	1.2563	0.883	0.339	0	11	CD34	Blood Vessels
1912	0	1.2547	0.83	0.273	0	11	APOLD1	Blood Vessels
1913	0	1.248	0.871	0.264	0	11	ADM5	Blood Vessels
1914	0	1.22285	0.703	0.142	0	11	CCL23	Blood Vessels
1915	0	1.20724	0.834	0.226	0	11	RAMP2	Blood Vessels
1916	0	1.20146	0.881	0.281	0	11	RNASE1	Blood Vessels
1917	0	1.19869	0.823	0.234	0	11	ECSCR	Blood Vessels
1918	0	1.17332	0.812	0.256	0	11	OLFM1	Blood Vessels
1919	0	1.14499	0.838	0.249	0	11	MCAM	Blood Vessels
1920	0	1.08923	0.813	0.229	0	11	NRP1	Blood Vessels
1921	0	1.01442	0.797	0.191	0	11	CYYR1	Blood Vessels
1922	0	1.01052	0.882	0.283	0	11	SRGN	Blood Vessels
1923	0	0.995745	0.84	0.278	0	11	TSHZ2	Blood Vessels
1924	0	0.958918	0.834	0.115	0	11	CXorf36	Blood Vessels
1925	0	0.935956	0.796	0.178	0	11	THSD7A	Blood Vessels
1926	0	0.935461	0.806	0.204	0	11	CDH5	Blood Vessels
1927	0	0.926109	0.806	0.256	0	11	CCDC3	Blood Vessels
1928	0	0.908974	0.792	0.258	0	11	FAM198B	Blood Vessels
1929	0	0.884541	0.775	0.237	0	11	IL33	Blood Vessels
1930	0	0.873711	0.755	0.193	0	11	PTPRB	Blood Vessels
1931	0	0.872757	0.705	0.148	0	11	GPIHBP1	Blood Vessels
1932	0	0.867136	0.795	0.112	0	11	JAM2	Blood Vessels
1933	0	0.859066	0.736	0.17	0	11	ADGRF5	Blood Vessels
1934	0	0.84434	0.736	0.133	0	11	SELP	Blood Vessels
1935	0	0.831588	0.799	0.184	0	11	ICAM2	Blood Vessels
1936	0	0.823143	0.782	0.199	0	11	NOTCH4	Blood Vessels
1937	0	0.810808	0.768	0.204	0	11	PIK3R3	Blood Vessels
1938	0	0.793479	0.769	0.166	0	11	INHBB	Blood Vessels
1939	0	0.762995	0.745	0.192	0	11	PREX2	Blood Vessels
1940	0	0.758025	0.735	0.177	0	11	PCDH17	Blood Vessels
1941	0	0.738396	0.758	0.219	0	11	ROBO4	Blood Vessels
1942	0	0.73315	0.74	0.151	0	11	TIE1	Blood Vessels
1943	0	0.637757	0.76	0.162	0	11	EBF1	Blood Vessels
1944	0	0.637731	0.714	0.162	0	11	SEMA6B	Blood Vessels
1945	0	0.621162	0.751	0.197	0	11	ABCB1	Blood Vessels
1946	0	0.618685	0.705	0.13	0	11	SHE	Blood Vessels
1947	0	0.602581	0.738	0.167	0	11	CD200	Blood Vessels
1948	0	0.597824	0.716	0.133	0	11	TM4SF18	Blood Vessels
1949	0	0.597106	0.745	0.174	0	11	TNFRSF1B	Blood Vessels
1950	0	0.527917	0.67	0.111	0	11	TACR1	Blood Vessels
1951	0	0.517523	0.684	0.149	0	11	ABCG2	Blood Vessels
1952	0	0.512696	0.677	0.103	0	11	LCN6	Blood Vessels
1953	0	0.505318	0.617	0.036	0	11	DLL4	Blood Vessels
1954	0	0.471208	0.73	0.192	0	11	SLCO2B1	Blood Vessels
1955	0	0.441132	0.63	0.101	0	11	CSF2RB	Blood Vessels
1956	0	0.391159	0.623	0.109	0	11	HOXD10	Blood Vessels
1957	0	0.309193	0.587	0.064	0	11	NOS3	Blood Vessels
1958	0	0.252449	0.587	0.081	0	11	NOVA2	Blood Vessels
1959	4.96131e-303	0.827205	0.723	0.23	9.92262e-300	11	ADAMTS4	Blood Vessels
1960	7.8377e-301	1.11945	0.774	0.201	1.56754e-297	11	CAVIN2	Blood Vessels
1961	1.55434e-299	0.908371	0.76	0.245	3.10868e-296	11	GIMAP4	Blood Vessels
1962	1.12518e-295	0.647047	0.756	0.297	2.25036e-292	11	HLA-DQA2	Blood Vessels
1963	7.00452e-294	1.21475	0.986	0.743	1.4009e-290	11	IFITM3	Blood Vessels
1964	9.93406e-292	1.01514	0.834	0.304	1.98681e-288	11	HLA-DPB1	Blood Vessels
1965	2.74887e-287	1.11846	0.945	0.554	5.49774e-284	11	IFITM2	Blood Vessels
1966	1.04938e-281	1.55808	0.748	0.28	2.09875e-278	11	C2CD4B	Blood Vessels
1967	1.30071e-281	1.04181	0.829	0.362	2.60142e-278	11	HLA-DMA	Blood Vessels
1968	9.80707e-281	1.06592	0.787	0.277	1.96141e-277	11	LMCD1	Blood Vessels
1969	3.478e-276	1.06131	0.77	0.228	6.956e-273	11	FLT1	Blood Vessels
1970	5.66309e-276	1.22903	0.783	0.228	1.13262e-272	11	ENG	Blood Vessels
1971	2.4814e-275	1.23122	0.797	0.314	4.96281e-272	11	ADAMTS9	Blood Vessels
1972	1.37204e-274	0.81862	0.736	0.231	2.74408e-271	11	ELOVL7	Blood Vessels
1973	1.70197e-273	0.962349	0.751	0.217	3.40395e-270	11	S1PR1	Blood Vessels
1974	5.32835e-271	1.05123	0.822	0.296	1.06567e-267	11	CDC42EP3	Blood Vessels
1975	5.54227e-271	0.788074	0.765	0.283	1.10845e-267	11	F8	Blood Vessels
1976	8.11665e-269	0.747586	0.735	0.247	1.62333e-265	11	SOCS2	Blood Vessels
1977	1.08288e-268	1.17833	0.861	0.424	2.16576e-265	11	BCAM	Blood Vessels
1978	3.07964e-268	0.556947	0.732	0.269	6.15929e-265	11	FILIP1	Blood Vessels
1979	2.16757e-267	0.673328	0.722	0.244	4.33514e-264	11	ANGPT2	Blood Vessels
1980	6.47047e-267	0.911418	0.748	0.218	1.29409e-263	11	PCAT19	Blood Vessels
1981	2.70937e-264	1.25683	0.692	0.236	5.41873e-261	11	STC1	Blood Vessels
1982	2.38021e-259	0.691456	0.703	0.174	4.76041e-256	11	CPLX1	Blood Vessels
1983	3.4986e-257	1.04581	0.883	0.458	6.9972e-254	11	NFIB	Blood Vessels
1984	3.78464e-256	1.0548	0.842	0.361	7.56928e-253	11	TGFBR3	Blood Vessels
1985	1.66189e-250	1.12685	0.747	0.201	3.32378e-247	11	ADAMTS1	Blood Vessels
1986	3.15333e-250	1.11594	0.748	0.234	6.30665e-247	11	ZNF385D	Blood Vessels
1987	8.99647e-250	0.906769	0.905	0.49	1.79929e-246	11	FCGRT	Blood Vessels
1988	9.14991e-248	0.522419	0.688	0.21	1.82998e-244	11	COL4A1	Blood Vessels
1989	1.69289e-247	0.256317	0.632	0.216	3.38577e-244	11	GIMAP5	Blood Vessels
1990	9.34643e-246	1.01738	0.744	0.269	1.86929e-242	11	ESAM	Blood Vessels
1991	7.43005e-245	1.05174	0.9	0.47	1.48601e-241	11	SPARC	Blood Vessels
1992	1.29217e-240	0.794001	0.76	0.28	2.58434e-237	11	RALGAPA2	Blood Vessels
1993	2.07767e-240	0.924526	0.843	0.416	4.15534e-237	11	PLSCR1	Blood Vessels
1994	1.25667e-237	1.05156	0.922	0.678	2.51334e-234	11	ETS2	Blood Vessels
1995	1.26778e-234	0.931134	0.782	0.339	2.53556e-231	11	FAM241A	Blood Vessels
1996	9.16681e-232	0.710513	0.732	0.228	1.83336e-228	11	CYGB	Blood Vessels
1997	2.52142e-231	0.405345	0.621	0.167	5.04285e-228	11	CD79B	Blood Vessels
1998	2.32461e-230	0.476341	0.645	0.188	4.64923e-227	11	NEURL1B	Blood Vessels
1999	5.15101e-230	0.898633	0.683	0.155	1.0302e-226	11	NOSTRIN	Blood Vessels
[truncated: 2,617 more rows]
