# Supplementary material for: A single cell atlas of human cornea that defines its development, limbal progenitor cells and their interactions with the immune cells
Source: Ocul Surf. 2021 Jul;21:279–98. doi: 10.1016/j.jtos.2021.03.010 (PMC8343164; doi:10.1016/j.jtos.2021.03.010)
Supplement: Multimedia component 2 [file mmc2.xlsx]

## Sheet: Table S2
	p_val	avg_logFC	pct.1	pct.2	p_val_adj	cluster	gene	predicted cell type
1	1.16118e-43	3.03712	0.952	0.338	2.32236e-40	0	IL1B	monomac/moDC
2	3.08447e-41	2.87429	0.962	0.775	6.16895e-38	0	CXCL8	monomac/moDC
3	5.75054e-08	2.37244	0.676	0.777	0.000115011	0	EREG	monomac/moDC
4	1.81019e-48	2.32619	0.99	0.605	3.62038e-45	0	BCL2A1	monomac/moDC
5	1.48923e-24	2.08712	0.79	0.348	2.97846e-21	0	G0S2	monomac/moDC
6	1.96064e-35	2.07148	0.924	0.804	3.92127e-32	0	BASP1	monomac/moDC
7	1.36026e-17	2.03313	0.8	0.721	2.72052e-14	0	CCL4L2	monomac/moDC
8	4.47829e-24	2.02316	0.867	0.789	8.95658e-21	0	C15orf48	monomac/moDC
9	1.30515e-22	2.01591	0.886	0.831	2.61031e-19	0	CXCL2	monomac/moDC
10	7.62002e-23	1.99381	0.867	0.718	1.524e-19	0	CCL3L1	monomac/moDC
11	1.25444e-06	1.95638	0.571	0.554	0.00250888	0	CCL20	monomac/moDC
12	4.49747e-44	1.89979	1	0.792	8.99493e-41	0	PLAUR	monomac/moDC
13	2.70455e-37	1.82178	0.943	0.691	5.40911e-34	0	PLEK	monomac/moDC
14	1.10567e-13	1.81071	0.648	0.412	2.21134e-10	0	CXCL3	monomac/moDC
15	0.000503856	1.7614	0.781	0.821	1	0	S100A8	monomac/moDC
16	6.54278e-34	1.67249	0.99	0.875	1.30856e-30	0	SOD2	monomac/moDC
17	6.97995e-26	1.53973	0.876	0.588	1.39599e-22	0	MIR155HG	monomac/moDC
18	2.12462e-11	1.50973	0.714	0.627	4.24923e-08	0	IL23A	monomac/moDC
19	4.91242e-16	1.50208	0.724	0.444	9.82484e-13	0	OLR1	monomac/moDC
20	1.52267e-18	1.49036	0.81	0.559	3.04533e-15	0	PTGS2	monomac/moDC
21	8.22768e-12	1.43824	0.667	0.539	1.64554e-08	0	MMP9	monomac/moDC
22	0.00450199	1.43442	0.61	0.752	1	0	AQP9	monomac/moDC
23	2.5907e-18	1.42234	0.724	0.51	5.18141e-15	0	CCR7	monomac/moDC
24	4.2932e-20	1.40938	0.924	0.816	8.58641e-17	0	CCL3	monomac/moDC
25	0.00078015	1.34394	0.514	0.539	1	0	CCL22	monomac/moDC
26	4.91249e-27	1.2717	0.876	0.779	9.82497e-24	0	FNIP2	monomac/moDC
27	4.00549e-17	1.26961	0.971	0.777	8.01098e-14	0	GPR183	monomac/moDC
28	1.71026e-14	1.26625	0.743	0.777	3.42052e-11	0	TCHH	monomac/moDC
29	2.19643e-17	1.25205	0.79	0.703	4.39285e-14	0	IL1R2	monomac/moDC
30	7.89112e-20	1.24472	0.943	0.9	1.57822e-16	0	CSTB	monomac/moDC
31	3.51705e-26	1.24147	0.962	0.89	7.0341e-23	0	INSIG1	monomac/moDC
32	2.02438e-38	1.22618	1	0.713	4.04877e-35	0	SERPINB9	monomac/moDC
33	1.71578e-12	1.21676	0.857	0.635	3.43155e-09	0	TIMP1	monomac/moDC
34	3.14963e-20	1.19634	0.867	0.826	6.29926e-17	0	PPIF	monomac/moDC
35	3.3611e-11	1.17033	0.848	0.701	6.7222e-08	0	CCL4	monomac/moDC
36	1.41451e-18	1.16968	0.924	0.772	2.82903e-15	0	CD55	monomac/moDC
37	5.76023e-11	1.1454	0.762	0.765	1.15205e-07	0	DUSP6	monomac/moDC
38	2.06509e-18	1.14108	0.829	0.578	4.13018e-15	0	TNF	monomac/moDC
39	8.48815e-18	1.13977	0.81	0.816	1.69763e-14	0	AC016831.1	monomac/moDC
40	1.74078e-08	1.11374	0.667	0.75	3.48157e-05	0	IL1A	monomac/moDC
41	2.81289e-05	1.06786	0.762	0.804	0.0562578	0	PLAU	monomac/moDC
42	2.71036e-24	1.06549	0.905	0.806	5.42072e-21	0	NINJ1	monomac/moDC
43	7.04241e-17	1.03743	0.857	0.679	1.40848e-13	0	UPP1	monomac/moDC
44	1.24131e-21	1.03341	0.771	0.444	2.48262e-18	0	CCRL2	monomac/moDC
45	2.45975e-21	1.02678	0.914	0.794	4.91951e-18	0	MAP3K8	monomac/moDC
46	1.59619e-18	1.0189	0.771	0.694	3.19239e-15	0	KYNU	monomac/moDC
47	7.43145e-23	0.995473	0.914	0.841	1.48629e-19	0	TNFAIP8	monomac/moDC
48	6.4959e-27	0.981534	0.924	0.853	1.29918e-23	0	TNFAIP2	monomac/moDC
49	1.03976e-22	0.969504	0.752	0.392	2.07953e-19	0	DRAM1	monomac/moDC
50	2.75176e-25	0.965152	0.99	0.958	5.50351e-22	0	SRGN	monomac/moDC
51	3.08765e-25	0.963858	0.981	0.875	6.1753e-22	0	CD83	monomac/moDC
52	3.92481e-26	0.952125	0.981	0.777	7.84961e-23	0	IER3	monomac/moDC
53	4.66911e-20	0.944485	0.79	0.532	9.33823e-17	0	PTPRE	monomac/moDC
54	1.55637e-13	0.940306	0.733	0.632	3.11274e-10	0	ITGAX	monomac/moDC
55	4.20715e-08	0.925577	0.667	0.725	8.4143e-05	0	TNFAIP6	monomac/moDC
56	0.00155037	0.9253	0.562	0.62	1	0	CSF3R	monomac/moDC
57	8.20529e-20	0.919614	0.99	0.902	1.64106e-16	0	PNRC1	monomac/moDC
58	1.43972e-20	0.916885	0.914	0.831	2.87944e-17	0	CTSZ	monomac/moDC
59	1.76294e-18	0.915544	0.895	0.87	3.52588e-15	0	HLA-DQA2	monomac/moDC
60	8.27042e-10	0.910355	0.705	0.752	1.65408e-06	0	NLRP3	monomac/moDC
61	1.24582e-06	0.905538	0.724	0.846	0.00249163	0	SERPINA1	monomac/moDC
62	1.22684e-25	0.903045	0.905	0.755	2.45367e-22	0	B3GNT5	monomac/moDC
63	3.51084e-22	0.903007	1	0.88	7.02169e-19	0	NFKBIA	monomac/moDC
64	1.36339e-16	0.899979	0.695	0.473	2.72679e-13	0	SLAMF7	monomac/moDC
65	1.79438e-11	0.893774	0.705	0.64	3.58876e-08	0	PHACTR1	monomac/moDC
66	2.97009e-25	0.886431	0.886	0.583	5.94017e-22	0	ABL2	monomac/moDC
67	1.71292e-16	0.886419	0.867	0.853	3.42583e-13	0	ICAM1	monomac/moDC
68	2.54755e-19	0.884095	0.8	0.539	5.0951e-16	0	NR4A3	monomac/moDC
69	2.42075e-19	0.882237	1	0.909	4.8415e-16	0	HLA-DRA	monomac/moDC
70	4.2031e-09	0.873615	0.638	0.667	8.40621e-06	0	DNAAF1	monomac/moDC
71	1.96986e-15	0.851252	0.819	0.561	3.93972e-12	0	CDC42EP3	monomac/moDC
72	5.6298e-13	0.850125	0.752	0.574	1.12596e-09	0	TLR2	monomac/moDC
73	7.50952e-27	0.828674	0.819	0.463	1.5019e-23	0	GPR132	monomac/moDC
74	2.33795e-19	0.826271	0.848	0.449	4.67589e-16	0	PLIN2	monomac/moDC
75	1.9137e-16	0.814475	0.752	0.537	3.8274e-13	0	GEM	monomac/moDC
76	8.99125e-16	0.81039	0.676	0.512	1.79825e-12	0	SEMA6B	monomac/moDC
77	1.84019e-12	0.809361	0.686	0.414	3.68038e-09	0	LCP2	monomac/moDC
78	3.27251e-19	0.809057	0.952	0.88	6.54503e-16	0	FCGR2A	monomac/moDC
79	2.42028e-07	0.807013	0.438	0.26	0.000484055	0	INHBA	monomac/moDC
80	4.55987e-06	0.789285	0.705	0.75	0.00911975	0	GLA	monomac/moDC
81	5.33723e-16	0.783695	0.886	0.779	1.06745e-12	0	SERPINB1	monomac/moDC
82	1.15046e-11	0.782592	0.743	0.775	2.30092e-08	0	GPR84	monomac/moDC
83	1.69969e-09	0.779895	0.8	0.772	3.39938e-06	0	HLA-DQA1	monomac/moDC
84	3.82829e-14	0.775144	0.952	0.873	7.65659e-11	0	KDM6B	monomac/moDC
85	4.97846e-15	0.770266	0.943	0.713	9.95691e-12	0	HLA-DRB1	monomac/moDC
86	8.94656e-07	0.762805	0.457	0.245	0.00178931	0	TREM1	monomac/moDC
87	1.57875e-14	0.761947	0.867	0.772	3.1575e-11	0	SLC7A5	monomac/moDC
88	1.01836e-07	0.761174	0.705	0.748	0.000203671	0	PDGFB	monomac/moDC
89	1.18648e-12	0.756843	0.724	0.588	2.37296e-09	0	CD93	monomac/moDC
90	3.35578e-12	0.742036	0.61	0.449	6.71156e-09	0	CXCL1	monomac/moDC
91	6.586e-11	0.741409	0.886	0.775	1.3172e-07	0	RGCC	monomac/moDC
92	0.00423961	0.739541	0.59	0.627	1	0	THBD	monomac/moDC
93	5.49167e-05	0.739022	0.705	0.752	0.109833	0	PHLDA1	monomac/moDC
94	4.36947e-09	0.711663	0.686	0.598	8.73894e-06	0	NRIP1	monomac/moDC
95	6.60636e-12	0.708878	0.657	0.311	1.32127e-08	0	C5AR1	monomac/moDC
96	5.39498e-11	0.705592	0.79	0.728	1.079e-07	0	TRAF1	monomac/moDC
97	1.27588e-15	0.703552	0.705	0.52	2.55175e-12	0	IL1R1	monomac/moDC
98	1.84007e-11	0.701455	0.981	0.951	3.68014e-08	0	HSPD1	monomac/moDC
99	1.28529e-20	0.696326	0.724	0.468	2.57058e-17	0	MFSD2A	monomac/moDC
100	1.20034e-17	0.681695	0.629	0.289	2.40069e-14	0	FGR	monomac/moDC
101	2.16863e-19	0.674695	0.962	0.924	4.33727e-16	0	NFKB1	monomac/moDC
102	5.89876e-16	0.671018	0.838	0.574	1.17975e-12	0	PELI1	monomac/moDC
103	1.35838e-09	0.663774	0.933	0.875	2.71676e-06	0	HLA-DPB1	monomac/moDC
104	8.66591e-11	0.658812	0.99	0.951	1.73318e-07	0	VIM	monomac/moDC
105	1.80848e-21	0.654418	0.819	0.488	3.61697e-18	0	PLEKHO1	monomac/moDC
106	2.50978e-12	0.642742	0.895	0.853	5.01956e-09	0	ARL5B	monomac/moDC
107	6.26864e-05	0.630929	0.571	0.65	0.125373	0	AC002456.1	monomac/moDC
108	3.09337e-16	0.629769	0.876	0.865	6.18674e-13	0	ETS2	monomac/moDC
109	1.67853e-14	0.629291	0.857	0.816	3.35707e-11	0	TNFRSF1B	monomac/moDC
110	3.57527e-16	0.625627	0.448	0.787	7.15053e-13	0	S100P	monomac/moDC
111	7.75035e-16	0.602872	0.952	0.75	1.55007e-12	0	CDKN1A	monomac/moDC
112	9.29111e-08	0.601097	0.638	0.483	0.000185822	0	PLXNC1	monomac/moDC
113	3.16511e-10	0.595194	0.876	0.723	6.33021e-07	0	DNAJA4	monomac/moDC
114	2.55583e-12	0.593794	0.943	0.627	5.11166e-09	0	HLA-DPA1	monomac/moDC
115	4.25755e-07	0.593601	0.714	0.733	0.000851509	0	PNP	monomac/moDC
116	0.000168754	0.5927	0.705	0.76	0.337507	0	HMGA1	monomac/moDC
117	7.60662e-23	0.584791	0.952	0.77	1.52132e-19	0	LST1	monomac/moDC
118	8.29279e-08	0.584534	0.667	0.681	0.000165856	0	KMO	monomac/moDC
119	5.92008e-12	0.581322	0.705	0.728	1.18402e-08	0	AC005280.2	monomac/moDC
120	0.00343407	0.573322	0.648	0.787	1	0	MMP19	monomac/moDC
121	5.73709e-14	0.569529	1	0.998	1.14742e-10	0	FTL	monomac/moDC
122	2.17093e-11	0.568298	0.952	0.853	4.34186e-08	0	BAG3	monomac/moDC
123	6.75881e-10	0.567098	0.676	0.493	1.35176e-06	0	CD300LB	monomac/moDC
124	5.25179e-07	0.565401	0.743	0.806	0.00105036	0	MCTP1	monomac/moDC
125	1.24152e-07	0.562103	0.743	0.647	0.000248305	0	CYTOR	monomac/moDC
126	1.73334e-11	0.557238	0.59	0.397	3.46669e-08	0	ITGA5	monomac/moDC
127	2.13331e-12	0.5552	0.733	0.637	4.26661e-09	0	SH3BP5	monomac/moDC
128	4.85968e-09	0.555024	0.933	0.87	9.71937e-06	0	CD44	monomac/moDC
129	6.04912e-13	0.554812	0.895	0.588	1.20982e-09	0	HLA-DQB1	monomac/moDC
130	2.75225e-12	0.53801	0.819	0.596	5.5045e-09	0	SLC5A3	monomac/moDC
131	0.00066954	0.534462	0.562	0.676	1	0	IL20	monomac/moDC
132	1.58915e-13	0.531444	0.867	0.792	3.1783e-10	0	ANXA5	monomac/moDC
133	4.30669e-13	0.531393	0.895	0.62	8.61338e-10	0	CKS2	monomac/moDC
134	1.16041e-15	0.519442	0.886	0.74	2.32081e-12	0	RASGEF1B	monomac/moDC
135	9.59782e-12	0.517871	0.905	0.885	1.91956e-08	0	LYZ	monomac/moDC
136	8.70399e-08	0.517027	0.657	0.542	0.00017408	0	OTUD1	monomac/moDC
137	8.80669e-09	0.506772	0.61	0.473	1.76134e-05	0	TXNRD1	monomac/moDC
138	6.48628e-09	0.505228	0.819	0.544	1.29726e-05	0	IL10RA	monomac/moDC
139	4.29179e-21	0.497917	0.695	0.402	8.58358e-18	0	AL136987.1	monomac/moDC
140	2.90073e-11	0.495549	0.876	0.642	5.80147e-08	0	FGL2	monomac/moDC
141	9.69686e-12	0.494255	0.924	0.897	1.93937e-08	0	EMP3	monomac/moDC
142	0.00261481	0.494117	0.467	0.444	1	0	GPAT3	monomac/moDC
143	0.00405184	0.49179	0.448	0.404	1	0	SDS	monomac/moDC
144	5.94487e-11	0.490869	0.981	0.841	1.18897e-07	0	TYROBP	monomac/moDC
145	2.19706e-10	0.482621	0.571	0.429	4.39412e-07	0	KCNN4	monomac/moDC
146	1.28205e-13	0.48169	0.99	0.985	2.56409e-10	0	HSPA1A	monomac/moDC
147	7.01492e-13	0.481492	0.962	0.779	1.40298e-09	0	LGALS1	monomac/moDC
148	7.62267e-07	0.473945	0.781	0.637	0.00152453	0	ANKRD37	monomac/moDC
149	4.32764e-08	0.47076	0.286	0.76	8.65528e-05	0	MAP3K20	monomac/moDC
150	1.64719e-14	0.468617	0.676	0.505	3.29438e-11	0	PIK3AP1	monomac/moDC
151	1.15582e-05	0.468577	0.619	0.574	0.0231165	0	B4GALT5	monomac/moDC
152	3.49519e-08	0.464754	0.733	0.819	6.99039e-05	0	CLIC4	monomac/moDC
153	1.66804e-08	0.464128	0.762	0.669	3.33607e-05	0	GBP2	monomac/moDC
154	8.82466e-14	0.461866	0.924	0.809	1.76493e-10	0	SOCS3	monomac/moDC
155	8.40889e-12	0.461375	0.8	0.608	1.68178e-08	0	PLK3	monomac/moDC
156	3.64681e-14	0.458664	1	0.988	7.29362e-11	0	S100A11	monomac/moDC
157	1.96835e-10	0.453856	0.819	0.728	3.9367e-07	0	GRASP	monomac/moDC
158	0.00641877	0.452543	0.657	0.784	1	0	P2RX7	monomac/moDC
159	1.12617e-07	0.44964	0.743	0.679	0.000225233	0	RHOF	monomac/moDC
160	1.90103e-12	0.44686	0.981	0.885	3.80206e-09	0	HLA-DRB5	monomac/moDC
161	0.00138773	0.44087	0.876	0.865	1	0	ZEB2	monomac/moDC
162	1.87819e-06	0.432407	0.533	0.426	0.00375639	0	RASGRP3	monomac/moDC
163	4.7989e-06	0.430343	0.895	0.914	0.0095978	0	TXN	monomac/moDC
164	0.000520092	0.427779	0.686	0.689	1	0	HES4	monomac/moDC
165	7.12392e-09	0.426399	0.8	0.757	1.42478e-05	0	PLSCR1	monomac/moDC
166	0.00882977	0.421819	0.724	0.806	1	0	GBP1	monomac/moDC
167	4.937e-09	0.42178	0.99	0.944	9.87399e-06	0	HSPH1	monomac/moDC
168	0.00260931	0.418695	0.876	0.85	1	0	SLC2A3	monomac/moDC
169	0.000110706	0.415255	0.81	0.728	0.221412	0	RGS1	monomac/moDC
170	8.01028e-05	0.405969	0.705	0.804	0.160206	0	VEGFA	monomac/moDC
171	1.20499e-09	0.405183	0.771	0.598	2.40997e-06	0	NFKBID	monomac/moDC
172	1.64276e-07	0.399507	0.39	0.176	0.000328553	0	FLT1	monomac/moDC
173	5.6856e-08	0.396239	0.095	0.444	0.000113712	0	SPINK1	monomac/moDC
174	0.000203012	0.394556	0.743	0.828	0.406023	0	RNF19B	monomac/moDC
175	4.61901e-06	0.392679	0.733	0.75	0.00923802	0	BCAT1	monomac/moDC
176	0.000807299	0.391617	0.533	0.466	1	0	TNFRSF12A	monomac/moDC
177	1.09269e-08	0.383611	0.886	0.836	2.18538e-05	0	PDE4B	monomac/moDC
178	6.73429e-12	0.379828	0.648	0.365	1.34686e-08	0	REV3L	monomac/moDC
179	4.16098e-05	0.373669	0.667	0.777	0.0832197	0	LINC01588	monomac/moDC
180	8.82495e-12	0.37288	0.943	0.821	1.76499e-08	0	FCER1G	monomac/moDC
181	0.00150096	0.372519	0.333	0.667	1	0	CD300E	monomac/moDC
182	0.00488639	0.372134	0.714	0.676	1	0	GLRX	monomac/moDC
183	2.09706e-05	0.366477	0.505	0.478	0.0419412	0	AP003354.2	monomac/moDC
184	6.93121e-06	0.365102	0.952	0.975	0.0138624	0	HSPA5	monomac/moDC
185	0.000398449	0.365057	0.695	0.745	0.796898	0	IGSF6	monomac/moDC
186	0.0016606	0.363255	0.505	0.468	1	0	CD300A	monomac/moDC
187	0.00687789	0.361152	0.61	0.755	1	0	LRG1	monomac/moDC
188	9.5009e-08	0.36072	0.667	0.706	0.000190018	0	RDH10	monomac/moDC
189	2.06817e-06	0.36066	0.562	0.512	0.00413634	0	NFATC1	monomac/moDC
190	2.10305e-07	0.359544	0.952	0.703	0.000420611	0	LAPTM5	monomac/moDC
191	0.00884325	0.359369	0.914	0.88	1	0	AREG	monomac/moDC
192	1.88292e-08	0.357635	0.638	0.713	3.76584e-05	0	IL6R-AS1	monomac/moDC
193	0.00615616	0.349698	0.6	0.784	1	0	MMP7	monomac/moDC
194	6.47262e-15	0.349467	0.857	0.708	1.29452e-11	0	CD68	monomac/moDC
195	9.73964e-08	0.348888	0.429	0.828	0.000194793	0	F3	monomac/moDC
196	0.00161628	0.339356	0.495	0.463	1	0	CCR1	monomac/moDC
197	0.00102756	0.331206	0.771	0.694	1	0	PTGER4	monomac/moDC
198	4.19764e-06	0.330655	0.829	0.838	0.00839528	0	ZNF267	monomac/moDC
199	8.39893e-07	0.3293	0.562	0.36	0.00167979	0	TSC22D2	monomac/moDC
200	0.000648673	0.325146	0.676	0.735	1	0	SNX10	monomac/moDC
201	1.94339e-05	0.325121	0.619	0.603	0.0388678	0	CREB5	monomac/moDC
202	0.00925618	0.319211	0.695	0.767	1	0	EMILIN2	monomac/moDC
203	2.84367e-10	0.318887	0.562	0.485	5.68734e-07	0	PTX3	monomac/moDC
204	1.39386e-07	0.318738	0.733	0.512	0.000278772	0	C3AR1	monomac/moDC
205	2.51545e-08	0.318355	0.819	0.647	5.03091e-05	0	GLIPR1	monomac/moDC
206	0.00359186	0.31231	0.676	0.846	1	0	ALCAM	monomac/moDC
207	4.17257e-17	0.312021	0.552	0.23	8.34514e-14	0	MGLL	monomac/moDC
208	3.80665e-06	0.308025	0.714	0.725	0.0076133	0	TP53BP2	monomac/moDC
209	1.15079e-06	0.298379	0.495	0.424	0.00230157	0	CRISPLD2	monomac/moDC
210	5.2575e-08	0.296881	0.695	0.757	0.00010515	0	CEACAM4	monomac/moDC
211	1.09127e-05	0.293377	0.981	0.877	0.0218254	0	CD74	monomac/moDC
212	5.96273e-10	0.292149	0.733	0.735	1.19255e-06	0	C3	monomac/moDC
213	3.57885e-07	0.288978	0.667	0.468	0.000715771	0	ERN1	monomac/moDC
214	4.12747e-07	0.285483	0.686	0.701	0.000825495	0	CD86	monomac/moDC
215	0.00230708	0.278994	0.952	0.912	1	0	CLEC2B	monomac/moDC
216	0.008727	0.263379	0.762	0.686	1	0	EMP1	monomac/moDC
217	8.22392e-06	0.261597	0.971	0.892	0.0164478	0	KLF6	monomac/moDC
218	9.62097e-07	0.259079	0.486	0.358	0.00192419	0	PADI2	monomac/moDC
219	0.00183714	0.255979	0.762	0.716	1	0	CD48	monomac/moDC
220	5.14013e-27	2.00225	0.854	0.199	1.02803e-23	1	IFNG	CD8_1
221	1.41665e-33	1.48371	1	0.755	2.83331e-30	1	IL32	CD8_1
222	0.000198998	1.39295	0.698	0.655	0.397995	1	ISG15	CD8_1
223	1.5475e-30	1.27482	0.958	0.408	3.09499e-27	1	CD69	CD8_1
224	0.00400905	1.26987	0.385	0.134	1	1	XCL1	CD8_1
225	1.37676e-17	1.21147	0.979	0.758	2.75351e-14	1	AC020916.1	CD8_1
226	8.39583e-30	1.2	0.99	0.655	1.67917e-26	1	CCL5	CD8_1
227	1.55332e-18	1.10684	1	0.933	3.10664e-15	1	REL	CD8_1
228	0.00153724	0.976752	0.729	0.655	1	1	IFIT2	CD8_1
229	3.10678e-11	0.956446	0.99	0.849	6.21357e-08	1	PMAIP1	CD8_1
230	2.57299e-16	0.921868	0.99	0.918	5.14599e-13	1	CXCR4	CD8_1
231	5.8117e-24	0.907964	0.99	0.535	1.16234e-20	1	LDLR	CD8_1
232	2.94271e-13	0.892429	0.865	0.662	5.88541e-10	1	MYADM	CD8_1
233	7.94828e-15	0.88106	0.833	0.585	1.58966e-11	1	NKG7	CD8_1
234	2.1274e-05	0.878108	0.792	0.508	0.0425479	1	SERPINH1	CD8_1
235	8.16829e-28	0.857849	0.823	0.084	1.63366e-24	1	ICOS	CD8_1
236	1.6189e-10	0.821783	1	0.854	3.2378e-07	1	BTG2	CD8_1
237	3.57088e-29	0.791771	0.99	0.624	7.14176e-26	1	OASL	CD8_1
238	5.38752e-08	0.740588	1	0.918	0.00010775	1	IER5	CD8_1
239	2.33682e-07	0.740368	0.76	0.525	0.000467364	1	TUBA1A	CD8_1
240	7.75598e-05	0.738377	0.76	0.518	0.15512	1	TNFSF14	CD8_1
241	1.09636e-14	0.706734	0.854	0.64	2.19271e-11	1	CD7	CD8_1
242	9.94485e-10	0.70671	1	0.825	1.98897e-06	1	ZC3HAV1	CD8_1
243	8.79546e-44	0.696107	0.99	0.271	1.75909e-40	1	CXCR6	CD8_1
244	6.10819e-12	0.677154	1	0.871	1.22164e-08	1	ALDH3A1	CD8_1
245	6.60397e-26	0.66806	0.906	0.276	1.32079e-22	1	CD3D	CD8_1
246	1.71107e-36	0.660468	1	0.264	3.42214e-33	1	GZMB	CD8_1
247	1.5095e-36	0.657502	0.99	0.365	3.01899e-33	1	IRF4	CD8_1
248	8.09903e-08	0.656727	0.75	0.588	0.000161981	1	STAT4	CD8_1
249	1.32886e-16	0.649963	1	0.693	2.65771e-13	1	TUBB2A	CD8_1
250	2.39813e-10	0.644675	0.823	0.681	4.79626e-07	1	CYTIP	CD8_1
251	2.12473e-22	0.643989	0.938	0.326	4.24946e-19	1	GPR65	CD8_1
252	0.00858059	0.643416	0.99	0.659	1	1	IFIT3	CD8_1
253	2.35021e-09	0.624696	0.958	0.947	4.70042e-06	1	ANXA1	CD8_1
254	4.50267e-13	0.616208	0.938	0.71	9.00534e-10	1	DUSP2	CD8_1
255	5.29212e-09	0.615821	0.729	0.173	1.05842e-05	1	CD8A	CD8_1
256	8.32453e-07	0.60702	0.781	0.612	0.00166491	1	ISG20	CD8_1
257	8.83719e-57	0.606427	0.979	0.151	1.76744e-53	1	XCL2	CD8_1
258	2.73961e-06	0.597495	0.844	0.614	0.00547923	1	HIST1H1C	CD8_1
259	1.20164e-06	0.57056	0.99	0.825	0.00240327	1	GLS	CD8_1
260	1.45268e-05	0.55479	0.99	0.801	0.0290536	1	ZNF267	CD8_1
261	4.31145e-39	0.549177	1	0.197	8.6229e-36	1	GZMA	CD8_1
262	0.00093543	0.529733	0.625	0.132	1	1	GZMK	CD8_1
263	9.38378e-08	0.528915	1	0.83	0.000187676	1	BIRC3	CD8_1
264	7.59715e-07	0.521268	0.729	0.288	0.00151943	1	CD2	CD8_1
265	4.33609e-21	0.516263	0.969	0.592	8.67217e-18	1	MPZL3	CD8_1
266	0.00804348	0.51368	0.667	0.614	1	1	DOK2	CD8_1
267	0.000422837	0.506668	0.708	0.612	0.845675	1	CD52	CD8_1
268	5.38103e-49	0.502798	0.969	0.149	1.07621e-45	1	CXCR3	CD8_1
269	3.63694e-12	0.499279	0.969	0.746	7.27389e-09	1	ZC3H12A	CD8_1
270	1.7782e-25	0.478746	0.99	0.305	3.55641e-22	1	CST7	CD8_1
271	3.0517e-05	0.474269	0.385	0.077	0.0610339	1	KLRC1	CD8_1
272	2.00055e-10	0.464545	1	0.82	4.0011e-07	1	LCP1	CD8_1
273	2.46218e-08	0.460579	1	0.873	4.92437e-05	1	UBE2S	CD8_1
274	2.97261e-22	0.446902	0.073	0.523	5.94523e-19	1	HERC5	CD8_1
275	8.24328e-15	0.441789	0.802	0.367	1.64866e-11	1	AC243960.1	CD8_1
276	4.77946e-05	0.434073	0.729	0.679	0.0955892	1	RUNX3	CD8_1
277	8.31612e-07	0.426591	1	0.842	0.00166322	1	TNFAIP3	CD8_1
278	0.000647246	0.413477	0.76	0.688	1	1	SOCS1	CD8_1
279	1.6222e-16	0.378729	0.167	0.463	3.24441e-13	1	CRTAM	CD8_1
280	2.93334e-34	0.374193	0.969	0.245	5.86667e-31	1	IL2RB	CD8_1
281	9.75462e-37	0.369363	0.979	0.225	1.95092e-33	1	B3GNT7	CD8_1
282	3.23328e-28	0.368945	0.979	0.564	6.46656e-25	1	PDP1	CD8_1
283	6.68866e-08	0.363544	0.969	0.671	0.000133773	1	MARCKSL1	CD8_1
284	1.92327e-19	0.362726	0.99	0.537	3.84653e-16	1	LY6E	CD8_1
285	0.00466433	0.355649	0.958	0.717	1	1	PIM1	CD8_1
286	2.86265e-23	0.35003	0.979	0.52	5.7253e-20	1	AQP3	CD8_1
287	1.61448e-41	0.346516	0.99	0.655	3.22896e-38	1	NUSAP1	CD8_1
288	0.000106314	0.342402	1	0.916	0.212628	1	NFKB1	CD8_1
289	0.000238881	0.340249	0.875	0.671	0.477762	1	ELOVL5	CD8_1
290	4.52089e-24	0.331983	0.979	0.319	9.04179e-21	1	PMEPA1	CD8_1
291	2.59562e-08	0.328437	0.896	0.496	5.19125e-05	1	KPNA2	CD8_1
292	1.56836e-05	0.32199	1	0.863	0.0313671	1	KDM6B	CD8_1
293	4.98096e-14	0.316327	0.854	0.42	9.96192e-11	1	C12orf75	CD8_1
294	1.37054e-09	0.31269	1	0.688	2.74108e-06	1	HMGCS1	CD8_1
295	3.31519e-36	0.29616	0.99	0.472	6.63037e-33	1	CLIC3	CD8_1
296	4.07551e-08	0.295292	0.271	0.573	8.15101e-05	1	TWISTNB	CD8_1
297	9.62243e-30	0.276702	0.99	0.369	1.92449e-26	1	LUM	CD8_1
298	4.03323e-06	0.276056	0.865	0.782	0.00806646	1	SAMSN1	CD8_1
299	7.37607e-53	0.270432	0.969	0.163	1.47521e-49	1	TRDC	CD8_1
300	0.000660205	0.266791	1	0.976	1	1	ZFP36	CD8_1
301	0.00188756	0.260847	0.969	0.811	1	1	DNAJB4	CD8_1
302	1.80333e-22	0.257755	0.99	0.707	3.60667e-19	1	FAM126A	CD8_1
303	0.00187569	0.254846	0.958	0.631	1	1	RHOF	CD8_1
304	2.00912e-29	1.72999	0.989	0.573	4.01824e-26	2	MAFB	macrophages_2
305	4.75836e-18	1.64941	0.944	0.759	9.51672e-15	2	HSPA6	macrophages_2
306	6.77837e-21	1.56424	0.944	0.873	1.35567e-17	2	EGR1	macrophages_2
307	1.0982e-22	1.4645	0.989	0.849	2.1964e-19	2	BAG3	macrophages_2
308	9.409e-33	1.42982	1	0.955	1.8818e-29	2	HSPA1B	macrophages_2
309	4.72226e-22	1.28993	0.978	0.908	9.44453e-19	2	FOS	macrophages_2
310	8.65406e-24	1.24482	0.989	0.932	1.73081e-20	2	DNAJB1	macrophages_2
311	2.16353e-21	1.21354	1	0.925	4.32707e-18	2	JUN	macrophages_2
312	8.05402e-22	1.15816	0.966	0.882	1.6108e-18	2	CD83	macrophages_2
313	3.83202e-12	1.12966	0.899	0.795	7.66404e-09	2	ZFAND2A	macrophages_2
314	3.53082e-11	1.07473	0.764	0.606	7.06163e-08	2	NR4A2	macrophages_2
315	1.14878e-27	1.06071	0.989	0.866	2.29756e-24	2	RHOB	macrophages_2
316	6.15331e-17	1.05723	0.899	0.592	1.23066e-13	2	RGS2	macrophages_2
317	2.43744e-21	1.05638	0.899	0.554	4.87487e-18	2	KLF2	macrophages_2
318	7.89989e-20	1.04906	0.876	0.677	1.57998e-16	2	TENT5A	macrophages_2
319	8.31522e-14	1.04233	0.978	0.913	1.66304e-10	2	IER2	macrophages_2
320	4.66786e-16	1.03652	0.966	0.844	9.33573e-13	2	GADD45B	macrophages_2
321	1.83986e-16	1.03007	0.921	0.823	3.67972e-13	2	DNAJB4	macrophages_2
322	0.000682116	1.01312	0.596	0.559	1	2	OTUD1	macrophages_2
323	6.64494e-17	1.00978	0.865	0.632	1.32899e-13	2	HMOX1	macrophages_2
324	3.37596e-08	1.00664	0.798	0.847	6.75192e-05	2	CCL3	macrophages_2
325	2.39102e-15	1.0024	0.921	0.781	4.78205e-12	2	ATF3	macrophages_2
326	5.4882e-07	0.939218	0.73	0.731	0.00109764	2	SOX4	macrophages_2
327	2.09359e-06	0.925253	0.697	0.75	0.00418719	2	IFI30	macrophages_2
328	3.75717e-09	0.915122	0.764	0.745	7.51434e-06	2	SELENOP	macrophages_2
329	1.06221e-05	0.907695	0.663	0.708	0.0212442	2	HSPA1L	macrophages_2
330	7.98557e-07	0.888506	0.775	0.722	0.00159711	2	CCL4	macrophages_2
331	1.35669e-12	0.883482	0.865	0.627	2.71337e-09	2	CITED2	macrophages_2
332	2.58144e-21	0.869732	1	0.983	5.16287e-18	2	HSPA1A	macrophages_2
333	2.95082e-07	0.858255	0.876	0.729	0.000590163	2	DNAJA4	macrophages_2
334	1.07787e-17	0.84994	0.921	0.816	2.15574e-14	2	KCTD12	macrophages_2
335	6.15267e-16	0.833785	1	0.894	1.23053e-12	2	DUSP1	macrophages_2
336	6.15753e-17	0.832223	0.966	0.788	1.23151e-13	2	IER3	macrophages_2
337	0.000365037	0.831646	0.652	0.616	0.730074	2	ID3	macrophages_2
338	2.21538e-14	0.819443	0.876	0.644	4.43077e-11	2	SGK1	macrophages_2
339	0.000105579	0.802421	0.787	0.795	0.211157	2	ADM	macrophages_2
340	2.34668e-15	0.789916	0.978	0.925	4.69336e-12	2	IER5	macrophages_2
341	5.98575e-05	0.788772	0.73	0.795	0.119715	2	VEGFA	macrophages_2
342	0.000283181	0.782632	0.315	0.521	0.566363	2	MYOC	macrophages_2
343	8.09776e-12	0.761488	0.618	0.394	1.61955e-08	2	APOC1	macrophages_2
344	9.12221e-09	0.719365	0.955	0.899	1.82444e-05	2	KLF6	macrophages_2
345	9.12424e-12	0.716038	0.899	0.818	1.82485e-08	2	SOCS3	macrophages_2
346	3.00923e-15	0.714589	0.989	0.63	6.01846e-12	2	HLA-DPA1	macrophages_2
347	1.74978e-09	0.714469	0.809	0.611	3.49957e-06	2	ABL2	macrophages_2
348	0.000176855	0.713263	0.708	0.811	0.35371	2	TRIB1	macrophages_2
349	3.47737e-12	0.706567	0.854	0.842	6.95474e-09	2	GPNMB	macrophages_2
350	1.38997e-11	0.697952	0.775	0.54	2.77994e-08	2	PFKFB3	macrophages_2
351	4.04187e-17	0.694865	1	0.877	8.08375e-14	2	CD74	macrophages_2
352	1.51283e-12	0.691016	0.978	0.95	3.02566e-09	2	FOSB	macrophages_2
353	1.05977e-08	0.676352	0.888	0.755	2.11955e-05	2	SLC20A1	macrophages_2
354	4.01312e-08	0.67285	0.584	0.509	8.02623e-05	2	CCL8	macrophages_2
355	6.77289e-10	0.668852	0.775	0.599	1.35458e-06	2	TNF	macrophages_2
356	2.8536e-14	0.666458	0.843	0.568	5.70719e-11	2	INTS6	macrophages_2
357	6.2552e-07	0.655749	0.831	0.726	0.00125104	2	RGS1	macrophages_2
358	1.12167e-09	0.648605	0.73	0.573	2.24334e-06	2	PLK2	macrophages_2
359	5.96272e-10	0.643925	0.989	0.946	1.19254e-06	2	HSPH1	macrophages_2
360	5.58031e-14	0.638621	0.989	0.95	1.11606e-10	2	UBB	macrophages_2
361	7.38457e-13	0.637444	0.944	0.823	1.47691e-09	2	NFKBIZ	macrophages_2
362	7.17064e-14	0.631985	1	0.913	1.43413e-10	2	HLA-DRA	macrophages_2
363	4.20931e-15	0.629335	0.921	0.863	8.41861e-12	2	MS4A6A	macrophages_2
364	3.10627e-06	0.624189	0.629	0.443	0.00621253	2	MID1IP1	macrophages_2
365	1.13819e-14	0.619881	0.888	0.837	2.27638e-11	2	MSR1	macrophages_2
366	2.39735e-08	0.618419	0.64	0.415	4.7947e-05	2	CA2	macrophages_2
367	2.99685e-15	0.615876	0.966	0.88	5.9937e-12	2	FCGR2A	macrophages_2
368	3.59777e-08	0.615438	0.966	0.83	7.19554e-05	2	ID2	macrophages_2
369	7.19675e-10	0.609164	0.607	0.406	1.43935e-06	2	RGS16	macrophages_2
370	3.01174e-12	0.608879	0.843	0.769	6.02347e-09	2	IRS2	macrophages_2
371	1.63184e-13	0.608706	0.876	0.851	3.26368e-10	2	ICAM1	macrophages_2
372	2.6696e-21	0.601953	0.955	0.703	5.33921e-18	2	CEBPD	macrophages_2
373	3.20685e-09	0.601677	0.775	0.774	6.4137e-06	2	SLC1A3	macrophages_2
374	1.50101e-16	0.595473	0.989	0.705	3.00202e-13	2	LAPTM5	macrophages_2
375	2.07739e-12	0.594089	0.978	0.889	4.15478e-09	2	NFKBIA	macrophages_2
376	9.01514e-06	0.592963	0.697	0.564	0.0180303	2	IER5L	macrophages_2
377	3.70314e-13	0.582195	0.82	0.505	7.40627e-10	2	MS4A7	macrophages_2
378	0.00462678	0.577604	0.596	0.517	1	2	PLIN2	macrophages_2
379	4.15618e-11	0.577527	0.966	0.87	8.31235e-08	2	HLA-DPB1	macrophages_2
380	5.41506e-08	0.576538	0.978	0.943	0.000108301	2	DNAJA1	macrophages_2
381	1.7238e-15	0.564627	1	0.884	3.4476e-12	2	HLA-DRB5	macrophages_2
382	6.06596e-10	0.558634	0.753	0.566	1.21319e-06	2	KLF10	macrophages_2
383	2.20629e-05	0.555952	0.73	0.665	0.0441258	2	CKS2	macrophages_2
384	3.39705e-06	0.54575	0.685	0.625	0.00679409	2	HBEGF	macrophages_2
385	4.84712e-15	0.541712	0.978	0.87	9.69424e-12	2	ZFP36L1	macrophages_2
386	0.000127179	0.536975	0.708	0.757	0.254358	2	CCL3L1	macrophages_2
387	1.19395e-10	0.534817	0.91	0.767	2.38791e-07	2	CDKN1A	macrophages_2
388	0.000477197	0.528618	0.685	0.658	0.954395	2	DDIT3	macrophages_2
389	1.18703e-08	0.527125	0.742	0.559	2.37406e-05	2	IFRD1	macrophages_2
390	0.00365948	0.521094	0.708	0.757	1	2	GLDN	macrophages_2
391	1.16588e-08	0.51607	0.73	0.684	2.33176e-05	2	APOE	macrophages_2
392	6.99016e-15	0.513739	0.888	0.649	1.39803e-11	2	FGL2	macrophages_2
393	1.91406e-11	0.503951	0.831	0.745	3.82813e-08	2	MRC1	macrophages_2
394	1.27353e-12	0.502352	0.775	0.3	2.54706e-09	2	C5AR1	macrophages_2
395	2.17269e-06	0.498218	0.989	0.974	0.00434538	2	HSPA8	macrophages_2
396	2.33246e-19	0.495317	0.933	0.561	4.66492e-16	2	HLA-DMB	macrophages_2
397	0.000561674	0.493076	0.888	0.849	1	2	SLC2A3	macrophages_2
398	3.38568e-14	0.491573	0.989	0.884	6.77135e-11	2	JUNB	macrophages_2
399	1.02977e-15	0.491565	0.764	0.366	2.05954e-12	2	TCF4	macrophages_2
400	0.00178794	0.490134	0.551	0.467	1	2	CXCL1	macrophages_2
401	9.77219e-10	0.486371	0.64	0.45	1.95444e-06	2	LINC00346	macrophages_2
402	0.0015489	0.480351	0.562	0.519	1	2	KCNQ1OT1	macrophages_2
403	0.00052011	0.475081	0.584	0.493	1	2	ERN1	macrophages_2
404	8.04635e-06	0.472748	0.876	0.861	0.0160927	2	DDIT4	macrophages_2
405	1.08668e-05	0.472454	0.91	0.762	0.0217336	2	SLC38A2	macrophages_2
406	8.35923e-10	0.470681	0.809	0.705	1.67185e-06	2	SNX10	macrophages_2
407	2.89525e-11	0.469118	0.978	0.715	5.7905e-08	2	HLA-DRB1	macrophages_2
408	0.000619388	0.466344	0.742	0.795	1	2	B3GNT5	macrophages_2
409	2.30075e-12	0.465907	1	0.998	4.60149e-09	2	FTL	macrophages_2
410	7.52097e-18	0.46371	0.989	0.866	1.50419e-14	2	HLA-DMA	macrophages_2
411	8.90479e-12	0.459679	0.787	0.509	1.78096e-08	2	C3AR1	macrophages_2
412	2.00254e-05	0.458403	0.596	0.432	0.0400507	2	CXCL3	macrophages_2
413	3.66541e-17	0.456651	0.966	0.87	7.33082e-14	2	CD163	macrophages_2
414	0.00068484	0.454956	0.618	0.535	1	2	TSC22D1	macrophages_2
415	9.77927e-12	0.447795	0.551	0.274	1.95585e-08	2	FSCN1	macrophages_2
416	1.26313e-05	0.435584	0.73	0.776	0.0252626	2	SERTAD1	macrophages_2
417	1.08043e-06	0.43082	0.989	0.929	0.00216085	2	VMP1	macrophages_2
418	0.000260475	0.428701	0.708	0.611	0.520949	2	PELI1	macrophages_2
419	1.35792e-09	0.425278	0.011	0.41	2.71584e-06	2	MMP12	macrophages_2
420	2.96278e-16	0.41812	0.854	0.741	5.92556e-13	2	CSF1R	macrophages_2
421	2.83477e-05	0.41788	0.753	0.651	0.0566954	2	IRF1	macrophages_2
422	2.95295e-07	0.416409	0.843	0.833	0.00059059	2	PPIF	macrophages_2
423	4.88406e-12	0.412724	0.876	0.778	9.76812e-09	2	FCGRT	macrophages_2
424	0.000347064	0.407497	0.584	0.651	0.694128	2	HHEX	macrophages_2
425	1.23711e-05	0.403614	0.73	0.71	0.0247421	2	FPR3	macrophages_2
426	1.13022e-09	0.40321	0.719	0.774	2.26044e-06	2	ICAM4	macrophages_2
427	3.47094e-05	0.399616	0.742	0.762	0.0694188	2	MMP19	macrophages_2
428	8.069e-14	0.398275	0.82	0.715	1.6138e-10	2	SLC11A1	macrophages_2
429	1.76875e-06	0.393026	0.674	0.665	0.0035375	2	TNFRSF10D	macrophages_2
430	6.64064e-08	0.385057	0.753	0.717	0.000132813	2	FCGR1A	macrophages_2
431	6.71737e-15	0.38181	0.82	0.764	1.34347e-11	2	STAB1	macrophages_2
432	5.22849e-10	0.3802	0.809	0.675	1.0457e-06	2	RNASE1	macrophages_2
433	3.33143e-17	0.377147	0.933	0.705	6.66287e-14	2	FCGR3A	macrophages_2
434	4.93668e-07	0.376802	0.674	0.486	0.000987336	2	TMEM70	macrophages_2
435	1.57783e-09	0.374273	0.966	0.873	3.15566e-06	2	ZFP36L2	macrophages_2
436	4.96435e-07	0.372873	0.798	0.759	0.00099287	2	PLSCR1	macrophages_2
437	0.000476381	0.372129	0.697	0.764	0.952762	2	CPM	macrophages_2
438	3.72558e-08	0.367026	0.854	0.87	7.45116e-05	2	TNFAIP2	macrophages_2
439	2.79092e-16	0.361861	0.798	0.42	5.58184e-13	2	MS4A4A	macrophages_2
440	8.42966e-05	0.357627	0.708	0.741	0.168593	2	CLEC4E	macrophages_2
441	1.93853e-10	0.357214	0.843	0.849	3.87705e-07	2	MEF2C	macrophages_2
442	2.54114e-07	0.342349	0.899	0.873	0.000508228	2	IL18	macrophages_2
443	4.32679e-15	0.340634	0.91	0.823	8.65358e-12	2	RNASE6	macrophages_2
444	0.00977841	0.330781	0.831	0.88	1	2	TNFAIP3	macrophages_2
445	5.09869e-10	0.328998	0.966	0.585	1.01974e-06	2	HLA-DQB1	macrophages_2
446	0.00279269	0.32575	0.528	0.42	1	2	G0S2	macrophages_2
447	0.00408048	0.319655	0.427	0.399	1	2	HCAR2	macrophages_2
448	0.00048525	0.317484	0.607	0.538	0.970499	2	ERO1B	macrophages_2
449	1.49401e-11	0.316496	0.787	0.748	2.98801e-08	2	TMEM176B	macrophages_2
450	1.18954e-05	0.315024	0.899	0.87	0.0237908	2	PMAIP1	macrophages_2
451	0.0008529	0.313718	0.539	0.476	1	2	CXCL10	macrophages_2
452	2.30768e-17	0.307774	0.573	0.229	4.61535e-14	2	ADORA3	macrophages_2
453	1.71734e-06	0.307211	0.764	0.729	0.00343467	2	C3	macrophages_2
454	4.57331e-07	0.306543	0.483	0.278	0.000914662	2	VMO1	macrophages_2
455	1.7372e-12	0.304637	0.978	0.849	3.47439e-09	2	TXNIP	macrophages_2
456	2.00876e-05	0.30376	0.798	0.802	0.0401752	2	LMO4	macrophages_2
457	1.49108e-07	0.303581	0.809	0.849	0.000298216	2	CXCL2	macrophages_2
458	0.000157853	0.303284	0.506	0.38	0.315707	2	TSC22D2	macrophages_2
459	0.00183023	0.302917	0.449	0.425	1	2	IFI44L	macrophages_2
460	1.05096e-05	0.299567	0.629	0.384	0.0210193	2	IL4I1	macrophages_2
461	1.27384e-10	0.295993	0.775	0.583	2.54769e-07	2	CD93	macrophages_2
462	3.82073e-14	0.293934	1	0.842	7.64146e-11	2	TYROBP	macrophages_2
463	0.0019768	0.293117	0.483	0.307	1	2	TFEC	macrophages_2
464	3.92903e-09	0.291907	0.955	0.741	7.85806e-06	2	HLA-DQA1	macrophages_2
465	9.67196e-13	0.284184	0.854	0.724	1.93439e-09	2	GPR34	macrophages_2
466	1.62652e-13	0.283815	0.933	0.861	3.25304e-10	2	C1QB	macrophages_2
467	0.000432971	0.276384	0.764	0.665	0.865942	2	NABP1	macrophages_2
468	0.000939711	0.275995	0.404	0.745	1	2	GADD45G	macrophages_2
469	1.34919e-05	0.275846	0.888	0.873	0.0269838	2	HLA-DQA2	macrophages_2
470	2.93532e-13	0.274489	0.978	0.818	5.87064e-10	2	FCER1G	macrophages_2
471	3.04015e-06	0.273937	0.753	0.741	0.0060803	2	OLFML2B	macrophages_2
472	0.00400295	0.273737	0.652	0.672	1	2	PMP22	macrophages_2
473	0.00923999	0.26302	0.64	0.71	1	2	RDH10	macrophages_2
474	0.000163971	0.261417	0.764	0.604	0.327943	2	TFRC	macrophages_2
475	4.79839e-07	0.256414	0.843	0.66	0.000959678	2	GADD45A	macrophages_2
476	1.8126e-08	0.254633	0.73	0.764	3.6252e-05	2	TMEM176A	macrophages_2
477	0.00955856	0.253777	0.685	0.767	1	2	FAM198B	macrophages_2
478	1.76083e-10	0.253061	0.73	0.486	3.52166e-07	2	PECAM1	macrophages_2
479	4.80079e-06	0.252234	0.652	0.512	0.00960159	2	RSAD2	macrophages_2
480	5.35735e-05	0.252137	0.764	0.743	0.107147	2	GRASP	macrophages_2
481	1.187e-36	2.49299	1	0.861	2.374e-33	3	C1QA	macrophages_1
482	1.35696e-35	2.28646	1	0.831	2.71392e-32	3	C1QC	macrophages_1
483	2.35565e-29	2.22764	0.989	0.831	4.7113e-26	3	CD14	macrophages_1
484	2.29447e-33	2.06352	1	0.847	4.58894e-30	3	C1QB	macrophages_1
485	4.80581e-22	1.97656	1	0.819	9.61162e-19	3	AIF1	macrophages_1
486	8.90803e-13	1.96996	0.795	0.678	1.78161e-09	3	RNASE1	macrophages_1
487	2.23398e-24	1.77924	0.989	0.866	4.46796e-21	3	CD163	macrophages_1
488	7.46777e-39	1.71535	0.966	0.671	1.49355e-35	3	MARCO	macrophages_1
489	2.77988e-33	1.58926	1	0.784	5.55976e-30	3	VSIG4	macrophages_1
490	4.30249e-27	1.58352	1	0.798	8.60498e-24	3	CYBB	macrophages_1
491	2.81835e-23	1.56387	0.943	0.701	5.63669e-20	3	SPP1	macrophages_1
492	8.22603e-27	1.55037	0.989	0.694	1.64521e-23	3	FCGR3A	macrophages_1
493	1.55295e-27	1.54094	0.966	0.635	3.10589e-24	3	APOE	macrophages_1
494	7.27293e-15	1.50182	0.841	0.755	1.45459e-11	3	PLTP	macrophages_1
495	5.56416e-20	1.48661	0.966	0.772	1.11283e-16	3	SLCO2B1	macrophages_1
496	1.32158e-32	1.41265	0.966	0.598	2.64316e-29	3	TREM2	macrophages_1
497	1.82144e-18	1.37037	1	0.866	3.64289e-15	3	LYZ	macrophages_1
498	4.5371e-13	1.34348	1	0.904	9.07421e-10	3	CTSS	macrophages_1
499	4.383e-08	1.3372	0.773	0.744	8.76599e-05	3	SELENOP	macrophages_1
500	6.62279e-08	1.33252	0.943	0.779	0.000132456	3	HCST	macrophages_1
501	1.2478e-09	1.31572	0.966	0.701	2.49559e-06	3	CEBPD	macrophages_1
502	0.000710387	1.30336	0.955	0.812	1	3	SAA1	macrophages_1
503	4.53207e-11	1.29626	1	0.845	9.06414e-08	3	TXNIP	macrophages_1
504	2.20823e-07	1.29248	0.864	0.562	0.000441645	3	PTGDS	macrophages_1
505	2.24582e-17	1.27746	0.955	0.8	4.49163e-14	3	SPI1	macrophages_1
506	1.96495e-29	1.23717	0.955	0.478	3.92989e-26	3	SERPING1	macrophages_1
507	0.00533825	1.2261	0.534	0.807	1	3	APOD	macrophages_1
508	2.61481e-19	1.22241	0.966	0.821	5.22962e-16	3	MNDA	macrophages_1
509	1.32994e-20	1.21635	0.955	0.72	2.65988e-17	3	MRC1	macrophages_1
510	3.26121e-14	1.21544	0.898	0.729	6.52241e-11	3	C1orf162	macrophages_1
511	2.18655e-06	1.20961	1	0.988	0.00437311	3	S100A11	macrophages_1
512	5.15924e-11	1.18618	0.955	0.856	1.03185e-07	3	MS4A6A	macrophages_1
513	3.61932e-25	1.18393	0.966	0.885	7.23863e-22	3	CD74	macrophages_1
514	0.000101475	1.172	0.977	0.807	0.20295	3	HCLS1	macrophages_1
515	1.89314e-15	1.16637	0.977	0.819	3.78628e-12	3	FCER1G	macrophages_1
516	2.03225e-05	1.1599	1	1	0.040645	3	PTMA	macrophages_1
517	5.83362e-21	1.15431	0.966	0.812	1.16672e-17	3	RNASE6	macrophages_1
518	1.11709e-12	1.15413	0.989	0.866	2.23419e-09	3	RHOB	macrophages_1
519	5.51993e-10	1.14843	0.943	0.713	1.10399e-06	3	CHCHD10	macrophages_1
520	3.02219e-15	1.1461	0.966	0.734	6.04439e-12	3	STAB1	macrophages_1
521	2.82287e-05	1.14321	0.682	0.459	0.0564574	3	FOLR2	macrophages_1
522	9.06672e-19	1.14043	0.989	0.551	1.81334e-15	3	HLA-DMB	macrophages_1
523	8.39913e-22	1.13379	0.943	0.391	1.67983e-18	3	MS4A4A	macrophages_1
524	8.92817e-16	1.11059	0.989	0.816	1.78563e-12	3	MSR1	macrophages_1
525	0.000555677	1.10645	1	0.882	1	3	JUNB	macrophages_1
526	7.48291e-09	1.10571	0.977	0.866	1.49658e-05	3	TYMP	macrophages_1
527	1.67685e-12	1.10564	0.989	0.866	3.3537e-09	3	HLA-DMA	macrophages_1
528	3.5272e-18	1.09666	0.966	0.849	7.0544e-15	3	TYROBP	macrophages_1
529	9.68452e-12	1.0704	0.989	0.687	1.9369e-08	3	CD68	macrophages_1
530	4.45845e-11	1.05829	0.898	0.906	8.91691e-08	3	HLA-DRB5	macrophages_1
531	4.77318e-07	1.04292	0.83	0.746	0.000954636	3	CSF1R	macrophages_1
532	1.9955e-12	1.02898	0.955	0.776	3.99101e-09	3	LST1	macrophages_1
533	5.95619e-30	1.0287	0.943	0.529	1.19124e-26	3	HCK	macrophages_1
534	4.81508e-12	1.00771	0.807	0.619	9.63016e-09	3	HLA-DQB1	macrophages_1
535	3.17049e-17	1.00508	0.977	0.814	6.34098e-14	3	CFD	macrophages_1
536	4.63287e-24	0.997297	0.955	0.616	9.26573e-21	3	DAB2	macrophages_1
537	1.12957e-18	0.979768	0.943	0.715	2.25914e-15	3	TMEM176B	macrophages_1
538	2.70398e-17	0.978175	0.955	0.614	5.40797e-14	3	HMOX1	macrophages_1
539	3.22031e-22	0.970556	0.977	0.784	6.44062e-19	3	LAIR1	macrophages_1
540	1.24197e-15	0.968836	0.989	0.802	2.48393e-12	3	KCTD12	macrophages_1
541	4.9168e-23	0.967496	0.955	0.704	9.83359e-20	3	GPR34	macrophages_1
542	2.05968e-27	0.934949	0.966	0.734	4.11937e-24	3	SLC1A3	macrophages_1
543	7.37745e-14	0.924972	0.898	0.649	1.47549e-10	3	HLA-DPA1	macrophages_1
544	3.55741e-05	0.890863	0.318	0.435	0.0711481	3	FCGBP	macrophages_1
545	3.13434e-13	0.888601	0.909	0.729	6.26868e-10	3	HLA-DRB1	macrophages_1
546	6.63774e-12	0.876281	0.92	0.485	1.32755e-08	3	DPYSL2	macrophages_1
547	0.00228682	0.869917	1	0.866	1	3	ZFP36L1	macrophages_1
548	1.94834e-10	0.860245	0.852	0.753	3.89667e-07	3	CPVL	macrophages_1
549	1.36951e-09	0.846442	0.955	0.711	2.73902e-06	3	CTSC	macrophages_1
550	3.94289e-13	0.837563	0.966	0.816	7.88578e-10	3	TIMP2	macrophages_1
551	6.24936e-14	0.820574	0.92	0.88	1.24987e-10	3	HLA-DPB1	macrophages_1
552	0.000607542	0.82001	0.716	0.791	1	3	HLA-DQA1	macrophages_1
553	6.05959e-33	0.812658	0.955	0.706	1.21192e-29	3	SLAMF8	macrophages_1
554	1.00925e-05	0.811025	0.977	0.84	0.0201849	3	DDIT4	macrophages_1
555	0.00639478	0.809251	0.489	0.687	1	3	GYPC	macrophages_1
556	3.90957e-17	0.806835	1	0.998	7.81914e-14	3	FTL	macrophages_1
557	3.58475e-09	0.805942	0.955	0.635	7.1695e-06	3	GATM	macrophages_1
558	1.59508e-11	0.804431	0.966	0.859	3.19016e-08	3	IL18	macrophages_1
559	1.4198e-11	0.804378	0.966	0.562	2.8396e-08	3	TFRC	macrophages_1
560	0.00103329	0.790136	0.83	0.765	1	3	MAN1A1	macrophages_1
561	1.25516e-20	0.789084	0.943	0.678	2.51033e-17	3	FCGR1A	macrophages_1
562	0.00292646	0.785606	0.977	0.784	1	3	LGALS1	macrophages_1
563	3.41161e-08	0.784938	0.977	0.821	6.82322e-05	3	CTSZ	macrophages_1
564	1.32051e-13	0.782145	1	0.671	2.64101e-10	3	FYB1	macrophages_1
565	1.0613e-35	0.775608	0.932	0.442	2.12259e-32	3	STEAP4	macrophages_1
566	1.15661e-20	0.766101	0.886	0.567	2.31323e-17	3	RASD1	macrophages_1
567	1.80184e-11	0.764279	0.932	0.736	3.60369e-08	3	GAS6	macrophages_1
568	7.35591e-22	0.759191	0.932	0.381	1.47118e-18	3	MID1IP1	macrophages_1
569	1.52071e-12	0.752705	0.955	0.922	3.04143e-09	3	HLA-DRA	macrophages_1
570	2.76625e-23	0.74793	0.92	0.532	5.5325e-20	3	NNMT	macrophages_1
571	8.14917e-14	0.744581	0.943	0.739	1.62983e-10	3	NUPR1	macrophages_1
572	1.78664e-09	0.726844	0.841	0.736	3.57329e-06	3	LAPTM5	macrophages_1
573	4.28296e-08	0.716222	0.966	0.824	8.56592e-05	3	MEF2C	macrophages_1
574	2.39494e-28	0.709641	0.909	0.442	4.78989e-25	3	SLC40A1	macrophages_1
575	6.23473e-06	0.70784	0.966	0.847	0.0124695	3	ETS2	macrophages_1
576	1.52268e-08	0.704938	0.852	0.708	3.04535e-05	3	SLC11A1	macrophages_1
577	6.00118e-12	0.703316	0.989	0.628	1.20024e-08	3	FGL2	macrophages_1
578	3.46832e-13	0.69132	0.023	0.412	6.93665e-10	3	RGS5	macrophages_1
579	6.52491e-05	0.690727	0.75	0.567	0.130498	3	KERA	macrophages_1
580	1.39892e-07	0.671499	0.955	0.544	0.000279785	3	KLF2	macrophages_1
581	2.22973e-13	0.665657	0.17	0.381	4.45946e-10	3	ANGPTL7	macrophages_1
582	0.000213999	0.641842	0.977	0.722	0.427998	3	CD53	macrophages_1
583	6.29132e-08	0.640659	0.898	0.736	0.000125826	3	FCGR2B	macrophages_1
584	3.09289e-13	0.63255	0.943	0.468	6.18579e-10	3	SLA	macrophages_1
585	3.9879e-21	0.625568	0.932	0.633	7.97581e-18	3	AC020656.1	macrophages_1
586	1.65437e-19	0.623164	0.943	0.72	3.30874e-16	3	TMEM176A	macrophages_1
587	1.31298e-20	0.61868	0.966	0.746	2.62596e-17	3	SERPINF1	macrophages_1
588	7.77849e-12	0.607453	0.966	0.475	1.5557e-08	3	MS4A7	macrophages_1
589	0.00384673	0.606466	0.977	0.762	1	3	GMFG	macrophages_1
590	3.5796e-10	0.599702	0.341	0.659	7.15919e-07	3	EGFL7	macrophages_1
591	1.75234e-07	0.595003	0.841	0.551	0.000350467	3	VAMP5	macrophages_1
592	0.000269078	0.586999	0.83	0.633	0.538157	3	APP	macrophages_1
593	2.92506e-14	0.585146	0.943	0.428	5.85012e-11	3	THBS1	macrophages_1
594	1.15595e-12	0.582417	0.75	0.261	2.3119e-09	3	LMO2	macrophages_1
595	1.90004e-13	0.576647	0.943	0.772	3.80008e-10	3	LYN	macrophages_1
596	1.93771e-30	0.571743	0.932	0.732	3.87541e-27	3	FN1	macrophages_1
597	5.91407e-14	0.558598	0.955	0.475	1.18281e-10	3	C3AR1	macrophages_1
598	0.000164831	0.553788	0.92	0.774	0.329661	3	CSTA	macrophages_1
599	6.44585e-22	0.553313	0.909	0.565	1.28917e-18	3	SOD3	macrophages_1
600	0.00109226	0.540138	0.67	0.426	1	3	MT1E	macrophages_1
601	1.7938e-18	0.533855	0.966	0.426	3.58761e-15	3	TMEM70	macrophages_1
602	7.3468e-13	0.532266	0.966	0.607	1.46936e-09	3	CITED2	macrophages_1
603	2.57821e-05	0.531992	0.818	0.673	0.0515642	3	CD86	macrophages_1
604	7.98e-32	0.531471	0.932	0.598	1.596e-28	3	IFIT1	macrophages_1
605	2.29908e-15	0.530406	0.83	0.296	4.59816e-12	3	CXCL12	macrophages_1
606	1.54542e-28	0.528474	0.943	0.633	3.09085e-25	3	MPEG1	macrophages_1
607	9.86242e-09	0.52621	1	0.873	1.97248e-05	3	FCGR2A	macrophages_1
608	1.49471e-06	0.515371	0.67	0.461	0.00298941	3	TMIGD3	macrophages_1
609	4.52805e-27	0.509348	0.943	0.692	9.05609e-24	3	VCAN	macrophages_1
610	4.79562e-15	0.501926	0.92	0.718	9.59124e-12	3	CPM	macrophages_1
611	3.76747e-15	0.499585	0.807	0.565	7.53494e-12	3	COLEC12	macrophages_1
612	5.56849e-14	0.497566	0.909	0.4	1.1137e-10	3	CXCL10	macrophages_1
613	2.51261e-34	0.49671	0.989	0.744	5.02522e-31	3	LILRB2	macrophages_1
614	0.0067145	0.495203	0.568	0.565	1	3	KCNMA1	macrophages_1
615	8.83839e-17	0.493982	0.864	0.511	1.76768e-13	3	SNCA	macrophages_1
616	7.2743e-05	0.48813	0.977	0.638	0.145486	3	FXYD5	macrophages_1
617	1.49245e-21	0.486457	0.955	0.607	2.9849e-18	3	GIMAP4	macrophages_1
618	7.13155e-20	0.486247	0.92	0.438	1.42631e-16	3	IFI6	macrophages_1
619	1.4926e-09	0.484417	0.864	0.64	2.9852e-06	3	PKIB	macrophages_1
620	1.80146e-29	0.482831	0.92	0.656	3.60291e-26	3	RNASE2	macrophages_1
621	0.00128502	0.465948	0.92	0.692	1	3	LDHB	macrophages_1
622	2.03554e-28	0.463692	0.886	0.346	4.07108e-25	3	CFH	macrophages_1
623	2.78086e-27	0.462935	0.886	0.348	5.56172e-24	3	COL6A2	macrophages_1
624	7.15022e-20	0.458642	0.943	0.329	1.43004e-16	3	TCF4	macrophages_1
625	7.64921e-27	0.456481	0.932	0.661	1.52984e-23	3	NRP1	macrophages_1
626	4.49523e-28	0.450546	0.92	0.598	8.99046e-25	3	MT1M	macrophages_1
627	1.66165e-11	0.45037	0.932	0.786	3.32331e-08	3	ALCAM	macrophages_1
628	5.73985e-08	0.449616	0.932	0.736	0.000114797	3	MAF	macrophages_1
629	1.53041e-18	0.44714	0.932	0.694	3.06082e-15	3	CLEC4E	macrophages_1
630	4.86598e-30	0.44655	0.92	0.659	9.73196e-27	3	C1R	macrophages_1
631	1.76944e-21	0.436595	0.932	0.329	3.53887e-18	3	APOC1	macrophages_1
632	6.23561e-26	0.426926	0.92	0.506	1.24712e-22	3	ENG	macrophages_1
633	1.8064e-33	0.418446	0.943	0.694	3.61279e-30	3	SDC3	macrophages_1
634	5.71974e-13	0.412727	0.886	0.513	1.14395e-09	3	STMN1	macrophages_1
635	1.21925e-08	0.411675	0.989	0.574	2.4385e-05	3	MAFB	macrophages_1
636	7.46704e-25	0.411094	0.92	0.718	1.49341e-21	3	FAM198B	macrophages_1
637	3.11507e-14	0.409082	0.989	0.868	6.23014e-11	3	S100A9	macrophages_1
638	7.72751e-10	0.405587	0.83	0.647	1.5455e-06	3	CLEC5A	macrophages_1
639	2.12778e-17	0.40083	0.966	0.819	4.25557e-14	3	GPNMB	macrophages_1
640	4.97319e-05	0.385867	0.943	0.579	0.0994637	3	RAP2B	macrophages_1
641	5.56802e-11	0.381551	0.943	0.506	1.1136e-07	3	PFKFB3	macrophages_1
642	8.27655e-23	0.381181	0.932	0.605	1.65531e-19	3	P2RY13	macrophages_1
643	3.22127e-09	0.380947	0.92	0.776	6.44254e-06	3	CLIC4	macrophages_1
644	1.2296e-08	0.372453	0.909	0.708	2.45919e-05	3	SLC16A3	macrophages_1
645	0.000458645	0.36903	0.761	0.525	0.91729	3	CDKN1C	macrophages_1
646	1.69923e-12	0.367363	0.659	0.115	3.39847e-09	3	TWIST1	macrophages_1
647	2.07321e-21	0.366425	0.932	0.569	4.14641e-18	3	IFI27	macrophages_1
648	2.45367e-26	0.36565	0.92	0.675	4.90734e-23	3	RGS18	macrophages_1
649	1.64824e-32	0.359522	0.932	0.593	3.29649e-29	3	CEMIP	macrophages_1
650	2.7125e-09	0.358007	0.955	0.614	5.42501e-06	3	JAML	macrophages_1
651	0.000958688	0.355594	0.875	0.489	1	3	PLEKHO1	macrophages_1
652	2.22239e-22	0.353021	0.909	0.682	4.44478e-19	3	FBP1	macrophages_1
653	1.87683e-31	0.350868	0.898	0.365	3.75366e-28	3	P2RY14	macrophages_1
654	6.70502e-17	0.349521	0.148	0.614	1.341e-13	3	FCER1A	macrophages_1
655	1.96686e-06	0.349142	0.545	0.812	0.00393373	3	PLSCR1	macrophages_1
656	2.80182e-35	0.347888	0.886	0.334	5.60363e-32	3	PRRX1	macrophages_1
657	1.01933e-28	0.347785	0.92	0.638	2.03866e-25	3	BLNK	macrophages_1
658	7.83233e-20	0.345343	0.886	0.621	1.56647e-16	3	THBS4	macrophages_1
659	1.82963e-09	0.345223	0.92	0.704	3.65926e-06	3	TICAM1	macrophages_1
660	1.21448e-29	0.343202	0.92	0.449	2.42896e-26	3	NFATC2	macrophages_1
661	3.28865e-28	0.339698	0.932	0.445	6.57729e-25	3	PECAM1	macrophages_1
662	2.36216e-12	0.331483	0.898	0.652	4.72432e-09	3	TCEAL9	macrophages_1
663	9.3653e-17	0.331028	0.92	0.616	1.87306e-13	3	PMP22	macrophages_1
664	3.4024e-19	0.326793	0.966	0.781	6.8048e-16	3	S100A8	macrophages_1
665	3.34621e-05	0.32661	0.875	0.689	0.0669242	3	CYBRD1	macrophages_1
666	1.55646e-18	0.325225	0.955	0.76	3.11291e-15	3	ADM	macrophages_1
667	3.20884e-13	0.323323	0.864	0.593	6.41768e-10	3	FAM213A	macrophages_1
668	0.00377762	0.321451	0.989	0.784	1	3	IER3	macrophages_1
669	3.43526e-17	0.319338	0.92	0.544	6.87051e-14	3	CSF3R	macrophages_1
670	5.32742e-09	0.31825	0.909	0.431	1.06548e-05	3	SCD	macrophages_1
671	0.00148312	0.317432	0.125	0.329	1	3	EXOC6	macrophages_1
672	5.58588e-11	0.31639	0.864	0.649	1.11718e-07	3	NCF2	macrophages_1
673	1.00505e-27	0.314578	0.943	0.661	2.01011e-24	3	TLR7	macrophages_1
674	8.86052e-26	0.313514	0.943	0.607	1.7721e-22	3	GPX3	macrophages_1
675	4.63056e-15	0.310472	0.875	0.419	9.26112e-12	3	FLI1	macrophages_1
676	0.000249094	0.306617	0.409	0.485	0.498187	3	LSP1	macrophages_1
677	0.0022834	0.306494	0.966	0.805	1	3	SOCS3	macrophages_1
678	7.27772e-21	0.306085	0.92	0.718	1.45554e-17	3	COL12A1	macrophages_1
679	2.87638e-28	0.303192	0.943	0.701	5.75275e-25	3	OLFML2B	macrophages_1
680	0.0013306	0.294113	0.045	0.285	1	3	OLFM1	macrophages_1
681	6.71673e-18	0.293313	0.932	0.614	1.34335e-14	3	LPP	macrophages_1
682	0.00403511	0.291649	0.261	0.391	1	3	LRMP	macrophages_1
683	1.67929e-24	0.29108	0.92	0.449	3.35858e-21	3	PALLD	macrophages_1
684	6.35662e-26	0.290712	0.909	0.478	1.27132e-22	3	IGFBP4	macrophages_1
685	0.00365235	0.289988	0.932	0.633	1	3	SGK1	macrophages_1
686	3.34306e-07	0.287207	0.943	0.548	0.000668612	3	INTS6	macrophages_1
687	4.40091e-34	0.286793	0.92	0.468	8.80181e-31	3	ANGPTL5	macrophages_1
688	0.00076854	0.285601	0.386	0.449	1	3	CAV1	macrophages_1
689	4.91423e-14	0.283759	0.92	0.694	9.82846e-11	3	INSR	macrophages_1
690	8.59599e-15	0.276832	0.841	0.388	1.7192e-11	3	SELE	macrophages_1
691	1.69293e-07	0.275866	0.977	0.522	0.000338586	3	IL10RA	macrophages_1
692	5.81853e-27	0.274149	0.909	0.609	1.16371e-23	3	GIMAP8	macrophages_1
693	0.00040316	0.273806	0.864	0.485	0.806319	3	STOM	macrophages_1
694	3.05006e-24	0.27084	0.92	0.391	6.10012e-21	3	YPEL2	macrophages_1
695	1.33082e-07	0.268965	0.943	0.831	0.000266163	3	DSC2	macrophages_1
696	5.59598e-31	0.266303	0.886	0.266	1.1192e-27	3	OLFML3	macrophages_1
697	2.32611e-23	0.265484	0.909	0.299	4.65222e-20	3	CH25H	macrophages_1
698	4.71531e-29	0.264488	0.92	0.715	9.43061e-26	3	JAM3	macrophages_1
699	8.85277e-23	0.26421	0.943	0.687	1.77055e-19	3	CYB561A3	macrophages_1
700	7.63563e-12	0.261676	0.273	0.558	1.52713e-08	3	2011-09-01	macrophages_1
701	1.47454e-12	0.260803	0.864	0.635	2.94908e-09	3	DCT	macrophages_1
702	6.23391e-39	0.257479	0.943	0.628	1.24678e-35	3	CCL13	macrophages_1
703	0.000539272	0.255073	0.898	0.499	1	3	FXYD1	macrophages_1
704	4.25291e-31	0.25143	0.943	0.687	8.50582e-28	3	ADAMDEC1	macrophages_1
705	4.91864e-31	0.251131	0.909	0.572	9.83727e-28	3	RCN3	macrophages_1
706	3.02227e-31	0.250007	0.898	0.308	6.04454e-28	3	COL8A2	macrophages_1
707	9.68429e-05	3.38139	0.634	0.747	0.193686	4	IGHG4	CD8_2
708	8.2506e-27	1.8197	0.89	0.309	1.65012e-23	4	GZMB	CD8_2
709	4.33611e-17	1.30314	0.902	0.682	8.67222e-14	4	CCL5	CD8_2
710	4.51687e-24	1.15004	0.854	0.306	9.03374e-21	4	CD3D	CD8_2
711	1.9497e-21	1.08844	0.829	0.283	3.89939e-18	4	CD2	CD8_2
712	2.84272e-27	1.07426	0.829	0.255	5.68543e-24	4	GZMA	CD8_2
713	6.21963e-13	1.00709	0.805	0.596	1.24393e-09	4	CD52	CD8_2
714	3.79455e-15	0.989956	0.732	0.26	7.5891e-12	4	ETS1	CD8_2
715	2.04224e-06	0.98835	0.671	0.582	0.00408447	4	IL7R	CD8_2
716	7.0577e-23	0.982638	0.854	0.32	1.41154e-19	4	CXCR6	CD8_2
717	7.62314e-14	0.966831	0.695	0.16	1.52463e-10	4	CD3G	CD8_2
718	9.11157e-10	0.82717	0.732	0.566	1.82231e-06	4	LTB	CD8_2
719	5.84902e-05	0.826772	0.549	0.167	0.11698	4	PRF1	CD8_2
720	1.68807e-09	0.809878	0.793	0.659	3.37613e-06	4	CD7	CD8_2
721	8.46609e-15	0.792569	0.866	0.601	1.69322e-11	4	ISG20	CD8_2
722	1.55329e-06	0.765243	0.695	0.619	0.00310659	4	NKG7	CD8_2
723	4.80174e-16	0.759608	0.829	0.578	9.60348e-13	4	STAT4	CD8_2
724	2.78483e-08	0.75685	0.61	0.19	5.56966e-05	4	LINC01871	CD8_2
725	5.11757e-13	0.734415	0.707	0.195	1.02351e-09	4	CD8A	CD8_2
726	9.10831e-17	0.726372	0.915	0.78	1.82166e-13	4	IL32	CD8_2
727	8.19374e-05	0.72129	0.598	0.339	0.163875	4	IL2RB	CD8_2
728	2.37435e-06	0.700998	0.732	0.68	0.0047487	4	RUNX3	CD8_2
729	0.0024865	0.688585	0.512	0.151	1	4	TRBC1	CD8_2
730	2.56229e-12	0.667225	0.756	0.381	5.12457e-09	4	GPR65	CD8_2
731	5.37579e-13	0.66001	0.744	0.374	1.07516e-09	4	CST7	CD8_2
732	8.74628e-12	0.589035	0.902	0.896	1.74926e-08	4	PTPRC	CD8_2
733	9.23122e-07	0.5856	0.634	0.239	0.00184624	4	CXCR3	CD8_2
734	8.49397e-06	0.542904	0.78	0.742	0.0169879	4	GIMAP7	CD8_2
735	5.93129e-09	0.535717	0.829	0.582	1.18626e-05	4	LY6E	CD8_2
736	1.62223e-10	0.512705	0.707	0.399	3.24445e-07	4	AC243960.1	CD8_2
737	2.54674e-06	0.510897	0.549	0.104	0.00509348	4	TRBC2	CD8_2
738	2.21427e-13	0.508554	0.793	0.645	4.42854e-10	4	ZEB1	CD8_2
739	0.000740284	0.507715	0.902	0.854	1	4	BIRC3	CD8_2
740	0.000328624	0.493399	0.622	0.501	0.657248	4	AC004687.1	CD8_2
741	0.00136934	0.484843	0.695	0.71	1	4	CYTIP	CD8_2
742	6.04427e-10	0.475773	0.768	0.566	1.20885e-06	4	RHOH	CD8_2
743	3.55981e-06	0.462831	0.707	0.74	0.00711961	4	PTTG1	CD8_2
744	0.00322574	0.446697	0.756	0.724	1	4	ARL4C	CD8_2
745	0.000171397	0.445407	0.756	0.645	0.342794	4	MPZL3	CD8_2
746	2.41788e-11	0.438276	0.78	0.529	4.83576e-08	4	CLIC3	CD8_2
747	3.6541e-19	0.408172	0.768	0.246	7.30821e-16	4	CTLA4	CD8_2
748	0.000162422	0.40511	0.646	0.645	0.324843	4	ITM2A	CD8_2
749	9.05095e-06	0.380236	0.902	0.845	0.0181019	4	LCP1	CD8_2
750	2.96671e-09	0.372376	0.073	0.401	5.93341e-06	4	IGFBP5	CD8_2
751	3.83907e-08	0.365358	0.793	0.687	7.67814e-05	4	MAST4	CD8_2
752	5.41985e-05	0.349455	0.939	0.93	0.108397	4	CXCR4	CD8_2
753	2.41559e-17	0.331997	0.793	0.513	4.83118e-14	4	CCDC69	CD8_2
754	6.31299e-07	0.32284	0.78	0.729	0.0012626	4	SPARCL1	CD8_2
755	9.86272e-11	0.314833	0.793	0.673	1.97254e-07	4	OASL	CD8_2
756	0.00101634	0.313087	0.829	0.738	1	4	DUSP2	CD8_2
757	0.000113157	0.294805	0.89	0.882	0.226315	4	CD44	CD8_2
758	0.0074259	0.293461	0.927	0.891	1	4	UBE2S	CD8_2
759	0.00133083	0.287086	0.915	0.833	1	4	PDE4B	CD8_2
760	2.04914e-07	0.276924	0.805	0.747	0.000409828	4	RARRES3	CD8_2
761	9.36043e-07	0.267118	0.573	0.158	0.00187209	4	GZMK	CD8_2
762	1.63478e-05	0.263756	0.854	0.671	0.0326956	4	MYADM	CD8_2
763	0.00711368	0.263711	0.939	0.951	1	4	ANXA1	CD8_2
764	1.48399e-11	0.259501	0.78	0.754	2.96799e-08	4	TPX2	CD8_2
765	5.51288e-09	0.257543	0.695	0.394	1.10258e-05	4	PMEPA1	CD8_2
766	1.52277e-06	0.257283	0.829	0.735	0.00304554	4	TUBB2A	CD8_2
