# Supplementary material for: A single cell atlas of human cornea that defines its development, limbal progenitor cells and their interactions with the immune cells
Source: Ocul Surf. 2021 Jul;21:279–98. doi: 10.1016/j.jtos.2021.03.010 (PMC8343164; doi:10.1016/j.jtos.2021.03.010)
Supplement: Multimedia component 3 [file mmc3.xlsx]

## Sheet: DA peaks
p_val	avg_logFC	pct.1	pct.2	p_val_adj	peak	gene	distance	peak_type
1.66585e-98	1.71492	0.299	0.004	2.37749e-93	chr10_75737086_75737832	C10orf11	-44929	distal
2.29549e-59	1.46375	0.208	0.004	3.2761e-54	chr17_41419787_41420500	KRT37	4024	distal
6.63752e-62	1.37837	0.224	0.005	9.47301e-57	chr3_141353621_141354161	ZBTB38	-33651	distal
1.43567e-60	1.36162	0.217	0.005	2.04898e-55	chr15_36903972_36904646	MEIS2	193657	distal
2.08825e-50	1.34406	0.202	0.007	2.98033e-45	chr10_110629832_110630336	RBM20	-14061	distal
3.71495e-56	1.3351	0.226	0.009	5.30194e-51	chr16_48438340_48438884	SIAH1	-52890	distal
1.71981e-72	1.33453	0.27	0.007	2.4545e-67	chr15_98537584_98538247	FAM169B	-51687	distal
1.14585e-53	1.30286	0.217	0.007	1.63534e-48	chr18_46310091_46310895	RNF165	-23073	distal
2.58288e-80	1.29636	0.302	0.011	3.68627e-75	chr18_22826532_22827237	RBBP8	-106078	distal
1.64544e-51	1.26341	0.205	0.007	2.34835e-46	chr19_45543804_45544392	VASP	36389	distal
1.83612e-54	1.25023	0.209	0.007	2.62049e-49	chr11_119993573_119994193	TRIM29	131386	distal
4.39895e-48	1.22897	0.217	0.009	6.27814e-43	chr20_39282512_39283282			intergenic
7.86251e-90	1.21835	0.37	0.018	1.12213e-84	chr2_191304916_191305904	MYO1B	28032	distal
1.21623e-91	1.20756	0.335	0.01	1.73578e-86	chr14_91220154_91221207	GPR68	23302	distal
8.01329e-49	1.20585	0.233	0.012	1.14365e-43	chr11_21401384_21401967			intergenic
2.57784e-47	1.18926	0.211	0.013	3.67907e-42	chr9_136247586_136248691	QSOX2	-1745	distal
4.29177e-87	1.16229	0.339	0.013	6.12518e-82	chr14_36383671_36384533	MBIP	-62995	distal
5.51217e-49	1.15677	0.229	0.011	7.86691e-44	chr9_86754457_86755101	GAS1	192089	distal
3.6203e-54	1.15009	0.236	0.009	5.16686e-49	chr22_42357290_42358138	NFAM1	74258	distal
4.75813e-46	1.13185	0.22	0.013	6.79075e-41	chr15_70437850_70438956			intergenic
1.13746e-45	1.1252	0.209	0.014	1.62336e-40	chr14_81947032_81947592			intergenic
3.11888e-53	1.12251	0.248	0.01	4.45124e-48	chr17_57051707_57052394	AKAP1	-32796	distal
2.12547e-43	1.12165	0.22	0.017	3.03345e-38	chr5_135821198_135822153	SLC25A48	-12496	distal
1.6959e-46	1.1189	0.201	0.008	2.42037e-41	chr1_9840093_9840742	CLSTN1	-15567	distal
1.21406e-84	1.1173	0.367	0.021	1.73269e-79	chr22_27278822_27279677			intergenic
8.11468e-47	1.11704	0.226	0.014	1.15812e-41	chr17_50785073_50786340	AC005921.2	-17516	distal
1.19085e-43	1.11046	0.209	0.009	1.69957e-38	chr1_5690761_5691748			intergenic
2.08354e-87	1.10753	0.332	0.013	2.9736e-82	chr2_105409630_105411004	FHL2	-9963	distal
4.56797e-48	1.10599	0.202	0.009	6.51935e-43	chr11_45097664_45098311	PRDM11	1859	distal
2.12712e-57	1.09787	0.214	0.008	3.03581e-52	chr3_45676991_45677651	SACM1L	-11590	distal
1.25771e-50	1.08499	0.215	0.007	1.795e-45	chr9_128607521_128608108	SPTAN1	40781	distal
1.58472e-53	1.08447	0.24	0.011	2.26169e-48	chr5_149728206_149728857	PPARGC1B	-1441	distal
1.77977e-47	1.08003	0.232	0.012	2.54006e-42	chr17_70196525_70197171	KCNJ2	26991	distal
6.13456e-60	1.0743	0.296	0.017	8.75519e-55	chr5_31783127_31784140	PDZD2	143718	distal
2.62147e-46	1.07386	0.221	0.013	3.74134e-41	chr16_73028253_73029071	ZFHX3	19305	distal
4.39743e-37	1.07319	0.202	0.014	6.27597e-32	chr1_206895236_206896125	IL24	-1318	distal
3.83926e-60	1.05833	0.288	0.017	5.47935e-55	chr4_56612963_56613879	HOPX	42426	distal
1.3333e-48	1.05757	0.229	0.014	1.90288e-43	chr22_45493164_45493923	FBLN1	-8960	distal
9.32681e-41	1.04779	0.221	0.015	1.33111e-35	chr3_64216541_64217176	PRICKLE2	8306	distal
9.53737e-43	1.04509	0.209	0.009	1.36116e-37	chr16_13909753_13910331	ERCC4	-9826	distal
1.24242e-40	1.04068	0.205	0.01	1.77317e-35	chr3_70383394_70383961	RP11-231I13.2	-70668	distal
1.54765e-47	1.03862	0.242	0.021	2.2088e-42	chr12_109820670_109821425	TRPV4	-5779	distal
2.14925e-40	1.03346	0.201	0.009	3.06739e-35	chr14_88831220_88831757	TTC8	6559	distal
2.68468e-40	1.02289	0.211	0.012	3.83155e-35	chr12_122001304_122001876	BCL7A	-17546	distal
2.14685e-59	1.018	0.296	0.017	3.06396e-54	chr9_86983256_86984208	GAS1	-36067	distal
3.79349e-46	1.01464	0.223	0.012	5.41404e-41	chr3_18066780_18067604			intergenic
4.12858e-60	1.00963	0.274	0.017	5.89226e-55	chr6_16947285_16948071	STMND1	-154187	distal
7.16248e-43	1.00545	0.235	0.018	1.02222e-37	chr18_38551762_38552403			intergenic
3.1948e-88	1.00312	0.353	0.016	4.55959e-83	chr8_123661810_123662635	KLHL38	-8860	distal
2.95175e-49	1.00249	0.218	0.009	4.21271e-44	chr14_61425836_61426584	PRKCH	-58951	distal
1.64809e-37	0.995918	0.208	0.017	2.35213e-32	chr22_36395241_36396462	MYH9	-7174	distal
1.33297e-37	0.995463	0.205	0.014	1.90241e-32	chr2_224848534_224849664	DOCK10	97402	distal
2.40388e-44	0.99118	0.227	0.014	3.4308e-39	chr2_214713382_214713958	BARD1	95685	distal
6.70805e-76	0.986065	0.326	0.017	9.57365e-71	chr15_57323692_57324805	CGNL1	-51700	distal
2.26577e-53	0.982618	0.305	0.026	3.23368e-48	chr5_145921077_145922531	SH3RF2	-14048	distal
2.65212e-45	0.979546	0.235	0.016	3.78507e-40	chr7_70466664_70467377	AUTS2	-128708	distal
1.18651e-40	0.976668	0.215	0.014	1.69337e-35	chr7_121795661_121796359	PTPRZ1	-76730	distal
2.17878e-41	0.974861	0.223	0.015	3.10954e-36	chr1_57590925_57592255	DAB1	-166868	distal
5.86964e-51	0.967767	0.27	0.023	8.37709e-46	chr10_8435202_8436152			intergenic
6.17371e-37	0.965761	0.202	0.017	8.81106e-32	chr9_121636295_121636995	DAB2IP	-14599	distal
8.98152e-60	0.95948	0.313	0.028	1.28183e-54	chr5_76710776_76711938	F2R	-4105	distal
1.12275e-73	0.955447	0.313	0.016	1.60238e-68	chr1_18961946_18963085	IFFO2	-5260	distal
1.9687e-55	0.949778	0.268	0.02	2.80971e-50	chr6_90097866_90098670	BACH2	198073	distal
8.66395e-38	0.939807	0.232	0.017	1.23651e-32	chr2_172248510_172249280	DLX2	-145610	distal
2.95234e-30	0.939654	0.202	0.02	4.21355e-25	chr2_114610569_114611139	DPP10	148967	distal
1.39126e-38	0.936746	0.223	0.026	1.98559e-33	chr1_157143980_157145455	ETV3	-5506	distal
1.19557e-32	0.936237	0.201	0.016	1.70631e-27	chr17_71530143_71530689			intergenic
7.76809e-58	0.932222	0.324	0.029	1.10865e-52	chr14_61573572_61574707	RP11-47I22.4	44445	distal
2.31068e-34	0.930965	0.208	0.022	3.29777e-29	chr6_168314824_168315882	DACT2	3829	distal
7.06764e-67	0.929949	0.354	0.031	1.00869e-61	chr4_7546786_7548090	PSAPL1	-111813	distal
2.09905e-45	0.929217	0.201	0.009	2.99574e-40	chr9_89802377_89803454	GADD45G	197340	distal
3.94293e-52	0.927977	0.257	0.016	5.62732e-47	chr20_11350071_11350956			intergenic
2.0182e-53	0.924218	0.292	0.027	2.88035e-48	chr14_80135290_80136786	DIO2	74687	distal
1.14579e-40	0.922716	0.279	0.03	1.63525e-35	chr8_26954671_26955402	ADRA1A	-87398	distal
4.17022e-86	0.921959	0.428	0.036	5.95169e-81	chr2_64943405_64944628	SLC1A4	-43862	distal
4.17338e-49	0.917429	0.202	0.008	5.95621e-44	chr6_134826713_134827521	ALDH8A1	122564	distal
1.2182e-34	0.916309	0.236	0.024	1.7386e-29	chr7_91771406_91772857	MTERF1	107836	distal
1.10482e-38	0.912178	0.232	0.02	1.57679e-33	chr12_109693412_109694160	FAM222A	-20068	distal
7.97803e-54	0.911902	0.279	0.021	1.13862e-48	chr17_64980393_64981148	LRRC37A3	-60925	distal
1.29858e-40	0.911254	0.229	0.018	1.85332e-35	chr3_122969542_122970620	SEMA5B	5515	distal
2.28522e-38	0.905439	0.215	0.018	3.26144e-33	chr9_119789731_119790481			intergenic
6.14923e-42	0.905284	0.226	0.02	8.77612e-37	chr3_57003982_57004866	SPATA12	-55575	distal
2.18876e-47	0.904042	0.252	0.022	3.12377e-42	chr20_11451698_11452762			intergenic
6.72671e-41	0.901593	0.24	0.022	9.6003e-36	chr11_127274154_127274748			intergenic
1.05363e-35	0.900649	0.208	0.014	1.50373e-30	chr13_75348989_75349534	TBC1D4	132581	distal
4.75859e-43	0.89751	0.226	0.017	6.79141e-38	chr10_122363743_122364539	PLEKHA1	-10157	distal
3.6082e-56	0.89708	0.333	0.029	5.14959e-51	chr17_41588085_41589698	KRT14	-1164	distal
1.52179e-44	0.896203	0.279	0.026	2.17189e-39	chr17_41586646_41587390	KRT14	0	promoter
1.3607e-65	0.895717	0.372	0.041	1.94197e-60	chr9_35338246_35339320	UNC13B	-2510	distal
5.65043e-42	0.894459	0.224	0.018	8.06423e-37	chr1_99657110_99658224	PALMD	10769	distal
2.37943e-46	0.89392	0.255	0.024	3.3959e-41	chr9_13899946_13900919			intergenic
7.07227e-38	0.893817	0.223	0.019	1.00935e-32	chr21_45447767_45448365	COL18A1	-7124	distal
9.75986e-37	0.892508	0.217	0.022	1.39292e-31	chr8_13159155_13160603	DLC1	-25681	distal
2.48455e-39	0.884769	0.223	0.016	3.54592e-34	chr3_29065294_29065882			intergenic
3.32148e-36	0.883132	0.226	0.019	4.74038e-31	chr2_231701548_231702397	PTMA	-5287	distal
1.69467e-58	0.882242	0.243	0.011	2.41862e-53	chr1_16984532_16985269	MFAP2	-3697	distal
1.41065e-29	0.880611	0.243	0.03	2.01326e-24	chr12_5458461_5459386	NTF3	26349	distal
5.23966e-44	0.879568	0.279	0.029	7.478e-39	chr7_74059694_74060736	LIMK1	-22197	distal
1.50635e-57	0.878432	0.342	0.03	2.14984e-52	chr10_121694338_121696083	FGFR2	-95880	distal
2.59045e-38	0.875752	0.221	0.015	3.69707e-33	chr8_125668345_125669045			intergenic
2.35236e-34	0.872434	0.211	0.014	3.35727e-29	chr11_77506038_77507151	PAK1	-31976	distal
8.24567e-41	0.872237	0.218	0.02	1.17681e-35	chr17_19448304_19449224	RNF112	37111	distal
9.1711e-40	0.871361	0.243	0.027	1.30889e-34	chr15_60620587_60621262	RORA	6183	distal
5.9917e-41	0.870639	0.248	0.021	8.55129e-36	chr17_71208027_71208826			intergenic
2.06457e-46	0.870276	0.254	0.021	2.94654e-41	chr8_120069158_120070390	COL14A1	-36988	distal
2.35546e-39	0.866254	0.239	0.024	3.36168e-34	chr4_56622080_56622911	HOPX	33394	distal
5.24577e-78	0.86473	0.401	0.038	7.48671e-73	chr3_56076529_56077440			intergenic
7.16871e-56	0.855743	0.347	0.038	1.02311e-50	chr6_7553445_7554369	DSP	11829	distal
2.86724e-33	0.847866	0.236	0.025	4.0921e-28	chr1_7262582_7263213			intergenic
1.10143e-36	0.847837	0.221	0.017	1.57195e-31	chr7_116522042_116522694	CAV1	-2091	distal
1.91986e-40	0.843902	0.246	0.021	2.74001e-35	chr3_196708296_196708991	CEP19	3258	distal
9.08505e-37	0.842085	0.215	0.021	1.29661e-31	chr3_170689132_170689901	SLC7A14	-103058	distal
3.56195e-50	0.840336	0.276	0.024	5.08358e-45	chr12_93127593_93128510	EEA1	-198262	distal
2.92587e-32	0.837472	0.208	0.018	4.17577e-27	chr16_56684791_56685952	MT1X	2322	distal
1.78871e-41	0.836279	0.245	0.018	2.55283e-36	chr7_46932638_46933327			intergenic
2.47728e-40	0.834808	0.251	0.023	3.53555e-35	chr4_76640205_76641814	SHROOM3	689	distal
1.05293e-38	0.834567	0.27	0.033	1.50273e-33	chr11_107719179_107720593	SLN	0	promoter
3.46556e-31	0.833596	0.202	0.022	4.94602e-26	chr1_6918454_6919106	CAMTA1	132937	distal
1.88648e-37	0.832929	0.208	0.016	2.69237e-32	chr5_67647885_67648779			intergenic
3.15428e-46	0.832783	0.282	0.025	4.50176e-41	chr1_98325706_98326536			intergenic
6.74097e-34	0.828922	0.206	0.022	9.62065e-29	chr6_47098437_47099174	ADGRF1	-56074	distal
5.13098e-27	0.828053	0.201	0.031	7.32289e-22	chr22_42162591_42163804	CYP2D6	-31685	distal
2.11604e-37	0.825856	0.264	0.03	3.01999e-32	chr5_110965558_110966541	TSLP	-103521	distal
7.71483e-46	0.824448	0.285	0.031	1.10105e-40	chr4_3715031_3716104	ADRA2C	-50244	distal
5.88161e-30	0.82337	0.202	0.021	8.39418e-25	chr1_209369025_209369685			intergenic
3.29269e-40	0.820943	0.257	0.029	4.69929e-35	chr1_5501742_5503124			intergenic
1.10718e-33	0.820609	0.215	0.025	1.58016e-28	chr1_226658039_226658974	ITPKB	78485	distal
4.91524e-28	0.819604	0.206	0.025	7.01498e-23	chr20_32775407_32776067	DNMT3B	-3785	distal
1.59424e-32	0.819349	0.223	0.024	2.27529e-27	chr12_119325365_119326764	CCDC60	-7948	distal
1.22656e-63	0.817644	0.404	0.056	1.75053e-58	chr1_3716904_3718593	TP73	18847	distal
1.25122e-37	0.815995	0.233	0.023	1.78574e-32	chr3_182212362_182213124			intergenic
5.45422e-34	0.815082	0.215	0.018	7.78421e-29	chr8_98216576_98217220	NIPAL2	77117	distal
5.76458e-65	0.814527	0.385	0.042	8.22716e-60	chr12_106111998_106114143	NUAK1	25891	distal
3.5671e-46	0.813629	0.296	0.031	5.09093e-41	chr22_45334046_45335779	FAM118A	23923	distal
8.14292e-29	0.810371	0.204	0.022	1.16215e-23	chr2_145563711_145564629			intergenic
3.15061e-55	0.809715	0.292	0.02	4.49651e-50	chr1_221612216_221613031	DUSP10	129146	distal
1.87423e-30	0.805818	0.218	0.029	2.67488e-25	chr17_1550661_1551369	PITPNA	11423	distal
1.45761e-52	0.801227	0.355	0.042	2.08028e-47	chr1_234538477_234539873	TARBP1	-59374	distal
5.7087e-26	0.799883	0.205	0.026	8.1474e-21	chr19_15868992_15869691	CYP4F2	28367	distal
1.34595e-43	0.799304	0.289	0.03	1.92093e-38	chr16_82629398_82630655	CDH13	2360	distal
6.34513e-28	0.795657	0.208	0.022	9.05571e-23	chr2_46849953_46851185	MCFD2	64596	distal
2.55019e-36	0.790707	0.23	0.023	3.63961e-31	chr1_13587223_13588169	PDPN	1752	distal
1.5866e-43	0.789747	0.245	0.022	2.26439e-38	chr8_37073404_37074599	KCNU1	144500	distal
1.74853e-61	0.78601	0.381	0.042	2.49548e-56	chr3_71443918_71444837	FOXP1	98721	distal
8.24761e-43	0.7856	0.33	0.048	1.17709e-37	chr17_6567167_6568703	PITPNM3	-10673	distal
2.37792e-35	0.782668	0.239	0.027	3.39374e-30	chr20_54179689_54180446	CYP24A1	-5716	distal
4.99227e-38	0.782225	0.257	0.028	7.12492e-33	chr1_210257445_210258396	SERTAD4	24647	distal
1.98063e-43	0.781874	0.255	0.024	2.82673e-38	chr2_101961055_101963080	IL1R2	-28764	distal
6.20305e-31	0.779072	0.224	0.03	8.85293e-26	chr10_89117961_89118632	CH25H	88683	distal
1.10759e-58	0.776629	0.319	0.031	1.58075e-53	chr7_131284420_131285969	MKLN1	0	promoter
1.37149e-64	0.773802	0.394	0.048	1.95737e-59	chr3_152621200_152622940			intergenic
4.24669e-40	0.771726	0.258	0.025	6.06084e-35	chr5_52961191_52962334	ITGA2	-26992	distal
1.9055e-34	0.766805	0.229	0.025	2.71951e-29	chr16_68298870_68300260	SLC7A6OS	10686	distal
1.23293e-34	0.763384	0.236	0.031	1.75962e-29	chr11_13097933_13099231	RASSF10	88357	distal
3.48203e-38	0.762989	0.257	0.025	4.96952e-33	chr19_15049042_15049756	CASP14	0	promoter
8.76613e-28	0.762286	0.206	0.026	1.25109e-22	chr1_42742820_42743834	CLDN19	-2566	distal
9.08776e-57	0.761396	0.345	0.039	1.297e-51	chr18_59501855_59503380	CCBE1	-21615	distal
1.05676e-37	0.761277	0.255	0.025	1.5082e-32	chr22_24578567_24579385	GGT1	-4365	distal
4.20236e-44	0.760516	0.229	0.019	5.99756e-39	chr5_134439032_134439822	CDKN2AIPNL	-27134	distal
8.23345e-45	0.757349	0.307	0.041	1.17507e-39	chr13_23570048_23571052	TNFRSF19	0	promoter
3.20378e-45	0.755948	0.258	0.019	4.5724e-40	chr11_19868262_19869257	NAV2	-153299	distal
1.23806e-42	0.755272	0.282	0.029	1.76695e-37	chr10_95358141_95358990	PDLIM1	-67117	distal
1.46025e-49	0.754967	0.358	0.056	2.08406e-44	chr3_188832836_188833786	TPRG1	-113428	distal
1.88554e-35	0.751893	0.267	0.031	2.69102e-30	chr1_13664092_13664991	PRDM2	-35249	distal
9.45366e-34	0.749915	0.24	0.03	1.34922e-28	chr5_151637612_151638233	SPARC	48933	distal
4.0805e-32	0.74876	0.218	0.024	5.82365e-27	chr2_95305314_95306807	KCNIP3	-3415	distal
2.68365e-22	0.748502	0.218	0.031	3.83008e-17	chrX_39900087_39901164	BCOR	166957	distal
1.90728e-28	0.747427	0.242	0.032	2.72205e-23	chr7_100509170_100509815	NYAP1	22247	distal
3.65241e-34	0.744403	0.232	0.023	5.21268e-29	chr19_5893632_5895394	AC024592.12	8310	distal
7.16341e-37	0.74424	0.242	0.021	1.02235e-31	chr14_69137886_69138679	DCAF5	13921	distal
1.80986e-43	0.744194	0.327	0.051	2.58302e-38	chr2_60478576_60480334	BCL11A	70592	distal
1.79563e-38	0.742986	0.257	0.032	2.56271e-33	chr3_169085183_169086260	MECOM	47711	distal
1.48024e-32	0.742454	0.242	0.029	2.11259e-27	chr10_6218811_6219610	PFKFB3	15880	distal
1.14469e-28	0.742088	0.205	0.022	1.63369e-23	chr7_107938753_107940275	DLD	47580	distal
9.32887e-39	0.741631	0.255	0.028	1.33141e-33	chr1_175194973_175196327	KIAA0040	-2030	distal
1.00043e-54	0.737853	0.358	0.052	1.42781e-49	chr14_75242390_75243310	FOS	-35464	distal
6.08312e-36	0.73738	0.273	0.041	8.68176e-31	chr20_56574214_56575222	FAM209B	40969	distal
8.07549e-40	0.737279	0.298	0.04	1.15253e-34	chr1_172718900_172720047	FASLG	59757	distal
3.18454e-29	0.736481	0.201	0.022	4.54494e-24	chr6_16921325_16921925	ATXN1	-159835	distal
2.76777e-27	0.73471	0.211	0.029	3.95014e-22	chr12_49503490_49504187	KCNH3	-34970	distal
4.73067e-34	0.733881	0.242	0.028	6.75157e-29	chr5_160837611_160838307	ATP10B	13906	distal
8.44424e-58	0.732428	0.375	0.046	1.20515e-52	chr8_118414647_118416161			intergenic
2.39638e-59	0.731838	0.344	0.035	3.4201e-54	chr1_12447265_12449867	VPS13D	-15073	distal
5.52653e-52	0.731211	0.329	0.036	7.88741e-47	chr8_37552807_37554223	ZNF703	-141528	distal
9.15508e-40	0.730817	0.308	0.046	1.3066e-34	chr8_142304525_142306331	TSNARE1	48433	distal
7.33429e-38	0.730642	0.296	0.037	1.04674e-32	chr1_208807318_208808714			intergenic
1.54728e-42	0.728069	0.302	0.038	2.20826e-37	chr1_232292672_232293729	SIPA1L2	168689	distal
4.92592e-33	0.727589	0.22	0.026	7.03022e-28	chr2_35794692_35795619			intergenic
3.16214e-35	0.727275	0.305	0.052	4.51297e-30	chr15_100221689_100222671	ADAMTS17	119335	distal
2.61418e-31	0.727204	0.243	0.03	3.73093e-26	chr8_37546990_37548609	ZNF703	-147142	distal
4.49282e-37	0.724925	0.261	0.037	6.41211e-32	chr1_116808118_116809127	CD2	53652	distal
1.82801e-29	0.724737	0.248	0.035	2.60892e-24	chr2_216562882_216563566	RPL37A	63743	distal
7.58632e-34	0.724693	0.212	0.024	1.08271e-28	chr8_37566730_37568105	ZNF703	-127646	distal
3.03349e-31	0.72446	0.22	0.031	4.32936e-26	chr9_125328822_125329506	GAPVD1	26714	distal
2.02487e-44	0.723787	0.333	0.05	2.88988e-39	chr22_30946998_30948474	MORC2	19728	distal
1.03471e-40	0.719875	0.201	0.014	1.47673e-35	chr11_62689285_62690083	LRRN4CL	0	promoter
1.5662e-33	0.718352	0.251	0.034	2.23526e-28	chr8_127400760_127401741	POU5F1B	-7285	distal
5.00284e-54	0.71808	0.329	0.033	7.14e-49	chr6_164107505_164109845			intergenic
8.05586e-61	0.717944	0.308	0.02	1.14972e-55	chr15_66882387_66884048	SMAD6	180160	distal
3.7622e-29	0.716247	0.243	0.029	5.36937e-24	chr18_10168917_10169751			intergenic
4.36098e-36	0.715767	0.267	0.038	6.22394e-31	chr15_41849072_41850550	PLA2G4B	10260	distal
1.82088e-25	0.713873	0.239	0.035	2.59874e-20	chr1_152251426_152252606	HRNR	-27233	distal
4.48929e-39	0.713515	0.302	0.04	6.40707e-34	chr22_42433596_42435000	NFAM1	-1201	distal
4.10103e-35	0.713172	0.23	0.02	5.85295e-30	chr1_182173895_182175792	ZNF648	-112183	distal
1.18712e-31	0.712923	0.24	0.025	1.69424e-26	chr3_132577296_132578154	ACKR4	-19083	distal
1.35473e-66	0.710481	0.285	0.018	1.93346e-61	chr11_355246_356605	B4GALNT4	-13199	distal
5.24172e-38	0.710184	0.299	0.048	7.48093e-33	chr2_219452636_219453854	SPEG	-6912	distal
1.59763e-20	0.709444	0.206	0.03	2.28012e-15	chr1_233097602_233098443	PCNX2	-39084	distal
3.44444e-44	0.706715	0.261	0.022	4.91587e-39	chr7_41955717_41956887	GLI3	195534	distal
1.76178e-46	0.705827	0.357	0.061	2.51439e-41	chr6_169958917_169959835			intergenic
5.2519e-36	0.705291	0.208	0.019	7.49545e-31	chr1_21909449_21910437	HSPG2	26861	distal
2.0009e-29	0.704786	0.214	0.03	2.85566e-24	chr2_215189272_215189941	ABCA12	-50844	distal
2.92663e-33	0.704492	0.261	0.038	4.17686e-28	chr1_232318968_232320554	SIPA1L2	141864	distal
3.09062e-28	0.703699	0.251	0.04	4.4109e-23	chr9_37921467_37922797	SLC25A51	-17334	distal
4.66762e-42	0.703423	0.36	0.063	6.66157e-37	chr1_7317268_7318330			intergenic
2.71813e-49	0.702982	0.341	0.046	3.87929e-44	chr11_83051582_83052579	RAB30	-17013	distal
2.93865e-42	0.702651	0.324	0.054	4.19402e-37	chr22_40022476_40023506	FAM83F	12789	distal
1.02391e-30	0.701802	0.243	0.032	1.46131e-25	chr1_17491579_17492248	ARHGEF10L	-47587	distal
7.02654e-41	0.700893	0.294	0.04	1.00282e-35	chr14_68041890_68043162			intergenic
1.50238e-79	0.697469	0.524	0.088	2.14418e-74	chr14_99271941_99275171	BCL11B	-417	promoter
2.86559e-39	0.697425	0.35	0.071	4.08974e-34	chr12_94046605_94048427	PLXNC1	-100296	distal
6.49782e-47	0.695595	0.319	0.037	9.27362e-42	chr16_81695429_81698555	CMIP	44239	distal
3.89282e-44	0.695575	0.336	0.051	5.5558e-39	chr7_75728059_75729588	HIP1	9354	distal
6.03799e-44	0.694228	0.36	0.061	8.61736e-39	chr12_116520709_116521674	MAP1LC3B2	-37707	distal
3.44718e-22	0.693905	0.201	0.037	4.91978e-17	chr11_119902795_119904087	NECTIN1	-173711	distal
8.78593e-30	0.693251	0.237	0.03	1.25392e-24	chr2_12317964_12319163			intergenic
3.54235e-50	0.692683	0.322	0.037	5.05561e-45	chr1_173190036_173191433	TNFSF4	14126	distal
1.2612e-40	0.691569	0.307	0.045	1.79998e-35	chr3_113262906_113265680	BOC	46556	distal
1.2569e-51	0.690314	0.366	0.046	1.79384e-46	chr2_218858999_218861455	WNT6	0	promoter
3.75825e-41	0.689025	0.217	0.02	5.36373e-36	chr1_6961955_6963819	CAMTA1	176438	distal
2.19079e-29	0.687548	0.235	0.027	3.12667e-24	chr1_201344397_201345448	TNNT2	27807	distal
4.25686e-22	0.686985	0.204	0.03	6.07535e-17	chr2_60053628_60054255			intergenic
4.42489e-27	0.68396	0.242	0.04	6.31516e-22	chr7_1720183_1721555	ELFN1	11022	distal
4.69039e-60	0.683688	0.419	0.059	6.69407e-55	chr15_67048123_67050656	SMAD3	-15189	distal
4.29454e-31	0.681891	0.271	0.04	6.12912e-26	chr9_86556937_86557651			intergenic
9.20109e-22	0.681773	0.211	0.039	1.31317e-16	chr17_14575522_14576303			intergenic
4.57891e-27	0.680981	0.233	0.026	6.53498e-22	chr7_30406968_30407617	GS1-114I9.3	44569	distal
2.99419e-34	0.680415	0.202	0.02	4.27327e-29	chr1_54547573_54548512	ACOT11	0	promoter
1.5438e-27	0.679749	0.205	0.022	2.2033e-22	chr2_12507200_12507813			intergenic
1.75531e-34	0.678528	0.245	0.034	2.50516e-29	chr2_9408560_9409348	ITGB1BP1	13882	distal
8.54152e-24	0.678467	0.218	0.038	1.21904e-18	chr5_145948718_145949571	SH3RF2	10842	distal
2.62286e-30	0.676686	0.255	0.037	3.74332e-25	chr2_84243978_84244836			intergenic
2.08643e-40	0.675493	0.294	0.043	2.97774e-35	chr10_120945666_120946554	WDR11	94492	distal
2.86745e-30	0.674859	0.242	0.042	4.09239e-25	chr9_129331742_129333015	IER5L	-153480	distal
2.21074e-18	0.674833	0.202	0.036	3.15514e-13	chr19_50931860_50932627	KLK5	20439	distal
3.21466e-33	0.674784	0.273	0.036	4.58793e-28	chr6_14670718_14671877			intergenic
2.28025e-49	0.673483	0.364	0.053	3.25435e-44	chr2_96927494_96928853	FAM178B	-29361	distal
8.61509e-28	0.672154	0.232	0.032	1.22954e-22	chr16_23141913_23142762	USP31	6509	distal
9.26796e-35	0.670816	0.282	0.034	1.32271e-29	chr5_40410244_40411696			intergenic
6.78046e-21	0.669395	0.202	0.032	9.677e-16	chr7_64890843_64891910	ZNF273	-11337	distal
3.65622e-34	0.669297	0.258	0.036	5.21812e-29	chr4_70718796_70719773	RUFY3	-2222	distal
6.16483e-28	0.668588	0.202	0.022	8.79838e-23	chr13_24215529_24216550	SPATA13	-54137	distal
8.94001e-28	0.668536	0.239	0.042	1.27591e-22	chr10_126733779_126735377	DOCK1	-170032	distal
1.01788e-23	0.667704	0.239	0.036	1.45271e-18	chr2_160109091_160110384	PLA2R1	-46481	distal
1.07919e-36	0.666954	0.339	0.065	1.5402e-31	chr2_105143247_105144580	GPR45	-97163	distal
5.30836e-31	0.663757	0.233	0.033	7.57604e-26	chr12_124720107_124721203	SCARB1	96505	distal
1.27998e-31	0.661589	0.291	0.05	1.82677e-26	chr6_143652607_143653483	PHACTR2	-24482	distal
4.1618e-55	0.660166	0.457	0.086	5.93968e-50	chr9_92769953_92771576	BICD2	-5141	distal
7.22126e-24	0.659901	0.214	0.037	1.03061e-18	chr2_237354762_237355461	COL6A3	41357	distal
1.27185e-28	0.659267	0.252	0.036	1.81517e-23	chr5_140398259_140398984	ANKHD1	-2830	distal
1.98279e-28	0.658302	0.201	0.027	2.82982e-23	chr10_113362482_113363393	HABP2	-187444	distal
2.40781e-29	0.657285	0.224	0.03	3.4364e-24	chr12_32916815_32917794	PKP2	-19975	distal
5.63821e-29	0.654378	0.267	0.043	8.0468e-24	chr2_104156942_104158579			intergenic
1.08124e-21	0.654206	0.201	0.031	1.54313e-16	chr8_11448201_11450099	FAM167A	-2832	distal
2.96579e-44	0.652897	0.282	0.03	4.23275e-39	chr22_42688021_42689315	A4GALT	5672	distal
3.24625e-34	0.65218	0.202	0.018	4.63302e-29	chr17_34254112_34255791	CCL2	0	promoter
2.27961e-25	0.651875	0.223	0.034	3.25344e-20	chr5_6260940_6262139	MED10	116456	distal
3.10258e-23	0.651353	0.201	0.028	4.42797e-18	chr1_67575687_67576346	GADD45A	-108715	distal
2.2281e-71	0.650998	0.56	0.124	3.17992e-66	chr17_41579327_41581781	KRT14	5141	distal
4.86882e-30	0.646211	0.257	0.039	6.94873e-25	chr13_76975928_76976995	CLN5	-13665	distal
1.42597e-30	0.645022	0.236	0.026	2.03513e-25	chr12_12397911_12398794	BORCS5	40494	distal
1.91779e-28	0.644903	0.302	0.059	2.73705e-23	chr20_3282829_3283830	SLC4A11	-43612	distal
5.74342e-36	0.643338	0.338	0.06	8.19696e-31	chr11_7545757_7547052	PPFIBP2	-29356	distal
2.23785e-28	0.642634	0.229	0.034	3.19384e-23	chr11_134275687_134277103	GLB1L3	0	promoter
6.11649e-32	0.641914	0.295	0.06	8.72939e-27	chr12_116505317_116506830	MAP1LC3B2	-52551	distal
7.51032e-27	0.641891	0.209	0.027	1.07187e-21	chr12_9932147_9934398	CLEC2A	0	promoter
1.16327e-27	0.641724	0.285	0.054	1.66021e-22	chr9_130212276_130213350	NCS1	11845	distal
2.03611e-29	0.640934	0.237	0.033	2.90591e-24	chr3_48402099_48402796	PLXNB1	21816	distal
4.8144e-44	0.639384	0.344	0.061	6.87106e-39	chr2_216664686_216667044	IGFBP2	5069	distal
3.01115e-25	0.63932	0.212	0.026	4.29748e-20	chr11_78659125_78660831	NARS2	-84261	distal
6.56875e-25	0.637309	0.229	0.038	9.37485e-20	chr1_239884990_239886026			intergenic
1.04727e-24	0.637219	0.237	0.04	1.49466e-19	chr4_124104229_124105631			intergenic
3.78013e-25	0.636884	0.227	0.034	5.39497e-20	chr1_38117267_38118119	POU3F1	-70473	distal
1.90033e-21	0.63515	0.209	0.03	2.71214e-16	chr7_134184404_134185169	LRGUK	57106	distal
1.48678e-38	0.634615	0.308	0.043	2.12191e-33	chr1_159960568_159961855	SLAMF9	-6314	distal
2.5996e-28	0.633787	0.273	0.044	3.71013e-23	chr6_163750503_163751770			intergenic
3.28075e-21	0.633301	0.217	0.032	4.68226e-16	chr14_98512524_98514025	C14orf177	-197588	distal
3.80412e-25	0.632242	0.248	0.047	5.4292e-20	chr1_175548524_175549229	TNR	194388	distal
1.50243e-27	0.63175	0.22	0.03	2.14426e-22	chr1_210299492_210301750	HHAT	-26502	distal
2.91801e-26	0.630572	0.249	0.036	4.16455e-21	chr1_203643056_203644102	ATP2B4	16270	distal
7.55836e-27	0.629491	0.254	0.044	1.07872e-21	chr4_13700229_13701157	BOD1L1	-72506	distal
1.71045e-31	0.628865	0.237	0.03	2.44113e-26	chr1_43056749_43057656	FAM183A	-87497	distal
4.52865e-27	0.628511	0.248	0.041	6.46325e-22	chr9_90894939_90895956	SYK	67452	distal
8.9383e-32	0.628453	0.285	0.043	1.27566e-26	chr3_106183244_106184535			intergenic
1.26599e-61	0.628039	0.379	0.05	1.8068e-56	chr19_13022063_13023670	NFIX	-321	promoter
3.73418e-27	0.627361	0.232	0.036	5.32939e-22	chr17_57514354_57515109			intergenic
2.9259e-24	0.627214	0.242	0.035	4.17581e-19	chr18_48848403_48849302	SMAD7	100032	distal
1.15216e-31	0.627166	0.274	0.04	1.64436e-26	chr1_39943370_39944326	MFSD2A	-10786	distal
1.95269e-35	0.626801	0.214	0.018	2.78685e-30	chr12_12441980_12443873	BORCS5	84563	distal
3.75599e-51	0.626343	0.425	0.074	5.36051e-46	chr6_90844919_90846127			intergenic
2.72775e-29	0.625868	0.242	0.036	3.89301e-24	chr17_48045399_48046201	NFE2L1	-2158	distal
5.87787e-23	0.62553	0.206	0.026	8.38883e-18	chr22_24727023_24727960	PIWIL3	34564	distal
9.05895e-23	0.625218	0.204	0.029	1.29288e-17	chr12_116524842_116525930	MAP1LC3B2	-33451	distal
2.26382e-39	0.624737	0.338	0.06	3.2309e-34	chr17_39769841_39770643	IKZF3	7583	distal
1.68803e-20	0.624624	0.201	0.033	2.40914e-15	chr16_81660805_81661542	CMIP	9615	distal
2.43254e-25	0.624113	0.217	0.033	3.47169e-20	chr20_10746642_10747595	JAG1	-72643	distal
1.0661e-33	0.622295	0.307	0.056	1.52152e-28	chr1_159054351_159055723	AIM2	21179	distal
3.26184e-21	0.621787	0.208	0.037	4.65527e-16	chr15_98321601_98322972	FAM169B	162926	distal
9.38162e-32	0.621582	0.226	0.032	1.33894e-26	chr2_109435520_109437867	2010-09-01	175969	distal
1.74119e-25	0.620854	0.268	0.046	2.485e-20	chr6_105601308_105602025	PREP	-198224	distal
8.30683e-24	0.620578	0.226	0.037	1.18554e-18	chr6_116426430_116427080	RP1-93H18.7	27036	distal
6.03709e-34	0.620472	0.33	0.063	8.61608e-29	chr7_129307516_129308600	AHCYL2	-59541	distal
2.96553e-20	0.619553	0.202	0.03	4.23237e-15	chr15_81110973_81111955	CFAP161	-22292	distal
5.45345e-24	0.619293	0.227	0.038	7.7831e-19	chr14_63922858_63923745	SYNE2	13761	distal
7.34779e-31	0.619091	0.279	0.042	1.04867e-25	chr5_135599733_135600498	CXCL14	-20454	distal
6.17385e-25	0.618158	0.215	0.035	8.81125e-20	chr6_125867471_125868726	NCOA7	-50498	distal
3.06163e-29	0.617233	0.205	0.02	4.36953e-24	chr19_46863723_46864556	AP2S1	-12731	distal
1.46993e-35	0.615842	0.31	0.062	2.09788e-30	chr19_5260466_5261720	PTPRS	24421	distal
1.4452e-41	0.615759	0.22	0.015	2.06258e-36	chr17_17876789_17878523	TOM1L2	-4725	distal
4.42016e-41	0.615488	0.366	0.067	6.30841e-36	chr9_97851951_97854694	FOXE1	0	promoter
1.06571e-28	0.615297	0.249	0.047	1.52097e-23	chr18_46332975_46335194	RNF165	0	promoter
2.61122e-33	0.614981	0.333	0.068	3.7267e-28	chr7_157355462_157356667	DNAJB6	-1906	distal
9.7339e-23	0.614694	0.212	0.032	1.38921e-17	chr6_33144283_33144903	COL11A2	47552	distal
7.69095e-27	0.613621	0.208	0.022	1.09764e-21	chr8_10788518_10789557	CTD-2135J3.4	50291	distal
1.19577e-50	0.613461	0.435	0.088	1.70659e-45	chr1_234588379_234590219	IRF2BP2	19307	distal
1.53023e-29	0.613094	0.209	0.027	2.18393e-24	chr11_134047327_134048163	JAM3	-20762	distal
5.05074e-80	0.611254	0.54	0.104	7.20836e-75	chr17_40068132_40073176	THRA	0	promoter
3.10099e-29	0.611061	0.23	0.033	4.4257e-24	chr1_205480762_205482391	CDK18	-22204	distal
2.59738e-29	0.608978	0.286	0.051	3.70695e-24	chr15_34065827_34066479	AVEN	-26651	distal
4.45123e-24	0.608547	0.23	0.038	6.35274e-19	chr11_110525667_110526481	ARHGAP20	63205	distal
1.07738e-50	0.607859	0.41	0.078	1.53762e-45	chr19_3275395_3276928	NFIC	-37475	distal
6.24173e-28	0.607154	0.211	0.022	8.90814e-23	chr4_85495600_85497435	ARHGAP24	20363	distal
2.17212e-22	0.606469	0.232	0.037	3.10003e-17	chr5_53333024_53333729	FST	-146680	distal
3.90546e-31	0.606093	0.239	0.027	5.57384e-26	chr7_99720252_99720983	CYP3A7-CYP3A51P	14111	distal
1.04532e-28	0.605576	0.285	0.054	1.49187e-23	chr10_49070833_49071785	VSTM4	43725	distal
6.3361e-27	0.604569	0.217	0.032	9.04282e-22	chr17_38908289_38909328	RP1-56K13.1	-15840	distal
1.15554e-33	0.603762	0.265	0.037	1.64917e-28	chr7_134613530_134614535	BPGM	-32273	distal
6.72967e-22	0.603669	0.208	0.04	9.60452e-17	chr3_128009974_128011768	SEC61A1	-39873	distal
7.60757e-28	0.601631	0.257	0.044	1.08575e-22	chr5_45355226_45356070			intergenic
3.99817e-28	0.601174	0.202	0.024	5.70615e-23	chr7_23333570_23335085	IGF2BP3	12620	distal
3.59636e-27	0.600414	0.23	0.03	5.13269e-22	chr10_73965760_73966652	VCL	-31462	distal
4.74003e-29	0.599398	0.264	0.045	6.76492e-24	chr2_1652543_1653806	PXDN	90701	distal
2.36963e-36	0.599298	0.353	0.074	3.38191e-31	chr1_48830822_48832487	BEND5	-53904	distal
2.81973e-24	0.599227	0.236	0.038	4.0243e-19	chr3_14297456_14298467	SLC6A6	-104109	distal
1.17225e-35	0.598749	0.31	0.048	1.67302e-30	chr19_6103072_6103852	RFX2	6681	distal
7.39997e-22	0.598486	0.204	0.028	1.05612e-16	chr7_1668527_1670489	ELFN1	-17630	distal
5.36469e-23	0.597824	0.202	0.031	7.65643e-18	chr11_34594496_34595510	EHF	-25601	distal
3.25637e-29	0.597735	0.291	0.054	4.64746e-24	chr15_91872423_91873459	SLCO3A1	18568	distal
5.22539e-19	0.597509	0.206	0.037	7.45763e-14	chr1_185565194_185565845	HMCN1	-168706	distal
2.56821e-35	0.596845	0.288	0.046	3.66532e-30	chr16_57938799_57939773	CNGB1	31340	distal
6.18231e-26	0.595643	0.264	0.047	8.82333e-21	chr6_3609994_3610757	PXDC1	141270	distal
1.29742e-18	0.594648	0.243	0.059	1.85167e-13	chr9_27519401_27520669	IFNK	-3645	distal
1.16515e-37	0.594177	0.348	0.072	1.66288e-32	chr2_23669532_23671294			intergenic
1.52775e-27	0.594125	0.268	0.044	2.18039e-22	chr12_75851915_75852695	PHLDA1	178910	distal
7.50661e-26	0.594028	0.226	0.035	1.07134e-20	chr6_156427195_156427869			intergenic
1.91945e-23	0.593556	0.22	0.033	2.73942e-18	chr7_134779129_134780021	CALD1	0	promoter
2.86819e-30	0.593363	0.218	0.027	4.09345e-25	chr16_29201370_29202977	NPIPB11	194720	distal
2.84182e-39	0.591854	0.299	0.042	4.05581e-34	chr19_1180278_1181014	SBNO2	-5995	distal
3.1622e-25	0.59169	0.246	0.05	4.51306e-20	chr8_71058945_71059861			intergenic
3.54647e-22	0.590798	0.239	0.049	5.06148e-17	chr1_209411352_209412846	CAMK1G	-170871	distal
4.12637e-26	0.59029	0.239	0.036	5.88911e-21	chr19_47253305_47254124	CCDC9	-2335	distal
9.47711e-17	0.589736	0.206	0.042	1.35256e-11	chr7_12813683_12814578	ARL4A	126049	distal
3.40181e-22	0.589279	0.233	0.042	4.85502e-17	chr2_86498809_86499755	KDM3A	57349	distal
1.18085e-32	0.589082	0.296	0.049	1.68529e-27	chr10_50604226_50605830	SGMS1	18148	distal
4.04915e-20	0.588213	0.22	0.034	5.77891e-15	chr3_190115683_190117184	P3H2	3746	distal
2.50822e-28	0.58817	0.232	0.031	3.57971e-23	chr17_44556507_44558295	FZD2	0	promoter
4.42292e-24	0.588153	0.276	0.057	6.31235e-19	chr12_27219114_27220699	STK38L	-23476	distal
7.74769e-33	0.587046	0.31	0.05	1.10574e-27	chr10_29691404_29692641	SVIL	43164	distal
8.58347e-26	0.585831	0.212	0.036	1.22502e-20	chr9_121334402_121335695	STOM	34511	distal
2.09391e-26	0.58537	0.218	0.03	2.98841e-21	chr9_19123804_19125190	PLIN2	2287	distal
4.36619e-35	0.584655	0.206	0.022	6.23138e-30	chr17_28370219_28372568	SARM1;VTN	0;0	promoter;promoter
1.61567e-25	0.584071	0.26	0.059	2.30587e-20	chr3_113219753_113220490	BOC	3403	distal
1.38969e-25	0.583511	0.221	0.032	1.98335e-20	chr9_70053529_70054526	MAMDC2	9949	distal
7.68571e-32	0.583482	0.274	0.04	1.0969e-26	chr5_150790081_150790807	SMIM3	12136	distal
6.42675e-22	0.583433	0.223	0.036	9.17219e-17	chr2_48993845_48994986	FSHR	159496	distal
1.57946e-30	0.583263	0.286	0.049	2.2542e-25	chr2_205678634_205680440	NRP2	-2060	distal
2.19598e-19	0.582714	0.227	0.044	3.13408e-14	chr6_35453960_35454783	FANCE	1600	distal
1.59298e-24	0.582518	0.209	0.026	2.27349e-19	chr6_134246980_134247897	SGK1	-69075	distal
1.94237e-23	0.580842	0.274	0.048	2.77213e-18	chr9_108351244_108352099			intergenic
1.15861e-41	0.58052	0.348	0.061	1.65355e-36	chr1_173122745_173123835	TNFSF18	-71782	distal
1.94658e-27	0.5794	0.265	0.044	2.77814e-22	chr17_76550558_76551456	CYGB	0	promoter
3.63121e-28	0.579106	0.258	0.045	5.18243e-23	chr7_129853267_129854380	UBE2H	98252	distal
6.1824e-31	0.57866	0.285	0.041	8.82345e-26	chr3_123719096_123720825	MYLK	73017	distal
1.6118e-26	0.577991	0.223	0.032	2.30034e-21	chr19_58538060_58538995	TRIM28	-5474	distal
1.09951e-31	0.577239	0.304	0.055	1.56921e-26	chr2_109720628_109722556	RGPD5	-70202	distal
4.66833e-50	0.577195	0.412	0.08	6.66259e-45	chr1_202084603_202087486	GPR37L1	-35372	distal
6.08034e-19	0.576822	0.208	0.035	8.6778e-14	chr12_43305834_43306508			intergenic
3.84418e-36	0.576478	0.329	0.063	5.48638e-31	chr2_26273953_26274767	HADHB	12933	distal
1.24967e-30	0.575212	0.299	0.046	1.78352e-25	chr16_19135399_19137669	ITPRIPL2	21017	distal
5.41926e-23	0.574648	0.248	0.049	7.73431e-18	chr14_80973849_80974852	TSHR	18195	distal
3.70865e-36	0.574065	0.366	0.087	5.29295e-31	chr1_89889956_89891134	LRRC8D	68036	distal
1.51016e-28	0.573969	0.295	0.069	2.15529e-23	chr21_45408833_45410848	COL18A1	3697	distal
1.54352e-20	0.572942	0.243	0.048	2.20289e-15	chr12_25648360_25649216	IFLTD1	0	promoter
1.46411e-31	0.572468	0.276	0.05	2.08957e-26	chr19_45670494_45671405	GIPR	2238	distal
5.65895e-21	0.571933	0.236	0.041	8.0764e-16	chr13_33633946_33635046	RFC3	-183003	distal
3.80988e-27	0.571252	0.239	0.038	5.43742e-22	chr10_34280465_34281390	PARD3	91144	distal
3.51378e-21	0.57107	0.224	0.042	5.01483e-16	chr18_8987143_8988684	NDUFV2	-113946	distal
9.05816e-38	0.571	0.361	0.073	1.29277e-32	chr14_32472756_32474493	AKAP6	143357	distal
1.69215e-18	0.570971	0.215	0.044	2.41502e-13	chr16_68995077_68995688	HAS3	-109876	distal
4.31434e-30	0.570346	0.308	0.062	6.15738e-25	chr6_89385070_89385933	RRAGD	26138	distal
4.05559e-19	0.569997	0.209	0.036	5.7881e-14	chr12_116443639_116444753	MAP1LC3B2	-114628	distal
1.06363e-37	0.568421	0.27	0.032	1.518e-32	chr17_17709801_17712085	RAI1	28329	distal
3.42736e-19	0.567862	0.212	0.037	4.89149e-14	chr11_103850338_103851891	DDI1	-184689	distal
1.39717e-33	0.567116	0.263	0.039	1.99403e-28	chr8_142474600_142476258	ADGRB1	10585	distal
2.95425e-34	0.566937	0.261	0.036	4.21628e-29	chr13_44218510_44221275	SMIM2	-57253	distal
7.34046e-23	0.566654	0.214	0.034	1.04762e-17	chr16_74830578_74831827	FA2H	-55753	distal
1.11649e-24	0.566089	0.229	0.031	1.59345e-19	chr17_2102834_2103837	HIC1	46525	distal
1.55013e-31	0.566044	0.324	0.063	2.21233e-26	chr6_168264524_168265339	DACT2	54372	distal
3.90966e-39	0.566024	0.332	0.048	5.57983e-34	chr1_43858019_43859027	ARTN	-74293	distal
3.5364e-20	0.565213	0.229	0.051	5.04711e-15	chr1_34328166_34329043	C1orf94	150497	distal
7.69651e-34	0.563548	0.239	0.028	1.09844e-28	chr16_28538224_28539682	NUPR1	0	promoter
1.15147e-36	0.563496	0.347	0.063	1.64336e-31	chr8_80752911_80754204	ZNF704	120578	distal
2.70247e-34	0.563242	0.242	0.031	3.85693e-29	chr7_74031989_74034409	ELN	3802	distal
1.40878e-22	0.563215	0.255	0.056	2.01059e-17	chr3_72123810_72124550			intergenic
1.47691e-21	0.562568	0.215	0.036	2.10783e-16	chr7_121744164_121745215	PTPRZ1	-127874	distal
3.51052e-33	0.562389	0.327	0.068	5.01019e-28	chr8_127426510_127427415	POU5F1B	17485	distal
1.02291e-28	0.562246	0.33	0.067	1.45989e-23	chr2_67997149_67998180	C1D	64803	distal
2.41436e-29	0.561508	0.32	0.069	3.44575e-24	chr3_189304341_189305806	TPRG1	132368	distal
2.05325e-50	0.561307	0.37	0.055	2.93037e-45	chr2_739763_741120	TMEM18	-62324	distal
2.81498e-72	0.560903	0.512	0.093	4.01751e-67	chr19_10288574_10293736	ICAM5	0	promoter
4.45408e-24	0.560358	0.255	0.047	6.35682e-19	chr11_64684126_64684911	NRXN2	29001	distal
1.01302e-27	0.558943	0.252	0.046	1.44578e-22	chr3_19146512_19148702	KCNH8	0	promoter
2.48758e-19	0.558693	0.221	0.039	3.55024e-14	chr1_9798055_9798887	CLSTN1	25098	distal
3.97387e-19	0.557704	0.201	0.034	5.67147e-14	chr18_23883038_23883948	LAMA3	9994	distal
6.50578e-29	0.556578	0.255	0.034	9.28499e-24	chr1_8889862_8890892	ENO1	-10612	distal
4.71233e-20	0.556023	0.22	0.042	6.72539e-15	chr8_35235037_35236610	UNC5D	0	promoter
6.29387e-21	0.55594	0.224	0.037	8.98255e-16	chr7_12719069_12719971	ARL4A	31435	distal
6.52001e-25	0.554704	0.206	0.026	9.30529e-20	chr16_19138455_19139047	ITPRIPL2	24073	distal
4.00096e-30	0.554212	0.268	0.046	5.71013e-25	chr19_5308344_5310095	PTPRS	-21956	distal
4.81399e-36	0.552651	0.317	0.052	6.87048e-31	chr1_27299265_27301270	TMEM222	-20875	distal
3.81512e-22	0.552044	0.261	0.052	5.4449e-17	chr12_25585041_25586184	IFLTD1	-31758	distal
2.52776e-34	0.551519	0.335	0.067	3.60759e-29	chr15_38217206_38218735	SPRED1	-33591	distal
5.5323e-39	0.551092	0.251	0.028	7.89564e-34	chr19_13978054_13979581	PODNL1	-24662	distal
3.26076e-25	0.550356	0.218	0.04	4.65373e-20	chr1_41365402_41367440	FOXO6	3472	distal
6.14637e-20	0.550342	0.227	0.044	8.77203e-15	chr17_44971847_44972682	C1QL1	-3776	distal
5.50773e-19	0.549403	0.229	0.04	7.86058e-14	chr12_32869908_32871132	PKP2	25625	distal
1.79951e-30	0.548918	0.353	0.082	2.56824e-25	chr1_3697772_3700062	TP73	0	promoter
1.03675e-16	0.547866	0.217	0.047	1.47963e-11	chr1_206075691_206076740	C1orf186	-6823	distal
1.28379e-35	0.547716	0.335	0.061	1.83222e-30	chr5_127870890_127872788	CCDC192	167502	distal
4.93014e-20	0.546693	0.226	0.044	7.03625e-15	chr13_44309723_44311527	SERP2	-62315	distal
2.05895e-29	0.546337	0.335	0.07	2.93852e-24	chr19_41195393_41196553	CYP2S1	2345	distal
2.92039e-20	0.545773	0.206	0.035	4.16795e-15	chr10_12241703_12242502	CDC123	45481	distal
7.26996e-26	0.545751	0.274	0.053	1.03756e-20	chr7_7415903_7416799	COL28A1	119055	distal
8.12185e-40	0.545122	0.296	0.041	1.15914e-34	chr19_2982714_2984477	TLE6	5135	distal
1.64081e-20	0.544868	0.226	0.043	2.34174e-15	chr22_25176018_25176734	CRYBB3	-23116	distal
2.51068e-22	0.544398	0.233	0.038	3.58322e-17	chr15_47665681_47666691	SEMA6D	-50672	distal
6.54121e-18	0.544345	0.212	0.039	9.33555e-13	chr9_134992523_134993329	FCN1	-74560	distal
2.35502e-24	0.543982	0.23	0.041	3.36106e-19	chr4_23904191_23905376	PPARGC1A	-14114	distal
8.4097e-24	0.54354	0.295	0.07	1.20022e-18	chr11_27429403_27430611	LGR4	41704	distal
4.41131e-29	0.54302	0.267	0.044	6.29578e-24	chr21_38984973_38986319	ETS2	179143	distal
1.54007e-32	0.542101	0.33	0.057	2.19797e-27	chr10_122085136_122086081	TACC2	-26958	distal
2.31672e-41	0.541774	0.338	0.061	3.30639e-36	chr12_6225642_6227141	CD9	0	promoter
4.60348e-30	0.541732	0.288	0.055	6.57005e-25	chr4_89836097_89838243	SNCA	0	promoter
1.60299e-18	0.541598	0.209	0.043	2.28777e-13	chr2_54380464_54381162	C2orf73	49500	distal
6.8543e-29	0.539788	0.296	0.05	9.78238e-24	chr1_96415900_96417395			intergenic
2.60795e-18	0.53968	0.202	0.042	3.72204e-13	chr3_24388488_24390147	THRB	96449	distal
4.33782e-21	0.539184	0.214	0.034	6.19089e-16	chr6_140462479_140463570			intergenic
1.15306e-27	0.539103	0.26	0.042	1.64564e-22	chr1_152001211_152002155	S100A10	-6821	distal
1.0222e-19	0.538352	0.218	0.04	1.45887e-14	chr6_40936646_40937366	UNC5CL	97770	distal
1.94543e-23	0.538298	0.242	0.042	2.77649e-18	chr9_109452807_109453970	PTPN3	-1423	distal
2.70871e-21	0.538155	0.22	0.031	3.86584e-16	chr8_140717929_140719002	PTK2	0	promoter
6.11697e-20	0.53789	0.221	0.046	8.73008e-15	chr2_234502300_234503198	ARL4C	-5247	distal
5.77305e-20	0.537519	0.24	0.042	8.23924e-15	chr13_99180265_99181181	UBAC2	-19593	distal
9.60561e-14	0.537497	0.201	0.049	1.3709e-08	chr11_112334233_112334997	PLET1	-73373	distal
1.68393e-26	0.537297	0.276	0.046	2.40329e-21	chr3_64163066_64164260	PRICKLE2	61222	distal
4.14325e-19	0.537088	0.215	0.042	5.91321e-14	chr9_33620954_33621746	TRBV20OR9-2	3193	distal
1.39301e-33	0.536581	0.304	0.052	1.98809e-28	chr9_37963870_37965339	SLC25A51	-59737	distal
1.47842e-24	0.536018	0.283	0.06	2.10999e-19	chr10_118501072_118502320	PRLHR	93050	distal
4.70382e-32	0.53392	0.351	0.072	6.71324e-27	chr5_35129207_35130655	PRLR	-11085	distal
4.41125e-31	0.533662	0.326	0.07	6.29569e-26	chr3_190533300_190534256	IL1RAP	19199	distal
4.94668e-25	0.533185	0.254	0.043	7.05985e-20	chr19_45548008_45548767	OPA3	36053	distal
9.4336e-18	0.533152	0.205	0.037	1.34635e-12	chr17_9104868_9106432	NTN1	83327	distal
4.87548e-36	0.532641	0.33	0.062	6.95824e-31	chr15_73981671_73983821	STOML1	8403	distal
1.35664e-34	0.531641	0.322	0.065	1.93619e-29	chr12_116533071_116534982	MAP1LC3B2	-24399	distal
1.64511e-19	0.531481	0.205	0.028	2.34789e-14	chr2_43073245_43073892	ZFP36L2	152718	distal
4.98837e-23	0.531234	0.237	0.039	7.11935e-18	chr20_2236247_2237658	TGM3	-58343	distal
1.28511e-36	0.531142	0.341	0.064	1.8341e-31	chr5_178286330_178289805	COL23A1	17130	distal
3.15693e-38	0.530666	0.414	0.102	4.50554e-33	chr1_9834525_9837073	CLSTN1	-9999	distal
8.51467e-22	0.530376	0.235	0.049	1.2152e-16	chr9_27124962_27125626	TEK	15547	distal
6.61714e-21	0.529799	0.258	0.058	9.44392e-16	chr13_22406742_22407835			intergenic
8.60591e-25	0.529582	0.249	0.046	1.22823e-19	chr22_18157061_18157910	USP18	7163	distal
4.84339e-21	0.529247	0.204	0.032	6.91244e-16	chr12_50220228_50221686	LIMA1	663	distal
8.41891e-24	0.529225	0.214	0.038	1.20154e-18	chr14_74978685_74981468	EIF2B2	-21443	distal
1.64836e-21	0.52878	0.209	0.032	2.35252e-16	chr11_121550178_121551041	SORL1	-15684	distal
8.66675e-19	0.528565	0.212	0.044	1.23691e-13	chr6_53928919_53930329	MLIP	-88587	distal
3.21716e-19	0.528192	0.22	0.04	4.5915e-14	chr8_37328255_37329715			intergenic
3.25179e-23	0.527543	0.285	0.053	4.64093e-18	chr1_152023858_152024985	S100A11	12051	distal
2.6561e-20	0.526325	0.229	0.043	3.79076e-15	chr7_129969737_129971134	UBE2H	-16788	distal
8.98303e-23	0.526063	0.257	0.053	1.28205e-17	chr12_95396720_95398070	METAP2	-75881	distal
1.69644e-22	0.526	0.27	0.06	2.42114e-17	chr2_138072087_138072862	HNMT	107615	distal
6.23896e-29	0.525594	0.319	0.072	8.90418e-24	chr19_47509194_47510559	NAPA	4462	distal
1.49822e-20	0.525209	0.202	0.035	2.13825e-15	chr2_85546135_85547243	MAT2A	6494	distal
8.43979e-36	0.524782	0.257	0.032	1.20452e-30	chr17_2011285_2012478	RTN4RL1	12868	distal
1.34729e-74	0.524362	0.615	0.159	1.92284e-69	chr3_48597892_48599963	COL7A1	-2625	distal
7.86791e-21	0.522574	0.236	0.046	1.1229e-15	chr12_75820609_75821404			intergenic
1.15175e-41	0.522131	0.392	0.075	1.64377e-36	chr7_17094756_17096191	AHR	-35999	distal
3.11351e-14	0.521216	0.205	0.052	4.44357e-09	chr6_15132671_15133473	JARID2	-112823	distal
1.08999e-24	0.520718	0.271	0.048	1.55562e-19	chr3_45088400_45089343	CDCP1	57080	distal
7.30066e-25	0.520646	0.28	0.062	1.04194e-19	chr4_109301745_109303509	COL25A1	0	promoter
1.30228e-16	0.520297	0.204	0.035	1.85861e-11	chr7_69739138_69740295	AUTS2	-84276	distal
3.69404e-27	0.520229	0.31	0.069	5.2721e-22	chr9_108602834_108603709			intergenic
1.63176e-37	0.519728	0.376	0.076	2.32883e-32	chr3_69540774_69543186	FRMD4B	-154701	distal
2.36412e-28	0.519575	0.332	0.082	3.37405e-23	chr20_18252343_18253426	ZNF133	-34857	distal
8.53124e-33	0.519229	0.299	0.052	1.21757e-27	chr17_7716708_7718177	DNAH2	0	promoter
5.36056e-19	0.518576	0.235	0.049	7.65054e-14	chr3_40068535_40069191	MYRIP	-30820	distal
2.51183e-18	0.51756	0.221	0.041	3.58486e-13	chr6_51473007_51474737			intergenic
1.21511e-29	0.51748	0.252	0.035	1.73419e-24	chr9_91060247_91061429			intergenic
3.98451e-22	0.516666	0.252	0.047	5.68666e-17	chr1_7334432_7335740			intergenic
3.31536e-49	0.516442	0.453	0.1	4.73165e-44	chr14_75399778_75401842	JDP2	-25874	distal
1.31471e-16	0.516003	0.214	0.038	1.87634e-11	chr9_131731152_131732607	RAPGEF1	4932	distal
1.79835e-14	0.515652	0.206	0.04	2.56659e-09	chr7_36658552_36659504	AOAH	64946	distal
3.20829e-20	0.515622	0.218	0.04	4.57884e-15	chr3_30357180_30358382			intergenic
1.06318e-19	0.515576	0.235	0.044	1.51735e-14	chr16_48535981_48538596	N4BP1	71614	distal
9.3972e-22	0.51485	0.23	0.038	1.34116e-16	chr5_67377566_67378667	CD180	-180767	distal
1.58868e-28	0.514365	0.302	0.062	2.26735e-23	chr15_58257944_58259536	ALDH1A2	19728	distal
5.43971e-25	0.513579	0.296	0.062	7.7635e-20	chr17_4881540_4882417	C17orf107	-17001	distal
4.18871e-18	0.513077	0.206	0.034	5.97808e-13	chr3_196665886_196666614	NRROS	26201	distal
6.27209e-18	0.512914	0.211	0.046	8.95147e-13	chr1_206004754_206006222	RAB7B	-1293	distal
1.70361e-18	0.512362	0.257	0.055	2.43138e-13	chr1_35441812_35442892	KIAA0319L	11816	distal
5.01804e-27	0.511669	0.329	0.071	7.1617e-22	chr3_24128196_24129993	THRB	35603	distal
2.42283e-15	0.511564	0.204	0.057	3.45785e-10	chr11_117511433_117513137	CEP164	183579	distal
1.62602e-24	0.511389	0.279	0.052	2.32064e-19	chr1_244370723_244372237	C1orf100	18089	distal
4.01442e-18	0.510815	0.205	0.039	5.72935e-13	chr18_23281786_23282641	CABLES1	125962	distal
6.42554e-27	0.510555	0.311	0.067	9.17047e-22	chr17_14942242_14943215			intergenic
1.40462e-13	0.510006	0.209	0.049	2.00465e-08	chr14_21109616_21110230	ZNF219	-4894	distal
8.03376e-22	0.509901	0.205	0.03	1.14657e-16	chr1_21933234_21934393	HSPG2	2905	distal
1.6403e-18	0.509357	0.251	0.062	2.34102e-13	chr15_93566596_93567393			intergenic
1.103e-22	0.509109	0.27	0.058	1.57418e-17	chr2_65611563_65613125	SPRED2	-179386	distal
4.49902e-10	0.508845	0.239	0.075	6.42095e-05	chr14_104510637_104511432	C14orf180	-68252	distal
8.61361e-72	0.508315	0.559	0.125	1.22933e-66	chr19_49338138_49340724	CD37	2712	distal
1.00838e-18	0.508265	0.261	0.056	1.43915e-13	chr6_12577408_12579220	PHACTR1	-137585	distal
2.31311e-30	0.507955	0.342	0.075	3.30125e-25	chr3_23647991_23649555	UBE2E2	148386	distal
5.72483e-21	0.507467	0.274	0.062	8.17043e-16	chr1_208085871_208086956	PLXNA2	157365	distal
1.10178e-21	0.507266	0.235	0.046	1.57246e-16	chr1_223319328_223320726	SUSD4	43334	distal
7.40761e-23	0.506645	0.246	0.044	1.05721e-17	chr9_69252236_69253580	TJP2	47075	distal
7.51221e-30	0.506479	0.313	0.058	1.07213e-24	chr9_86433978_86434972	ZCCHC6	-79524	distal
2.72505e-27	0.506459	0.276	0.05	3.88916e-22	chr10_5950318_5952163	IL15RA	25330	distal
3.92213e-32	0.505782	0.279	0.053	5.59763e-27	chr21_43757425_43759228	PDXK	16006	distal
3.02799e-19	0.505765	0.237	0.045	4.32152e-14	chr20_48298752_48299600			intergenic
6.02753e-26	0.5055	0.255	0.04	8.60243e-21	chr16_69481908_69483034	CYB5B	57229	distal
3.30753e-30	0.505075	0.327	0.065	4.72048e-25	chr11_119360929_119362344	USP2	1864	distal
2.4511e-27	0.504006	0.296	0.058	3.49818e-22	chr22_32644105_32645159	SYN3	-102389	distal
2.20309e-13	0.504002	0.208	0.056	3.14423e-08	chr5_110951205_110951920	TSLP	-118142	distal
4.34001e-26	0.503863	0.31	0.068	6.19402e-21	chr9_98222215_98223930	TBC1D2	-8665	distal
8.16661e-19	0.502631	0.229	0.048	1.16553e-13	chr7_391208_392048	WI2-2373I1.1	101039	distal
2.94929e-16	0.502043	0.252	0.059	4.20919e-11	chr2_226446653_226448364			intergenic
1.08475e-14	0.501675	0.209	0.043	1.54815e-09	chr19_39110103_39110808	PAK4	-14974	distal
3.65201e-18	0.501498	0.252	0.065	5.21212e-13	chr14_23137365_23138599	SLC7A8	15803	distal
1.80295e-30	0.501468	0.391	0.107	2.57316e-25	chr10_103881436_103882447	SH3PXD2A	-25893	distal
1.31035e-27	0.501465	0.291	0.055	1.87012e-22	chr5_138503507_138505416	ETF1	36296	distal
1.45034e-22	0.501115	0.248	0.052	2.06992e-17	chr12_124803863_124804832	SCARB1	12876	distal
3.21933e-19	0.50077	0.233	0.047	4.5946e-14	chr21_45874826_45875595	PCBP3	-20699	distal
1.45925e-29	0.500596	0.336	0.069	2.08262e-24	chr21_15300022_15302150			intergenic
3.96185e-32	0.50046	0.28	0.044	5.65432e-27	chr2_43519567_43520440	THADA	71981	distal
3.12931e-23	0.500276	0.215	0.031	4.46612e-18	chr20_57993521_57994668	C20orf85	-156236	distal
3.4284e-22	0.500216	0.271	0.049	4.89298e-17	chr13_99009963_99010753	DOCK9	5300	distal
4.80343e-28	0.499854	0.302	0.065	6.85541e-23	chr18_59927039_59927906	PMAIP1	27024	distal
1.1163e-37	0.499808	0.338	0.056	1.59317e-32	chr16_15672341_15673538	NDE1	22115	distal
1.03427e-23	0.499399	0.299	0.069	1.47609e-18	chr7_96952828_96954535	DLX6	-51013	distal
2.54014e-17	0.498841	0.236	0.046	3.62526e-12	chr7_74079047_74079776	LIMK1	-3157	distal
4.69751e-18	0.498576	0.214	0.042	6.70424e-13	chr9_13513509_13514418			intergenic
7.83885e-20	0.498504	0.208	0.033	1.11875e-14	chr10_29826176_29827288	SVIL	-90372	distal
2.85389e-15	0.498425	0.211	0.046	4.07305e-10	chr1_230122218_230123090	GALNT2	55010	distal
3.97645e-19	0.498183	0.236	0.049	5.67515e-14	chr1_153577093_153578122	S100A2	-9203	distal
2.71128e-34	0.49817	0.364	0.082	3.86952e-29	chr19_47445905_47448147	SLC8A2	23726	distal
1.04705e-29	0.498088	0.336	0.079	1.49434e-24	chr3_184338315_184339704	FAM131A	0	promoter
7.60976e-35	0.497937	0.35	0.061	1.08606e-29	chr3_157099071_157100343	CCNL1	59752	distal
2.07804e-24	0.497669	0.305	0.069	2.96575e-19	chr22_44088833_44089847	PARVB	19773	distal
6.46067e-22	0.497367	0.258	0.055	9.22061e-17	chr11_128908272_128909836	KCNJ5	-1348	distal
4.62165e-25	0.497041	0.288	0.059	6.59597e-20	chr17_41510195_41513984	KRT13	-4582	distal
2.90858e-18	0.497036	0.226	0.045	4.1511e-13	chr5_127648871_127649656	CTXN3	0	promoter
3.68169e-24	0.496249	0.299	0.066	5.25447e-19	chr8_55938642_55940420	LYN	58808	distal
1.18646e-20	0.495781	0.211	0.037	1.6933e-15	chr3_152258308_152259001	MBNL1	-9039	distal
1.75095e-18	0.495287	0.201	0.036	2.49894e-13	chr22_23225407_23226583	BCR	45043	distal
4.02594e-32	0.49526	0.314	0.059	5.74578e-27	chr2_106885811_106887785	ST6GAL2	0	promoter
1.2788e-21	0.49497	0.221	0.035	1.82509e-16	chr12_48486154_48487161	C12orf54	2915	distal
1.23883e-19	0.494693	0.233	0.048	1.76805e-14	chr11_7600164_7600837	PPFIBP2	2979	distal
9.12795e-35	0.494643	0.379	0.082	1.30273e-29	chr12_59040072_59042214	LRIG3	-119550	distal
1.64543e-24	0.494388	0.236	0.04	2.34835e-19	chr16_30490089_30490849	ITGAL	17339	distal
7.48208e-24	0.494304	0.317	0.066	1.06783e-18	chr1_11316328_11317341	UBIAD1	42801	distal
2.67185e-21	0.493634	0.279	0.059	3.81324e-16	chr10_110862096_110862922	PDCD4	-8873	distal
3.84865e-17	0.493288	0.237	0.054	5.49275e-12	chr18_38750813_38752895			intergenic
1.11317e-18	0.492027	0.23	0.047	1.58871e-13	chr2_229343657_229344670	PID1	-72372	distal
7.70084e-21	0.49146	0.254	0.051	1.09906e-15	chr17_1746839_1747805	SERPINF2	3814	distal
5.16992e-60	0.49078	0.407	0.065	7.37846e-55	chr19_49361213_49364168	DKKL1;TEAD2	0;0	promoter;promoter
5.77205e-17	0.490289	0.239	0.063	8.23781e-12	chr3_23991728_23992774	NKIRAS1	-45137	distal
2.39055e-14	0.490126	0.204	0.045	3.41178e-09	chr10_24214836_24215892	KIAA1217	5673	distal
2.72514e-16	0.489752	0.202	0.038	3.88929e-11	chr12_6266637_6267822	CD9	40310	distal
4.45762e-18	0.48942	0.224	0.046	6.36186e-13	chr5_146042456_146043323	PLAC8L1	61047	distal
7.71076e-35	0.489285	0.432	0.114	1.10047e-29	chr22_37688957_37691397	RP1-37E16.12	2544	distal
2.79967e-17	0.489278	0.224	0.044	3.99566e-12	chr10_121627720_121629194	FGFR2	-29262	distal
5.02319e-25	0.489178	0.338	0.082	7.16904e-20	chr22_46514044_46515872	CELSR1	21299	distal
5.62179e-24	0.488417	0.245	0.042	8.02336e-19	chr14_75711150_75712427	TTLL5	-32703	distal
8.865e-27	0.487908	0.24	0.035	1.2652e-21	chr10_110502751_110504894	DUSP5	4914	distal
1.24012e-63	0.4878	0.478	0.09	1.76989e-58	chr2_54454935_54458041	SPTBN1	0	promoter
3.26182e-29	0.487181	0.289	0.059	4.65523e-24	chr12_108773606_108774836	CORO1C	-42010	distal
1.1247e-26	0.486923	0.302	0.058	1.60515e-21	chr8_117946287_117947301	EXT1	164553	distal
2.79397e-30	0.486246	0.339	0.072	3.98753e-25	chr4_183832604_183833749	STOX2	34913	distal
7.15962e-20	0.48588	0.255	0.054	1.02181e-14	chr12_8037875_8039266	FOXJ2	4516	distal
8.19349e-16	0.485475	0.218	0.047	1.16937e-10	chr1_17289466_17290249	PADI4	-17946	distal
1.461e-26	0.484996	0.23	0.037	2.08512e-21	chr10_7666385_7668371	ITIH5	0	promoter
6.88078e-26	0.484219	0.276	0.059	9.82018e-21	chr2_20370062_20370717	PUM2	-19212	distal
3.9001e-36	0.484011	0.438	0.121	5.56618e-31	chr6_43495274_43497088	TJAP1	0	promoter
4.78919e-37	0.483463	0.413	0.095	6.83509e-32	chr11_128939565_128943292	TP53AIP1	0	promoter
3.4739e-24	0.483404	0.273	0.053	4.95792e-19	chr22_23278697_23280320	BCR	98333	distal
3.17956e-22	0.482775	0.201	0.034	4.53784e-17	chr12_95548006_95549300	USP44	0	promoter
1.21912e-38	0.481482	0.323	0.051	1.73992e-33	chr5_147481439_147484805	DPYSL3	25252	distal
8.57677e-42	0.48144	0.432	0.107	1.22407e-36	chr17_30707935_30710444	CRLF3	114333	distal
2.02902e-23	0.480609	0.245	0.042	2.8958e-18	chr14_93043184_93044587	ITPK1	70693	distal
2.91399e-28	0.479612	0.327	0.071	4.15882e-23	chr17_41617124_41621523	KRT17	3019	distal
3.00467e-19	0.478849	0.224	0.048	4.28823e-14	chr2_95333571_95334433	KCNIP3	-12295	distal
2.15357e-43	0.478041	0.379	0.074	3.07355e-38	chr21_45642347_45644455	PCBP3	0	promoter
1.60823e-15	0.477472	0.211	0.045	2.29525e-10	chr5_96823726_96824495	ERAP1	-15626	distal
3.38805e-14	0.477449	0.22	0.056	4.83539e-09	chr16_57910607_57912300	CNGB1	58813	distal
1.46341e-30	0.477383	0.28	0.047	2.08856e-25	chr3_58576013_58578128	FAM107A	0	promoter
3.32249e-23	0.477375	0.338	0.086	4.74183e-18	chr1_18936944_18939778	RP13-279N23.2	-15823	distal
2.45571e-17	0.476573	0.257	0.073	3.50477e-12	chr1_10765064_10766472	CASZ1	30177	distal
3.41413e-17	0.476529	0.237	0.048	4.87262e-12	chr5_139414570_139415846	SPATA24	-10483	distal
3.50741e-29	0.476444	0.403	0.1	5.00574e-24	chr2_158760754_158762293	DAPL1	-33024	distal
9.88209e-16	0.476201	0.221	0.05	1.41036e-10	chr6_168318205_168321096	DACT2	0	promoter
1.39731e-29	0.475782	0.229	0.036	1.99422e-24	chr17_7650206_7652156	ATP1B2	0	promoter
2.47982e-17	0.475556	0.209	0.044	3.53917e-12	chr16_8878090_8879020	RP11-77H9.1	-2614	distal
9.67742e-20	0.474837	0.285	0.07	1.38115e-14	chr17_80363487_80364971	ENDOV	-50196	distal
3.05832e-17	0.474204	0.215	0.047	4.36481e-12	chr5_58201838_58202582			intergenic
2.94724e-19	0.473728	0.243	0.053	4.20628e-14	chr1_222754233_222755168	FAM177B	7705	distal
9.37637e-21	0.473254	0.258	0.048	1.33819e-15	chr1_6742948_6744301	CAMTA1	-41023	distal
2.5488e-23	0.472913	0.251	0.04	3.63762e-18	chr16_14013362_14014634	MKL2	-56688	distal
3.27276e-18	0.472583	0.218	0.048	4.67085e-13	chr17_33666862_33668006			intergenic
3.38572e-35	0.472533	0.33	0.061	4.83207e-30	chr7_90211186_90212408	STEAP2	0	promoter
3.94431e-34	0.472335	0.441	0.112	5.62927e-29	chr9_130199312_130202154	NCS1	0	promoter
1.27248e-51	0.471826	0.481	0.106	1.81607e-46	chr2_226798206_226801831	IRS1	0	promoter
1.80343e-33	0.471243	0.366	0.082	2.57384e-28	chr15_75693731_75697569	CSPG4	15280	distal
1.30252e-19	0.471211	0.208	0.037	1.85894e-14	chr12_90090870_90091757			intergenic
4.81702e-24	0.471189	0.319	0.069	6.87481e-19	chr12_49776259_49777428	TMBIM6	23296	distal
1.0101e-22	0.470894	0.209	0.028	1.44161e-17	chr1_13583558_13584864	PDPN	0	promoter
6.46397e-27	0.470774	0.327	0.083	9.22532e-22	chr18_10035117_10036150	VAPA	121056	distal
1.06176e-58	0.470671	0.503	0.099	1.51534e-53	chr3_61559609_61565033	PTPRG	0	promoter
3.1068e-21	0.470617	0.285	0.076	4.434e-16	chr10_112810600_112812555	TCF7L2	-137695	distal
4.23978e-18	0.470606	0.215	0.043	6.05097e-13	chr18_63336193_63336943	BCL2	-16065	distal
3.6821e-18	0.470506	0.202	0.033	5.25506e-13	chr17_17180002_17180921	PLD6	25395	distal
2.10205e-34	0.470176	0.336	0.071	3.00003e-29	chr20_63651494_63654115	STMN3	0	promoter
2.55133e-20	0.469351	0.229	0.036	3.64123e-15	chr3_149575354_149576689	WWTR1	81337	distal
5.17891e-20	0.468513	0.243	0.057	7.39129e-15	chr19_4976207_4977142	KDM4B	7076	distal
3.38821e-17	0.468475	0.215	0.044	4.83562e-12	chr11_9802198_9803000	SWAP70	138122	distal
5.09237e-20	0.468357	0.274	0.064	7.26778e-15	chr2_31401382_31402168	XDH	12548	distal
7.00743e-16	0.467364	0.209	0.044	1.00009e-10	chr7_1979733_1980705			intergenic
2.11761e-15	0.467324	0.214	0.048	3.02223e-10	chr8_10736088_10737056	SOX7	-5576	distal
1.26929e-17	0.46701	0.214	0.046	1.81152e-12	chr7_368787_370382	WI2-2373I1.1	78618	distal
1.80456e-20	0.466788	0.264	0.065	2.57546e-15	chr5_151580806_151582699	FAT2	-11862	distal
4.30661e-17	0.466158	0.28	0.068	6.14635e-12	chr6_40506806_40507567	LRFN2	79899	distal
1.71312e-19	0.465776	0.257	0.065	2.44495e-14	chr1_15282985_15283999	FHAD1	-21763	distal
5.46923e-57	0.465038	0.473	0.092	7.80563e-52	chr10_31602357_31604593			intergenic
1.0173e-18	0.465027	0.248	0.053	1.45188e-13	chr1_19429498_19430755	CAPZB	-9747	distal
1.67692e-23	0.464984	0.251	0.048	2.39329e-18	chr15_91955711_91956914	SLCO3A1	101856	distal
1.65776e-36	0.464631	0.429	0.105	2.36594e-31	chr3_37944548_37946790	VILL	-41269	distal
6.24634e-11	0.464552	0.202	0.05	8.91471e-06	chr3_23720656_23721413	UBE2E1	-84490	distal
3.71435e-23	0.464247	0.298	0.066	5.30108e-18	chr1_156475377_156476172	MEF2D	7259	distal
3.55051e-30	0.464086	0.386	0.095	5.06726e-25	chr9_97876599_97877710	FOXE1	23346	distal
1.22551e-19	0.463855	0.24	0.056	1.74903e-14	chr13_48400088_48401372	LPAR6	14439	distal
2.1893e-27	0.463784	0.251	0.038	3.12455e-22	chr3_139533737_139535495	RBP1	4093	distal
2.41103e-27	0.462848	0.351	0.08	3.44099e-22	chr3_100954422_100955519	ABI3BP	37935	distal
3.44015e-17	0.462778	0.208	0.043	4.90975e-12	chr2_171271876_171272497	TLK1	-40562	distal
1.53027e-19	0.462188	0.276	0.072	2.18398e-14	chr17_37449550_37450993	DUSP14	-38838	distal
2.25322e-14	0.461461	0.212	0.045	3.21578e-09	chr7_74267830_74268728	RFC2	-13372	distal
5.11084e-27	0.461144	0.36	0.091	7.29414e-22	chr3_14156083_14157597	LSM3	-20761	distal
3.31784e-31	0.460785	0.392	0.094	4.73519e-26	chr12_108696011_108697045	CORO1C	0	promoter
3.42361e-19	0.460742	0.24	0.059	4.88614e-14	chr4_168816334_168817186	PALLD	-14855	distal
8.92128e-34	0.460389	0.42	0.107	1.27324e-28	chr6_30810670_30811531	IER3	-66116	distal
6.10738e-28	0.460094	0.339	0.08	8.7164e-23	chr19_3284680_3286238	NFIC	-28165	distal
5.11208e-26	0.459126	0.335	0.084	7.29591e-21	chr16_68644467_68646499	CDH3	0	promoter
1.95036e-21	0.458564	0.257	0.053	2.78354e-16	chr5_72485431_72487474	ZNF366	20254	distal
2.71165e-28	0.457589	0.357	0.09	3.87003e-23	chr8_57861013_57862566	FAM110B	-131988	distal
7.09254e-22	0.457155	0.295	0.068	1.01224e-16	chr1_172496984_172497771	SUCO	-34578	distal
6.53779e-18	0.456732	0.236	0.046	9.33067e-13	chr12_1115473_1116610	ERC1	87702	distal
2.76295e-20	0.456063	0.28	0.063	3.94326e-15	chr16_7443700_7445313	RBFOX1	110951	distal
3.27754e-29	0.455939	0.336	0.073	4.67767e-24	chr10_12270618_12271587	CDC123	74396	distal
1.04258e-23	0.455331	0.342	0.094	1.48796e-18	chr10_1600524_1601722	ADARB2	135755	distal
2.61624e-22	0.455119	0.245	0.05	3.73388e-17	chr11_126317644_126319802	DCPS	13893	distal
1.29544e-21	0.454917	0.224	0.036	1.84884e-16	chr13_35994058_35995122	DCLK1	136185	distal
9.98524e-61	0.454625	0.537	0.127	1.42508e-55	chr12_4268843_4275895	CCND2	0	promoter
2.19895e-14	0.454485	0.204	0.048	3.13832e-09	chr16_14650474_14651149	BFAR	17543	distal
5.64493e-15	0.454272	0.202	0.051	8.05639e-10	chr17_58740946_58741680	PPM1E	-14189	distal
1.17489e-37	0.453881	0.379	0.067	1.67679e-32	chr1_155010811_155012762	ZBTB7B	-1686	distal
2.09245e-12	0.453865	0.212	0.054	2.98632e-07	chr12_122096470_122097278	MLXIP	17749	distal
1.0422e-19	0.453364	0.248	0.055	1.48742e-14	chr11_102685074_102686094	MMP27	19713	distal
1.81321e-11	0.452942	0.209	0.052	2.5878e-06	chr9_478967_480349	KANK1	8677	distal
1.47672e-19	0.452814	0.267	0.063	2.10756e-14	chr7_7328872_7331945	C1GALT1	94553	distal
5.0982e-17	0.452338	0.227	0.058	7.2761e-12	chr20_50587224_50588546	FAM65C	48344	distal
2.93112e-14	0.451857	0.221	0.05	4.18326e-09	chr5_17305852_17306716	BASP1	88293	distal
3.85648e-15	0.451705	0.209	0.043	5.50393e-10	chr17_42624007_42624678	FAM134C	-13384	distal
6.3602e-34	0.451684	0.456	0.128	9.07721e-29	chr1_19033576_19034775	UBR4	47466	distal
2.94396e-14	0.451677	0.208	0.048	4.20159e-09	chr1_162687607_162688889	DDR2	55138	distal
1.78556e-18	0.451485	0.243	0.048	2.54833e-13	chr14_23141697_23143229	SLC7A8	11173	distal
7.73352e-20	0.451298	0.285	0.062	1.10372e-14	chr22_46584103_46585076	GRAMD4	-35326	distal
3.44862e-23	0.45077	0.304	0.069	4.92184e-18	chr7_47335867_47336678			intergenic
4.60017e-21	0.450396	0.288	0.07	6.56532e-16	chr7_76423178_76424232	ZP3	-675	promoter
6.72824e-18	0.450374	0.26	0.056	9.60248e-13	chr5_58403770_58405585	PLK2	54555	distal
4.39376e-49	0.449477	0.563	0.169	6.27073e-44	chr2_218894313_218898825	WNT10A	13951	distal
1.47275e-22	0.449128	0.292	0.061	2.10189e-17	chr7_93043247_93044809	SAMD9	73215	distal
9.46842e-23	0.448511	0.249	0.047	1.35132e-17	chr11_118151610_118153600	SCN4B	0	promoter
6.61012e-26	0.448084	0.376	0.1	9.4339e-21	chr8_48870007_48872418	SNAI2	49012	distal
2.02671e-21	0.447642	0.239	0.042	2.89251e-16	chr16_72927355_72928527	ZFHX3	119849	distal
4.06473e-25	0.447522	0.294	0.061	5.80114e-20	chr17_40909219_40910915	KRT20	-23992	distal
1.29524e-17	0.447392	0.215	0.052	1.84856e-12	chr9_116100604_116101995	PAPPA	-51809	distal
9.78014e-22	0.446467	0.257	0.054	1.39581e-16	chr11_95337030_95338983	SESN3	-104489	distal
1.02957e-24	0.446442	0.276	0.061	1.46939e-19	chr11_57637498_57639614	YPEL4	7903	distal
1.18824e-16	0.446169	0.246	0.054	1.69585e-11	chr6_170178101_170179644	DLL1	110830	distal
8.60264e-28	0.44584	0.335	0.079	1.22776e-22	chr2_207239071_207240578	KLF7	-71825	distal
1.22772e-21	0.44571	0.283	0.065	1.75219e-16	chr6_30828178_30829107	DDR1	-51742	distal
2.46773e-17	0.444506	0.271	0.06	3.52192e-12	chr4_40445959_40447342	RBM47	67417	distal
9.72298e-24	0.443751	0.308	0.072	1.38765e-18	chr16_81644983_81646008	CMIP	0	promoter
2.88268e-43	0.443493	0.44	0.105	4.11413e-38	chr6_30690363_30691884	NRM	0	promoter
7.9482e-31	0.443342	0.283	0.053	1.13436e-25	chr1_145891156_145892614	ANKRD35	-5290	distal
5.87699e-19	0.442673	0.233	0.045	8.38758e-14	chr3_11185512_11187159	HRH1	30985	distal
1.33163e-41	0.44251	0.435	0.105	1.90049e-36	chr5_132257116_132261290	PDLIM4	0	promoter
2.10681e-15	0.44246	0.209	0.047	3.00682e-10	chr7_42099702_42100486	GLI3	51935	distal
8.48284e-14	0.442454	0.201	0.042	1.21066e-08	chr17_49555176_49556764	NXPH3	-19094	distal
8.41466e-38	0.44234	0.394	0.088	1.20093e-32	chr5_38844805_38847044	OSMR	0	promoter
7.31249e-13	0.442209	0.201	0.048	1.04363e-07	chr8_30710778_30711550	GSR	16286	distal
6.87162e-38	0.441645	0.568	0.203	9.80711e-33	chr22_27473287_27475935			intergenic
1.08685e-26	0.441592	0.31	0.071	1.55114e-21	chr10_62082658_62085055	ARID5B	33448	distal
8.07197e-35	0.441381	0.425	0.115	1.15202e-29	chr6_121780070_121781612			intergenic
1.51311e-50	0.441285	0.577	0.185	2.15949e-45	chr6_11769855_11772922	ADTRP	5882	distal
3.8727e-14	0.441133	0.209	0.053	5.52707e-09	chr7_42232134_42232795	GLI3	4219	distal
1.00273e-31	0.44098	0.379	0.085	1.43109e-26	chr1_153490103_153491277	S100A7	-29402	distal
4.40635e-18	0.440715	0.249	0.051	6.28869e-13	chr17_72631389_72632659			intergenic
7.27002e-20	0.440631	0.316	0.085	1.03757e-14	chr14_23170915_23172604	SLC7A8	-4450	distal
1.35644e-25	0.440399	0.363	0.092	1.93589e-20	chr19_38674281_38675405	ACTN4	26536	distal
1.9118e-24	0.440327	0.332	0.082	2.7285e-19	chr15_72196346_72198304	GRAMD2	0	promoter
1.81636e-19	0.440234	0.232	0.043	2.59228e-14	chr3_61682503_61683553	PTPRG	120593	distal
1.21405e-14	0.440081	0.248	0.061	1.73269e-09	chr1_206889944_206891076	IL24	-6367	distal
1.19968e-23	0.439886	0.316	0.078	1.71217e-18	chr2_60213577_60214767			intergenic
3.48594e-20	0.439811	0.263	0.061	4.97511e-15	chr9_121156094_121156873	CNTRL	-670	promoter
1.87579e-21	0.439737	0.236	0.045	2.67711e-16	chr21_34526510_34527379	RCAN1	0	promoter
5.37766e-22	0.43971	0.32	0.08	7.67495e-17	chr3_141830388_141831201	ATP1B3	-45413	distal
8.82838e-21	0.439354	0.277	0.073	1.25998e-15	chr17_41650514_41652906	KRT17	-25937	distal
7.28855e-19	0.43895	0.201	0.042	1.04021e-13	chr10_11741925_11744079	ECHDC3	0	promoter
4.01578e-14	0.438471	0.221	0.058	5.73128e-09	chr11_12189460_12190164	MICAL2	27305	distal
1.25658e-15	0.43826	0.214	0.043	1.79338e-10	chr9_127628742_127630157	STXBP1	16382	distal
1.25083e-14	0.43801	0.204	0.043	1.78517e-09	chr22_43777054_43777776	EFCAB6	34415	distal
1.8543e-23	0.437848	0.265	0.046	2.64644e-18	chr6_42045397_42046880	CCND3	1829	distal
1.52368e-17	0.437776	0.249	0.059	2.17458e-12	chr1_160951338_160952818	ITLN2	1982	distal
2.5407e-27	0.437445	0.277	0.053	3.62606e-22	chr19_459614_462535	SHC2	0	promoter
3.01077e-24	0.436882	0.335	0.086	4.29695e-19	chr1_10634282_10636438	PEX14	159396	distal
8.6196e-16	0.436816	0.206	0.059	1.23018e-10	chr7_46786024_46786742			intergenic
3.36684e-27	0.436813	0.305	0.069	4.80513e-22	chr15_32029310_32031212	CHRNA7	0	promoter
8.86658e-14	0.436801	0.229	0.047	1.26543e-08	chr5_150298922_150300191	ARSI	2763	distal
2.23045e-17	0.436356	0.236	0.049	3.18327e-12	chr1_38138387_38139261	POU3F1	-91593	distal
1.95076e-22	0.435691	0.333	0.081	2.78411e-17	chr11_34609681_34610974	EHF	-10137	distal
5.10186e-20	0.435553	0.277	0.077	7.28132e-15	chr14_68676334_68677836	ZFP36L1	113408	distal
4.9078e-18	0.435376	0.246	0.059	7.00436e-13	chr1_107572517_107573333	VAV3	115172	distal
8.51775e-22	0.434945	0.237	0.053	1.21564e-16	chr16_2467310_2469292	NTN3	-2207	distal
2.04591e-21	0.434827	0.257	0.059	2.9199e-16	chr9_92506024_92506895	ASPN	-23518	distal
6.25485e-20	0.434808	0.229	0.043	8.92686e-15	chr14_68139761_68140763			intergenic
1.29242e-35	0.434492	0.419	0.112	1.84452e-30	chr11_13007989_13011471	RASSF10	0	promoter
4.98011e-14	0.433796	0.206	0.045	7.10756e-09	chr1_231357760_231358483	SPRTN	19505	distal
3.73817e-24	0.433281	0.264	0.047	5.33507e-19	chr1_37995599_37996835	SF3A3	-4678	distal
3.00123e-14	0.433091	0.226	0.055	4.28332e-09	chr2_108957067_108958669	EDAR	30601	distal
2.77575e-23	0.432624	0.227	0.045	3.96152e-18	chr11_114162445_114164560	NNMT	-93271	distal
4.22649e-17	0.432457	0.217	0.055	6.032e-12	chr7_139034983_139036421	ZC3HAV1L	0	promoter
2.84835e-23	0.431979	0.292	0.064	4.06514e-18	chr1_152167670_152168624	RPTN	-8442	distal
3.76437e-12	0.431968	0.201	0.056	5.37247e-07	chr21_28734407_28735202	N6AMT1	150170	distal
5.20035e-41	0.431856	0.496	0.145	7.42189e-36	chr21_45403009_45406871	COL18A1	0	promoter
5.08769e-20	0.431729	0.268	0.06	7.2611e-15	chr7_47361382_47362369	TNS3	177233	distal
5.68582e-12	0.431661	0.211	0.049	8.11474e-07	chr4_152970212_152970977	FHDC1	27230	distal
1.02579e-23	0.431642	0.279	0.051	1.464e-18	chr10_29646039_29647435	SVIL	-11067	distal
5.34397e-23	0.431585	0.286	0.067	7.62686e-18	chr17_40348530_40350806	RARA	6168	distal
3.0687e-21	0.431444	0.273	0.062	4.37962e-16	chr1_203769374_203770119	LAX1	4198	distal
1.31361e-22	0.430679	0.341	0.088	1.87476e-17	chr18_3305198_3306764	MYL12B	42243	distal
6.78378e-17	0.430364	0.245	0.054	9.68174e-12	chr6_47034365_47035468	ADGRF1	6827	distal
1.56809e-12	0.430299	0.211	0.047	2.23796e-07	chr21_35738185_35739203			intergenic
1.59245e-18	0.429313	0.251	0.052	2.27273e-13	chr7_129184806_129185691	SMO	-3181	distal
1.85772e-30	0.429071	0.403	0.105	2.65132e-25	chr16_57372063_57374724	CX3CL1	0	promoter
5.54609e-17	0.429024	0.208	0.044	7.91533e-12	chr6_106560990_106562421	AIM1	49136	distal
7.78781e-19	0.428921	0.255	0.068	1.11147e-13	chr19_49063983_49065591	CTB-60B18.23	0	promoter
2.08586e-22	0.428857	0.28	0.07	2.97691e-17	chr12_49087919_49088884	DHH	5936	distal
9.92374e-23	0.428343	0.324	0.081	1.41631e-17	chr8_118142449_118143307	EXT1	-30596	distal
9.33747e-32	0.428044	0.358	0.085	1.33263e-26	chr21_41612116_41614023	TMPRSS2	-103957	distal
2.79206e-36	0.427975	0.437	0.112	3.9848e-31	chr2_66574534_66577816	MEIS1	135214	distal
6.80194e-21	0.427576	0.273	0.057	9.70766e-16	chr21_17446533_17447328	CXADR	-65054	distal
5.98434e-21	0.427242	0.212	0.042	8.5408e-16	chr2_218805632_218806843	CYP27A1	23877	distal
2.95414e-20	0.427238	0.251	0.05	4.21612e-15	chr10_89277979_89278660	IFIT2	-5034	distal
2.11748e-22	0.427051	0.302	0.071	3.02205e-17	chr2_173990926_173992722	SP3	-25224	distal
2.77739e-12	0.426763	0.211	0.059	3.96386e-07	chr3_187808556_187810343	BCL6	-62829	distal
3.74515e-22	0.426559	0.294	0.073	5.34504e-17	chr6_43454258_43456303	DLK2	0	promoter
5.69263e-25	0.426383	0.33	0.082	8.12447e-20	chr1_183804454_183805757	RGL1	0	promoter
9.46275e-16	0.425878	0.252	0.062	1.35051e-10	chr4_99436522_99438802	ADH7	-785	promoter
1.01101e-19	0.425516	0.267	0.061	1.44291e-14	chr2_96664887_96665714	FER1L5	22051	distal
6.03053e-29	0.4255	0.429	0.136	8.60671e-24	chr1_209415635_209417553	CAMK1G	-166164	distal
1.19819e-18	0.424775	0.276	0.069	1.71004e-13	chr18_12026792_12029117	IMPA2	45123	distal
2.77884e-25	0.423795	0.31	0.066	3.96594e-20	chr8_96493324_96495588	SDC2	0	promoter
2.64412e-13	0.422975	0.249	0.063	3.77366e-08	chr2_234240972_234242550	SPP2	190274	distal
2.83758e-20	0.422812	0.232	0.054	4.04977e-15	chr5_15008408_15009803	ANKH	-136623	distal
3.60763e-13	0.42279	0.201	0.045	5.14877e-08	chr1_207240586_207241400	CD55	-79976	distal
9.02854e-12	0.422406	0.208	0.049	1.28854e-06	chr6_8334045_8335103	SLC35B3	100381	distal
4.04686e-15	0.422281	0.212	0.048	5.77564e-10	chr12_19410404_19412241	AEBP2	6339	distal
8.28036e-28	0.421763	0.263	0.051	1.18176e-22	chr3_39176727_39178428	XIRP1	14167	distal
5.54872e-22	0.421669	0.304	0.071	7.91908e-17	chr12_50246227_50247728	LIMA1	-23522	distal
2.72733e-13	0.421523	0.239	0.064	3.89242e-08	chr9_127583583_127584710	STXBP1	4214	distal
1.00735e-19	0.421124	0.286	0.074	1.43768e-14	chr1_160407552_160408935	VANGL2	6967	distal
4.34823e-56	0.421092	0.636	0.212	6.20575e-51	chr8_42289508_42293409	IKBKB	17426	distal
3.32179e-13	0.420783	0.206	0.049	4.74083e-08	chr4_6448411_6450149	PPP2R2C	22298	distal
3.17971e-17	0.420374	0.23	0.062	4.53804e-12	chr7_54946253_54947608	EGFR	-71413	distal
5.7826e-14	0.420249	0.221	0.053	8.25287e-09	chr17_31533482_31534977	RAB11FIP4	45483	distal
7.18449e-23	0.420176	0.276	0.065	1.02536e-17	chr19_3046143_3048166	TLE2	0	promoter
1.03151e-13	0.420137	0.206	0.045	1.47215e-08	chr2_191201918_191202818	MYO1B	-42458	distal
3.20701e-13	0.419767	0.209	0.051	4.57701e-08	chr14_63992655_63993403	SYNE2	-69379	distal
3.45336e-25	0.419749	0.357	0.094	4.9286e-20	chr19_55188764_55189922	SYT5	-8323	distal
2.58565e-17	0.419639	0.26	0.065	3.69022e-12	chr16_68985794_68986824	HAS3	-118740	distal
3.38777e-21	0.419574	0.316	0.081	4.83499e-16	chr13_44306003_44308384	SERP2	-65458	distal
4.10662e-18	0.419378	0.242	0.052	5.86093e-13	chr18_48133199_48134161	ZBTB7C	3201	distal
7.78159e-27	0.419302	0.375	0.099	1.11058e-21	chr6_134347734_134349019	SGK1	-29676	distal
1.60637e-11	0.419179	0.209	0.048	2.29259e-06	chr11_120271564_120272807	POU2F3	31371	distal
2.03156e-20	0.41911	0.261	0.059	2.89942e-15	chr17_50638553_50639760	ABCC3	3697	distal
2.21377e-20	0.419006	0.279	0.066	3.15946e-15	chr8_78515695_78516809	PKIA	0	promoter
1.58255e-19	0.418659	0.265	0.051	2.2586e-14	chr18_48996916_48998830	SMAD7	-46205	distal
2.98739e-18	0.418595	0.249	0.052	4.26357e-13	chr12_89160433_89161292	DUSP6	189880	distal
9.50725e-47	0.417676	0.563	0.184	1.35687e-41	chr17_41518011_41523064	KRT15	0	promoter
1.37785e-15	0.417631	0.267	0.071	1.96646e-10	chr16_27505240_27506215	GTF3C1	43692	distal
5.48794e-11	0.417551	0.215	0.059	7.83233e-06	chr1_205340882_205341778	KLHDC8A	14801	distal
1.54045e-36	0.417172	0.425	0.098	2.19852e-31	chr19_14205359_14207831	ADGRL1	0	promoter
5.71239e-22	0.416991	0.323	0.079	8.15266e-17	chr11_82995849_82997869	RAB30	0	promoter
1.2261e-39	0.416428	0.55	0.19	1.74988e-34	chr1_228058990_228061203	ARF1	-21457	distal
6.77092e-16	0.415802	0.237	0.057	9.66339e-11	chr2_120472768_120474243	INHBB	126626	distal
2.83483e-31	0.41505	0.392	0.104	4.04584e-26	chr6_75203884_75206749	COL12A1	0	promoter
5.00609e-16	0.414881	0.274	0.07	7.14464e-11	chr1_116408086_116410318	ATP1A1	24717	distal
3.90202e-27	0.414613	0.324	0.075	5.56893e-22	chr16_56190529_56191933	GNAO1	0	promoter
5.67448e-21	0.414262	0.263	0.062	8.09857e-16	chr15_55587552_55589078	PYGO1	0	promoter
5.22619e-15	0.414123	0.22	0.045	7.45877e-10	chr3_49905815_49906898	MST1R	-1942	distal
2.98656e-16	0.414073	0.242	0.064	4.26238e-11	chr17_41347931_41348824	KRT33A	1989	distal
2.34316e-19	0.41406	0.243	0.057	3.34413e-14	chr3_50502693_50504450	CACNA2D2	0	promoter
2.79927e-21	0.414026	0.267	0.059	3.99509e-16	chr5_7849713_7851548	C5orf49	0	promoter
1.13228e-13	0.413646	0.206	0.047	1.61598e-08	chr20_35307915_35308839	FAM83C	-15514	distal
7.65803e-18	0.413568	0.261	0.059	1.09295e-12	chr16_22070364_22071799	VWA3A	-20743	distal
1.20012e-27	0.412843	0.447	0.13	1.7128e-22	chr12_52523709_52526468	KRT5	-3022	distal
1.10102e-11	0.412761	0.223	0.058	1.57137e-06	chr10_120965581_120966384	WDR11	114407	distal
1.28215e-12	0.41273	0.217	0.053	1.82988e-07	chr16_68901697_68902821	TANGO6	58092	distal
3.18353e-24	0.412413	0.277	0.048	4.54351e-19	chr2_218002650_218005933	TNS1	4489	distal
1.96701e-25	0.412362	0.28	0.057	2.80729e-20	chr10_131981267_131982901	BNIP3	0	promoter
1.92848e-14	0.411875	0.237	0.057	2.75231e-09	chr16_30567077_30568728	ZNF688	2908	distal
1.7901e-18	0.411862	0.299	0.075	2.55481e-13	chr14_22369979_22371435	TRAV41	49792	distal
7.00398e-14	0.41165	0.204	0.056	9.996e-09	chr19_7550905_7551809	PNPLA6	15200	distal
9.15329e-16	0.411028	0.208	0.053	1.30635e-10	chr13_32253860_32255367	ZAR1L	56588	distal
1.65012e-16	0.41062	0.243	0.06	2.35503e-11	chr16_23145016_23146106	USP31	3165	distal
1.36737e-16	0.410358	0.201	0.037	1.9515e-11	chr8_85835839_85837317			intergenic
9.11816e-21	0.409925	0.248	0.054	1.30133e-15	chr17_81480149_81481974	ACTG1	30782	distal
6.48396e-12	0.409832	0.217	0.054	9.25384e-07	chr15_98154734_98155403	ARRDC4	194037	distal
5.00065e-22	0.409701	0.279	0.061	7.13688e-17	chr2_218879542_218881312	WNT10A	0	promoter
5.676e-18	0.40956	0.295	0.076	8.10074e-13	chr18_24026326_24027827	TTC39C	9693	distal
3.96123e-21	0.409422	0.332	0.094	5.65343e-16	chr9_20319479_20320440	MLLT3	62030	distal
7.04737e-25	0.40919	0.354	0.095	1.00579e-19	chr16_23423235_23425043	COG7	28138	distal
8.96434e-18	0.408481	0.265	0.066	1.27938e-12	chr20_45114241_45116267	WFDC5	0	promoter
1.43568e-29	0.408229	0.445	0.13	2.04899e-24	chr1_43021377_43022654	SLC2A1	-62201	distal
7.45078e-43	0.408071	0.484	0.143	1.06337e-37	chr19_18435466_18442188	ISYNA1	0	promoter
5.84128e-22	0.407928	0.302	0.069	8.33662e-17	chr5_96613964_96615614	CAST	-46459	distal
1.09937e-15	0.407493	0.223	0.057	1.56901e-10	chr4_76688710_76689939	SHROOM3	49194	distal
3.07262e-20	0.407199	0.236	0.053	4.38521e-15	chr15_101201249_101202010	CHSY1	49923	distal
1.08554e-25	0.407194	0.345	0.09	1.54927e-20	chr3_134381646_134382424	AMOTL2	-6167	distal
1.56816e-16	0.407135	0.27	0.067	2.23806e-11	chr3_133422493_133424028	BFSP2	22499	distal
9.89652e-15	0.40711	0.211	0.046	1.41242e-09	chrX_2703680_2704595	CD99	12320	distal
1.6637e-19	0.406172	0.232	0.047	2.37442e-14	chr22_45317436_45318826	FAM118A	7313	distal
2.9898e-22	0.406004	0.294	0.066	4.26701e-17	chr3_186097447_186099814	ETV5	8862	distal
4.97002e-13	0.40587	0.209	0.058	7.09316e-08	chr7_96920771_96922202	DLX6	-83346	distal
4.73195e-31	0.405823	0.459	0.141	6.7534e-26	chr8_102756476_102759352	KLF10	-100574	distal
6.33578e-31	0.40572	0.407	0.112	9.04236e-26	chr7_24755028_24758249	DFNA5	0	promoter
1.247e-15	0.405227	0.288	0.074	1.7797e-10	chr17_44086507_44087488	G6PC3	15773	distal
1.42827e-16	0.405094	0.236	0.061	2.03842e-11	chr6_32148279_32149482	PRRT1	2471	distal
9.74754e-17	0.405059	0.283	0.071	1.39116e-11	chr10_124653815_124655706	FAM53B	87265	distal
8.09251e-15	0.404996	0.232	0.055	1.15495e-09	chr2_234203019_234203766	SPP2	152321	distal
4.78751e-19	0.404781	0.299	0.081	6.83268e-14	chr12_32919220_32921872	PKP2	-22380	distal
1.54747e-50	0.404395	0.385	0.07	2.20854e-45	chr12_52005817_52010885	GRASP	0	promoter
2.64791e-25	0.404373	0.335	0.099	3.77907e-20	chr12_52903288_52905575	KRT8	1044	distal
9.8324e-15	0.404034	0.292	0.089	1.40327e-09	chr6_74991476_74992396			intergenic
5.9027e-11	0.403552	0.214	0.044	8.42427e-06	chr9_108609279_108610601			intergenic
1.28796e-17	0.403456	0.282	0.07	1.83817e-12	chr5_132224798_132226104	P4HA2	1139	distal
3.49715e-18	0.40332	0.302	0.079	4.9911e-13	chr6_18487879_18489334	RNF144B	100530	distal
3.64302e-13	0.403071	0.245	0.06	5.19928e-08	chr2_67489264_67490716	ETAA1	91941	distal
1.30684e-10	0.403014	0.202	0.054	1.86511e-05	chr2_17416844_17417557	RAD51AP2	100883	distal
1.83499e-17	0.402931	0.283	0.073	2.61888e-12	chr17_28505510_28506707	FOXN1	0	promoter
3.24549e-17	0.402915	0.273	0.073	4.63193e-12	chr6_113648423_113650919			intergenic
1.00412e-14	0.402889	0.226	0.048	1.43307e-09	chr9_19155109_19157182	PLIN2	-27533	distal
3.05286e-24	0.402854	0.32	0.07	4.35701e-19	chr20_19992861_19994323	NAA20	-22793	distal
1.77032e-17	0.402436	0.255	0.055	2.52659e-12	chr1_185645556_185646869	HMCN1	-87682	distal
5.53149e-17	0.402403	0.214	0.045	7.89449e-12	chr1_31700419_31701896	COL16A1	2424	distal
4.6455e-17	0.402169	0.251	0.064	6.63001e-12	chr1_94647923_94649024	F3	-106123	distal
2.06353e-30	0.402059	0.385	0.099	2.94505e-25	chr2_27705664_27706914	SLC4A1AP	41776	distal
1.26055e-12	0.401959	0.202	0.049	1.79905e-07	chr13_46595225_46596802	LRCH1	41966	distal
1.53289e-16	0.401907	0.235	0.049	2.18772e-11	chr22_25153895_25155025	KIAA1671	42054	distal
5.43427e-12	0.401862	0.227	0.055	7.75574e-07	chr1_85494823_85496046	DDAH1	-29683	distal
3.50091e-23	0.401484	0.379	0.118	4.99646e-18	chr22_32050550_32051445	SLC5A1	7519	distal
3.49957e-12	0.401469	0.224	0.057	4.99455e-07	chr2_17620150_17621328	VSNL1	78991	distal
3.08445e-23	0.401267	0.33	0.088	4.4021e-18	chr12_57095639_57096988	NAB2	6546	distal
4.81592e-16	0.400689	0.24	0.065	6.87323e-11	chr11_62921167_62924435	CHRM1	0	promoter
3.8603e-14	0.400485	0.249	0.064	5.50939e-09	chr12_95608152_95609014	USP44	-56662	distal
6.65998e-17	0.400426	0.232	0.048	9.50506e-12	chr20_44572501_44573624	PKIG	-8925	distal
3.61114e-24	0.400419	0.296	0.071	5.15378e-19	chr17_19726431_19728839	SLC47A2	-9701	distal
1.88913e-15	0.399915	0.232	0.066	2.69614e-10	chr16_89201111_89202369	SLC22A31	0	promoter
2.15456e-34	0.399815	0.367	0.083	3.07496e-29	chr2_55419110_55420724	CCDC88A	0	promoter
1.24087e-21	0.399337	0.254	0.054	1.77096e-16	chr12_130160911_130163584	FZD10	0	promoter
5.65059e-19	0.399156	0.236	0.048	8.06447e-14	chr6_125946105_125946842	HINT3	-9939	distal
1.00978e-14	0.399097	0.232	0.052	1.44115e-09	chr16_2992406_2993224	LA16c-380H5.3	4151	distal
3.4287e-17	0.399047	0.304	0.079	4.89341e-12	chr16_74888153_74888998	WDR59	95829	distal
1.43081e-16	0.398832	0.201	0.039	2.04203e-11	chr1_161305555_161306784	MPZ	688	distal
3.44355e-13	0.398804	0.237	0.071	4.9146e-08	chr7_70709875_70710692	AUTS2	11309	distal
7.53303e-31	0.39803	0.335	0.074	1.07511e-25	chr4_121070225_121073359	NDNF	0	promoter
2.5939e-19	0.397593	0.227	0.048	3.70199e-14	chr19_13001409_13004800	NFIX	5572	distal
1.70858e-17	0.397103	0.273	0.07	2.43846e-12	chr21_37763169_37765978	KCNJ6	150469	distal
5.7459e-18	0.396908	0.308	0.096	8.20049e-13	chr1_201298391_201300705	PKP1	14689	distal
7.04971e-14	0.396658	0.224	0.053	1.00613e-08	chr13_73610527_73611496			intergenic
3.35987e-12	0.396436	0.208	0.054	4.79517e-07	chr4_169152982_169154314	SH3RF1	116792	distal
9.88879e-20	0.396432	0.291	0.074	1.41132e-14	chr11_66408274_66409334	NPAS4	-11670	distal
3.58924e-27	0.396017	0.36	0.097	5.12253e-22	chr19_41218419_41220796	AXL	0	promoter
1.12767e-14	0.395749	0.248	0.065	1.6094e-09	chr22_19129618_19130436	TSSK2	-372	promoter
3.27509e-12	0.395384	0.242	0.069	4.67417e-07	chr6_134502712_134504436	SGK1	-184654	distal
1.0608e-24	0.394812	0.314	0.071	1.51396e-19	chr2_217992976_217996936	TNS1	13486	distal
1.47757e-22	0.394738	0.237	0.045	2.10878e-17	chr11_120324884_120325935	TMEM136	0	promoter
7.87195e-26	0.394618	0.32	0.079	1.12348e-20	chr6_107488604_107491685	SOBP	0	promoter
3.50107e-20	0.394458	0.289	0.07	4.9967e-15	chr1_27521391_27523470	WASF2	-31233	distal
8.04906e-17	0.39444	0.211	0.038	1.14875e-11	chr17_42097679_42099023	ZNF385C	0	promoter
2.19265e-15	0.394391	0.258	0.063	3.12933e-10	chr16_82626721_82628586	CDH13	0	promoter
3.38411e-25	0.394074	0.378	0.121	4.82976e-20	chr12_53067737_53072336	SPRYD3	7042	distal
8.64961e-34	0.393731	0.333	0.061	1.23446e-28	chr11_57424556_57428101	SLC43A3	0	promoter
1.11255e-42	0.393454	0.426	0.104	1.58782e-37	chr17_65558941_65562323	AXIN2	0	promoter
2.01799e-27	0.393252	0.311	0.07	2.88006e-22	chr19_6065668_6067638	RFX2	-16436	distal
4.47638e-16	0.392838	0.211	0.048	6.38865e-11	chr10_97718200_97719298	MARVELD1	4477	distal
2.54496e-28	0.39247	0.37	0.098	3.63214e-23	chr12_57460903_57463159	GLI1	753	distal
2.57065e-32	0.392361	0.45	0.129	3.6688e-27	chr12_116317923_116321342	MED13L	-40585	distal
6.9512e-23	0.392019	0.323	0.084	9.92069e-18	chr21_42093732_42094638	UMODL1	22416	distal
1.01532e-17	0.392007	0.235	0.059	1.44906e-12	chr19_7862174_7863603	PRR36	10777	distal
5.009e-35	0.391928	0.437	0.106	7.14879e-30	chr1_234530928_234534724	TARBP1	-51825	distal
5.20148e-11	0.391668	0.211	0.064	7.4235e-06	chr4_15990814_15992418	FGFBP2	-27578	distal
9.30768e-20	0.39154	0.354	0.113	1.32838e-14	chr10_80288773_80290397	MAT1A	0	promoter
1.849e-19	0.391032	0.324	0.091	2.63887e-14	chr5_1973479_1975664	IRX4	-86243	distal
2.31922e-17	0.390647	0.26	0.059	3.30997e-12	chr20_41475448_41476633	CHD6	22685	distal
2.24374e-17	0.390411	0.285	0.059	3.20224e-12	chr2_25617936_25619255	DTNB	30968	distal
1.61383e-22	0.390107	0.335	0.084	2.30325e-17	chr10_5466113_5468332	NET1	19503	distal
2.16071e-18	0.389948	0.264	0.06	3.08374e-13	chr14_58636951_58638945	DACT1	0	promoter
6.26875e-16	0.389487	0.257	0.071	8.9467e-11	chr11_126585501_126586456	ST3GAL4	179042	distal
3.38705e-13	0.389233	0.202	0.048	4.83396e-08	chr18_35080345_35081164	MAPRE2	38696	distal
1.38849e-23	0.388907	0.304	0.073	1.98164e-18	chr14_94128991_94130539	IFI27L2	0	promoter
1.05637e-15	0.388859	0.255	0.072	1.50764e-10	chr8_42500967_42501754	SLC20A2	0	promoter
4.50852e-13	0.388609	0.223	0.055	6.43452e-08	chr9_126956805_126958106	RALGPS1	-4119	distal
3.81077e-13	0.388481	0.208	0.047	5.43869e-08	chr17_36978823_36980889	AATF	29949	distal
7.15454e-13	0.388194	0.218	0.059	1.02109e-07	chr15_100596042_100597292	LINS1	4880	distal
3.11031e-24	0.388035	0.299	0.079	4.439e-19	chr16_88802174_88805628	CDT1	0	promoter
3.03583e-13	0.387859	0.24	0.063	4.33271e-08	chr22_46457282_46458219	CELSR1	78952	distal
9.92714e-41	0.387827	0.46	0.126	1.41679e-35	chr20_45910463_45912553	PLTP	0	promoter
2.37553e-36	0.387693	0.444	0.12	3.39033e-31	chr16_423903_426948	RAB11FIP3	0	promoter
9.38912e-12	0.387635	0.227	0.059	1.34001e-06	chr8_8664522_8665684	CLDN23	-36254	distal
7.19704e-25	0.387504	0.383	0.111	1.02716e-19	chr16_30927462_30928843	FBXL19	1813	distal
7.80578e-17	0.387496	0.311	0.089	1.11403e-11	chr12_5503554_5504419	NTF3	9423	distal
6.66841e-18	0.387413	0.274	0.063	9.51709e-13	chr10_33008654_33010863	ITGB1	-50445	distal
1.20677e-48	0.387311	0.588	0.193	1.72229e-43	chr17_7914424_7917231	AC025335.1	0	promoter
1.15521e-11	0.387248	0.214	0.065	1.6487e-06	chr9_131692433_131693133	RAPGEF1	16589	distal
5.76604e-38	0.386819	0.507	0.157	8.22923e-33	chr1_41481948_41486658	EDN2	0	promoter
2.60566e-15	0.386713	0.245	0.064	3.71878e-10	chr2_67953706_67955101	C1D	107882	distal
3.07777e-14	0.38656	0.215	0.062	4.39256e-09	chr17_39625349_39629878	PPP1R1B	0	promoter
2.09539e-45	0.386276	0.577	0.198	2.99052e-40	chr1_159944060_159946866	IGSF9	0	promoter
1.8995e-15	0.38624	0.226	0.055	2.71094e-10	chr16_75377847_75378512	CFDP1	54974	distal
2.70206e-30	0.386177	0.494	0.163	3.85635e-25	chr5_3309516_3311835			intergenic
4.09145e-24	0.385876	0.372	0.097	5.83927e-19	chr5_138609227_138612169	HSPA9	-33783	distal
3.1565e-25	0.385834	0.283	0.057	4.50493e-20	chr19_46637946_46640005	GNG8	-3261	distal
1.90777e-12	0.385597	0.263	0.087	2.72275e-07	chr6_21869048_21870788			intergenic
1.43379e-13	0.385482	0.254	0.079	2.0463e-08	chr15_94673717_94674684			intergenic
9.24248e-25	0.385432	0.294	0.057	1.31908e-19	chr17_43906055_43908513	MPP2	0	promoter
3.24601e-17	0.385278	0.292	0.095	4.63268e-12	chr10_117699650_117701844	EMX2	157206	distal
1.34161e-16	0.384698	0.23	0.051	1.91474e-11	chr17_77407731_77410120	2009-09-01	2655	distal
8.29399e-12	0.384362	0.235	0.076	1.18371e-06	chr19_10554026_10555649	ATG4D	10109	distal
1.25964e-18	0.384346	0.249	0.054	1.79774e-13	chr17_75864201_75865482	WBP2	-7694	distal
1.6289e-15	0.383927	0.206	0.053	2.32476e-10	chr6_26571467_26573016	ABT1	-23936	distal
2.54181e-24	0.383727	0.324	0.09	3.62765e-19	chr19_5827545_5829616	FUT6	2952	distal
9.62333e-20	0.383498	0.295	0.082	1.37343e-14	chr8_143995184_143996609	GRINA	5085	distal
1.3828e-21	0.383422	0.301	0.08	1.97352e-16	chr1_205983617_205984588	RAB7B	9852	distal
5.32327e-13	0.383219	0.236	0.067	7.59732e-08	chr1_1968873_1970652	CFAP74	33186	distal
2.92988e-31	0.38309	0.482	0.153	4.1815e-26	chr17_15944398_15948799	ADORA2B	0	promoter
7.67211e-11	0.382859	0.204	0.052	1.09496e-05	chr10_62019162_62020686	ARID5B	-28525	distal
4.6415e-23	0.382848	0.333	0.1	6.62431e-18	chr7_44306796_44310217	CAMK2B	15205	distal
2.77344e-26	0.382578	0.376	0.096	3.95823e-21	chr1_206908972_206910229	IL24	11529	distal
2.69728e-14	0.382576	0.236	0.059	3.84954e-09	chr13_77583823_77584669	SCEL	48064	distal
1.86131e-40	0.38248	0.527	0.15	2.65645e-35	chr14_53952885_53957448	BMP4	0	promoter
2.79252e-13	0.382283	0.212	0.053	3.98545e-08	chr1_225655098_225656111	ENAH	-1956	distal
3.45144e-31	0.382138	0.453	0.144	4.92586e-26	chr19_33819592_33822262	KCTD15	21207	distal
1.44304e-15	0.381858	0.282	0.095	2.05949e-10	chr22_45468758_45470389	FBLN1	-32494	distal
5.66203e-13	0.381799	0.204	0.049	8.0808e-08	chr8_127218881_127219855	POU5F1B	-102328	distal
1.45857e-24	0.381632	0.267	0.061	2.08166e-19	chr6_29627430_29629259	GABBR1	0	promoter
5.2895e-18	0.381451	0.235	0.052	7.54911e-13	chr15_41620969_41622316	MGA	-38096	distal
1.09038e-12	0.381319	0.242	0.066	1.55619e-07	chr1_164659577_164660830	PBX1	33572	distal
2.52226e-24	0.38114	0.348	0.096	3.59975e-19	chr19_8489169_8490398	PRAM1	12715	distal
4.9603e-13	0.380768	0.242	0.069	7.07929e-08	chr9_4933083_4933820	JAK2	-51425	distal
7.49897e-22	0.380714	0.273	0.061	1.07025e-16	chr11_6418225_6419739	APBB1	0	promoter
2.18044e-24	0.380615	0.389	0.118	3.11191e-19	chr17_75908200_75911133	RP11-552F3.12	2597	distal
9.21941e-14	0.380569	0.239	0.061	1.31578e-08	chr4_153023225_153024596	FHDC1	80243	distal
4.47041e-17	0.379957	0.317	0.1	6.38012e-12	chr10_3635266_3637191	KLF6	148003	distal
1.99022e-11	0.379341	0.218	0.061	2.84042e-06	chr18_22978071_22978967	RBBP8	-37829	distal
1.30107e-14	0.379171	0.22	0.054	1.85687e-09	chr3_66762441_66763788			intergenic
3.80904e-18	0.379073	0.32	0.081	5.43622e-13	chr15_83287417_83289286	BNC1	-2703	distal
8.47305e-09	0.378707	0.201	0.055	0.00120927	chr8_25479170_25479932	CDCA2	19972	distal
1.32774e-10	0.37852	0.202	0.05	1.89494e-05	chr18_31453978_31454675	DSG3	6184	distal
5.87665e-15	0.378422	0.226	0.059	8.38709e-10	chrX_133985144_133986177	GPC3	0	promoter
4.9643e-16	0.378134	0.209	0.043	7.085e-11	chr19_47776326_47777028	SEPW1	-1544	distal
2.59921e-13	0.378044	0.23	0.063	3.70957e-08	chr5_16665893_16667452	FAM134B	-48835	distal
8.82517e-13	0.37795	0.202	0.041	1.25952e-07	chr1_23101463_23103804	LUZP1	65014	distal
2.05177e-17	0.377924	0.329	0.089	2.92826e-12	chr12_75658783_75661198	KRR1	-147162	distal
6.62969e-21	0.377844	0.242	0.047	9.46182e-16	chr22_45006630_45010427	PHF21B	0	promoter
6.29572e-18	0.377629	0.277	0.064	8.98518e-13	chr5_96629567_96630363	CAST	-31710	distal
3.37032e-24	0.377328	0.305	0.075	4.81009e-19	chr19_55353592_55356080	COX6B2	0	promoter
2.39814e-15	0.377304	0.236	0.055	3.4226e-10	chr20_13800524_13801217	NDUFAF5	15475	distal
2.51999e-14	0.377164	0.255	0.064	3.59651e-09	chr5_113166679_113167553	MCC	67125	distal
7.88604e-14	0.37679	0.243	0.075	1.12549e-08	chr13_33213344_33214666	STARD13	-7338	distal
1.50668e-12	0.37654	0.211	0.055	2.15032e-07	chr4_26058411_26059091	SMIM20	144103	distal
5.17025e-17	0.376417	0.341	0.107	7.37893e-12	chr15_99475933_99477223	MEF2A	-88477	distal
7.52604e-16	0.376208	0.274	0.073	1.07411e-10	chr6_154368045_154368876	IPCEF1	-11279	distal
4.70801e-29	0.376151	0.35	0.085	6.71923e-24	chr16_29899080_29900939	ASPHD1;SEZ6L2	0;0	promoter;promoter
4.45334e-18	0.376138	0.286	0.069	6.35576e-13	chr1_202576077_202578699	PPP1R12B	36238	distal
1.44378e-23	0.375856	0.385	0.112	2.06054e-18	chr22_46626879_46628056	GRAMD4	119	distal
4.83372e-16	0.375351	0.242	0.055	6.89864e-11	chr4_85743109_85743804	ARHGAP24	-34902	distal
5.86127e-26	0.375213	0.41	0.12	8.36515e-21	chr6_56659918_56660931	DST	-16922	distal
2.25312e-10	0.375187	0.217	0.068	3.21563e-05	chr10_106436110_106436893			intergenic
8.33779e-17	0.37511	0.246	0.057	1.18996e-11	chr13_43785453_43787613	ENOX1	0	promoter
9.13577e-15	0.374974	0.282	0.075	1.30385e-09	chr10_34768399_34769315	PARD3	46007	distal
2.3739e-20	0.374969	0.267	0.067	3.388e-15	chr1_171840848_171842672	DNM3	0	promoter
5.17801e-12	0.374779	0.204	0.052	7.39e-07	chr1_88060976_88061897			intergenic
2.88119e-27	0.374498	0.394	0.112	4.112e-22	chr5_1003157_1005422	NKD2	-3407	distal
1.24767e-18	0.373911	0.264	0.062	1.78066e-13	chr21_29144993_29146495	MAP3K7CL	14033	distal
2.69053e-16	0.373856	0.208	0.044	3.8399e-11	chr19_2702414_2703117	GNG7	0	promoter
9.63735e-17	0.373855	0.24	0.048	1.37543e-11	chr5_151618843_151620905	FAT2	-49899	distal
9.89532e-21	0.37364	0.263	0.057	1.41225e-15	chr9_134644587_134645804	COL5A1	2783	distal
6.13628e-13	0.373478	0.229	0.075	8.75764e-08	chr2_38720377_38721518	SRSF7	29841	distal
5.81004e-13	0.37346	0.227	0.068	8.29202e-08	chr12_31204930_31206501	FAM60A	117662	distal
9.96921e-23	0.373048	0.329	0.088	1.4228e-17	chr3_136994560_136997417	IL20RB	36696	distal
4.00827e-26	0.372008	0.404	0.117	5.72056e-21	chr17_6550762_6552831	PITPNM3	3630	distal
3.38918e-17	0.371766	0.286	0.079	4.837e-12	chr2_160219955_160222185	ITGB6	-19642	distal
1.94676e-10	0.371641	0.214	0.065	2.77839e-05	chr12_88934239_88934920			intergenic
8.54418e-18	0.371622	0.28	0.077	1.21942e-12	chr11_112320608_112322394	PLET1	-59748	distal
9.45945e-12	0.37129	0.202	0.045	1.35004e-06	chr13_79589463_79590394	NDFIP2	107990	distal
2.6106e-27	0.371185	0.423	0.138	3.72582e-22	chr17_49507859_49510933	NGFR	10469	distal
1.80244e-12	0.371135	0.248	0.065	2.57242e-07	chr18_9719211_9720706	RAB31	11047	distal
6.95904e-35	0.370617	0.376	0.094	9.93187e-30	chr1_25905006_25907359	STMN1	0	promoter
7.50352e-30	0.370498	0.37	0.092	1.07089e-24	chr20_346452_348667	NRSN2	0	promoter
3.38491e-12	0.370188	0.245	0.068	4.8309e-07	chr17_67637557_67638551	NOL11	-79282	distal
3.49482e-31	0.370014	0.361	0.091	4.98777e-26	chr5_147452493_147455686	DPYSL3	0	promoter
1.40144e-11	0.369951	0.217	0.056	2.00012e-06	chr1_174975758_174977279	RABGAP1L	10991	distal
1.19487e-19	0.369655	0.274	0.067	1.70531e-14	chr6_31497444_31499026	MICB	0	promoter
6.37414e-18	0.369343	0.211	0.044	9.09711e-13	chr4_74038205_74039609	CXCL3	0	promoter
8.58287e-30	0.36871	0.431	0.133	1.22494e-24	chr9_88533844_88536346	NXNL2	0	promoter
1.74747e-13	0.368524	0.258	0.069	2.49397e-08	chr10_99656125_99657132	ENTPD7	-2374	distal
4.95198e-21	0.368513	0.347	0.093	7.06742e-16	chr3_48594322_48596296	COL7A1	0	promoter
1.77664e-19	0.368171	0.254	0.06	2.5356e-14	chr2_10404755_10406385	HPCAL1	35992	distal
3.73948e-25	0.368143	0.342	0.082	5.33695e-20	chr19_47718687_47720262	EHD2	5266	distal
2.50671e-09	0.367934	0.202	0.068	0.000357755	chr4_7929093_7930171	AFAP1	9756	distal
2.17538e-16	0.367699	0.243	0.057	3.10469e-11	chr10_115092495_115094237	ATRNL1	0	promoter
7.46903e-17	0.367459	0.301	0.081	1.06597e-11	chr20_38183903_38184611	TGM2	-18531	distal
1.65144e-18	0.36738	0.314	0.09	2.35691e-13	chr10_13659886_13661648	RP11-295P9.13	49840	distal
9.34581e-14	0.367252	0.204	0.047	1.33382e-08	chr22_40654384_40655201	MKL1	-17693	distal
1.54649e-08	0.367119	0.214	0.078	0.00220713	chr1_161260601_161261904	PCP4L1	1875	distal
2.37074e-17	0.366929	0.254	0.068	3.38349e-12	chr12_22275596_22276475	ST8SIA1	58197	distal
1.29368e-14	0.366721	0.223	0.055	1.84632e-09	chr22_45911066_45913204	WNT7B	59512	distal
2.24875e-11	0.366562	0.221	0.06	3.2094e-06	chr2_226114929_226115602			intergenic
3.20305e-25	0.366508	0.41	0.129	4.57136e-20	chr6_3389405_3391350	SLC22A23	53635	distal
8.45551e-10	0.366429	0.211	0.059	0.000120676	chr19_1177216_1178190	SBNO2	-2933	distal
1.3572e-16	0.36626	0.308	0.092	1.93698e-11	chr14_85586942_85588065	FLRT2	56715	distal
9.55383e-15	0.366129	0.249	0.064	1.36351e-09	chr18_59695586_59698000	CCBE1	0	promoter
8.46202e-12	0.366107	0.205	0.046	1.20769e-06	chr6_116450154_116451723	FAM26F	-9647	distal
6.61867e-20	0.365904	0.299	0.075	9.4461e-15	chr12_89162493_89163319	DUSP6	187853	distal
4.51451e-22	0.365815	0.341	0.092	6.44306e-17	chr17_41338775_41340143	KRT33A	10670	distal
3.54624e-23	0.365541	0.386	0.117	5.06116e-18	chr16_2961618_2965480	KREMEN2	0	promoter
2.80387e-13	0.365311	0.204	0.047	4.00165e-08	chr5_119323639_119324826	TNFAIP8	-8349	distal
2.42505e-29	0.365241	0.425	0.135	3.461e-24	chr15_92831358_92833083	RP11-437B10.1	-50330	distal
3.14897e-15	0.364981	0.218	0.052	4.49418e-10	chr12_65891749_65892621	HMGA2	66627	distal
2.2113e-17	0.36495	0.319	0.101	3.15595e-12	chr1_115714350_115715322	CASQ2	53460	distal
4.27657e-10	0.364888	0.208	0.054	6.10347e-05	chr12_4997676_4998491	KCNA5	-45498	distal
5.18218e-23	0.364885	0.367	0.103	7.39596e-18	chr9_91948359_91950795	ROR2	0	promoter
6.74003e-26	0.364747	0.409	0.115	9.6193e-21	chr1_36160754_36162774	MAP7D1	4553	distal
9.4152e-14	0.364144	0.251	0.073	1.34373e-08	chr19_39306503_39308917	LRFN1	6420	distal
2.50975e-13	0.363931	0.218	0.061	3.58189e-08	chr12_41188112_41190765	PDZRN4	0	promoter
2.16112e-16	0.363872	0.258	0.062	3.08433e-11	chr12_25333629_25334341	KRAS	-82693	distal
2.07637e-36	0.36296	0.55	0.192	2.96338e-31	chr3_42514643_42516604	VIPR1	12021	distal
9.07106e-11	0.362905	0.246	0.062	1.29461e-05	chr1_34749786_34750800	GJB5	-4247	distal
1.38503e-24	0.362798	0.329	0.084	1.97671e-19	chr9_120935236_120936961	TRAF1	-6063	distal
1.02638e-10	0.362787	0.236	0.078	1.46484e-05	chr11_1820640_1821479	SYT8	-12965	distal
2.63676e-13	0.362781	0.212	0.05	3.76315e-08	chr12_20212490_20213240	PDE3A	-156005	distal
6.57272e-16	0.362359	0.255	0.063	9.38052e-11	chr12_124457159_124458493	NCOR2	-34605	distal
3.88121e-14	0.362295	0.27	0.079	5.53923e-09	chr16_68658234_68659121	CDH3	13242	distal
1.45378e-17	0.36226	0.288	0.081	2.07482e-12	chr3_190265644_190266445	CLDN1	56031	distal
1.2167e-15	0.361978	0.282	0.074	1.73646e-10	chr3_11600315_11601181	VGLL4	3401	distal
2.37239e-16	0.361822	0.233	0.064	3.38585e-11	chr2_218009791_218011046	TNS1	0	promoter
6.40935e-13	0.361463	0.246	0.069	9.14735e-08	chr2_31302871_31304093	EHD3	68535	distal
3.12803e-16	0.361381	0.226	0.05	4.4643e-11	chr14_61438506_61439744	PRKCH	-45791	distal
4.8641e-16	0.360908	0.279	0.073	6.942e-11	chr18_28175417_28178630	CDH2	0	promoter
5.72124e-13	0.360795	0.209	0.055	8.1653e-08	chr19_43129068_43129800	PSG2	-46400	distal
1.25304e-14	0.360383	0.279	0.091	1.78833e-09	chr2_55153536_55155135	RPS27A	-76768	distal
6.08486e-12	0.360361	0.251	0.07	8.68425e-07	chr7_102008604_102010127	CUX1	190965	distal
6.46728e-21	0.360163	0.364	0.104	9.23004e-16	chr8_27872200_27873978	PBK	-34105	distal
1.1069e-36	0.360013	0.594	0.219	1.57976e-31	chr7_28407538_28412672	CREB5	0	promoter
4.51624e-15	0.359831	0.322	0.096	6.44553e-10	chr17_31787978_31788940	COPRS	70135	distal
9.02347e-16	0.359817	0.248	0.061	1.28782e-10	chr16_67149870_67151969	B3GNT9	0	promoter
5.25345e-23	0.359792	0.372	0.118	7.49768e-18	chr22_36409741_36410742	MYH9	-21674	distal
2.00245e-17	0.359779	0.304	0.083	2.85787e-12	chr6_28984440_28986099	ZNF311	19162	distal
7.72011e-16	0.359657	0.227	0.057	1.10181e-10	chr19_1239572_1240727	ATP5D	-1019	distal
9.24262e-19	0.359636	0.277	0.063	1.3191e-13	chr1_37454784_37455654	ZC3H12A	-18898	distal
3.77669e-47	0.359588	0.565	0.172	5.39005e-42	chr15_66700581_66704316	SMAD6	0	promoter
1.51465e-34	0.359562	0.437	0.113	2.16169e-29	chr7_69596357_69600373	AUTS2	0	promoter
1.25426e-13	0.358948	0.24	0.065	1.79007e-08	chr12_57093184_57094971	NAB2	4091	distal
7.46763e-15	0.358933	0.316	0.098	1.06577e-09	chr5_143177119_143177983			intergenic
1.71393e-11	0.358333	0.233	0.072	2.4461e-06	chr6_47134605_47136301	ADGRF1	-92242	distal
1.20078e-18	0.358108	0.243	0.054	1.71374e-13	chr1_166164878_166167785	FAM78B	0	promoter
1.1639e-14	0.358039	0.252	0.075	1.6611e-09	chr1_10774623_10776994	CASZ1	19655	distal
1.84279e-13	0.35778	0.263	0.068	2.63001e-08	chr16_78683858_78684801			intergenic
8.22623e-18	0.357635	0.235	0.048	1.17404e-12	chr15_98799242_98801088	IGF1R	150199	distal
1.30234e-24	0.35723	0.416	0.134	1.85868e-19	chr9_136619813_136625800	EGFL7	-33056	distal
2.24486e-13	0.357067	0.218	0.048	3.20384e-08	chr12_120648768_120649780	CABP1	-305	promoter
1.83627e-13	0.356958	0.217	0.057	2.6207e-08	chr20_44720471_44721658	WISP2	5227	distal
5.48919e-16	0.356953	0.263	0.074	7.83411e-11	chr1_40315041_40317362	COL9A2	0	promoter
1.08733e-14	0.356437	0.245	0.065	1.55183e-09	chr3_134028805_134030687	SLCO2A1	0	promoter
6.90148e-18	0.356272	0.329	0.099	9.84972e-13	chr16_87206273_87208012	C16orf95	109369	distal
5.65983e-15	0.35564	0.255	0.087	8.07765e-10	chr6_134079359_134080677	SLC2A12	-26723	distal
3.29701e-16	0.355541	0.23	0.057	4.70545e-11	chr19_48613872_48616024	FAM83E	-310	promoter
1.04663e-12	0.355312	0.283	0.089	1.49375e-07	chr1_94620375_94621983	F3	-78575	distal
1.756e-31	0.355073	0.425	0.12	2.50615e-26	chr14_91835650_91837191	TC2N	0	promoter
1.30276e-17	0.354872	0.279	0.075	1.85928e-12	chr6_68634351_68636139	ADGRB3	0	promoter
7.0654e-18	0.354832	0.215	0.053	1.00837e-12	chr9_95515729_95517606	PTCH1	0	promoter
5.98727e-25	0.354787	0.397	0.118	8.54497e-20	chr19_47427152_47428759	MEIS3	-7629	distal
5.90525e-16	0.354756	0.32	0.091	8.42792e-11	chr20_50429221_50431607	PTPN1	-78714	distal
1.59017e-17	0.354746	0.286	0.068	2.26947e-12	chr1_31703568_31705741	COL16A1	0	promoter
3.23903e-12	0.354629	0.26	0.07	4.62271e-07	chr16_19878961_19879824	GPRC5B	5094	distal
8.60798e-14	0.35427	0.255	0.073	1.22852e-08	chr4_38769104_38770728	TLR10	5469	distal
8.75341e-22	0.354199	0.355	0.104	1.24928e-16	chr11_95520403_95521741			intergenic
4.00604e-12	0.354057	0.23	0.063	5.71738e-07	chr2_3282223_3283014	TSSC1	94777	distal
2.45256e-14	0.353985	0.26	0.077	3.50027e-09	chr3_186102756_186104474	ETV5	4202	distal
1.32849e-11	0.353695	0.267	0.083	1.89601e-06	chr18_34990586_34992259	MAPRE2	12343	distal
1.32669e-10	0.353637	0.251	0.072	1.89344e-05	chr5_36689262_36691045	SLC1A3	80934	distal
1.31421e-17	0.353632	0.322	0.101	1.87563e-12	chr5_172897404_172900528	ERGIC1	-4712	distal
5.67144e-13	0.353548	0.214	0.059	8.09422e-08	chr12_20367976_20370249	PDE3A	0	promoter
9.20698e-16	0.353535	0.286	0.081	1.31401e-10	chr10_33125518_33127176	ITGB1	-167309	distal
6.70821e-16	0.353388	0.322	0.107	9.57389e-11	chr4_3765180_3768002	ADRA2C	0	promoter
5.21872e-19	0.353378	0.388	0.117	7.44811e-14	chr4_574910_578066	RP11-1263C18.3	0	promoter
2.28013e-18	0.35312	0.316	0.084	3.25418e-13	chr9_108271452_108272965			intergenic
2.57159e-29	0.353099	0.41	0.114	3.67014e-24	chr5_138491052_138493545	EGR1	25563	distal
2.09167e-15	0.35306	0.245	0.068	2.98521e-10	chr17_75426224_75427016	GRB2	-20515	distal
2.36817e-19	0.352939	0.267	0.063	3.37983e-14	chr9_136550248_136552597	NOTCH1	-4462	distal
3.04566e-22	0.352788	0.351	0.11	4.34674e-17	chr2_28565747_28567503	PLB1	69677	distal
7.69213e-13	0.352517	0.236	0.066	1.09781e-07	chr12_25457936_25458714	IFLTD1	94531	distal
1.0478e-13	0.352471	0.255	0.071	1.49541e-08	chr4_153233635_153234545	TRIM2	10691	distal
9.25296e-12	0.352451	0.255	0.094	1.32057e-06	chr3_23113555_23114455	UBE2E2	-88565	distal
1.92959e-12	0.352094	0.249	0.074	2.75389e-07	chr6_31717506_31718942	LY6G6D	2151	distal
3.95773e-16	0.352034	0.342	0.11	5.64844e-11	chr1_209382822_209385457	CAMK1G	-198260	distal
2.74341e-12	0.351827	0.298	0.11	3.91536e-07	chr4_26127269_26128456	RBPJ	-191254	distal
2.81013e-13	0.351782	0.23	0.058	4.01059e-08	chr6_31185777_31186836	POU5F1	-5046	distal
5.06935e-16	0.351706	0.27	0.073	7.23492e-11	chr4_56655100_56657568	HOPX	0	promoter
2.59574e-10	0.351485	0.206	0.055	3.70461e-05	chr10_113788542_113789241	PLEKHS1	16515	distal
7.0455e-11	0.351377	0.211	0.063	1.00553e-05	chr5_53319167_53319809	FST	-160600	distal
5.65167e-13	0.350897	0.246	0.07	8.066e-08	chr22_43404352_43405218	MPPED1	-5978	distal
7.88023e-23	0.350625	0.33	0.077	1.12466e-17	chr10_12719360_12721296	CAMK1D	-39280	distal
4.55903e-10	0.350212	0.211	0.054	6.5066e-05	chr13_27617749_27618583	LNX2	1822	distal
1.60085e-12	0.350156	0.236	0.069	2.28472e-07	chr7_45088485_45089974	NACAD	0	promoter
8.18998e-19	0.350049	0.357	0.121	1.16887e-13	chr17_81735280_81736556	SLC25A10	22940	distal
2.33337e-14	0.350048	0.258	0.073	3.33017e-09	chr9_79489107_79490116	TLE4	-81657	distal
1.10555e-10	0.350011	0.209	0.067	1.57782e-05	chr14_90512155_90514413	CALM1	113894	distal
7.01569e-18	0.349814	0.277	0.067	1.00127e-12	chr1_156601021_156602974	GPATCH4	0	promoter
3.27895e-21	0.349795	0.339	0.1	4.67968e-16	chr7_100482999_100484864	NYAP1	0	promoter
9.73393e-13	0.349714	0.282	0.09	1.38922e-07	chr19_14525548_14526786	DNAJB1	2523	distal
8.28116e-19	0.349703	0.338	0.1	1.18188e-13	chr2_173354383_173356595	CDCA7	0	promoter
9.56108e-17	0.349602	0.211	0.044	1.36455e-11	chr19_45427455_45429246	ERCC1	-3088	distal
1.7898e-20	0.349528	0.366	0.106	2.55439e-15	chr17_31051468_31052925	NF1	-42002	distal
1.71788e-24	0.349502	0.386	0.106	2.45174e-19	chr8_142613955_142616002	ARC	0	promoter
2.40873e-16	0.349422	0.324	0.103	3.43772e-11	chr4_152590240_152591889	FBXW7	-54177	distal
1.31514e-17	0.349373	0.274	0.07	1.87696e-12	chr2_12456153_12457294			intergenic
5.20876e-18	0.34927	0.355	0.12	7.43389e-13	chr16_49700396_49703380	ZNF423	-36171	distal
6.46096e-17	0.349015	0.311	0.082	9.22102e-12	chr2_43074744_43076292	ZFP36L2	150318	distal
6.35842e-31	0.349008	0.414	0.114	9.07468e-26	chr1_41661385_41663450	HIVEP3	0	promoter
2.83861e-12	0.348958	0.226	0.064	4.05123e-07	chr13_52925322_52927390	PCDH8	-76681	distal
5.10624e-18	0.34876	0.283	0.078	7.28758e-13	chr17_7204473_7205681	ACADVL	-11444	distal
9.06068e-10	0.348284	0.208	0.072	0.000129313	chr19_15098123_15099027	SYDE1	-8376	distal
7.35596e-26	0.348228	0.369	0.102	1.04984e-20	chr20_2691856_2694237	EBF4	0	promoter
3.32965e-16	0.347782	0.261	0.067	4.75204e-11	chr4_53653352_53654922	LNX1	-61736	distal
1.44685e-11	0.347515	0.217	0.053	2.06492e-06	chr1_63547435_63548156	EFCAB7	24046	distal
2.13695e-15	0.34734	0.257	0.059	3.04984e-10	chr10_122468664_122469687	HTRA1	7140	distal
7.77309e-14	0.346905	0.254	0.07	1.10937e-08	chr17_28507445_28508601	FOXN1	1186	distal
3.9769e-20	0.346891	0.344	0.094	5.67579e-15	chr1_47189643_47190838	PDZK1IP1	0	promoter
8.98208e-15	0.346881	0.218	0.049	1.28191e-09	chr8_142450788_142453438	ADGRB1	1359	distal
2.29081e-11	0.346801	0.209	0.049	3.26943e-06	chr13_33207323_33208727	STARD13	-1317	distal
5.22842e-31	0.346583	0.428	0.115	7.46195e-26	chr17_81416894_81421594	BAHCC1	17155	distal
1.64662e-29	0.346528	0.479	0.158	2.35004e-24	chr17_41622889_41626324	KRT17	0	promoter
7.79519e-14	0.346149	0.249	0.074	1.11252e-08	chr6_157036079_157037545	ARID1B	0	promoter
6.45121e-22	0.345812	0.375	0.114	9.2071e-17	chr20_10217331_10219931	SNAP25	0	promoter
7.73036e-18	0.345626	0.347	0.106	1.10327e-12	chr2_85470869_85473130	SH2D6	51939	distal
6.55162e-14	0.345463	0.211	0.051	9.35041e-09	chr8_24218284_24219204	ADAM28	-74836	distal
2.5772e-12	0.345232	0.258	0.083	3.67816e-07	chr12_46983089_46984362	PCED1B	-95241	distal
7.56106e-16	0.345052	0.304	0.093	1.07911e-10	chr8_103119330_103121586	BAALC	-19124	distal
1.87318e-09	0.344977	0.251	0.083	0.000267338	chr8_127851358_127853186	MYC	114765	distal
1.5577e-09	0.344901	0.215	0.061	0.000222313	chr5_74296633_74297461			intergenic
5.16689e-42	0.344873	0.631	0.247	7.37414e-37	chr14_22977448_22983714	AJUBA;RP11-298I3.5	0;0	promoter;promoter
1.84791e-11	0.344801	0.242	0.071	2.63732e-06	chr3_13622698_13623769	FBLN2	53959	distal
2.80911e-09	0.344664	0.206	0.052	0.000400913	chr4_94410533_94411165	PDLIM5	-40692	distal
3.38943e-19	0.344558	0.327	0.094	4.83736e-14	chr1_41045444_41046955	SLFNL1	-22207	distal
2.67253e-23	0.344514	0.355	0.095	3.81421e-18	chr17_17780948_17785187	RAI1	-7762	distal
8.93814e-16	0.344494	0.212	0.046	1.27564e-10	chr15_45185848_45188906	SHF	0	promoter
1.1829e-16	0.344312	0.347	0.115	1.68822e-11	chr19_45527932_45529809	VASP	20517	distal
3.84882e-17	0.344107	0.347	0.106	5.493e-12	chr16_82016152_82017583	SDR42E1	-4664	distal
5.99517e-21	0.344103	0.363	0.117	8.55625e-16	chr1_153774416_153776611	SLC27A3	0	promoter
1.98422e-14	0.34407	0.237	0.066	2.83186e-09	chr7_44145321_44146886	MYL7	-3989	distal
8.33315e-12	0.343905	0.229	0.067	1.1893e-06	chr15_99998487_99999351			intergenic
1.63715e-13	0.343636	0.254	0.08	2.33653e-08	chr5_2038311_2039749	IRX4	-151075	distal
8.38252e-12	0.343484	0.251	0.071	1.19634e-06	chr6_148856157_148856963	UST	108830	distal
4.51186e-14	0.343325	0.223	0.05	6.43928e-09	chr12_1518395_1519775	WNT5B	-54882	distal
1.9158e-10	0.343266	0.233	0.069	2.73422e-05	chr6_4320200_4321470	ECI2	-184603	distal
2.9916e-14	0.343222	0.257	0.075	4.26958e-09	chr7_30168655_30170080	MTURN	22855	distal
1.85793e-10	0.34317	0.206	0.054	2.65161e-05	chr17_76268073_76268917	UBALD2	2371	distal
1.01405e-12	0.343106	0.226	0.064	1.44724e-07	chr12_124684434_124686634	SCARB1	131074	distal
8.29676e-14	0.343093	0.319	0.108	1.1841e-08	chr13_40205869_40207214			intergenic
2.27734e-14	0.34294	0.254	0.082	3.25019e-09	chr14_75254211_75255451	FOS	-23323	distal
8.31828e-34	0.342925	0.577	0.214	1.18718e-28	chr6_170224255_170226626	DLL1	63848	distal
4.93375e-20	0.342622	0.296	0.079	7.0414e-15	chrX_54357367_54359356	WNK3	0	promoter
5.21946e-45	0.342613	0.562	0.185	7.44917e-40	chr17_78351307_78353953	SOCS3	6125	distal
1.26659e-17	0.342403	0.335	0.095	1.80766e-12	chr9_33452622_33454452	AQP3	-4989	distal
1.32159e-12	0.342397	0.229	0.063	1.88615e-07	chr5_136033698_136035050	TGFBI	4804	distal
4.16419e-33	0.342324	0.419	0.11	5.94309e-28	chr7_100824917_100829758	EPHB4	0	promoter
8.43273e-24	0.342275	0.434	0.148	1.20351e-18	chr20_47124256_47126702	EYA2	134256	distal
1.62606e-20	0.342262	0.286	0.071	2.3207e-15	chr19_41225361_41226824	AXL	0	promoter
9.72328e-10	0.342009	0.212	0.072	0.00013877	chr17_40470902_40473033	IGFBP4	27442	distal
9.6547e-15	0.341856	0.302	0.096	1.37791e-09	chr6_26311061_26313624	HIST1H4H	-25527	distal
3.01046e-12	0.341752	0.227	0.058	4.29651e-07	chr11_102783056_102784325	MMP10	-2428	distal
2.86731e-13	0.341647	0.27	0.078	4.0922e-08	chr7_130275059_130277191	CPA2	8233	distal
3.4713e-10	0.341413	0.235	0.077	4.95421e-05	chr6_10084111_10085107			intergenic
2.29118e-16	0.341096	0.307	0.085	3.26995e-11	chr6_2522536_2523642			intergenic
1.26803e-10	0.340817	0.223	0.06	1.80971e-05	chr15_85443515_85444286	AKAP13	62787	distal
1.8747e-16	0.340706	0.24	0.058	2.67555e-11	chr12_130838306_130839849	STX2	0	promoter
9.7523e-12	0.34052	0.296	0.101	1.39184e-06	chr21_31798868_31801179	SCAF4	-66793	distal
4.21287e-16	0.340498	0.311	0.085	6.01257e-11	chr1_14519934_14521286	KAZN	-77418	distal
1.85357e-16	0.340096	0.221	0.058	2.6454e-11	chr16_89994548_89996314	DBNDD1	13808	distal
8.1113e-20	0.339976	0.314	0.078	1.15764e-14	chr10_71712633_71714481	C10orf105	5341	distal
1.1459e-11	0.339972	0.208	0.063	1.63542e-06	chr14_64942446_64943283	GPX2	0	promoter
8.12708e-14	0.339862	0.314	0.104	1.15989e-08	chr11_33061034_33062426	TCP11L1	21004	distal
2.58245e-12	0.339799	0.264	0.084	3.68565e-07	chr6_3402421_3403625	SLC22A23	41360	distal
2.82018e-11	0.339355	0.233	0.067	4.02493e-06	chr8_115494045_115495342	TRPS1	124729	distal
1.83582e-12	0.339269	0.246	0.077	2.62006e-07	chr10_126910105_126911418	DOCK1	4650	distal
3.63796e-17	0.339138	0.292	0.082	5.19206e-12	chr6_136610014_136610881	MAP7	-59195	distal
1.96895e-32	0.339117	0.459	0.139	2.81007e-27	chr13_30420975_30422996	RP11-223E19.1	0	promoter
3.79691e-36	0.338914	0.484	0.154	5.41891e-31	chr17_17693149_17695682	RAI1	11677	distal
5.48877e-13	0.338806	0.202	0.049	7.83352e-08	chr14_103871521_103872834	PPP1R13B	-23931	distal
5.54082e-23	0.33871	0.317	0.076	7.9078e-18	chr12_7129300_7131569	CLSTN3	0	promoter
1.17295e-17	0.338572	0.329	0.1	1.67403e-12	chr7_23235707_23236466	GPNMB	-10097	distal
5.68646e-27	0.338408	0.383	0.102	8.11567e-22	chr17_50558746_50562526	CACNA1G	0	promoter
8.11221e-17	0.338192	0.299	0.084	1.15777e-11	chr1_156691509_156694838	CRABP2	10764	distal
6.52046e-17	0.338157	0.295	0.087	9.30593e-12	chr19_8307544_8309015	CD320	0	promoter
9.6955e-12	0.338141	0.208	0.053	1.38373e-06	chr8_115055328_115056769			intergenic
5.35351e-22	0.338098	0.313	0.09	7.64047e-17	chr2_231713478_231717586	PTMA	3698	distal
2.46403e-14	0.338085	0.264	0.068	3.51664e-09	chr20_10953460_10954926			intergenic
1.91397e-31	0.337769	0.531	0.192	2.7316e-26	chr11_2267627_2271717	ASCL2	0	promoter
7.78698e-10	0.337759	0.214	0.068	0.000111135	chr1_205477560_205478475	LEMD1	-21606	distal
4.78499e-13	0.337722	0.291	0.087	6.82909e-08	chr12_46702606_46703497	SLC38A4	122501	distal
5.1673e-08	0.33765	0.205	0.071	0.00737472	chr22_28012631_28014721	PITPNB	-93325	distal
2.3358e-11	0.337642	0.243	0.063	3.33363e-06	chr13_27200171_27202041	USP12	-28275	distal
6.78871e-11	0.337255	0.211	0.059	9.68877e-06	chr5_135493269_135494221	TIFAB	-40870	distal
7.36718e-22	0.337171	0.353	0.105	1.05144e-16	chr17_49494676_49498089	NGFR	0	promoter
2.99529e-11	0.337157	0.236	0.061	4.27484e-06	chr1_200623911_200625783	KIF14	-3177	distal
1.3517e-21	0.33707	0.333	0.096	1.92913e-16	chr9_128249848_128251899	GOLGA2	8662	distal
1.00463e-21	0.336954	0.276	0.065	1.4338e-16	chr5_180352125_180354130	GFPT2	0	promoter
2.60336e-12	0.33694	0.215	0.058	3.71549e-07	chr2_37916356_37917204	RMDN2	-8115	distal
6.41651e-11	0.3368	0.212	0.055	9.15757e-06	chr9_37942840_37944319	SLC25A51	-38707	distal
5.16486e-23	0.336731	0.333	0.098	7.37123e-18	chr18_10453592_10456165	APCDD1	0	promoter
9.40947e-12	0.336601	0.245	0.072	1.34291e-06	chr10_104085644_104086506	COL17A1	0	promoter
6.0638e-15	0.336373	0.288	0.077	8.65419e-10	chr1_153364100_153365901	S100A9	6247	distal
4.28192e-12	0.336296	0.232	0.054	6.11111e-07	chr2_152445544_152446378	FMNL2	110308	distal
6.61904e-12	0.336279	0.221	0.061	9.44662e-07	chr13_100541871_100543164	GGACT	-8069	distal
3.89531e-29	0.336211	0.481	0.162	5.55935e-24	chr12_57887945_57890909	CTDSP2	-41206	distal
4.34628e-32	0.336015	0.457	0.145	6.20296e-27	chr20_57707691_57711509	PMEPA1	0	promoter
1.77132e-16	0.335872	0.296	0.07	2.528e-11	chr11_12813015_12816471	TEAD1	48783	distal
9.86259e-16	0.335869	0.221	0.052	1.40758e-10	chr17_81936794_81937845	PYCR1	0	promoter
1.58318e-16	0.335832	0.264	0.058	2.2595e-11	chr9_129567823_129571204	NTMT1	-37680	distal
8.60501e-23	0.335764	0.37	0.106	1.2281e-17	chr13_77695942_77699187	SLAIN1	0	promoter
1.25327e-21	0.335731	0.482	0.191	1.78866e-16	chr16_17069982_17072652			intergenic
1.96908e-13	0.335725	0.245	0.068	2.81025e-08	chr6_111087030_111088735	SLC16A10	0	promoter
3.05423e-11	0.335447	0.218	0.06	4.35897e-06	chr11_111378409_111379741	POU2AF1	0	promoter
3.43341e-14	0.335417	0.267	0.079	4.90012e-09	chr5_172886313_172888075	ERGIC1	-17165	distal
2.44191e-12	0.334818	0.24	0.07	3.48508e-07	chr7_28580398_28581899	CREB5	89269	distal
5.48911e-14	0.334669	0.283	0.078	7.834e-09	chr11_68337225_68338979	LRP5	24617	distal
8.374e-18	0.334513	0.279	0.072	1.19513e-12	chr2_224038324_224040328	SERPINE2	0	promoter
3.6024e-17	0.334496	0.333	0.096	5.14131e-12	chr1_201301971_201303130	PKP1	18269	distal
2.2078e-17	0.33442	0.37	0.127	3.15095e-12	chr3_189267796_189268794	TPRG1	95823	distal
5.04613e-11	0.334362	0.206	0.055	7.20178e-06	chr17_75695163_75696375	ITGB4	-24953	distal
1.20541e-20	0.334356	0.323	0.102	1.72035e-15	chr19_924899_927036	ARID3A	0	promoter
1.74817e-15	0.334337	0.338	0.124	2.49496e-10	chr1_246165946_246167274			intergenic
1.12725e-10	0.334333	0.215	0.059	1.60881e-05	chr16_57276433_57278192	PLLP	6470	distal
9.61793e-09	0.334313	0.251	0.096	0.00137266	chr9_90432948_90434087			intergenic
2.3847e-21	0.33415	0.35	0.103	3.40341e-16	chr11_66370975_66372919	SLC29A2	0	promoter
5.71092e-21	0.334107	0.291	0.071	8.15056e-16	chr14_52949635_52952081	FERMT2	0	promoter
2.04431e-13	0.334058	0.22	0.057	2.91762e-08	chr8_75330191_75330822	HNF4G	-77214	distal
1.25946e-37	0.333956	0.547	0.2	1.79749e-32	chr12_1659876_1663584	ADIPOR2	-27443	distal
2.86163e-17	0.333943	0.249	0.071	4.08409e-12	chr1_212618231_212623638	FAM71A	-836	promoter
2.86697e-09	0.333895	0.206	0.058	0.000409171	chr19_44910988_44911694	APOC1	-2553	distal
7.51763e-17	0.333514	0.322	0.103	1.07291e-11	chr10_11345276_11346804	CELF2	179791	distal
1.55635e-11	0.333339	0.258	0.081	2.22121e-06	chrX_69027157_69028225	PJA1	135321	distal
3.15002e-20	0.33325	0.378	0.114	4.49568e-15	chr2_25376471_25377765	DNMT3A	-33881	distal
1.0665e-17	0.333204	0.251	0.067	1.5221e-12	chr7_22853670_22855233	TOMM7	-30818	distal
6.04078e-15	0.333148	0.239	0.072	8.62134e-10	chr19_6475381_6477155	DENND1C	4633	distal
2.10994e-10	0.333065	0.201	0.058	3.01129e-05	chr3_25007816_25008778			intergenic
2.16339e-12	0.333053	0.271	0.085	3.08758e-07	chr21_31878771_31879902	HUNK	5457	distal
1.24219e-17	0.33294	0.342	0.112	1.77283e-12	chr6_37807580_37809508	ZFAND3	-9991	distal
6.08832e-14	0.33256	0.263	0.075	8.68918e-09	chrX_2401172_2402544	ZBED1	98012	distal
4.97503e-12	0.332488	0.246	0.068	7.10031e-07	chr6_113654254_113654939			intergenic
8.42855e-14	0.332484	0.254	0.07	1.20291e-08	chr2_111946002_111947197	MERTK	47374	distal
2.62893e-16	0.331959	0.299	0.092	3.75198e-11	chr12_27969029_27971440	PTHLH	0	promoter
1.37563e-12	0.331946	0.27	0.084	1.96328e-07	chr1_111947976_111949180	KCND3	33617	distal
2.19882e-14	0.331844	0.254	0.071	3.13814e-09	chr7_143284409_143285796	TMEM139	0	promoter
8.10638e-28	0.331822	0.398	0.108	1.15693e-22	chr6_30751673_30753128	IER3	-7119	distal
7.82516e-35	0.331476	0.546	0.199	1.1168e-29	chr6_19836639_19839406	ID4	0	promoter
1.68383e-10	0.331258	0.248	0.08	2.40315e-05	chr9_121398120_121398818	STOM	-27816	distal
1.20294e-17	0.331096	0.296	0.078	1.71682e-12	chr3_42061237_42062462	TRAK1	-24738	distal
1.60104e-10	0.331021	0.27	0.092	2.28498e-05	chr1_153032628_153033614	SPRR1B	1427	distal
4.35906e-15	0.330952	0.279	0.071	6.2212e-10	chr1_156502631_156503811	MEF2D	-1803	distal
2.25195e-13	0.330925	0.201	0.054	3.21396e-08	chr19_17539014_17540477	FAM129C	11711	distal
1.20204e-11	0.330908	0.251	0.084	1.71554e-06	chr21_33801532_33802210	ITSN1	51426	distal
8.76737e-20	0.330609	0.391	0.139	1.25127e-14	chr15_80579395_80581036	FAM108C1	-98648	distal
2.99995e-20	0.330584	0.369	0.116	4.2815e-15	chr11_121465897_121468531	SORL1	13695	distal
2.46533e-14	0.330405	0.277	0.076	3.5185e-09	chr2_233350553_233351242	DGKD	-3265	distal
1.61468e-35	0.330346	0.471	0.138	2.30445e-30	chr1_243848943_243851449	AKT3	0	promoter
8.37528e-14	0.330208	0.227	0.06	1.19531e-08	chr2_216535267_216537293	RPL37A	36128	distal
5.93013e-20	0.330106	0.347	0.098	8.46342e-15	chr11_57457076_57461232	RTN4RL2	0	promoter
1.54538e-18	0.329927	0.323	0.101	2.20555e-13	chr18_6728568_6730270	ARHGAP28	0	promoter
1.52962e-13	0.329733	0.221	0.06	2.18305e-08	chr20_50837394_50839457	BCAS4	42364	distal
7.6714e-19	0.329684	0.313	0.089	1.09485e-13	chr7_100118917_100120489	CNPY4;TAF6	0;0	promoter;promoter
8.36078e-15	0.329474	0.33	0.121	1.19324e-09	chr17_7703383_7706045	EFNB3	0	promoter
1.63472e-14	0.329135	0.243	0.061	2.33305e-09	chr5_139480991_139483120	TMEM173	0	promoter
2.19728e-21	0.328828	0.379	0.121	3.13594e-16	chr21_38903174_38904403	ETS2	97344	distal
1.30714e-21	0.328823	0.339	0.079	1.86553e-16	chr17_81422530_81423977	BAHCC1	22791	distal
7.6576e-21	0.328822	0.316	0.083	1.09289e-15	chr1_151130972_151133752	SEMA6C	10655	distal
6.71131e-24	0.328695	0.468	0.161	9.57832e-19	chr15_40238654_40241265	PAK6	0	promoter
7.96666e-23	0.328652	0.366	0.112	1.13699e-17	chr20_6767261_6770746	BMP2	0	promoter
3.93048e-15	0.32863	0.317	0.098	5.60954e-10	chr16_7435655_7437714	RBFOX1	102906	distal
5.94035e-18	0.328527	0.35	0.114	8.47801e-13	chr2_218882030_218884512	WNT10A	1668	distal
1.40162e-17	0.328503	0.264	0.07	2.00038e-12	chr6_45607565_45610031	RUNX2	184989	distal
7.7198e-12	0.328502	0.245	0.073	1.10176e-06	chr15_96390118_96392454	NR2F2	56956	distal
8.69089e-25	0.328157	0.409	0.13	1.24036e-19	chr19_42301832_42303265	PAFAH1B3;PRR19	0;0	promoter;promoter
1.42708e-17	0.327695	0.345	0.105	2.03672e-12	chr17_74569112_74570155	CD300LD	22129	distal
1.98845e-09	0.327681	0.239	0.075	0.00028379	chr5_149632354_149634305	ARHGEF37	50882	distal
9.82253e-11	0.327536	0.268	0.087	1.40186e-05	chrX_125203469_125206406	TEX13C	-113714	distal
5.74566e-24	0.327385	0.484	0.176	8.20016e-19	chr14_103512520_103513780	CKB	9332	distal
7.16422e-09	0.327314	0.206	0.064	0.00102247	chr19_47240813_47241728	BBC3	-8047	distal
3.64463e-19	0.326797	0.296	0.073	5.20157e-14	chr10_70477544_70479394	PALD1	0	promoter
1.99638e-18	0.326672	0.388	0.143	2.84921e-13	chr14_64604024_64606590	PPP1R36	54123	distal
8.81651e-33	0.326512	0.429	0.125	1.25828e-27	chr18_3012417_3016041	LPIN2	-470	promoter
3.95272e-17	0.326401	0.296	0.095	5.64128e-12	chr19_3576462_3578769	HMG20B	3525	distal
8.33986e-14	0.326036	0.288	0.097	1.19026e-08	chr11_7676909_7678340	CYB5R2	-2701	distal
3.70682e-11	0.325766	0.218	0.055	5.29033e-06	chr2_25310889_25311918	DNMT3A	29968	distal
2.38986e-09	0.325673	0.202	0.059	0.000341079	chr11_34396006_34396662	ABTB2	-37998	distal
4.72515e-13	0.325145	0.329	0.116	6.74369e-08	chr9_34744321_34745411	FAM205A	-14854	distal
5.00954e-17	0.325135	0.236	0.052	7.14957e-12	chr1_23561855_23562820	ID3	-2061	distal
4.85498e-32	0.325098	0.5	0.183	6.92897e-27	chr17_7213766_7216380	ACADVL	-745	promoter
1.36056e-12	0.325066	0.201	0.047	1.94177e-07	chr20_3777393_3778526	SPEF1	2923	distal
4.88694e-11	0.324847	0.204	0.052	6.97459e-06	chr15_75699982_75701080	CSPG4	11769	distal
8.65644e-19	0.324816	0.372	0.114	1.23544e-13	chr11_20055079_20056943	NAV2	32524	distal
9.18615e-21	0.324806	0.383	0.127	1.31104e-15	chr11_123653666_123655230	SCN3B	0	promoter
3.26943e-11	0.324583	0.214	0.057	4.66609e-06	chr13_105925348_105926846			intergenic
8.25536e-11	0.324453	0.209	0.06	1.1782e-05	chr3_44983195_44984540	EXOSC7	6966	distal
1.14919e-11	0.324388	0.232	0.057	1.64011e-06	chr1_42172181_42174645	GUCA2A	-7463	distal
1.65466e-15	0.324123	0.295	0.083	2.36152e-10	chr1_225735387_225736327	SRP9	-41486	distal
1.24998e-15	0.323961	0.324	0.101	1.78396e-10	chr19_9933868_9936800	OLFM2	0	promoter
3.92939e-13	0.323916	0.249	0.07	5.60799e-08	chr2_142973479_142974874	KYNU	95814	distal
2.25682e-16	0.323894	0.248	0.061	3.22091e-11	chr12_24561367_24564327	SOX5	0	promoter
5.60536e-21	0.323888	0.36	0.111	7.99991e-16	chr7_82442184_82444808	CACNA2D1	0	promoter
1.4466e-11	0.323733	0.214	0.057	2.06458e-06	chr8_102767736_102768989	AZIN1	95205	distal
2.61987e-16	0.323665	0.395	0.144	3.73905e-11	chr2_9780992_9782900	TAF1B	-60454	distal
8.8344e-26	0.323481	0.422	0.123	1.26084e-20	chr22_31080531_31083528	SMTN	0	promoter
6.94059e-53	0.323302	0.714	0.305	9.90553e-48	chr3_159760795_159766941	IQCJ-SCHIP1	0	promoter
2.14386e-12	0.323276	0.249	0.073	3.05969e-07	chr15_73575430_73576461	NPTN	56783	distal
8.13648e-10	0.323099	0.233	0.073	0.000116123	chr12_121949751_121950532	WDR66	31160	distal
5.65078e-12	0.323053	0.285	0.093	8.06474e-07	chr20_62856702_62857733	TCFL5	4031	distal
9.21816e-35	0.322883	0.466	0.136	1.31561e-29	chr21_26842774_26847188	ADAMTS1	0	promoter
4.4557e-15	0.322687	0.295	0.093	6.35914e-10	chr5_141559405_141561271	DIAPH1	-34635	distal
4.56103e-16	0.322579	0.339	0.107	6.50946e-11	chr17_78159433_78160303	SYNGR2	-8255	distal
1.41073e-21	0.322499	0.425	0.141	2.01339e-16	chr11_118620932_118623728	PHLDB1	13290	distal
8.559e-14	0.322302	0.205	0.053	1.22153e-08	chr1_1058530_1060135	RNF223	14173	distal
5.58756e-17	0.322231	0.277	0.084	7.9745e-12	chr6_26204031_26206306	HIST1H4E	0	promoter
6.49509e-14	0.322062	0.261	0.075	9.26973e-09	chr1_152182473_152183555	RPTN	-23245	distal
6.82222e-14	0.321908	0.236	0.066	9.7366e-09	chr4_25299550_25300415	ZCCHC4	-12371	distal
1.38718e-09	0.321543	0.22	0.063	0.000197977	chr12_22254379_22255477	ST8SIA1	79195	distal
8.31453e-12	0.321542	0.23	0.065	1.18664e-06	chr4_182847168_182848291	DCTD	69089	distal
1.81991e-09	0.32117	0.217	0.066	0.000259736	chr1_17443278_17443984	RCC2	-3554	distal
3.79465e-13	0.320999	0.227	0.061	5.41569e-08	chr11_3641449_3643307	ART5	0	promoter
2.11049e-10	0.320994	0.214	0.06	3.01207e-05	chr2_108942760_108944168	EDAR	45102	distal
3.97077e-07	0.320967	0.217	0.077	0.0566704	chr15_27479239_27480206	GABRG3	152432	distal
6.81752e-20	0.320701	0.289	0.073	9.7299e-15	chr17_45143484_45145241	HEXIM1	-3261	distal
2.95216e-15	0.320692	0.314	0.103	4.2133e-10	chr15_72203031_72203971	GRAMD2	-5246	distal
5.20388e-14	0.320409	0.261	0.067	7.42693e-09	chr20_53621281_53622396	ZNF217	-27442	distal
7.19855e-14	0.320379	0.333	0.104	1.02737e-08	chr1_17460000_17461132	RCC2	-20276	distal
3.14861e-18	0.319869	0.322	0.102	4.49367e-13	chr19_55623857_55625182	ZNF784	0	promoter
7.86997e-10	0.319683	0.223	0.069	0.000112319	chr20_53789556_53791646	ZNF217	-195717	distal
2.16621e-11	0.319216	0.204	0.063	3.0916e-06	chr18_6994021_6995490	LAMA1	-27807	distal
1.8693e-11	0.319161	0.233	0.066	2.66785e-06	chr18_79567095_79568285	CTDP1	-111516	distal
9.65878e-19	0.318698	0.283	0.087	1.37849e-13	chrX_54807503_54809410	MAGED2	0	promoter
1.90906e-15	0.318613	0.226	0.055	2.7246e-10	chr2_25981780_25983209	KIF3C	0	promoter
9.82547e-10	0.318544	0.201	0.053	0.000140228	chr2_17815338_17816212	MSGN1	-284	promoter
3.738e-31	0.318511	0.493	0.163	5.33484e-26	chr6_35731089_35736703	ARMC12	-329	promoter
4.00312e-11	0.318444	0.249	0.082	5.71322e-06	chr12_56006883_56008375	IKZF4	0	promoter
3.87347e-08	0.31844	0.248	0.089	0.00552818	chr17_40509849_40510760	TNS4	-8252	distal
1.97895e-12	0.318399	0.252	0.075	2.82434e-07	chr13_110221697_110222659	COL4A1	84473	distal
3.94643e-15	0.318339	0.254	0.072	5.6323e-10	chr6_28939964_28941911	TRIM27	-15975	distal
1.93556e-09	0.318078	0.201	0.05	0.000276241	chr3_64238833_64239563	PRICKLE2	-13352	distal
2.68576e-10	0.317922	0.232	0.073	3.83309e-05	chr11_61281406_61282357	VWCE	-7600	distal
4.33219e-10	0.317481	0.239	0.068	6.18286e-05	chr4_184355086_184356867	IRF2	117714	distal
2.0193e-10	0.317405	0.233	0.07	2.88193e-05	chr8_48659147_48660063	EFCAB1	75170	distal
5.61665e-11	0.317381	0.232	0.056	8.01603e-06	chr2_217928114_217930152	TNS1	-7905	distal
3.20368e-14	0.317356	0.226	0.062	4.57227e-09	chr11_6468837_6469635	TRIM3	4350	distal
1.41312e-28	0.31729	0.46	0.143	2.0168e-23	chr17_42421324_42423729	PTRF	0	promoter
8.32134e-14	0.317198	0.252	0.076	1.18761e-08	chr16_86566493_86568689	FOXC2	0	promoter
1.07544e-12	0.316861	0.295	0.096	1.53486e-07	chr12_49267503_49269633	TUBA1C	2422	distal
1.51789e-28	0.31645	0.516	0.2	2.16632e-23	chr19_38385964_38390090	GGN;SPRED3	0;0	promoter;promoter
5.49639e-15	0.316326	0.24	0.061	7.84439e-10	chr3_10188958_10190125	IRAK2	24094	distal
1.00704e-19	0.316303	0.202	0.036	1.43724e-14	chr8_26608430_26612049	DPYSL2	30026	distal
5.68721e-15	0.316291	0.267	0.069	8.11673e-10	chr12_95942324_95943760	AMDHD1;CCDC38	0;0	promoter;promoter
5.21662e-21	0.316253	0.339	0.101	7.4451e-16	chr17_77449637_77452627	2009-09-01	0	promoter
5.12968e-13	0.316119	0.206	0.046	7.32102e-08	chr1_84077439_84078822	PRKACB	0	promoter
1.26365e-11	0.315692	0.227	0.064	1.80346e-06	chr11_47399561_47401136	SLC39A13	-5996	distal
1.38147e-15	0.315609	0.276	0.091	1.97163e-10	chr1_43563677_43566321	PTPRF	32788	distal
1.3037e-16	0.315552	0.227	0.06	1.86063e-11	chr17_10197439_10199326	GAS7	0	promoter
4.53174e-09	0.315031	0.211	0.064	0.000646766	chr17_64230409_64231445	TEX2	0	promoter
5.30287e-15	0.314893	0.295	0.091	7.56821e-10	chr11_13160254_13161273	ARNTL	-116525	distal
2.44908e-16	0.314738	0.301	0.09	3.49531e-11	chr16_4115151_4117079	ADCY9	0	promoter
8.68479e-10	0.314583	0.201	0.063	0.000123948	chr1_84842614_84843350	LPAR3	22810	distal
1.23045e-10	0.314568	0.221	0.057	1.75609e-05	chr17_69733508_69734245			intergenic
4.78881e-15	0.314383	0.277	0.084	6.83455e-10	chr11_1335670_1339257	TOLLIP	-26016	distal
1.35201e-16	0.314337	0.311	0.097	1.92958e-11	chr12_121132512_121133680	P2RX7	0	promoter
5.76835e-19	0.314248	0.344	0.109	8.23254e-14	chr19_43618883_43620478	ZNF428	0	promoter
2.07545e-11	0.314076	0.236	0.065	2.96206e-06	chr12_110584868_110585774	PPTC7	-1548	distal
2.80868e-23	0.313896	0.488	0.182	4.00852e-18	chr21_31501769_31504462	TIAM1	54516	distal
3.51933e-17	0.313692	0.273	0.067	5.02276e-12	chr20_46117654_46119627	CD40	0	promoter
6.09257e-26	0.313249	0.45	0.164	8.69526e-21	chr19_45496252_45499935	PPM1N;RTN2	0;0	promoter;promoter
1.21229e-10	0.312948	0.218	0.055	1.73017e-05	chr4_71229700_71231749	SLC4A4	42374	distal
2.7692e-10	0.312896	0.237	0.075	3.95218e-05	chr14_51333732_51334560	TMX1	93565	distal
1.13128e-15	0.312893	0.308	0.093	1.61455e-10	chr4_182142533_182145468	TENM3	-97961	distal
2.57949e-09	0.312719	0.24	0.075	0.000368142	chr13_20405411_20406240	CRYL1	119618	distal
9.60498e-24	0.312564	0.435	0.15	1.37081e-18	chr19_35140878_35143518	FXYD7	0	promoter
9.63714e-11	0.312546	0.255	0.073	1.3754e-05	chr5_125484174_125485733			intergenic
1.22752e-12	0.31254	0.271	0.075	1.7519e-07	chr9_98248335_98249326	TBC1D2	6255	distal
6.33024e-14	0.31233	0.294	0.094	9.03445e-09	chr6_170026107_170027336			intergenic
1.38875e-11	0.312281	0.22	0.063	1.98201e-06	chr19_10315338_10316309	CTD-2369P2.10;FDX1L	0;0	promoter;promoter
2.50581e-09	0.312271	0.206	0.068	0.000357627	chr15_64005823_64007151	DAPK2	33117	distal
8.70443e-18	0.312084	0.376	0.123	1.24229e-12	chr3_184600677_184603347	EPHB3	38894	distal
1.24746e-14	0.311997	0.255	0.063	1.78037e-09	chr12_7970332_7971473	SLC2A3	-34057	distal
5.75387e-09	0.311772	0.202	0.065	0.000821186	chr6_159104004_159105321	TAGAP	-58852	distal
5.96817e-09	0.311671	0.202	0.062	0.000851771	chr13_44267818_44268793	SERP2	-105049	distal
2.3123e-14	0.311334	0.304	0.104	3.30009e-09	chr14_89407993_89410817	FOXN3	1660	distal
2.44982e-10	0.311305	0.289	0.103	3.49635e-05	chr3_14336103_14337786	SLC6A6	-64790	distal
2.38958e-20	0.311246	0.37	0.121	3.41038e-15	chr17_50345209_50347219	XYLT2	0	promoter
3.18133e-23	0.310898	0.361	0.106	4.54037e-18	chr7_79451567_79454837	MAGI2	0	promoter
4.93828e-24	0.310808	0.437	0.144	7.04786e-19	chr2_216690868_216693605	IGFBP5	1921	distal
2.24535e-11	0.310727	0.265	0.091	3.20454e-06	chr1_236470751_236473021	LGALS8	-45218	distal
2.43627e-17	0.310668	0.338	0.104	3.47703e-12	chr14_74571416_74573756	LTBP2	38317	distal
3.76863e-24	0.310661	0.509	0.175	5.37855e-19	chr1_33218671_33222809	ZNF362	-33764	distal
1.28654e-31	0.310652	0.428	0.134	1.83614e-26	chr12_106954675_106957303	TMEM263	0	promoter
1.86293e-30	0.31061	0.462	0.153	2.65876e-25	chr19_3403420_3405474	NFIC	36835	distal
1.34831e-13	0.310403	0.277	0.077	1.92429e-08	chr2_54599562_54600431	SPTBN1	41169	distal
2.87068e-12	0.309985	0.285	0.09	4.09701e-07	chr1_58583997_58586180	TACSTD2	-6224	distal
5.31381e-10	0.309876	0.237	0.083	7.58381e-05	chr3_64977125_64978196			intergenic
8.74839e-14	0.309876	0.237	0.063	1.24856e-08	chr12_93122056_93123126	EEA1	-192725	distal
8.00138e-21	0.309721	0.339	0.104	1.14195e-15	chr17_28896508_28898174	FLOT2	0	promoter
6.64006e-14	0.309711	0.299	0.092	9.47662e-09	chr1_153525327_153527523	S100A6	8693	distal
2.91766e-09	0.309676	0.261	0.098	0.000416406	chr15_98003273_98004438	ARRDC4	42576	distal
5.20423e-10	0.309589	0.224	0.071	7.42742e-05	chr14_50677141_50678231	SAV1	-8810	distal
4.93008e-14	0.309258	0.341	0.122	7.03616e-09	chr11_66686238_66687477	RBM4B	-8317	distal
9.3432e-13	0.309054	0.263	0.081	1.33345e-07	chr1_215635766_215637503	KCTD3	68375	distal
2.12528e-16	0.309003	0.271	0.086	3.03318e-11	chr22_36454695_36455932	TXN2	25409	distal
2.97862e-14	0.308863	0.258	0.073	4.25106e-09	chr2_105398295_105400442	FHL2	0	promoter
2.76054e-24	0.308814	0.407	0.142	3.93981e-19	chr13_23578572_23580416	TNFRSF19	0	promoter
3.53183e-16	0.308524	0.345	0.111	5.0406e-11	chr12_52207541_52209768	KRT80	-15541	distal
6.74141e-10	0.308358	0.201	0.061	9.62128e-05	chr17_44110786_44111937	HDAC5	11339	distal
9.7312e-15	0.308236	0.299	0.1	1.38883e-09	chr17_49968198_49969843	DLX4	0	promoter
2.63725e-14	0.308073	0.288	0.087	3.76386e-09	chr10_32148944_32150081	KIF5B	-92513	distal
2.46974e-10	0.30802	0.263	0.087	3.52478e-05	chr2_223735262_223736433	AP1S3	101052	distal
3.06309e-09	0.307864	0.202	0.055	0.000437161	chr20_53582809_53583460	ZNF217	0	promoter
2.7396e-11	0.307774	0.257	0.085	3.90992e-06	chr2_226649849_226650807	IRS1	148953	distal
4.08145e-12	0.307661	0.243	0.069	5.825e-07	chr19_6199125_6200106	ACSBG2	63452	distal
8.54031e-11	0.307419	0.227	0.068	1.21886e-05	chr16_23433172_23434729	COG7	18452	distal
2.38308e-12	0.307244	0.258	0.073	3.4011e-07	chr4_519086_520661	PIGG	19798	distal
1.88448e-20	0.307165	0.397	0.13	2.6895e-15	chr16_31451640_31454442	ARMC5	-3638	distal
2.22319e-10	0.307156	0.205	0.06	3.17292e-05	chr22_30202048_30203177	LIF	43563	distal
2.06945e-10	0.307025	0.208	0.053	2.9535e-05	chr3_30597043_30597708	TGFBR2	-8794	distal
1.23062e-11	0.306993	0.208	0.063	1.75633e-06	chr22_38056819_38057871	PICK1	0	promoter
5.66527e-09	0.306977	0.245	0.08	0.000808541	chr6_122028604_122029621			intergenic
9.43237e-24	0.30684	0.394	0.113	1.34618e-18	chr14_32200913_32204384	ARHGAP5	123605	distal
1.70343e-18	0.306777	0.305	0.086	2.43112e-13	chr19_48325027_48326568	EMP3	0	promoter
3.9689e-12	0.306547	0.307	0.095	5.66438e-07	chr12_46674141_46677257	SLC38A4	148741	distal
2.87968e-14	0.306505	0.342	0.123	4.10985e-09	chr3_52405267_52406994	BAP1	2921	distal
5.16713e-15	0.306257	0.292	0.085	7.37448e-10	chr12_110223611_110225002	ATP2A2	-55754	distal
4.03618e-09	0.306217	0.255	0.075	0.000576039	chr1_8660295_8662272	RERE	-3924	distal
6.18434e-15	0.306194	0.282	0.097	8.82623e-10	chr19_3343530_3344750	NFIC	-14813	distal
1.00671e-10	0.306182	0.217	0.071	1.43677e-05	chr6_22892265_22893085			intergenic
5.4958e-25	0.30605	0.438	0.169	7.84356e-20	chr17_4939378_4941098	RNF167;SLC25A11	0;0	promoter;promoter
2.90549e-21	0.305775	0.332	0.099	4.14669e-16	chr19_17946255_17949310	KCNN1	-1983	distal
6.38528e-23	0.305605	0.375	0.12	9.11301e-18	chr8_143567186_143569946	MROH6	0	promoter
6.07097e-17	0.30556	0.326	0.109	8.66443e-12	chr19_49889754_49891357	IL4I1	5599	distal
7.24307e-12	0.30518	0.277	0.09	1.03372e-06	chr14_71354687_71356199	SIPA1L1	-173126	distal
7.87466e-25	0.305161	0.479	0.167	1.12386e-19	chr5_138724344_138726205	CTNNA1	-27213	distal
1.51971e-13	0.305141	0.336	0.121	2.16891e-08	chr1_36133385_36135457	COL8A2	-8165	distal
1.11765e-08	0.304953	0.24	0.083	0.0015951	chr6_37005598_37007583	FGD2	0	promoter
7.60409e-10	0.304853	0.232	0.075	0.000108525	chr3_124793012_124794114	UMPS	62568	distal
2.71681e-16	0.304838	0.386	0.132	3.8774e-11	chr2_65565967_65567732	SPRED2	-133790	distal
1.41826e-18	0.304702	0.319	0.093	2.02412e-13	chr11_134331423_134332755	GLB1L2	0	promoter
5.582e-11	0.304666	0.223	0.063	7.96657e-06	chr1_38558497_38560094			intergenic
1.68311e-11	0.30454	0.252	0.075	2.40212e-06	chr9_91099898_91101231			intergenic
2.07725e-13	0.30448	0.308	0.096	2.96463e-08	chr8_122988090_122989342	DERL1	36309	distal
8.60611e-16	0.304472	0.28	0.079	1.22826e-10	chr5_178589691_178591422	COL23A1	0	promoter
1.87419e-30	0.304417	0.524	0.185	2.67483e-25	chr17_50199516_50202006	COL1A1	0	promoter
5.37609e-25	0.30428	0.381	0.119	7.6727e-20	chr19_14089571_14092079	SAMD1	0	promoter
1.45971e-16	0.304185	0.372	0.136	2.08329e-11	chr12_84910783_84913429	SLC6A15	0	promoter
6.19568e-09	0.304096	0.209	0.067	0.000884241	chr19_51016690_51017823	KLK10	1942	distal
1.32195e-33	0.303909	0.603	0.223	1.88667e-28	chr17_50059208_50065214	ITGA3	2769	distal
2.10734e-16	0.30389	0.413	0.137	3.00757e-11	chr6_134445701_134448556	SGK1	-127643	distal
1.85772e-11	0.303813	0.296	0.099	2.65132e-06	chr1_184882065_184883926	FAM129A	90625	distal
1.38555e-09	0.303711	0.214	0.062	0.000197744	chr17_57422439_57423219	MSI2	127755	distal
2.40094e-09	0.303692	0.22	0.054	0.000342659	chr14_91257328_91258740	GPR68	-3403	distal
1.01794e-10	0.303488	0.224	0.078	1.45279e-05	chr18_36633894_36635294	FHOD3	89344	distal
7.62193e-19	0.303483	0.375	0.114	1.08779e-13	chr2_174023667_174025839	SP3	-57965	distal
6.44647e-09	0.303288	0.249	0.09	0.000920034	chr12_108734061_108734926	CORO1C	-2465	distal
1.8883e-13	0.303006	0.327	0.116	2.69496e-08	chr17_10084996_10086769	GAS7	27785	distal
2.32723e-09	0.302938	0.237	0.075	0.00033214	chr6_8627111_8627983	SLC35B3	-191500	distal
2.21724e-08	0.302743	0.23	0.081	0.00316443	chr13_45167990_45168861	KCTD4	25857	distal
9.68056e-10	0.302727	0.233	0.087	0.00013816	chr7_55120103_55121726	EGFR	-30611	distal
1.10095e-18	0.302726	0.27	0.068	1.57127e-13	chr20_4148323_4150459	SMOX	0	promoter
1.4391e-10	0.302497	0.273	0.09	2.05387e-05	chr17_41464465_41465281	KRT32	2149	distal
4.55619e-17	0.302445	0.33	0.096	6.50254e-12	chr4_85474318_85475787	ARHGAP24	0	promoter
1.91235e-07	0.302356	0.206	0.057	0.0272929	chr6_134363148_134363818	SGK1	-45090	distal
4.19747e-40	0.302152	0.532	0.165	5.99058e-35	chr18_79393146_79397086	NFATC1	0	promoter
7.36709e-12	0.301976	0.239	0.08	1.05142e-06	chr10_3486258_3487095			intergenic
9.84272e-09	0.301715	0.239	0.077	0.00140474	chr5_61298495_61299768	ZSWIM6	-32505	distal
2.73206e-10	0.301606	0.248	0.073	3.89916e-05	chr1_117092931_117094368	TRIM45	27361	distal
1.28665e-12	0.301357	0.317	0.101	1.8363e-07	chr2_233480254_233482821	USP40	29682	distal
1.00935e-12	0.301249	0.308	0.108	1.44053e-07	chr2_115160929_115163263	DPP10	0	promoter
2.76049e-12	0.300859	0.248	0.078	3.93975e-07	chr11_64867855_64871469	EHD1	7251	distal
3.69696e-08	0.300818	0.205	0.055	0.00527627	chr4_189304051_189305806			intergenic
1.82693e-13	0.300764	0.274	0.087	2.60738e-08	chr4_152352333_152353176	FBXW7	0	promoter
4.69334e-16	0.300411	0.277	0.083	6.69829e-11	chr11_65833202_65834250	SNX32	0	promoter
4.66735e-13	0.300305	0.27	0.087	6.6612e-08	chr2_96148261_96149164	DUSP2	-2821	distal
2.15775e-11	0.299649	0.208	0.057	3.07951e-06	chr6_72620079_72623413	KCNQ5	0	promoter
1.12736e-20	0.299639	0.413	0.133	1.60896e-15	chr8_38785026_38788588	TACC1	0	promoter
5.88097e-11	0.299475	0.276	0.094	8.39327e-06	chr5_142364094_142365048	SPRY4	-39054	distal
2.44405e-13	0.299233	0.333	0.11	3.48812e-08	chr7_41107347_41108614			intergenic
1.1952e-11	0.299193	0.212	0.063	1.70577e-06	chr19_12918870_12919779	SYCE2	0	promoter
2.22795e-17	0.299028	0.428	0.165	3.17971e-12	chr9_108634113_108635526			intergenic
2.67131e-32	0.29866	0.469	0.144	3.81247e-27	chr8_37694327_37698714	ZNF703	0	promoter
4.00748e-14	0.298477	0.261	0.086	5.71943e-09	chr11_125164291_125166740	PKNOX2	0	promoter
2.80606e-12	0.298358	0.251	0.08	4.00478e-07	chr3_133037762_133039230	TMEM108	0	promoter
5.10282e-22	0.298252	0.423	0.151	7.28269e-17	chr22_16600839_16603771	CCT8L2	-8029	distal
3.24104e-09	0.298088	0.243	0.066	0.000462558	chr1_183180319_183181454	LAMC2	-4784	distal
1.69172e-25	0.298044	0.42	0.137	2.41441e-20	chr2_241880910_241883324	RTP5	11182	distal
2.61958e-19	0.297983	0.354	0.112	3.73864e-14	chr20_3172813_3174594	LZTS3	0	promoter
8.33329e-12	0.297764	0.258	0.08	1.18932e-06	chr17_34579032_34582447	TMEM132E	0	promoter
6.54702e-13	0.297636	0.224	0.053	9.34384e-08	chr19_6273417_6275254	MLLT1	4695	distal
3.14306e-08	0.297346	0.235	0.083	0.00448574	chr14_90681559_90682578	TTC7B	133840	distal
4.68028e-25	0.297207	0.531	0.211	6.67964e-20	chr19_48501168_48502923	LMTK3	8882	distal
1.86834e-08	0.296958	0.218	0.058	0.00266648	chr11_57072395_57073187	OR5AK2	83524	distal
3.026e-18	0.296904	0.348	0.111	4.31867e-13	chr15_31434167_31436454	KLF13	94235	distal
1.16581e-11	0.296854	0.307	0.101	1.66383e-06	chr13_44300771_44302675	SERP2	-71167	distal
2.47369e-10	0.296794	0.223	0.062	3.53042e-05	chr16_83826019_83826758	HSBP1	18031	distal
1.77824e-12	0.296743	0.245	0.066	2.53788e-07	chr19_35153679_35155977	FXYD5	0	promoter
4.65337e-10	0.296569	0.243	0.085	6.64125e-05	chr17_64209569_64210473	TEX2	20284	distal
1.58486e-21	0.29644	0.381	0.124	2.2619e-16	chr9_129494321_129497902	NTMT1	-110982	distal
1.65303e-14	0.296408	0.296	0.097	2.35918e-09	chrX_45850224_45852121			intergenic
4.0185e-12	0.296396	0.202	0.052	5.73516e-07	chr17_42407202_42408460	PTRF	15058	distal
4.13589e-12	0.296307	0.221	0.065	5.9027e-07	chr9_17134370_17135869	CNTLN	0	promoter
1.13472e-27	0.296224	0.476	0.178	1.61946e-22	chr6_148745912_148748856	UST	0	promoter
1.50346e-29	0.296145	0.481	0.161	2.14572e-24	chr8_22689962_22696154	EGR3	0	promoter
3.9492e-17	0.296123	0.323	0.093	5.63626e-12	chr20_3795346_3796986	CDC25B	0	promoter
1.0964e-13	0.296066	0.271	0.078	1.56476e-08	chr15_65832439_65833379	RAB11A	-36077	distal
1.46618e-08	0.296008	0.246	0.078	0.00209252	chr20_56807172_56810128	TFAP2C	177871	distal
5.4706e-10	0.295997	0.258	0.081	7.80758e-05	chr21_36607765_36609064	CLDN14	-31196	distal
2.05895e-14	0.295883	0.268	0.075	2.93851e-09	chr12_6827195_6829956	P3H3	0	promoter
1.99086e-10	0.295651	0.22	0.07	2.84134e-05	chr6_27687357_27688648	HIST1H2BL	119284	distal
2.11715e-07	0.295526	0.206	0.071	0.0302157	chr11_74504684_74505521	LIPT2	-10951	distal
5.73811e-14	0.29529	0.214	0.06	8.18937e-09	chr11_67442821_67444278	CORO1B	0	promoter
1.28367e-14	0.295009	0.279	0.075	1.83204e-09	chr5_31638397_31639952	PDZD2	0	promoter
5.47218e-10	0.295009	0.311	0.111	7.80984e-05	chr22_46462380_46463643	CELSR1	73528	distal
2.02762e-14	0.294957	0.249	0.068	2.89379e-09	chr3_170907990_170909942	EIF5A2	0	promoter
1.11626e-15	0.294817	0.31	0.104	1.59312e-10	chr12_121686675_121687489	MORN3	-17021	distal
3.45929e-10	0.294662	0.24	0.079	4.93706e-05	chr11_32838242_32839351	PRRG4	8300	distal
3.11807e-14	0.294609	0.24	0.073	4.45008e-09	chr1_40802034_40804259	KCNQ4	17941	distal
1.02977e-25	0.294592	0.473	0.162	1.46968e-20	chr1_3529413_3533852	MEGF6	0	promoter
6.55528e-09	0.294582	0.221	0.071	0.000935563	chr1_209432963_209434577	CAMK1G	-149140	distal
2.56432e-15	0.294501	0.324	0.106	3.65977e-10	chr14_105180554_105183138	NUDT14	0	promoter
3.30506e-10	0.294258	0.223	0.065	4.71695e-05	chr22_46524363_46526495	CELSR1	10676	distal
1.82425e-10	0.294231	0.215	0.062	2.60355e-05	chr14_98906195_98907413	C14orf177	194583	distal
1.28786e-17	0.294174	0.333	0.11	1.83802e-12	chr5_177085634_177087587	FGFR4	0	promoter
2.07574e-11	0.294157	0.268	0.095	2.96247e-06	chr1_228006469_228010805	WNT3A	0	promoter
2.55688e-23	0.293978	0.491	0.179	3.64915e-18	chr17_80891092_80893469	CHMP6	-98372	distal
2.22355e-10	0.293841	0.274	0.087	3.17342e-05	chr1_3702532_3704461	TP73	4475	distal
3.71185e-22	0.293815	0.412	0.148	5.29751e-17	chr15_40102682_40105552	BMF	535	distal
2.54344e-07	0.29376	0.252	0.098	0.0362997	chr11_129642914_129643907	TMEM45B	-171912	distal
6.91674e-13	0.293517	0.277	0.102	9.8715e-08	chrX_1205153_1206723	CRLF2	5912	distal
1.65425e-16	0.293501	0.274	0.079	2.36093e-11	chr11_65083694_65084833	CDCA5;ZFPL1	0;0	promoter;promoter
6.95751e-39	0.293479	0.643	0.283	9.92969e-34	chrX_154368320_154375070	FLNA	0	promoter
2.10466e-18	0.293307	0.265	0.067	3.00375e-13	chr15_22785853_22787731	NIPA1	0	promoter
1.31066e-12	0.29286	0.292	0.097	1.87057e-07	chr15_43266597_43267411	TGM5	0	promoter
8.75683e-20	0.292831	0.369	0.117	1.24977e-14	chr9_134641005_134643951	COL5A1	0	promoter
2.88783e-12	0.292819	0.289	0.097	4.12149e-07	chr21_36499520_36501872	CLDN14	-19430	distal
1.95747e-09	0.292783	0.229	0.081	0.000279368	chr19_38792424_38793762	LGALS7B	3214	distal
2.20086e-12	0.29265	0.221	0.065	3.14105e-07	chr17_81386379_81389408	BAHCC1	-6067	distal
3.67352e-09	0.292639	0.211	0.062	0.000524281	chr17_65061953_65063005	GNA13	-5114	distal
4.92231e-15	0.292537	0.288	0.077	7.02507e-10	chr1_1200808_1201932	TNFRSF18	3749	distal
2.10062e-16	0.292247	0.376	0.13	2.99799e-11	chr11_12043860_12045123	DKK3	-34091	distal
1.67467e-07	0.292198	0.229	0.08	0.0239007	chr4_87060446_87061677	AFF1	53051	distal
1.70458e-23	0.292098	0.432	0.144	2.43276e-18	chr6_170289023_170293223	DLL1;FAM120B	0;0	promoter;promoter
4.41258e-12	0.292089	0.254	0.079	6.29759e-07	chr1_20696202_20697323	KIF17	20169	distal
4.61297e-16	0.292078	0.255	0.068	6.58358e-11	chr11_134036456_134038013	JAM3	-30912	distal
6.64235e-16	0.292074	0.273	0.078	9.47989e-11	chr17_19507160_19508755	SLC47A1	-24707	distal
4.44066e-17	0.292023	0.375	0.12	6.33767e-12	chr9_97740783_97741989	XPA	-43426	distal
7.2985e-21	0.291704	0.438	0.165	1.04163e-15	chr19_33795104_33799186	KCTD15	0	promoter
3.05294e-21	0.291607	0.463	0.174	4.35712e-16	chr10_119679753_119683041	BAG3	28384	distal
5.92154e-10	0.291478	0.243	0.077	8.45117e-05	chr2_35298298_35299027			intergenic
6.10188e-09	0.291375	0.249	0.085	0.000870854	chr5_180825833_180826783	MGAT1	-10292	distal
6.45689e-09	0.291037	0.215	0.071	0.000921521	chr12_89756520_89757257	ATP2B1	-47689	distal
2.3753e-11	0.291017	0.271	0.085	3.39e-06	chr11_95244936_95245628	SESN3	-12395	distal
4.34152e-23	0.290963	0.366	0.099	6.19617e-18	chr1_53737810_53739804	GLIS1	0	promoter
2.30519e-13	0.290848	0.248	0.083	3.28994e-08	chr17_82450220_82451193	C17orf62	0	promoter
8.67899e-10	0.290808	0.243	0.076	0.000123866	chr1_236394274_236396172	EDARADD	0	promoter
1.01561e-32	0.290706	0.549	0.205	1.44947e-27	chr14_65411500_65413726	FUT8	0	promoter
1.16656e-13	0.290597	0.246	0.063	1.66491e-08	chr2_129877150_129878450	RAB6C	-101214	distal
3.16461e-10	0.290167	0.282	0.115	4.5165e-05	chr16_17304122_17306234	XYLT1	164648	distal
5.76076e-13	0.290152	0.348	0.129	8.22169e-08	chr8_127293977_127295430	POU5F1B	-26753	distal
1.29108e-16	0.290113	0.379	0.128	1.84262e-11	chr10_121993783_121995941	TACC2	4578	distal
4.74767e-12	0.289978	0.24	0.069	6.77583e-07	chr2_48529306_48531776	STON1;STON1-GTF2A1L	0;0	promoter;promoter
3.71525e-11	0.289948	0.265	0.093	5.30237e-06	chr6_168968063_168968773			intergenic
3.96673e-12	0.289921	0.311	0.106	5.66127e-07	chr6_137105057_137106142	IL20RA	-59877	distal
3.1509e-06	0.289614	0.214	0.078	0.449693	chr5_74250719_74251698			intergenic
1.10376e-07	0.289588	0.23	0.083	0.0157528	chr20_25234620_25236867	PYGB	-11202	distal
6.58968e-13	0.289517	0.286	0.087	9.40472e-08	chr20_57747975_57749512	PMEPA1	-36439	distal
8.62081e-11	0.289408	0.233	0.067	1.23035e-05	chr21_36461540_36462594	CLDN14	3848	distal
7.56682e-11	0.289386	0.257	0.077	1.07993e-05	chr2_119387303_119388555	DBI	19627	distal
1.09768e-14	0.289344	0.239	0.071	1.5666e-09	chr2_231679864_231681732	PTMA	-25952	distal
8.94445e-15	0.289308	0.263	0.071	1.27654e-09	chr17_1782486_1784445	SERPINF1	20528	distal
2.84524e-16	0.289284	0.376	0.127	4.06069e-11	chr14_24262785_24265188	TGM1	0	promoter
1.08098e-39	0.289043	0.568	0.218	1.54276e-34	chr19_42249231_42256716	AC006486.9;ERF	0;0	promoter;promoter
9.841e-55	0.289007	0.739	0.333	1.4045e-49	chr12_57085157_57091323	NAB2	0	promoter
6.97893e-13	0.288956	0.268	0.086	9.96026e-08	chr2_105454727_105456150	FHL2	-16214	distal
2.36422e-24	0.288909	0.422	0.14	3.37419e-19	chr17_7328726_7330782	NEURL4	0	promoter
2.64485e-16	0.288705	0.341	0.106	3.7747e-11	chr11_120746850_120748252	GRIK4	182417	distal
6.40363e-10	0.288699	0.236	0.08	9.1392e-05	chr11_45929661_45931651	GYLTL1B	6884	distal
1.69585e-10	0.288672	0.237	0.065	2.4203e-05	chr3_111802204_111803766	PHLDB2	-55414	distal
1.60515e-17	0.288486	0.375	0.124	2.29086e-12	chr6_3592157_3593000	SLC22A23	-135135	distal
5.39152e-08	0.288378	0.214	0.068	0.00769473	chr5_161305404_161307100			intergenic
3.29396e-31	0.288339	0.578	0.218	4.70111e-26	chr15_70195458_70200914	TLE3	-97282	distal
1.97514e-25	0.288173	0.479	0.155	2.8189e-20	chr1_21955255_21957754	HSPG2	-17958	distal
1.60996e-15	0.288026	0.398	0.135	2.29772e-10	chr5_38871123_38873256	OSMR	25125	distal
1.21929e-09	0.287996	0.204	0.06	0.000174015	chr7_36119078_36120683	EEPD1	-32466	distal
1.52685e-22	0.287975	0.444	0.162	2.17911e-17	chr19_44741166_44742906	BCL3	-5641	distal
1.20649e-14	0.287925	0.28	0.076	1.7219e-09	chr1_226676847_226677944	ITPKB	59515	distal
4.44859e-14	0.287918	0.364	0.142	6.34898e-09	chr16_81600122_81602279	CMIP	-4669	distal
2.4344e-08	0.287588	0.223	0.068	0.00347435	chr17_40518387_40519313	TNS4	-16790	distal
1.58475e-11	0.287548	0.291	0.102	2.26174e-06	chr18_31425884_31427811	DSG3	-19984	distal
4.73827e-18	0.287527	0.326	0.1	6.76241e-13	chr4_38154361_38156645	PTTG2	193927	distal
1.29427e-22	0.287491	0.369	0.106	1.84716e-17	chr1_27555853_27558475	AHDC1	45005	distal
1.60328e-14	0.287431	0.283	0.077	2.28818e-09	chr7_47326022_47328802			intergenic
2.52409e-14	0.287338	0.251	0.08	3.60236e-09	chr17_74203125_74204430	RPL38	0	promoter
5.08018e-27	0.287295	0.468	0.161	7.25038e-22	chr9_134024673_134026419	RP11-374P20.5	0	promoter
1.54492e-22	0.286971	0.438	0.17	2.2049e-17	chr1_203860204_203862096	SNRPE	0	promoter
4.11354e-08	0.286861	0.209	0.074	0.0058708	chr20_5612146_5613547	GPCPD1	-1120	distal
4.26269e-34	0.286765	0.529	0.188	6.08366e-29	chr14_100302541_100307817	SLC25A29	0	promoter
9.34903e-12	0.286704	0.254	0.075	1.33428e-06	chr9_128920477_128922988	PHYHD1	0	promoter
2.37561e-11	0.286534	0.255	0.072	3.39045e-06	chr18_6561006_6562477	L3MBTL4	-146095	distal
4.2744e-10	0.286261	0.233	0.077	6.10038e-05	chr19_49132853_49134232	PPFIA3	4980	distal
4.48817e-18	0.286241	0.336	0.1	6.40547e-13	chr8_38465158_38468997	FGFR1	0	promoter
8.54194e-27	0.285938	0.484	0.168	1.2191e-21	chr14_76917134_76920745	LRRC74A	90763	distal
9.83721e-11	0.285891	0.218	0.066	1.40396e-05	chr10_103675955_103678688	SH3PXD2A	176719	distal
1.3495e-36	0.285753	0.577	0.202	1.92599e-31	chr5_132293068_132295855	SLC22A4	0	promoter
1.30624e-08	0.285731	0.227	0.075	0.00186425	chr20_4665712_4667787	PRNP	-18449	distal
1.05866e-08	0.285709	0.227	0.086	0.00151091	chr1_205175320_205176393	DSTYK	-1927	distal
4.70667e-17	0.285644	0.326	0.106	6.71731e-12	chr9_134421713_134423626	RXRA	95134	distal
2.38619e-13	0.285075	0.308	0.108	3.40555e-08	chr9_98145881_98147156	CORO2A	25729	distal
1.62863e-24	0.285055	0.435	0.135	2.32436e-19	chr4_90126891_90128945	CCSER1	0	promoter
4.55004e-10	0.285033	0.214	0.061	6.49377e-05	chr12_48924494_48926013	FKBP11	0	promoter
1.50458e-12	0.285005	0.294	0.09	2.14732e-07	chr2_160646581_160648859	RBMS1	-152787	distal
4.23165e-30	0.284864	0.619	0.261	6.03937e-25	chr19_42419913_42424548	LIPE	2879	distal
2.23409e-13	0.28471	0.294	0.089	3.18847e-08	chr22_18023333_18025048	MICAL3	0	promoter
4.28046e-15	0.2847	0.263	0.075	6.10903e-10	chr16_89246895_89248073	ZNF778	25820	distal
5.15246e-12	0.284622	0.239	0.073	7.35353e-07	chr13_79936195_79937189			intergenic
7.23341e-08	0.284606	0.23	0.078	0.0103235	chr11_25065352_25066178			intergenic
1.55749e-12	0.284595	0.299	0.096	2.22283e-07	chr10_22427078_22428795	SPAG6	66257	distal
1.22344e-16	0.284524	0.347	0.118	1.74608e-11	chr17_62965288_62967134	TANC2	-42422	distal
4.74303e-13	0.284332	0.316	0.102	6.7692e-08	chr11_12075981_12077256	MICAL2	-33335	distal
8.46323e-11	0.284047	0.254	0.081	1.20786e-05	chr19_46633758_46635137	GNG8	0	promoter
6.3996e-15	0.284044	0.319	0.096	9.13345e-10	chr9_95316685_95318100	FANCC	0	promoter
9.85511e-16	0.283949	0.288	0.085	1.40651e-10	chr1_158998635_159001107	IFI16	-8785	distal
1.90688e-12	0.283818	0.283	0.106	2.72148e-07	chr15_63371368_63373796	CA12	8040	distal
2.58866e-16	0.283715	0.311	0.092	3.6945e-11	chr16_53080136_53081387	CHD9	25104	distal
1.21118e-09	0.28355	0.22	0.066	0.000172858	chr14_68779639_68781669	ZFP36L1	9575	distal
7.66402e-13	0.283479	0.243	0.071	1.0938e-07	chr2_74009794_74010783	TET3	7082	distal
2.15203e-19	0.283475	0.484	0.207	3.07136e-14	chr2_227405999_227408470	RP11-563C6.1	-18050	distal
3.4697e-12	0.283271	0.285	0.098	4.95192e-07	chr2_74421157_74422617	C2orf81;RP11-523H20.5;WDR54	0;0;0	promoter;promoter;promoter
8.19999e-12	0.283223	0.327	0.116	1.17029e-06	chr1_202221706_202222961	LGR6	7552	distal
1.79152e-12	0.283035	0.332	0.117	2.55684e-07	chr17_50672055_50673750	ANKRD40	34175	distal
1.50058e-14	0.282834	0.232	0.064	2.14162e-09	chr7_151082748_151084100	TMUB1	0	promoter
2.65115e-11	0.282656	0.22	0.069	3.7837e-06	chrX_107741369_107743103	TSC22D3	-19097	distal
3.36453e-11	0.282569	0.211	0.062	4.80182e-06	chr11_804206_805889	PIDD1	0	promoter
3.19089e-10	0.282565	0.261	0.085	4.55401e-05	chr11_12079810_12080682	MICAL2	-29909	distal
5.48444e-12	0.282429	0.265	0.079	7.82734e-07	chr12_111773084_111776065	ALDH2	6163	distal
3.06012e-13	0.282291	0.326	0.137	4.36737e-08	chr15_58793529_58794444	FAM63B	22168	distal
3.94679e-10	0.282264	0.249	0.088	5.63281e-05	chr11_33015542_33016679	DEPDC7	0	promoter
3.32268e-21	0.282086	0.354	0.112	4.7421e-16	chr19_18000343_18002043	ARRDC2	0	promoter
9.19666e-14	0.282082	0.268	0.09	1.31254e-08	chr14_105525707_105529134	TMEM121	0	promoter
2.83857e-18	0.281892	0.323	0.096	4.05118e-13	chr6_131062289_131064100	EPB41L2	0	promoter
1.68913e-11	0.281858	0.22	0.071	2.41071e-06	chr18_79399336_79404981	NFATC1	0	promoter
1.91465e-14	0.281812	0.294	0.081	2.73257e-09	chr20_35171482_35172445	PROCR	0	promoter
1.25476e-13	0.281736	0.299	0.097	1.79078e-08	chr6_10163065_10164022			intergenic
1.52511e-12	0.281423	0.237	0.061	2.17662e-07	chr7_74269594_74270385	RFC2	-15136	distal
7.94933e-29	0.281172	0.537	0.209	1.13452e-23	chr9_109011915_109014871	CTNNAL1	0	promoter
8.3199e-15	0.281172	0.37	0.142	1.18741e-09	chr17_75687914_75690003	SAP30BP	20569	distal
3.53688e-10	0.281137	0.205	0.049	5.0478e-05	chr9_126516546_126518226	LMX1B	-96217	distal
2.30356e-09	0.281072	0.22	0.076	0.000328762	chr7_118080741_118081490	LSM8	-102542	distal
3.53153e-15	0.28015	0.333	0.106	5.04017e-10	chr15_63276781_63278630	APH1B	0	promoter
5.73956e-13	0.280057	0.267	0.083	8.19144e-08	chr12_48182938_48185546	CCDC184	0	promoter
1.57919e-09	0.279856	0.206	0.062	0.000225381	chr16_396236_398371	NME4	0	promoter
1.53547e-11	0.27983	0.201	0.053	2.19141e-06	chr13_34941692_34943498	NBEA	0	promoter
3.71186e-17	0.279624	0.382	0.127	5.29753e-12	chr14_25048173_25051181	STXBP6	0	promoter
4.3373e-12	0.27947	0.276	0.092	6.19015e-07	chr17_30290930_30292656	BLMH	0	promoter
1.96128e-09	0.279447	0.249	0.084	0.000279912	chr5_167815830_167817285	TENM2	60828	distal
3.65458e-12	0.279399	0.26	0.082	5.21578e-07	chr4_89753050_89754226	SNCA	81442	distal
2.85767e-12	0.27936	0.271	0.094	4.07844e-07	chr16_84642851_84644090	KLHL36	-4435	distal
5.13798e-10	0.279348	0.201	0.058	7.33287e-05	chr17_68462663_68463406	WIPI1	-5184	distal
1.48078e-21	0.279251	0.386	0.126	2.11336e-16	chr1_30823230_30824938	SDC3	53803	distal
7.05533e-10	0.279245	0.218	0.072	0.000100693	chr11_46242961_46243955	CREB3L1	-33706	distal
1.96777e-15	0.279174	0.385	0.146	2.80838e-10	chr2_219248915_219250169	STK16	3020	distal
6.48874e-14	0.279091	0.296	0.1	9.26067e-09	chr16_57984508_57986142	TEPP	8074	distal
1.40683e-16	0.279051	0.355	0.116	2.00782e-11	chr20_54131891_54133840	CYP24A1	38114	distal
2.27361e-26	0.278927	0.437	0.139	3.24488e-21	chr1_145957245_145958449	LIX1L	0	promoter
5.41965e-19	0.278869	0.423	0.153	7.73487e-14	chr9_95101225_95106138			intergenic
1.55907e-09	0.278823	0.235	0.081	0.000222509	chr4_84496862_84499832	NKX6-1	0	promoter
1.19518e-17	0.278817	0.355	0.127	1.70575e-12	chr11_73876326_73877525	CHCHD8;PAAF1	0;0	promoter;promoter
4.95351e-17	0.27854	0.324	0.101	7.0696e-12	chr7_28685181_28686752	CREB5	0	promoter
6.16823e-16	0.278472	0.339	0.106	8.80323e-11	chr19_35774888_35776125	ARHGAP33	0	promoter
6.6586e-08	0.278439	0.209	0.069	0.00950308	chr3_108073585_108074438	CD47	16577	distal
1.07673e-11	0.278401	0.223	0.058	1.5367e-06	chr10_29634478_29636698	SVIL	0	promoter
6.70127e-07	0.278353	0.211	0.072	0.0956398	chr4_142549285_142550608	INPP4B	-74877	distal
7.10302e-25	0.278299	0.442	0.139	1.01374e-19	chr1_23553925_23557224	ID3	2571	distal
1.24031e-11	0.278215	0.233	0.067	1.77015e-06	chr12_59078870_59080536	LRIG3	-158348	distal
5.40472e-10	0.278051	0.268	0.096	7.71356e-05	chr1_95742435_95743454			intergenic
2.33896e-19	0.277984	0.364	0.111	3.33814e-14	chr13_67229712_67231502	PCDH9	0	promoter
6.03796e-20	0.277922	0.456	0.172	8.61732e-15	chr6_14270709_14272500	CD83	153069	distal
1.79388e-11	0.277864	0.28	0.1	2.56021e-06	chr10_14184693_14187219	FRMD4A	143666	distal
1.04655e-12	0.27744	0.258	0.089	1.49362e-07	chr19_911750_913819	R3HDM4	0	promoter
8.11304e-14	0.277398	0.311	0.104	1.15788e-08	chr19_5292577_5294387	PTPRS	-6189	distal
8.72268e-11	0.277251	0.23	0.069	1.24489e-05	chr6_45445535_45446430	RUNX2	22959	distal
1.84025e-15	0.277078	0.333	0.116	2.62639e-10	chr2_231924939_231927459	NPPC	0	promoter
4.0881e-10	0.277028	0.274	0.103	5.8345e-05	chr19_3828306_3829026	MATK	-26494	distal
3.6218e-15	0.276989	0.308	0.103	5.16899e-10	chr1_116909279_116911683	PTGFRN	0	promoter
1.25667e-26	0.276935	0.49	0.19	1.7935e-21	chr6_27131499_27134181	HIST1H2AG;HIST1H2BJ	0;0	promoter;promoter
6.94254e-11	0.276766	0.206	0.058	9.90833e-06	chr2_189580215_189582002	SLC40A1	0	promoter
4.52986e-16	0.276748	0.366	0.133	6.46498e-11	chr11_67261075_67263777	ADRBK1	-2633	distal
5.02313e-24	0.276734	0.42	0.147	7.16895e-19	chr1_1918071_1921418	TMEM52	0	promoter
1.42352e-16	0.276341	0.31	0.103	2.03163e-11	chr19_31348565_31351979	TSHZ3	0	promoter
9.85979e-15	0.276319	0.339	0.123	1.40718e-09	chr18_35040914_35043151	MAPRE2	0	promoter
8.0705e-22	0.275962	0.469	0.181	1.15181e-16	chr14_105164956_105169577	JAG2	0	promoter
9.63838e-08	0.275903	0.205	0.07	0.0137558	chr1_84892453_84893680	LPAR3	0	promoter
1.94645e-15	0.27574	0.422	0.184	2.77796e-10	chr8_127041361_127042410			intergenic
2.50425e-08	0.275735	0.227	0.073	0.00357404	chr15_98560198_98560891	FAM169B	-74301	distal
8.82341e-13	0.275626	0.276	0.098	1.25927e-07	chr17_44967745_44969000	C1QL1	0	promoter
4.81743e-10	0.275595	0.273	0.092	6.87539e-05	chr12_27179582_27180376	STK38L	-63799	distal
2.24775e-14	0.275576	0.316	0.102	3.20797e-09	chr17_75700140_75701217	ITGB4	-20111	distal
2.66613e-08	0.275557	0.224	0.084	0.00380507	chr19_47745164_47746022	GLTSCR2	0	promoter
9.05248e-08	0.275538	0.263	0.095	0.0129196	chr20_62602377_62604155	SLCO4A1	-38290	distal
1.25685e-10	0.275469	0.285	0.103	1.79377e-05	chr14_93084987_93086932	ITPK1	28348	distal
3.0031e-10	0.275255	0.221	0.059	4.286e-05	chr16_9047515_9048434	C16orf72	-43214	distal
3.07333e-08	0.275141	0.246	0.085	0.00438623	chr11_19978560_19979407	NAV2	-43149	distal
9.69336e-08	0.27513	0.205	0.059	0.0138343	chr14_94065904_94066775	DDX24	-3651	distal
7.86567e-10	0.275079	0.248	0.079	0.000112258	chr1_162690111_162691498	DDR2	57642	distal
1.07011e-17	0.27487	0.423	0.16	1.52725e-12	chr1_201295279_201296811	PKP1	11577	distal
2.77735e-09	0.274833	0.233	0.071	0.00039638	chr19_5298225_5299069	PTPRS	-11837	distal
1.08388e-08	0.274627	0.23	0.084	0.00154691	chr2_152421287_152422447	FMNL2	86051	distal
5.77086e-11	0.274556	0.206	0.058	8.23611e-06	chr16_10308413_10309288	ATF7IP2	-76767	distal
1.16603e-12	0.274331	0.223	0.061	1.66415e-07	chr1_27671838_27672740	IFI6	0	promoter
1.20017e-13	0.274317	0.263	0.08	1.71287e-08	chr17_43314904_43316984	AC109326.1	-11648	distal
9.96399e-31	0.274042	0.556	0.203	1.42205e-25	chr1_16611916_16615559	NBPF1	0	promoter
5.2634e-25	0.274025	0.485	0.175	7.51187e-20	chr1_26470246_26473516	HMGN2	0	promoter
1.07394e-13	0.273947	0.283	0.084	1.53272e-08	chr13_110094419_110095289			intergenic
1.19356e-10	0.27393	0.209	0.064	1.70343e-05	chr16_85436218_85438080	GSE1	-173329	distal
7.85043e-12	0.273722	0.279	0.099	1.12041e-06	chr16_740388_741600	NARFL	0	promoter
5.1168e-15	0.273591	0.246	0.057	7.30265e-10	chr19_34480977_34482864	WTIP	0	promoter
6.11986e-10	0.273514	0.212	0.059	8.73421e-05	chr12_120356467_120357170	MSI1	12011	distal
3.99026e-10	0.27344	0.279	0.089	5.69486e-05	chr1_246768363_246769802	SCCPDH	44317	distal
1.24306e-16	0.273437	0.358	0.116	1.77408e-11	chr15_38129354_38131420	SPRED1	-120906	distal
3.11656e-11	0.273418	0.249	0.078	4.44793e-06	chr3_177451420_177453012			intergenic
1.3874e-09	0.273368	0.201	0.054	0.000198009	chr2_113211072_113212966	PAX8	28814	distal
1.52409e-16	0.27329	0.339	0.113	2.17517e-11	chr10_119178018_119179288	PRDX3	0	promoter
2.43416e-15	0.27319	0.326	0.097	3.47401e-10	chr14_34713473_34715445	CFL2	0	promoter
9.71481e-09	0.273021	0.221	0.079	0.00138649	chr7_76069039_76069761	MDH2	20879	distal
1.10972e-11	0.273019	0.268	0.093	1.58378e-06	chr11_107927939_107929370	RAB39A;SLC35F2	0;0	promoter;promoter
1.65375e-11	0.273008	0.209	0.053	2.36021e-06	chr18_55321451_55322860	TCF4	0	promoter
2.71338e-13	0.272687	0.348	0.118	3.8725e-08	chr4_87119993_87122620	KLHL8	97649	distal
1.78541e-09	0.272643	0.289	0.103	0.000254811	chr17_30323195_30324478	TMIGD1	9570	distal
1.05852e-17	0.272389	0.324	0.1	1.51071e-12	chr13_95300503_95302226	ABCC4	0	promoter
4.29249e-10	0.272348	0.205	0.059	6.1262e-05	chr3_49553715_49555245	BSN	0	promoter
8.71371e-20	0.272323	0.406	0.137	1.24361e-14	chr16_84617244_84619322	COTL1	0	promoter
1.42105e-09	0.272218	0.28	0.103	0.000202811	chr16_11627704_11628687	LITAF	524	distal
8.34538e-17	0.272183	0.373	0.137	1.19104e-11	chr4_183796560_183799290	STOX2	0	promoter
3.89747e-09	0.271964	0.209	0.054	0.000556243	chr1_167796040_167797568	MPZL1	73889	distal
1.53947e-14	0.271917	0.335	0.105	2.19712e-09	chr18_26654910_26658357	KCTD1	-14566	distal
5.18823e-12	0.27191	0.295	0.102	7.40459e-07	chr1_66271167_66272432	PDE4B	-59572	distal
7.47003e-18	0.27183	0.386	0.132	1.06611e-12	chr17_2022627_2026435	RTN4RL1	0	promoter
7.37408e-13	0.271827	0.292	0.094	1.05242e-07	chr8_65948329_65949169	DNAJC5B	-72391	distal
3.32794e-14	0.271454	0.31	0.113	4.7496e-09	chr7_2402958_2404710	CHST12	0	promoter
7.79078e-10	0.270932	0.235	0.078	0.000111189	chr5_139914258_139915008	NRG2	-9861	distal
1.04141e-12	0.270877	0.277	0.094	1.48629e-07	chr16_85650469_85653599	GINS2	35401	distal
7.3736e-09	0.270794	0.218	0.07	0.00105235	chr6_154757547_154759213	SCAF8	24170	distal
2.15777e-12	0.270662	0.264	0.083	3.07954e-07	chr19_10193707_10195492	DNMT1	0	promoter
1.05243e-18	0.270638	0.4	0.152	1.50202e-13	chr15_31869759_31871521	CHRNA7	-94910	distal
2.61257e-24	0.270525	0.437	0.152	3.72863e-19	chr12_8696630_8698980	RIMKLB	0	promoter
1.54571e-10	0.270454	0.28	0.101	2.20602e-05	chr8_98077528_98079407	ERICH5	13007	distal
5.21619e-07	0.270415	0.245	0.089	0.0744449	chr2_67879840_67881045	C1D	181938	distal
2.32009e-08	0.270263	0.215	0.063	0.00331121	chr22_50544045_50545226	KLHDC7B	-2807	distal
9.31159e-12	0.26962	0.255	0.079	1.32894e-06	chr22_35257130_35258661	HMGXB4	0	promoter
1.30434e-23	0.269465	0.488	0.165	1.86154e-18	chr14_64337751_64339463	ESR2	0	promoter
5.60204e-11	0.269305	0.214	0.066	7.99517e-06	chr14_64879280_64880953	SPTB	0	promoter
4.80774e-16	0.269202	0.292	0.09	6.86156e-11	chr1_157991892_157995699	KIRREL	0	promoter
1.93526e-33	0.269108	0.521	0.177	2.76198e-28	chr6_31814026_31816000	HSPA1A;HSPA1L	0;0	promoter;promoter
4.13206e-16	0.2691	0.357	0.124	5.89723e-11	chr19_49055830_49059057	CGB7	0	promoter
1.99014e-12	0.269095	0.258	0.084	2.8403e-07	chr19_3387018_3390474	NFIC	20433	distal
6.37069e-12	0.26909	0.265	0.09	9.09218e-07	chr8_133746171_133747343	ST3GAL1	-174231	distal
6.18555e-08	0.268983	0.226	0.081	0.00882795	chr17_21194280_21196665	DHRS7B	9896	distal
9.78067e-17	0.268861	0.338	0.121	1.39589e-11	chr7_25949667_25952106			intergenic
1.36106e-12	0.268817	0.338	0.126	1.94249e-07	chr1_159913512_159914862	TAGLN2	8856	distal
8.87764e-15	0.268741	0.301	0.097	1.26701e-09	chr11_65961081_65962459	SART1	0	promoter
2.72198e-12	0.268731	0.254	0.078	3.88478e-07	chr12_6228564_6232016	CD9	2237	distal
2.94798e-09	0.268656	0.299	0.102	0.000420733	chr10_91652224_91654013	PPP1R3C	-19170	distal
1.03259e-07	0.268508	0.226	0.073	0.0147371	chr22_27386089_27386782			intergenic
3.59715e-09	0.268378	0.202	0.062	0.000513382	chr22_29078796_29080989	KREMEN1	5666	distal
3.74687e-12	0.268216	0.308	0.112	5.34749e-07	chr11_102305871_102307135	BIRC3	-10315	distal
6.24581e-07	0.268196	0.205	0.069	0.0891396	chr5_67315118_67315909	CD180	-118319	distal
4.16313e-28	0.26812	0.56	0.232	5.94157e-23	chr19_859017_864411	CFD	0	promoter
2.36576e-19	0.268095	0.41	0.144	3.37639e-14	chr1_151457640_151459804	POGZ	0	promoter
2.72679e-15	0.268018	0.417	0.168	3.89165e-10	chr12_110246908_110248589	ATP2A2	-32167	distal
1.42139e-20	0.267964	0.435	0.155	2.0286e-15	chr7_5591379_5596871	FSCN1	0	promoter
4.63042e-08	0.26794	0.26	0.103	0.00660849	chr12_51940970_51942168	ACVR1B	-9499	distal
1.15925e-07	0.267937	0.217	0.077	0.0165448	chr5_122182363_122183953	CTC-441N14.4	22173	distal
5.06707e-09	0.267932	0.24	0.078	0.000723167	chr10_97689429_97690552	AVPI1	-2106	distal
9.2422e-15	0.267787	0.355	0.114	1.31904e-09	chr6_34242635_34245145	C6orf1;HMGA1	3845;3845	distal;distal
1.46808e-13	0.267782	0.258	0.084	2.09522e-08	chr21_43788899_43790177	RRP1	0	promoter
5.24578e-09	0.267737	0.209	0.073	0.000748672	chr6_26232976_26235246	HIST1H1D	0	promoter
3.73916e-11	0.267654	0.286	0.102	5.33649e-06	chr3_127746476_127748669	MGLL	-10119	distal
1.39814e-05	0.267608	0.208	0.08	1	chr13_107215979_107217941			intergenic
2.59683e-11	0.267557	0.214	0.056	3.70617e-06	chr9_104968042_104969136	ABCA1	-39805	distal
1.89225e-12	0.267551	0.268	0.089	2.7006e-07	chr16_69761937_69763401	WWP2	0	promoter
1.45539e-09	0.267494	0.246	0.081	0.000207712	chr8_141028375_141029332	PTK2	-27062	distal
7.63533e-08	0.267489	0.206	0.056	0.0108971	chr12_92898827_92900112	EEA1	29220	distal
2.52569e-06	0.26731	0.202	0.073	0.360464	chr15_97995174_97996566	ARRDC4	34477	distal
6.09395e-08	0.267271	0.242	0.087	0.00869722	chr6_11206918_11207801	NEDD9	24858	distal
3.4945e-28	0.267205	0.481	0.176	4.98732e-23	chr16_54284114_54288044	IRX3	0	promoter
2.79736e-10	0.267131	0.291	0.108	3.99237e-05	chr17_19706092_19708185	SLC47A2	8422	distal
4.35294e-11	0.267006	0.279	0.106	6.21248e-06	chr6_26223596_26225529	HIST1H3E	0	promoter
6.12196e-15	0.266977	0.304	0.092	8.7372e-10	chr16_30996332_30998766	HSD3B7	11122	distal
1.97559e-09	0.266975	0.294	0.109	0.000281954	chr15_97976718_97978247	ARRDC4	16021	distal
5.82806e-16	0.266923	0.336	0.107	8.31775e-11	chr8_128175568_128177700			intergenic
2.19362e-21	0.26683	0.497	0.194	3.13071e-16	chr14_85528030_85534261	FLRT2	0	promoter
1.25434e-13	0.266683	0.221	0.046	1.79017e-08	chr9_129696865_129698959	PRRX2	31225	distal
1.15062e-10	0.266639	0.232	0.071	1.64216e-05	chr19_48954289_48955447	BAX	0	promoter
1.8069e-08	0.266619	0.239	0.097	0.00257879	chr22_38843083_38844621	NPTXR	0	promoter
2.98784e-23	0.266597	0.392	0.129	4.26422e-18	chr4_76948291_76951288	2011-09-01	0	promoter
1.78917e-12	0.266569	0.27	0.1	2.55349e-07	chr22_38923711_38924932	APOBEC3A	-27819	distal
3.5946e-14	0.266502	0.36	0.117	5.13018e-09	chr10_114244905_114246050	VWA2	5550	distal
4.45629e-09	0.266486	0.235	0.075	0.000635998	chr3_149369993_149371980	TM4SF1	3733	distal
7.10456e-25	0.266264	0.519	0.204	1.01396e-19	chr19_679075_681600	FSTL3	0	promoter
1.4674e-13	0.266059	0.363	0.133	2.09426e-08	chr6_82143218_82145442	IBTK	95124	distal
9.26479e-20	0.266016	0.413	0.124	1.32226e-14	chr17_1574202_1578125	PITPNA	-11386	distal
1.26592e-14	0.265913	0.274	0.073	1.8067e-09	chr16_68448041_68449038	SMPD3	0	promoter
2.3719e-15	0.265674	0.311	0.083	3.38516e-10	chr1_155975874_155980213	ARHGEF2	0	promoter
8.70027e-08	0.265606	0.245	0.093	0.0124169	chr4_15937948_15938910	FGFBP1	0	promoter
2.84594e-07	0.265548	0.22	0.069	0.0406169	chr8_65964534_65965166	DNAJC5B	-56394	distal
9.59947e-22	0.2655	0.521	0.225	1.37003e-16	chr19_3054615_3057902	AES	3503	distal
2.6622e-08	0.265442	0.215	0.077	0.00379947	chr18_8685209_8686197	MTCL1	-19464	distal
4.5506e-09	0.265302	0.249	0.078	0.000649457	chr9_108579771_108580654			intergenic
4.14298e-19	0.265265	0.435	0.164	5.91282e-14	chr14_75002222_75003709	EIF2B2	0	promoter
6.47951e-15	0.265123	0.37	0.141	9.2475e-10	chr19_49127700_49128797	PPFIA3	0	promoter
9.05958e-11	0.26506	0.215	0.071	1.29297e-05	chr2_219642295_219643001	SLC4A3	14635	distal
3.25617e-17	0.26504	0.344	0.104	4.64718e-12	chr14_76955737_76957305	IRF2BPL	71395	distal
9.44913e-12	0.264948	0.319	0.115	1.34857e-06	chr10_77898201_77899656	DLG5	26871	distal
1.97217e-18	0.264946	0.391	0.141	2.81466e-13	chr2_3518283_3520103	ADI1	0	promoter
3.60234e-12	0.26493	0.245	0.071	5.14123e-07	chr1_6495080_6498022	PLEKHG5	0	promoter
4.73446e-10	0.264621	0.296	0.119	6.75697e-05	chr19_5557338_5558579	TINCR	9375	distal
5.17457e-11	0.264607	0.237	0.074	7.38509e-06	chr17_6654671_6655628	C17orf100	2954	distal
1.46651e-42	0.264569	0.645	0.251	2.09299e-37	chr12_6763725_6769470	MLF2;PTMS	0;0	promoter;promoter
6.02395e-11	0.264542	0.205	0.059	8.59732e-06	chrX_41009833_41010946	USP9X	-74689	distal
1.87645e-08	0.264529	0.224	0.077	0.00267806	chr11_119665692_119667511	NECTIN1	61043	distal
8.48251e-17	0.264505	0.388	0.142	1.21061e-11	chr1_10793166_10797063	CASZ1	0	promoter
3.08016e-13	0.264341	0.353	0.132	4.39597e-08	chr9_131633198_131634220	RAPGEF1	75502	distal
5.14645e-11	0.264265	0.211	0.06	7.34496e-06	chr4_56530138_56531187	THEGL	0	promoter
8.88332e-08	0.264252	0.204	0.069	0.0126782	chr13_44158986_44160143	SMIM2	713	distal
8.04527e-18	0.263929	0.353	0.114	1.14821e-12	chr19_8208043_8210981	CERS4	0	promoter
7.04772e-06	0.263927	0.208	0.076	1	chr2_45991850_45992861	PRKCE	-8041	distal
1.10622e-23	0.263909	0.479	0.174	1.57879e-18	chr12_6688330_6690086	ZNF384	0	promoter
2.85763e-12	0.263863	0.267	0.078	4.07839e-07	chr1_213987338_213989940	PROX1	0	promoter
1.02237e-14	0.263769	0.404	0.147	1.45912e-09	chr1_26856184_26859683	SFN	-3455	distal
1.57669e-20	0.263764	0.403	0.136	2.25023e-15	chr19_40689283_40692017	NUMBL	0	promoter
4.23862e-14	0.263518	0.385	0.151	6.04932e-09	chr21_34794833_34797544	RUNX1	89640	distal
3.64462e-10	0.263441	0.236	0.079	5.20156e-05	chr19_17390526_17391674	CTD-2521M24.13	2485	distal
7.61261e-13	0.263376	0.317	0.112	1.08646e-07	chr1_26997542_26999978	TRNP1	3836	distal
3.71721e-07	0.263369	0.212	0.075	0.0530516	chr2_42931403_42934305	HAAO	-138811	distal
3.52124e-12	0.263121	0.242	0.078	5.02548e-07	chr2_8684511_8686241	ID2	2456	distal
5.7879e-12	0.262985	0.347	0.118	8.26043e-07	chr15_91952791_91954694	SLCO3A1	98936	distal
4.65068e-22	0.262966	0.513	0.225	6.6374e-17	chr15_37093993_37102702	MEIS2	0	promoter
1.87344e-16	0.262913	0.355	0.126	2.67376e-11	chr10_75407458_75410870	ZNF503	-5552	distal
2.93407e-14	0.26277	0.295	0.09	4.18748e-09	chr22_38569628_38571194	DMC1	0	promoter
8.25216e-13	0.262681	0.265	0.088	1.17774e-07	chr9_128655947_128657304	WDR34	0	promoter
2.3864e-11	0.262623	0.251	0.078	3.40585e-06	chr10_103659724_103662185	NEURL1	165746	distal
1.70147e-05	0.262596	0.201	0.063	1	chr1_185412373_185413181	IVNS1ABP	-95044	distal
1.07878e-12	0.262535	0.355	0.127	1.53962e-07	chr11_65911266_65913790	C11orf68	4571	distal
7.75842e-11	0.262415	0.316	0.129	1.10727e-05	chr2_240440952_240444593	GPC1	5282	distal
2.8926e-10	0.262322	0.22	0.081	4.12829e-05	chr19_35868093_35870289	APLP1	0	promoter
1.75687e-08	0.26231	0.274	0.093	0.00250738	chr9_92781632_92782548	BICD2	-16820	distal
1.01185e-10	0.262204	0.232	0.078	1.4441e-05	chr22_23520893_23523023	IGLL1	57217	distal
2.56444e-16	0.262191	0.345	0.112	3.65995e-11	chr6_124961133_124965006	RNF217	0	promoter
4.95448e-12	0.261963	0.314	0.108	7.07099e-07	chr5_42422906_42425159	GHR	0	promoter
8.11898e-10	0.261867	0.214	0.079	0.000115873	chr2_233353543_233355715	DGKD	0	promoter
3.03077e-11	0.261665	0.205	0.058	4.32549e-06	chr17_50160985_50162010	SGCA	-3995	distal
1.42817e-17	0.26164	0.332	0.105	2.03827e-12	chr14_94173356_94175582	PPP4R4	0	promoter
3.14877e-08	0.261546	0.229	0.081	0.0044939	chr1_228013153_228013979	WNT3A	6103	distal
9.37523e-09	0.26143	0.268	0.089	0.00133802	chr6_56642474_56643395	DST	0	promoter
3.30141e-21	0.261365	0.422	0.166	4.71174e-16	chr19_55406849_55408646	UBE2S	0	promoter
5.35301e-11	0.261237	0.236	0.077	7.63977e-06	chr14_20332653_20333679	CCNB1IP1	0	promoter
3.89287e-08	0.261152	0.229	0.076	0.00555586	chr5_96408073_96408988	PCSK1	23173	distal
5.53017e-19	0.261084	0.448	0.162	7.89261e-14	chr7_116498966_116501593	CAV2	0	promoter
2.15392e-21	0.261079	0.361	0.102	3.07406e-16	chr18_25349157_25352764	ZNF521	0	promoter
2.39834e-10	0.261035	0.235	0.069	3.42289e-05	chr19_42176263_42177584	DEDD2	40086	distal
3.19747e-10	0.260912	0.254	0.085	4.56339e-05	chr19_44770329_44771142	CBLC	-6727	distal
1.82604e-11	0.260851	0.296	0.113	2.6061e-06	chr5_151612779_151613660	FAT2	-43835	distal
2.18098e-19	0.26075	0.416	0.138	3.11268e-14	chr20_36572549_36575841	TGIF2;TGIF2-C20orf24	0;0	promoter;promoter
1.17034e-16	0.260553	0.419	0.156	1.6703e-11	chr5_177362228_177363636	RGS14	4392	distal
1.11897e-21	0.260448	0.541	0.223	1.59698e-16	chr11_16603486_16608157	SOX6	-127098	distal
1.12734e-07	0.260045	0.209	0.07	0.0160892	chr1_46134649_46135955	PIK3R3	-1613	distal
2.1762e-05	0.259997	0.208	0.068	1	chr11_130947403_130948431	SNX19	-30894	distal
1.24629e-16	0.259974	0.388	0.144	1.77869e-11	chr22_36481096_36482439	TXN2	0	promoter
4.29755e-11	0.25968	0.27	0.085	6.13342e-06	chr6_3517227_3518995	SLC22A23	-60205	distal
6.52145e-15	0.259659	0.326	0.11	9.30735e-10	chr17_76707941_76711646	MXRA7	0	promoter
1.11472e-16	0.259635	0.471	0.206	1.59092e-11	chr18_31040938_31043362	DSC3	0	promoter
3.36972e-10	0.259615	0.271	0.092	4.80923e-05	chr3_186209741_186211291	ETV5	-100629	distal
2.30639e-10	0.259524	0.304	0.111	3.29165e-05	chr10_121332737_121333914	FGFR2	197401	distal
1.16694e-13	0.259435	0.339	0.113	1.66544e-08	chr16_28291678_28293630	SBK1	0	promoter
5.41712e-14	0.259412	0.388	0.162	7.73126e-09	chr17_3753950_3755727	GSG2	30048	distal
2.41407e-06	0.259389	0.215	0.077	0.344533	chr5_145941057_145942297	SH3RF2	3181	distal
8.50458e-29	0.259379	0.593	0.262	1.21376e-23	chr7_42235853_42239493	GLI3	0	promoter
9.63321e-18	0.259144	0.369	0.125	1.37484e-12	chr8_143015708_143019719	LY6E	0	promoter
4.09174e-09	0.259117	0.255	0.103	0.00058397	chr9_109497465_109498853	PTPN3	0	promoter
1.40699e-19	0.25896	0.397	0.132	2.00804e-14	chr9_127802259_127804379	FPGS	0	promoter
2.48545e-06	0.258878	0.22	0.081	0.354721	chr12_117350037_117350667	NOS1	11111	distal
4.57822e-12	0.258837	0.257	0.083	6.53399e-07	chr8_30722038_30723679	GSR	4157	distal
5.80903e-16	0.258769	0.428	0.182	8.29058e-11	chr19_41175563_41176896	CYP2S1	-16153	distal
7.64962e-15	0.258663	0.394	0.152	1.09175e-09	chr19_7902654_7904752	MAP2K7	0	promoter
5.79535e-06	0.258541	0.223	0.089	0.827107	chr19_17049531_17050454	CPAMD8	-22716	distal
1.30162e-12	0.258351	0.324	0.121	1.85765e-07	chr13_57629367_57632861	PCDH17	0	promoter
6.19432e-12	0.258238	0.32	0.113	8.84047e-07	chr9_94804892_94806747	C9orf3	45244	distal
2.80823e-21	0.258165	0.494	0.191	4.00788e-16	chr19_3034776_3037081	TLE2	-5162	distal
2.58765e-17	0.258084	0.4	0.147	3.69307e-12	chr3_154120792_154123615	ARHGEF26	0	promoter
1.22104e-10	0.258034	0.296	0.101	1.74266e-05	chr2_207334272_207335471	KLF7	-167026	distal
3.79076e-12	0.258024	0.336	0.12	5.41014e-07	chr19_42889215_42890936	PSG1	-9496	distal
1.13484e-13	0.257993	0.345	0.126	1.61963e-08	chr2_28716079_28717859	PPP1CB	-33889	distal
1.10605e-21	0.257971	0.469	0.188	1.57854e-16	chr12_121295376_121298182	CAMKK2	0	promoter
2.09675e-40	0.257962	0.714	0.339	2.99247e-35	chr19_49148089_49152563	HRC	2681	distal
6.76138e-07	0.257916	0.214	0.081	0.0964978	chr14_103801374_103802837	PPP1R13B	44754	distal
9.72276e-16	0.257837	0.319	0.11	1.38762e-10	chr5_38555972_38557625	LIFR	0	promoter
3.07672e-11	0.257752	0.291	0.097	4.39106e-06	chr6_2633451_2634982	MYLK4	109167	distal
1.09161e-19	0.257682	0.469	0.188	1.55794e-14	chr1_43548249_43551305	PTPRF	17360	distal
9.98981e-11	0.257557	0.333	0.141	1.42574e-05	chr8_133674120_133675450	ST3GAL1	-102180	distal
1.5151e-13	0.2575	0.291	0.086	2.16234e-08	chr15_70852393_70854960	LARP6;LRRC49	0;0	promoter;promoter
1.18794e-10	0.257482	0.24	0.072	1.69541e-05	chr2_109127913_109130619	SH3RF3	0	promoter
2.04245e-20	0.257424	0.4	0.143	2.91496e-15	chr18_48160920_48162472	ZBTB7C	3095	distal
8.39448e-13	0.257359	0.301	0.097	1.19805e-07	chr14_99970949_99972685	EVL	0	promoter
8.51793e-11	0.257315	0.243	0.071	1.21567e-05	chr17_81427104_81430526	BAHCC1	27365	distal
3.66382e-20	0.257255	0.398	0.138	5.22897e-15	chr20_32819438_32820925	MAPRE1	0	promoter
1.11006e-08	0.257203	0.279	0.106	0.00158426	chr12_112112284_112113202	NAA25	-3262	distal
9.95614e-18	0.257073	0.432	0.159	1.42093e-12	chr12_48000850_48004765	COL2A1	0	promoter
1.49685e-18	0.257007	0.401	0.137	2.13629e-13	chr8_22998938_23000466	RHOBTB2	0	promoter
1.39673e-10	0.256987	0.242	0.068	1.9934e-05	chr17_4858111_4859442	MINK1	24528	distal
4.34306e-11	0.256841	0.279	0.097	6.19837e-06	chr11_68750418_68751917	MTL5	0	promoter
1.57271e-16	0.25658	0.277	0.088	2.24455e-11	chr6_29748238_29749896	HLA-F	24775	distal
1.3725e-18	0.256377	0.431	0.167	1.95882e-13	chr11_74397351_74399295	PGM2L1	0	promoter
2.60868e-15	0.256293	0.335	0.119	3.72308e-10	chr11_119333941_119335040	RNF26	0	promoter
2.77737e-25	0.256245	0.547	0.212	3.96383e-20	chr17_77423352_77428432	2009-09-01	18276	distal
2.43393e-20	0.256227	0.412	0.149	3.47368e-15	chr17_82751094_82752988	TBCD	0	promoter
6.40681e-11	0.256227	0.251	0.094	9.14374e-06	chr19_11338449_11339988	RAB3D	0	promoter
7.43266e-11	0.256167	0.242	0.077	1.06078e-05	chr22_35539851_35541593	RASD2	0	promoter
4.97674e-13	0.256158	0.316	0.122	7.10276e-08	chr20_62860355_62862503	TCFL5	0	promoter
2.39613e-11	0.256102	0.273	0.09	3.41973e-06	chr3_184259748_184262947	CAMK2N2	0	promoter
2.54372e-07	0.256005	0.217	0.079	0.0363037	chr10_25059763_25060495	ENKUR	1785	distal
7.79374e-07	0.256001	0.223	0.072	0.111232	chr2_101736364_101738039	MAP4K4	38284	distal
5.44884e-06	0.255968	0.201	0.071	0.777653	chr5_3740535_3741838	IRX1	144482	distal
5.61172e-09	0.255799	0.263	0.089	0.000800899	chr6_112330018_112331785	RFPL4B	-15545	distal
1.9931e-28	0.25578	0.547	0.216	2.84454e-23	chr15_82044234_82048026	MEX3B	0	promoter
2.47742e-39	0.255773	0.689	0.323	3.53575e-34	chr17_81510953_81515837	ACTG1	0	promoter
7.87022e-13	0.255763	0.314	0.104	1.12323e-07	chr4_71186162_71188333	SLC4A4	0	promoter
5.76991e-11	0.255636	0.295	0.1	8.23476e-06	chr20_56826652_56827979	TFAP2C	197351	distal
1.12143e-23	0.255427	0.569	0.257	1.60049e-18	chr11_45178954_45181839	PRDM11	31612	distal
5.80136e-14	0.255407	0.348	0.122	8.27964e-09	chr2_46251673_46253718	EPAS1	-43684	distal
3.84702e-10	0.255364	0.243	0.081	5.49043e-05	chr4_139740008_139741202	MGST2	74174	distal
1.6628e-10	0.255344	0.338	0.128	2.37314e-05	chr19_9075133_9076178	OR1M1	-10883	distal
1.76754e-22	0.255153	0.513	0.219	2.52261e-17	chr2_65429837_65433408	SPRED2	0	promoter
5.39201e-14	0.255121	0.326	0.123	7.69543e-09	chr3_134363311_134365181	AMOTL2	9265	distal
1.47877e-12	0.255112	0.311	0.109	2.11049e-07	chr15_66356106_66357209	TIPIN	0	promoter
5.44558e-10	0.254988	0.223	0.069	7.77188e-05	chr14_70600231_70601416	MED6	0	promoter
3.09919e-11	0.254848	0.236	0.078	4.42313e-06	chr16_4473962_4474996	HMOX2;NMRAL1	0;0	promoter;promoter
1.63783e-07	0.25481	0.239	0.083	0.023375	chr2_101979422_101981535	IL1R2	-10309	distal
3.43024e-06	0.254797	0.211	0.084	0.48956	chr3_116059481_116060183	LSAMP	26379	distal
1.03949e-06	0.254442	0.26	0.106	0.148356	chr11_80593864_80595400			intergenic
[truncated: 371 more rows]

## Sheet: Enhancers
p_val	avg_logFC	pct.1	pct.2	p_val_adj	peak	closestGene	distanceToGene	peak_type	ATACpeak	targetGene
1.66585e-98	1.71492	0.299	0.004	2.37749e-93	chr10_75737086_75737832	C10orf11	-44929	distal	chr10_75737086_75737832	NA
2.29549e-59	1.46375	0.208	0.004	3.2761e-54	chr17_41419787_41420500	KRT37	4024	distal	chr17_41419787_41420500	NA
6.63752e-62	1.37837	0.224	0.005	9.47301e-57	chr3_141353621_141354161	ZBTB38	-33651	distal	chr3_141353621_141354161	NA
1.43567e-60	1.36162	0.217	0.005	2.04898e-55	chr15_36903972_36904646	MEIS2	193657	distal	chr15_36903972_36904646	NA
2.08825e-50	1.34406	0.202	0.007	2.98033e-45	chr10_110629832_110630336	RBM20	-14061	distal	chr10_110629832_110630336	NA
3.71495e-56	1.3351	0.226	0.009	5.30194e-51	chr16_48438340_48438884	SIAH1	-52890	distal	chr16_48438340_48438884	ABCC11
3.71495e-56	1.3351	0.226	0.009	5.30194e-51	chr16_48438340_48438884	SIAH1	-52890	distal	chr16_48438340_48438884	SIAH1
1.71981e-72	1.33453	0.27	0.007	2.4545e-67	chr15_98537584_98538247	FAM169B	-51687	distal	chr15_98537584_98538247	FAM169B
1.14585e-53	1.30286	0.217	0.007	1.63534e-48	chr18_46310091_46310895	RNF165	-23073	distal	chr18_46310091_46310895	NA
2.58288e-80	1.29636	0.302	0.011	3.68627e-75	chr18_22826532_22827237	RBBP8	-106078	distal	chr18_22826532_22827237	RBBP8
1.64544e-51	1.26341	0.205	0.007	2.34835e-46	chr19_45543804_45544392	VASP	36389	distal	chr19_45543804_45544392	NA
1.83612e-54	1.25023	0.209	0.007	2.62049e-49	chr11_119993573_119994193	TRIM29	131386	distal	chr11_119993573_119994193	NA
4.39895e-48	1.22897	0.217	0.009	6.27814e-43	chr20_39282512_39283282			intergenic	chr20_39282512_39283282	NA
7.86251e-90	1.21835	0.37	0.018	1.12213e-84	chr2_191304916_191305904	MYO1B	28032	distal	chr2_191304916_191305904	NA
1.21623e-91	1.20756	0.335	0.01	1.73578e-86	chr14_91220154_91221207	GPR68	23302	distal	chr14_91220154_91221207	NA
8.01329e-49	1.20585	0.233	0.012	1.14365e-43	chr11_21401384_21401967			intergenic	chr11_21401384_21401967	NA
2.57784e-47	1.18926	0.211	0.013	3.67907e-42	chr9_136247586_136248691	QSOX2	-1745	distal	chr9_136247586_136248691	NA
4.29177e-87	1.16229	0.339	0.013	6.12518e-82	chr14_36383671_36384533	MBIP	-62995	distal	chr14_36383671_36384533	NA
5.51217e-49	1.15677	0.229	0.011	7.86691e-44	chr9_86754457_86755101	GAS1	192089	distal	chr9_86754457_86755101	GAS1
3.6203e-54	1.15009	0.236	0.009	5.16686e-49	chr22_42357290_42358138	NFAM1	74258	distal	chr22_42357290_42358138	NA
4.75813e-46	1.13185	0.22	0.013	6.79075e-41	chr15_70437850_70438956			intergenic	chr15_70437850_70438956	NA
1.13746e-45	1.1252	0.209	0.014	1.62336e-40	chr14_81947032_81947592			intergenic	chr14_81947032_81947592	NA
3.11888e-53	1.12251	0.248	0.01	4.45124e-48	chr17_57051707_57052394	AKAP1	-32796	distal	chr17_57051707_57052394	NA
2.12547e-43	1.12165	0.22	0.017	3.03345e-38	chr5_135821198_135822153	SLC25A48	-12496	distal	chr5_135821198_135822153	FBXL21
2.12547e-43	1.12165	0.22	0.017	3.03345e-38	chr5_135821198_135822153	SLC25A48	-12496	distal	chr5_135821198_135822153	IL9
2.12547e-43	1.12165	0.22	0.017	3.03345e-38	chr5_135821198_135822153	SLC25A48	-12496	distal	chr5_135821198_135822153	LECT2
2.12547e-43	1.12165	0.22	0.017	3.03345e-38	chr5_135821198_135822153	SLC25A48	-12496	distal	chr5_135821198_135822153	SLC25A48
1.6959e-46	1.1189	0.201	0.008	2.42037e-41	chr1_9840093_9840742	CLSTN1	-15567	distal	chr1_9840093_9840742	CLSTN1
1.6959e-46	1.1189	0.201	0.008	2.42037e-41	chr1_9840093_9840742	CLSTN1	-15567	distal	chr1_9840093_9840742	CTNNBIP1
1.6959e-46	1.1189	0.201	0.008	2.42037e-41	chr1_9840093_9840742	CLSTN1	-15567	distal	chr1_9840093_9840742	LZIC
1.6959e-46	1.1189	0.201	0.008	2.42037e-41	chr1_9840093_9840742	CLSTN1	-15567	distal	chr1_9840093_9840742	RBP7
1.6959e-46	1.1189	0.201	0.008	2.42037e-41	chr1_9840093_9840742	CLSTN1	-15567	distal	chr1_9840093_9840742	SLC25A33
1.21406e-84	1.1173	0.367	0.021	1.73269e-79	chr22_27278822_27279677			intergenic	chr22_27278822_27279677	NA
8.11468e-47	1.11704	0.226	0.014	1.15812e-41	chr17_50785073_50786340	AC005921.2	-17516	distal	chr17_50785073_50786340	NA
1.19085e-43	1.11046	0.209	0.009	1.69957e-38	chr1_5690761_5691748			intergenic	chr1_5690761_5691748	NA
2.08354e-87	1.10753	0.332	0.013	2.9736e-82	chr2_105409630_105411004	FHL2	-9963	distal	chr2_105409630_105411004	C2orf49
2.08354e-87	1.10753	0.332	0.013	2.9736e-82	chr2_105409630_105411004	FHL2	-9963	distal	chr2_105409630_105411004	FHL2
2.08354e-87	1.10753	0.332	0.013	2.9736e-82	chr2_105409630_105411004	FHL2	-9963	distal	chr2_105409630_105411004	TGFBRAP1
4.56797e-48	1.10599	0.202	0.009	6.51935e-43	chr11_45097664_45098311	PRDM11	1859	distal	chr11_45097664_45098311	NA
2.12712e-57	1.09787	0.214	0.008	3.03581e-52	chr3_45676991_45677651	SACM1L	-11590	distal	chr3_45676991_45677651	NA
1.25771e-50	1.08499	0.215	0.007	1.795e-45	chr9_128607521_128608108	SPTAN1	40781	distal	chr9_128607521_128608108	NA
1.58472e-53	1.08447	0.24	0.011	2.26169e-48	chr5_149728206_149728857	PPARGC1B	-1441	distal	chr5_149728206_149728857	NA
1.77977e-47	1.08003	0.232	0.012	2.54006e-42	chr17_70196525_70197171	KCNJ2	26991	distal	chr17_70196525_70197171	NA
6.13456e-60	1.0743	0.296	0.017	8.75519e-55	chr5_31783127_31784140	PDZD2	143718	distal	chr5_31783127_31784140	NA
2.62147e-46	1.07386	0.221	0.013	3.74134e-41	chr16_73028253_73029071	ZFHX3	19305	distal	chr16_73028253_73029071	NA
4.39743e-37	1.07319	0.202	0.014	6.27597e-32	chr1_206895236_206896125	IL24	-1318	distal	chr1_206895236_206896125	NA
3.83926e-60	1.05833	0.288	0.017	5.47935e-55	chr4_56612963_56613879	HOPX	42426	distal	chr4_56612963_56613879	NA
1.3333e-48	1.05757	0.229	0.014	1.90288e-43	chr22_45493164_45493923	FBLN1	-8960	distal	chr22_45493164_45493923	NA
9.32681e-41	1.04779	0.221	0.015	1.33111e-35	chr3_64216541_64217176	PRICKLE2	8306	distal	chr3_64216541_64217176	NA
9.53737e-43	1.04509	0.209	0.009	1.36116e-37	chr16_13909753_13910331	ERCC4	-9826	distal	chr16_13909753_13910331	NA
1.24242e-40	1.04068	0.205	0.01	1.77317e-35	chr3_70383394_70383961	RP11-231I13.2	-70668	distal	chr3_70383394_70383961	NA
1.54765e-47	1.03862	0.242	0.021	2.2088e-42	chr12_109820670_109821425	TRPV4	-5779	distal	chr12_109820670_109821425	NA
2.14925e-40	1.03346	0.201	0.009	3.06739e-35	chr14_88831220_88831757	TTC8	6559	distal	chr14_88831220_88831757	NA
2.68468e-40	1.02289	0.211	0.012	3.83155e-35	chr12_122001304_122001876	BCL7A	-17546	distal	chr12_122001304_122001876	NA
2.14685e-59	1.018	0.296	0.017	3.06396e-54	chr9_86983256_86984208	GAS1	-36067	distal	chr9_86983256_86984208	NA
3.79349e-46	1.01464	0.223	0.012	5.41404e-41	chr3_18066780_18067604			intergenic	chr3_18066780_18067604	NA
4.12858e-60	1.00963	0.274	0.017	5.89226e-55	chr6_16947285_16948071	STMND1	-154187	distal	chr6_16947285_16948071	NA
7.16248e-43	1.00545	0.235	0.018	1.02222e-37	chr18_38551762_38552403			intergenic	chr18_38551762_38552403	NA
3.1948e-88	1.00312	0.353	0.016	4.55959e-83	chr8_123661810_123662635	KLHL38	-8860	distal	chr8_123661810_123662635	NA
2.95175e-49	1.00249	0.218	0.009	4.21271e-44	chr14_61425836_61426584	PRKCH	-58951	distal	chr14_61425836_61426584	NA
1.64809e-37	0.995918	0.208	0.017	2.35213e-32	chr22_36395241_36396462	MYH9	-7174	distal	chr22_36395241_36396462	NA
1.33297e-37	0.995463	0.205	0.014	1.90241e-32	chr2_224848534_224849664	DOCK10	97402	distal	chr2_224848534_224849664	NA
2.40388e-44	0.99118	0.227	0.014	3.4308e-39	chr2_214713382_214713958	BARD1	95685	distal	chr2_214713382_214713958	BARD1
6.70805e-76	0.986065	0.326	0.017	9.57365e-71	chr15_57323692_57324805	CGNL1	-51700	distal	chr15_57323692_57324805	NA
2.26577e-53	0.982618	0.305	0.026	3.23368e-48	chr5_145921077_145922531	SH3RF2	-14048	distal	chr5_145921077_145922531	NA
2.65212e-45	0.979546	0.235	0.016	3.78507e-40	chr7_70466664_70467377	AUTS2	-128708	distal	chr7_70466664_70467377	NA
1.18651e-40	0.976668	0.215	0.014	1.69337e-35	chr7_121795661_121796359	PTPRZ1	-76730	distal	chr7_121795661_121796359	NA
2.17878e-41	0.974861	0.223	0.015	3.10954e-36	chr1_57590925_57592255	DAB1	-166868	distal	chr1_57590925_57592255	NA
5.86964e-51	0.967767	0.27	0.023	8.37709e-46	chr10_8435202_8436152			intergenic	chr10_8435202_8436152	NA
6.17371e-37	0.965761	0.202	0.017	8.81106e-32	chr9_121636295_121636995	DAB2IP	-14599	distal	chr9_121636295_121636995	NA
8.98152e-60	0.95948	0.313	0.028	1.28183e-54	chr5_76710776_76711938	F2R	-4105	distal	chr5_76710776_76711938	NA
1.12275e-73	0.955447	0.313	0.016	1.60238e-68	chr1_18961946_18963085	IFFO2	-5260	distal	chr1_18961946_18963085	NA
1.9687e-55	0.949778	0.268	0.02	2.80971e-50	chr6_90097866_90098670	BACH2	198073	distal	chr6_90097866_90098670	NA
8.66395e-38	0.939807	0.232	0.017	1.23651e-32	chr2_172248510_172249280	DLX2	-145610	distal	chr2_172248510_172249280	ITGA6
2.95234e-30	0.939654	0.202	0.02	4.21355e-25	chr2_114610569_114611139	DPP10	148967	distal	chr2_114610569_114611139	NA
1.39126e-38	0.936746	0.223	0.026	1.98559e-33	chr1_157143980_157145455	ETV3	-5506	distal	chr1_157143980_157145455	NA
1.19557e-32	0.936237	0.201	0.016	1.70631e-27	chr17_71530143_71530689			intergenic	chr17_71530143_71530689	NA
7.76809e-58	0.932222	0.324	0.029	1.10865e-52	chr14_61573572_61574707	RP11-47I22.4	44445	distal	chr14_61573572_61574707	NA
2.31068e-34	0.930965	0.208	0.022	3.29777e-29	chr6_168314824_168315882	DACT2	3829	distal	chr6_168314824_168315882	NA
7.06764e-67	0.929949	0.354	0.031	1.00869e-61	chr4_7546786_7548090	PSAPL1	-111813	distal	chr4_7546786_7548090	NA
2.09905e-45	0.929217	0.201	0.009	2.99574e-40	chr9_89802377_89803454	GADD45G	197340	distal	chr9_89802377_89803454	NA
3.94293e-52	0.927977	0.257	0.016	5.62732e-47	chr20_11350071_11350956			intergenic	chr20_11350071_11350956	NA
2.0182e-53	0.924218	0.292	0.027	2.88035e-48	chr14_80135290_80136786	DIO2	74687	distal	chr14_80135290_80136786	NA
1.14579e-40	0.922716	0.279	0.03	1.63525e-35	chr8_26954671_26955402	ADRA1A	-87398	distal	chr8_26954671_26955402	NA
4.17022e-86	0.921959	0.428	0.036	5.95169e-81	chr2_64943405_64944628	SLC1A4	-43862	distal	chr2_64943405_64944628	NA
4.17338e-49	0.917429	0.202	0.008	5.95621e-44	chr6_134826713_134827521	ALDH8A1	122564	distal	chr6_134826713_134827521	ALDH8A1
1.2182e-34	0.916309	0.236	0.024	1.7386e-29	chr7_91771406_91772857	MTERF1	107836	distal	chr7_91771406_91772857	NA
1.10482e-38	0.912178	0.232	0.02	1.57679e-33	chr12_109693412_109694160	FAM222A	-20068	distal	chr12_109693412_109694160	FAM222A
1.10482e-38	0.912178	0.232	0.02	1.57679e-33	chr12_109693412_109694160	FAM222A	-20068	distal	chr12_109693412_109694160	MMAB
1.10482e-38	0.912178	0.232	0.02	1.57679e-33	chr12_109693412_109694160	FAM222A	-20068	distal	chr12_109693412_109694160	MVK
1.10482e-38	0.912178	0.232	0.02	1.57679e-33	chr12_109693412_109694160	FAM222A	-20068	distal	chr12_109693412_109694160	TRPV4
7.97803e-54	0.911902	0.279	0.021	1.13862e-48	chr17_64980393_64981148	LRRC37A3	-60925	distal	chr17_64980393_64981148	GNA13
1.29858e-40	0.911254	0.229	0.018	1.85332e-35	chr3_122969542_122970620	SEMA5B	5515	distal	chr3_122969542_122970620	NA
2.28522e-38	0.905439	0.215	0.018	3.26144e-33	chr9_119789731_119790481			intergenic	chr9_119789731_119790481	NA
6.14923e-42	0.905284	0.226	0.02	8.77612e-37	chr3_57003982_57004866	SPATA12	-55575	distal	chr3_57003982_57004866	NA
2.18876e-47	0.904042	0.252	0.022	3.12377e-42	chr20_11451698_11452762			intergenic	chr20_11451698_11452762	NA
6.72671e-41	0.901593	0.24	0.022	9.6003e-36	chr11_127274154_127274748			intergenic	chr11_127274154_127274748	NA
1.05363e-35	0.900649	0.208	0.014	1.50373e-30	chr13_75348989_75349534	TBC1D4	132581	distal	chr13_75348989_75349534	NA
4.75859e-43	0.89751	0.226	0.017	6.79141e-38	chr10_122363743_122364539	PLEKHA1	-10157	distal	chr10_122363743_122364539	NA
3.6082e-56	0.89708	0.333	0.029	5.14959e-51	chr17_41588085_41589698	KRT14	-1164	distal	chr17_41588085_41589698	NA
1.52179e-44	0.896203	0.279	0.026	2.17189e-39	chr17_41586646_41587390	KRT14	0	promoter	chr17_41586646_41587390	NA
1.3607e-65	0.895717	0.372	0.041	1.94197e-60	chr9_35338246_35339320	UNC13B	-2510	distal	chr9_35338246_35339320	NA
5.65043e-42	0.894459	0.224	0.018	8.06423e-37	chr1_99657110_99658224	PALMD	10769	distal	chr1_99657110_99658224	NA
2.37943e-46	0.89392	0.255	0.024	3.3959e-41	chr9_13899946_13900919			intergenic	chr9_13899946_13900919	NA
7.07227e-38	0.893817	0.223	0.019	1.00935e-32	chr21_45447767_45448365	COL18A1	-7124	distal	chr21_45447767_45448365	NA
9.75986e-37	0.892508	0.217	0.022	1.39292e-31	chr8_13159155_13160603	DLC1	-25681	distal	chr8_13159155_13160603	NA
2.48455e-39	0.884769	0.223	0.016	3.54592e-34	chr3_29065294_29065882			intergenic	chr3_29065294_29065882	NA
3.32148e-36	0.883132	0.226	0.019	4.74038e-31	chr2_231701548_231702397	PTMA	-5287	distal	chr2_231701548_231702397	COPS7B
3.32148e-36	0.883132	0.226	0.019	4.74038e-31	chr2_231701548_231702397	PTMA	-5287	distal	chr2_231701548_231702397	DIS3L2
3.32148e-36	0.883132	0.226	0.019	4.74038e-31	chr2_231701548_231702397	PTMA	-5287	distal	chr2_231701548_231702397	NCL
3.32148e-36	0.883132	0.226	0.019	4.74038e-31	chr2_231701548_231702397	PTMA	-5287	distal	chr2_231701548_231702397	PDE6D
3.32148e-36	0.883132	0.226	0.019	4.74038e-31	chr2_231701548_231702397	PTMA	-5287	distal	chr2_231701548_231702397	PTMA
1.69467e-58	0.882242	0.243	0.011	2.41862e-53	chr1_16984532_16985269	MFAP2	-3697	distal	chr1_16984532_16985269	NA
1.41065e-29	0.880611	0.243	0.03	2.01326e-24	chr12_5458461_5459386	NTF3	26349	distal	chr12_5458461_5459386	NA
5.23966e-44	0.879568	0.279	0.029	7.478e-39	chr7_74059694_74060736	LIMK1	-22197	distal	chr7_74059694_74060736	NA
1.50635e-57	0.878432	0.342	0.03	2.14984e-52	chr10_121694338_121696083	FGFR2	-95880	distal	chr10_121694338_121696083	NA
2.59045e-38	0.875752	0.221	0.015	3.69707e-33	chr8_125668345_125669045			intergenic	chr8_125668345_125669045	NA
2.35236e-34	0.872434	0.211	0.014	3.35727e-29	chr11_77506038_77507151	PAK1	-31976	distal	chr11_77506038_77507151	NA
8.24567e-41	0.872237	0.218	0.02	1.17681e-35	chr17_19448304_19449224	RNF112	37111	distal	chr17_19448304_19449224	NA
9.1711e-40	0.871361	0.243	0.027	1.30889e-34	chr15_60620587_60621262	RORA	6183	distal	chr15_60620587_60621262	ANXA2
5.9917e-41	0.870639	0.248	0.021	8.55129e-36	chr17_71208027_71208826			intergenic	chr17_71208027_71208826	NA
2.06457e-46	0.870276	0.254	0.021	2.94654e-41	chr8_120069158_120070390	COL14A1	-36988	distal	chr8_120069158_120070390	NA
2.35546e-39	0.866254	0.239	0.024	3.36168e-34	chr4_56622080_56622911	HOPX	33394	distal	chr4_56622080_56622911	ARL9
2.35546e-39	0.866254	0.239	0.024	3.36168e-34	chr4_56622080_56622911	HOPX	33394	distal	chr4_56622080_56622911	HOPX
2.35546e-39	0.866254	0.239	0.024	3.36168e-34	chr4_56622080_56622911	HOPX	33394	distal	chr4_56622080_56622911	SRP72
5.24577e-78	0.86473	0.401	0.038	7.48671e-73	chr3_56076529_56077440			intergenic	chr3_56076529_56077440	NA
7.16871e-56	0.855743	0.347	0.038	1.02311e-50	chr6_7553445_7554369	DSP	11829	distal	chr6_7553445_7554369	NA
2.86724e-33	0.847866	0.236	0.025	4.0921e-28	chr1_7262582_7263213			intergenic	chr1_7262582_7263213	NA
1.10143e-36	0.847837	0.221	0.017	1.57195e-31	chr7_116522042_116522694	CAV1	-2091	distal	chr7_116522042_116522694	NA
1.91986e-40	0.843902	0.246	0.021	2.74001e-35	chr3_196708296_196708991	CEP19	3258	distal	chr3_196708296_196708991	NA
9.08505e-37	0.842085	0.215	0.021	1.29661e-31	chr3_170689132_170689901	SLC7A14	-103058	distal	chr3_170689132_170689901	NA
3.56195e-50	0.840336	0.276	0.024	5.08358e-45	chr12_93127593_93128510	EEA1	-198262	distal	chr12_93127593_93128510	NA
2.92587e-32	0.837472	0.208	0.018	4.17577e-27	chr16_56684791_56685952	MT1X	2322	distal	chr16_56684791_56685952	NA
1.78871e-41	0.836279	0.245	0.018	2.55283e-36	chr7_46932638_46933327			intergenic	chr7_46932638_46933327	NA
2.47728e-40	0.834808	0.251	0.023	3.53555e-35	chr4_76640205_76641814	SHROOM3	689	distal	chr4_76640205_76641814	NA
1.05293e-38	0.834567	0.27	0.033	1.50273e-33	chr11_107719179_107720593	SLN	0	promoter	chr11_107719179_107720593	NA
3.46556e-31	0.833596	0.202	0.022	4.94602e-26	chr1_6918454_6919106	CAMTA1	132937	distal	chr1_6918454_6919106	NA
1.88648e-37	0.832929	0.208	0.016	2.69237e-32	chr5_67647885_67648779			intergenic	chr5_67647885_67648779	NA
3.15428e-46	0.832783	0.282	0.025	4.50176e-41	chr1_98325706_98326536			intergenic	chr1_98325706_98326536	NA
6.74097e-34	0.828922	0.206	0.022	9.62065e-29	chr6_47098437_47099174	ADGRF1	-56074	distal	chr6_47098437_47099174	NA
5.13098e-27	0.828053	0.201	0.031	7.32289e-22	chr22_42162591_42163804	CYP2D6	-31685	distal	chr22_42162591_42163804	NA
2.11604e-37	0.825856	0.264	0.03	3.01999e-32	chr5_110965558_110966541	TSLP	-103521	distal	chr5_110965558_110966541	TSLP
2.11604e-37	0.825856	0.264	0.03	3.01999e-32	chr5_110965558_110966541	TSLP	-103521	distal	chr5_110965558_110966541	WDR36
7.71483e-46	0.824448	0.285	0.031	1.10105e-40	chr4_3715031_3716104	ADRA2C	-50244	distal	chr4_3715031_3716104	NA
5.88161e-30	0.82337	0.202	0.021	8.39418e-25	chr1_209369025_209369685			intergenic	chr1_209369025_209369685	MIR205HG
3.29269e-40	0.820943	0.257	0.029	4.69929e-35	chr1_5501742_5503124			intergenic	chr1_5501742_5503124	NA
1.10718e-33	0.820609	0.215	0.025	1.58016e-28	chr1_226658039_226658974	ITPKB	78485	distal	chr1_226658039_226658974	NA
4.91524e-28	0.819604	0.206	0.025	7.01498e-23	chr20_32775407_32776067	DNMT3B	-3785	distal	chr20_32775407_32776067	NA
1.59424e-32	0.819349	0.223	0.024	2.27529e-27	chr12_119325365_119326764	CCDC60	-7948	distal	chr12_119325365_119326764	NA
1.22656e-63	0.817644	0.404	0.056	1.75053e-58	chr1_3716904_3718593	TP73	18847	distal	chr1_3716904_3718593	ARHGEF16
1.22656e-63	0.817644	0.404	0.056	1.75053e-58	chr1_3716904_3718593	TP73	18847	distal	chr1_3716904_3718593	C1orf174
1.22656e-63	0.817644	0.404	0.056	1.75053e-58	chr1_3716904_3718593	TP73	18847	distal	chr1_3716904_3718593	CCDC27
1.22656e-63	0.817644	0.404	0.056	1.75053e-58	chr1_3716904_3718593	TP73	18847	distal	chr1_3716904_3718593	CEP104
1.22656e-63	0.817644	0.404	0.056	1.75053e-58	chr1_3716904_3718593	TP73	18847	distal	chr1_3716904_3718593	DFFB
1.22656e-63	0.817644	0.404	0.056	1.75053e-58	chr1_3716904_3718593	TP73	18847	distal	chr1_3716904_3718593	LRRC47
1.22656e-63	0.817644	0.404	0.056	1.75053e-58	chr1_3716904_3718593	TP73	18847	distal	chr1_3716904_3718593	MEGF6
1.22656e-63	0.817644	0.404	0.056	1.75053e-58	chr1_3716904_3718593	TP73	18847	distal	chr1_3716904_3718593	SMIM1
1.22656e-63	0.817644	0.404	0.056	1.75053e-58	chr1_3716904_3718593	TP73	18847	distal	chr1_3716904_3718593	TP73
1.22656e-63	0.817644	0.404	0.056	1.75053e-58	chr1_3716904_3718593	TP73	18847	distal	chr1_3716904_3718593	TPRG1L
1.22656e-63	0.817644	0.404	0.056	1.75053e-58	chr1_3716904_3718593	TP73	18847	distal	chr1_3716904_3718593	WRAP73
1.25122e-37	0.815995	0.233	0.023	1.78574e-32	chr3_182212362_182213124			intergenic	chr3_182212362_182213124	NA
5.45422e-34	0.815082	0.215	0.018	7.78421e-29	chr8_98216576_98217220	NIPAL2	77117	distal	chr8_98216576_98217220	NA
5.76458e-65	0.814527	0.385	0.042	8.22716e-60	chr12_106111998_106114143	NUAK1	25891	distal	chr12_106111998_106114143	NA
3.5671e-46	0.813629	0.296	0.031	5.09093e-41	chr22_45334046_45335779	FAM118A	23923	distal	chr22_45334046_45335779	NA
8.14292e-29	0.810371	0.204	0.022	1.16215e-23	chr2_145563711_145564629			intergenic	chr2_145563711_145564629	NA
3.15061e-55	0.809715	0.292	0.02	4.49651e-50	chr1_221612216_221613031	DUSP10	129146	distal	chr1_221612216_221613031	DUSP10
1.87423e-30	0.805818	0.218	0.029	2.67488e-25	chr17_1550661_1551369	PITPNA	11423	distal	chr17_1550661_1551369	NA
1.45761e-52	0.801227	0.355	0.042	2.08028e-47	chr1_234538477_234539873	TARBP1	-59374	distal	chr1_234538477_234539873	NA
5.7087e-26	0.799883	0.205	0.026	8.1474e-21	chr19_15868992_15869691	CYP4F2	28367	distal	chr19_15868992_15869691	NA
1.34595e-43	0.799304	0.289	0.03	1.92093e-38	chr16_82629398_82630655	CDH13	2360	distal	chr16_82629398_82630655	CDH13
6.34513e-28	0.795657	0.208	0.022	9.05571e-23	chr2_46849953_46851185	MCFD2	64596	distal	chr2_46849953_46851185	CALM2
6.34513e-28	0.795657	0.208	0.022	9.05571e-23	chr2_46849953_46851185	MCFD2	64596	distal	chr2_46849953_46851185	CRIPT
6.34513e-28	0.795657	0.208	0.022	9.05571e-23	chr2_46849953_46851185	MCFD2	64596	distal	chr2_46849953_46851185	EPAS1
6.34513e-28	0.795657	0.208	0.022	9.05571e-23	chr2_46849953_46851185	MCFD2	64596	distal	chr2_46849953_46851185	MCFD2
6.34513e-28	0.795657	0.208	0.022	9.05571e-23	chr2_46849953_46851185	MCFD2	64596	distal	chr2_46849953_46851185	PIGF
6.34513e-28	0.795657	0.208	0.022	9.05571e-23	chr2_46849953_46851185	MCFD2	64596	distal	chr2_46849953_46851185	RHOQ
6.34513e-28	0.795657	0.208	0.022	9.05571e-23	chr2_46849953_46851185	MCFD2	64596	distal	chr2_46849953_46851185	SOCS5
6.34513e-28	0.795657	0.208	0.022	9.05571e-23	chr2_46849953_46851185	MCFD2	64596	distal	chr2_46849953_46851185	TTC7A
2.55019e-36	0.790707	0.23	0.023	3.63961e-31	chr1_13587223_13588169	PDPN	1752	distal	chr1_13587223_13588169	NA
1.5866e-43	0.789747	0.245	0.022	2.26439e-38	chr8_37073404_37074599	KCNU1	144500	distal	chr8_37073404_37074599	NA
1.74853e-61	0.78601	0.381	0.042	2.49548e-56	chr3_71443918_71444837	FOXP1	98721	distal	chr3_71443918_71444837	EIF4E3
1.74853e-61	0.78601	0.381	0.042	2.49548e-56	chr3_71443918_71444837	FOXP1	98721	distal	chr3_71443918_71444837	FOXP1
8.24761e-43	0.7856	0.33	0.048	1.17709e-37	chr17_6567167_6568703	PITPNM3	-10673	distal	chr17_6567167_6568703	C17orf100
8.24761e-43	0.7856	0.33	0.048	1.17709e-37	chr17_6567167_6568703	PITPNM3	-10673	distal	chr17_6567167_6568703	KIAA0753
8.24761e-43	0.7856	0.33	0.048	1.17709e-37	chr17_6567167_6568703	PITPNM3	-10673	distal	chr17_6567167_6568703	MED31
8.24761e-43	0.7856	0.33	0.048	1.17709e-37	chr17_6567167_6568703	PITPNM3	-10673	distal	chr17_6567167_6568703	PITPNM3
8.24761e-43	0.7856	0.33	0.048	1.17709e-37	chr17_6567167_6568703	PITPNM3	-10673	distal	chr17_6567167_6568703	TXNDC17
8.24761e-43	0.7856	0.33	0.048	1.17709e-37	chr17_6567167_6568703	PITPNM3	-10673	distal	chr17_6567167_6568703	XAF1
2.37792e-35	0.782668	0.239	0.027	3.39374e-30	chr20_54179689_54180446	CYP24A1	-5716	distal	chr20_54179689_54180446	NA
4.99227e-38	0.782225	0.257	0.028	7.12492e-33	chr1_210257445_210258396	SERTAD4	24647	distal	chr1_210257445_210258396	NA
1.98063e-43	0.781874	0.255	0.024	2.82673e-38	chr2_101961055_101963080	IL1R2	-28764	distal	chr2_101961055_101963080	NA
6.20305e-31	0.779072	0.224	0.03	8.85293e-26	chr10_89117961_89118632	CH25H	88683	distal	chr10_89117961_89118632	NA
1.10759e-58	0.776629	0.319	0.031	1.58075e-53	chr7_131284420_131285969	MKLN1	0	promoter	chr7_131284420_131285969	NA
1.37149e-64	0.773802	0.394	0.048	1.95737e-59	chr3_152621200_152622940			intergenic	chr3_152621200_152622940	NA
4.24669e-40	0.771726	0.258	0.025	6.06084e-35	chr5_52961191_52962334	ITGA2	-26992	distal	chr5_52961191_52962334	ITGA2
4.24669e-40	0.771726	0.258	0.025	6.06084e-35	chr5_52961191_52962334	ITGA2	-26992	distal	chr5_52961191_52962334	MOCS2
1.9055e-34	0.766805	0.229	0.025	2.71951e-29	chr16_68298870_68300260	SLC7A6OS	10686	distal	chr16_68298870_68300260	NA
1.23293e-34	0.763384	0.236	0.031	1.75962e-29	chr11_13097933_13099231	RASSF10	88357	distal	chr11_13097933_13099231	ARNTL
3.48203e-38	0.762989	0.257	0.025	4.96952e-33	chr19_15049042_15049756	CASP14	0	promoter	chr19_15049042_15049756	CCDC105
3.48203e-38	0.762989	0.257	0.025	4.96952e-33	chr19_15049042_15049756	CASP14	0	promoter	chr19_15049042_15049756	OR1I1
3.48203e-38	0.762989	0.257	0.025	4.96952e-33	chr19_15049042_15049756	CASP14	0	promoter	chr19_15049042_15049756	OR7C2
3.48203e-38	0.762989	0.257	0.025	4.96952e-33	chr19_15049042_15049756	CASP14	0	promoter	chr19_15049042_15049756	SLC1A6
3.48203e-38	0.762989	0.257	0.025	4.96952e-33	chr19_15049042_15049756	CASP14	0	promoter	chr19_15049042_15049756	SYDE1
8.76613e-28	0.762286	0.206	0.026	1.25109e-22	chr1_42742820_42743834	CLDN19	-2566	distal	chr1_42742820_42743834	NA
9.08776e-57	0.761396	0.345	0.039	1.297e-51	chr18_59501855_59503380	CCBE1	-21615	distal	chr18_59501855_59503380	NA
1.05676e-37	0.761277	0.255	0.025	1.5082e-32	chr22_24578567_24579385	GGT1	-4365	distal	chr22_24578567_24579385	NA
4.20236e-44	0.760516	0.229	0.019	5.99756e-39	chr5_134439032_134439822	CDKN2AIPNL	-27134	distal	chr5_134439032_134439822	NA
8.23345e-45	0.757349	0.307	0.041	1.17507e-39	chr13_23570048_23571052	TNFRSF19	0	promoter	chr13_23570048_23571052	NA
3.20378e-45	0.755948	0.258	0.019	4.5724e-40	chr11_19868262_19869257	NAV2	-153299	distal	chr11_19868262_19869257	NA
1.23806e-42	0.755272	0.282	0.029	1.76695e-37	chr10_95358141_95358990	PDLIM1	-67117	distal	chr10_95358141_95358990	NA
1.46025e-49	0.754967	0.358	0.056	2.08406e-44	chr3_188832836_188833786	TPRG1	-113428	distal	chr3_188832836_188833786	NA
1.88554e-35	0.751893	0.267	0.031	2.69102e-30	chr1_13664092_13664991	PRDM2	-35249	distal	chr1_13664092_13664991	NA
9.45366e-34	0.749915	0.24	0.03	1.34922e-28	chr5_151637612_151638233	SPARC	48933	distal	chr5_151637612_151638233	ATOX1
9.45366e-34	0.749915	0.24	0.03	1.34922e-28	chr5_151637612_151638233	SPARC	48933	distal	chr5_151637612_151638233	FAT2
9.45366e-34	0.749915	0.24	0.03	1.34922e-28	chr5_151637612_151638233	SPARC	48933	distal	chr5_151637612_151638233	SLC36A1
9.45366e-34	0.749915	0.24	0.03	1.34922e-28	chr5_151637612_151638233	SPARC	48933	distal	chr5_151637612_151638233	SPARC
4.0805e-32	0.74876	0.218	0.024	5.82365e-27	chr2_95305314_95306807	KCNIP3	-3415	distal	chr2_95305314_95306807	FAHD2A
4.0805e-32	0.74876	0.218	0.024	5.82365e-27	chr2_95305314_95306807	KCNIP3	-3415	distal	chr2_95305314_95306807	KCNIP3
4.0805e-32	0.74876	0.218	0.024	5.82365e-27	chr2_95305314_95306807	KCNIP3	-3415	distal	chr2_95305314_95306807	PROM2
4.0805e-32	0.74876	0.218	0.024	5.82365e-27	chr2_95305314_95306807	KCNIP3	-3415	distal	chr2_95305314_95306807	ZNF514
2.68365e-22	0.748502	0.218	0.031	3.83008e-17	chrX_39900087_39901164	BCOR	166957	distal	chrX_39900087_39901164	NA
1.90728e-28	0.747427	0.242	0.032	2.72205e-23	chr7_100509170_100509815	NYAP1	22247	distal	chr7_100509170_100509815	ACTL6B
1.90728e-28	0.747427	0.242	0.032	2.72205e-23	chr7_100509170_100509815	NYAP1	22247	distal	chr7_100509170_100509815	AGFG2
1.90728e-28	0.747427	0.242	0.032	2.72205e-23	chr7_100509170_100509815	NYAP1	22247	distal	chr7_100509170_100509815	C7orf61
1.90728e-28	0.747427	0.242	0.032	2.72205e-23	chr7_100509170_100509815	NYAP1	22247	distal	chr7_100509170_100509815	FBXO24
1.90728e-28	0.747427	0.242	0.032	2.72205e-23	chr7_100509170_100509815	NYAP1	22247	distal	chr7_100509170_100509815	GATS
1.90728e-28	0.747427	0.242	0.032	2.72205e-23	chr7_100509170_100509815	NYAP1	22247	distal	chr7_100509170_100509815	GIGYF1
1.90728e-28	0.747427	0.242	0.032	2.72205e-23	chr7_100509170_100509815	NYAP1	22247	distal	chr7_100509170_100509815	GNB2
1.90728e-28	0.747427	0.242	0.032	2.72205e-23	chr7_100509170_100509815	NYAP1	22247	distal	chr7_100509170_100509815	LRCH4
1.90728e-28	0.747427	0.242	0.032	2.72205e-23	chr7_100509170_100509815	NYAP1	22247	distal	chr7_100509170_100509815	MEPCE
1.90728e-28	0.747427	0.242	0.032	2.72205e-23	chr7_100509170_100509815	NYAP1	22247	distal	chr7_100509170_100509815	MOSPD3
1.90728e-28	0.747427	0.242	0.032	2.72205e-23	chr7_100509170_100509815	NYAP1	22247	distal	chr7_100509170_100509815	NYAP1
1.90728e-28	0.747427	0.242	0.032	2.72205e-23	chr7_100509170_100509815	NYAP1	22247	distal	chr7_100509170_100509815	PCOLCE
1.90728e-28	0.747427	0.242	0.032	2.72205e-23	chr7_100509170_100509815	NYAP1	22247	distal	chr7_100509170_100509815	PPP1R35
1.90728e-28	0.747427	0.242	0.032	2.72205e-23	chr7_100509170_100509815	NYAP1	22247	distal	chr7_100509170_100509815	SAP25
1.90728e-28	0.747427	0.242	0.032	2.72205e-23	chr7_100509170_100509815	NYAP1	22247	distal	chr7_100509170_100509815	TSC22D4
1.90728e-28	0.747427	0.242	0.032	2.72205e-23	chr7_100509170_100509815	NYAP1	22247	distal	chr7_100509170_100509815	ZCWPW1
3.65241e-34	0.744403	0.232	0.023	5.21268e-29	chr19_5893632_5895394	AC024592.12	8310	distal	chr19_5893632_5895394	NA
7.16341e-37	0.74424	0.242	0.021	1.02235e-31	chr14_69137886_69138679	DCAF5	13921	distal	chr14_69137886_69138679	NA
1.80986e-43	0.744194	0.327	0.051	2.58302e-38	chr2_60478576_60480334	BCL11A	70592	distal	chr2_60478576_60480334	NA
1.79563e-38	0.742986	0.257	0.032	2.56271e-33	chr3_169085183_169086260	MECOM	47711	distal	chr3_169085183_169086260	NA
1.48024e-32	0.742454	0.242	0.029	2.11259e-27	chr10_6218811_6219610	PFKFB3	15880	distal	chr10_6218811_6219610	NA
1.14469e-28	0.742088	0.205	0.022	1.63369e-23	chr7_107938753_107940275	DLD	47580	distal	chr7_107938753_107940275	NA
9.32887e-39	0.741631	0.255	0.028	1.33141e-33	chr1_175194973_175196327	KIAA0040	-2030	distal	chr1_175194973_175196327	NA
1.00043e-54	0.737853	0.358	0.052	1.42781e-49	chr14_75242390_75243310	FOS	-35464	distal	chr14_75242390_75243310	NA
6.08312e-36	0.73738	0.273	0.041	8.68176e-31	chr20_56574214_56575222	FAM209B	40969	distal	chr20_56574214_56575222	NA
8.07549e-40	0.737279	0.298	0.04	1.15253e-34	chr1_172718900_172720047	FASLG	59757	distal	chr1_172718900_172720047	NA
3.18454e-29	0.736481	0.201	0.022	4.54494e-24	chr6_16921325_16921925	ATXN1	-159835	distal	chr6_16921325_16921925	NA
2.76777e-27	0.73471	0.211	0.029	3.95014e-22	chr12_49503490_49504187	KCNH3	-34970	distal	chr12_49503490_49504187	NA
4.73067e-34	0.733881	0.242	0.028	6.75157e-29	chr5_160837611_160838307	ATP10B	13906	distal	chr5_160837611_160838307	NA
8.44424e-58	0.732428	0.375	0.046	1.20515e-52	chr8_118414647_118416161			intergenic	chr8_118414647_118416161	NA
2.39638e-59	0.731838	0.344	0.035	3.4201e-54	chr1_12447265_12449867	VPS13D	-15073	distal	chr1_12447265_12449867	DHRS3
2.39638e-59	0.731838	0.344	0.035	3.4201e-54	chr1_12447265_12449867	VPS13D	-15073	distal	chr1_12447265_12449867	VPS13D
5.52653e-52	0.731211	0.329	0.036	7.88741e-47	chr8_37552807_37554223	ZNF703	-141528	distal	chr8_37552807_37554223	NA
9.15508e-40	0.730817	0.308	0.046	1.3066e-34	chr8_142304525_142306331	TSNARE1	48433	distal	chr8_142304525_142306331	NA
7.33429e-38	0.730642	0.296	0.037	1.04674e-32	chr1_208807318_208808714			intergenic	chr1_208807318_208808714	NA
1.54728e-42	0.728069	0.302	0.038	2.20826e-37	chr1_232292672_232293729	SIPA1L2	168689	distal	chr1_232292672_232293729	NA
4.92592e-33	0.727589	0.22	0.026	7.03022e-28	chr2_35794692_35795619			intergenic	chr2_35794692_35795619	NA
3.16214e-35	0.727275	0.305	0.052	4.51297e-30	chr15_100221689_100222671	ADAMTS17	119335	distal	chr15_100221689_100222671	ADAMTS17
2.61418e-31	0.727204	0.243	0.03	3.73093e-26	chr8_37546990_37548609	ZNF703	-147142	distal	chr8_37546990_37548609	NA
4.49282e-37	0.724925	0.261	0.037	6.41211e-32	chr1_116808118_116809127	CD2	53652	distal	chr1_116808118_116809127	NA
1.82801e-29	0.724737	0.248	0.035	2.60892e-24	chr2_216562882_216563566	RPL37A	63743	distal	chr2_216562882_216563566	NA
7.58632e-34	0.724693	0.212	0.024	1.08271e-28	chr8_37566730_37568105	ZNF703	-127646	distal	chr8_37566730_37568105	NA
3.03349e-31	0.72446	0.22	0.031	4.32936e-26	chr9_125328822_125329506	GAPVD1	26714	distal	chr9_125328822_125329506	GAPVD1
3.03349e-31	0.72446	0.22	0.031	4.32936e-26	chr9_125328822_125329506	GAPVD1	26714	distal	chr9_125328822_125329506	HSPA5
3.03349e-31	0.72446	0.22	0.031	4.32936e-26	chr9_125328822_125329506	GAPVD1	26714	distal	chr9_125328822_125329506	PPP6C
3.03349e-31	0.72446	0.22	0.031	4.32936e-26	chr9_125328822_125329506	GAPVD1	26714	distal	chr9_125328822_125329506	RABEPK
2.02487e-44	0.723787	0.333	0.05	2.88988e-39	chr22_30946998_30948474	MORC2	19728	distal	chr22_30946998_30948474	NA
1.03471e-40	0.719875	0.201	0.014	1.47673e-35	chr11_62689285_62690083	LRRN4CL	0	promoter	chr11_62689285_62690083	NA
1.5662e-33	0.718352	0.251	0.034	2.23526e-28	chr8_127400760_127401741	POU5F1B	-7285	distal	chr8_127400760_127401741	POU5F1B
5.00284e-54	0.71808	0.329	0.033	7.14e-49	chr6_164107505_164109845			intergenic	chr6_164107505_164109845	NA
8.05586e-61	0.717944	0.308	0.02	1.14972e-55	chr15_66882387_66884048	SMAD6	180160	distal	chr15_66882387_66884048	NA
3.7622e-29	0.716247	0.243	0.029	5.36937e-24	chr18_10168917_10169751			intergenic	chr18_10168917_10169751	NA
4.36098e-36	0.715767	0.267	0.038	6.22394e-31	chr15_41849072_41850550	PLA2G4B	10260	distal	chr15_41849072_41850550	NA
1.82088e-25	0.713873	0.239	0.035	2.59874e-20	chr1_152251426_152252606	HRNR	-27233	distal	chr1_152251426_152252606	NA
4.48929e-39	0.713515	0.302	0.04	6.40707e-34	chr22_42433596_42435000	NFAM1	-1201	distal	chr22_42433596_42435000	CCDC134
4.48929e-39	0.713515	0.302	0.04	6.40707e-34	chr22_42433596_42435000	NFAM1	-1201	distal	chr22_42433596_42435000	CENPM
4.48929e-39	0.713515	0.302	0.04	6.40707e-34	chr22_42433596_42435000	NFAM1	-1201	distal	chr22_42433596_42435000	MCAT
4.48929e-39	0.713515	0.302	0.04	6.40707e-34	chr22_42433596_42435000	NFAM1	-1201	distal	chr22_42433596_42435000	NAGA
4.48929e-39	0.713515	0.302	0.04	6.40707e-34	chr22_42433596_42435000	NFAM1	-1201	distal	chr22_42433596_42435000	NFAM1
4.48929e-39	0.713515	0.302	0.04	6.40707e-34	chr22_42433596_42435000	NFAM1	-1201	distal	chr22_42433596_42435000	POLR3H
4.48929e-39	0.713515	0.302	0.04	6.40707e-34	chr22_42433596_42435000	NFAM1	-1201	distal	chr22_42433596_42435000	RRP7A
4.10103e-35	0.713172	0.23	0.02	5.85295e-30	chr1_182173895_182175792	ZNF648	-112183	distal	chr1_182173895_182175792	NA
1.18712e-31	0.712923	0.24	0.025	1.69424e-26	chr3_132577296_132578154	ACKR4	-19083	distal	chr3_132577296_132578154	NA
1.35473e-66	0.710481	0.285	0.018	1.93346e-61	chr11_355246_356605	B4GALNT4	-13199	distal	chr11_355246_356605	NA
5.24172e-38	0.710184	0.299	0.048	7.48093e-33	chr2_219452636_219453854	SPEG	-6912	distal	chr2_219452636_219453854	ASIC4
5.24172e-38	0.710184	0.299	0.048	7.48093e-33	chr2_219452636_219453854	SPEG	-6912	distal	chr2_219452636_219453854	CHPF
5.24172e-38	0.710184	0.299	0.048	7.48093e-33	chr2_219452636_219453854	SPEG	-6912	distal	chr2_219452636_219453854	DES
5.24172e-38	0.710184	0.299	0.048	7.48093e-33	chr2_219452636_219453854	SPEG	-6912	distal	chr2_219452636_219453854	DNAJB2
5.24172e-38	0.710184	0.299	0.048	7.48093e-33	chr2_219452636_219453854	SPEG	-6912	distal	chr2_219452636_219453854	DNPEP
5.24172e-38	0.710184	0.299	0.048	7.48093e-33	chr2_219452636_219453854	SPEG	-6912	distal	chr2_219452636_219453854	GMPPA
5.24172e-38	0.710184	0.299	0.048	7.48093e-33	chr2_219452636_219453854	SPEG	-6912	distal	chr2_219452636_219453854	INHA
5.24172e-38	0.710184	0.299	0.048	7.48093e-33	chr2_219452636_219453854	SPEG	-6912	distal	chr2_219452636_219453854	SLC4A3
5.24172e-38	0.710184	0.299	0.048	7.48093e-33	chr2_219452636_219453854	SPEG	-6912	distal	chr2_219452636_219453854	SPEG
5.24172e-38	0.710184	0.299	0.048	7.48093e-33	chr2_219452636_219453854	SPEG	-6912	distal	chr2_219452636_219453854	TMEM198
5.24172e-38	0.710184	0.299	0.048	7.48093e-33	chr2_219452636_219453854	SPEG	-6912	distal	chr2_219452636_219453854	TUBA4A
5.24172e-38	0.710184	0.299	0.048	7.48093e-33	chr2_219452636_219453854	SPEG	-6912	distal	chr2_219452636_219453854	ZFAND2B
1.59763e-20	0.709444	0.206	0.03	2.28012e-15	chr1_233097602_233098443	PCNX2	-39084	distal	chr1_233097602_233098443	NA
3.44444e-44	0.706715	0.261	0.022	4.91587e-39	chr7_41955717_41956887	GLI3	195534	distal	chr7_41955717_41956887	NA
1.76178e-46	0.705827	0.357	0.061	2.51439e-41	chr6_169958917_169959835			intergenic	chr6_169958917_169959835	NA
5.2519e-36	0.705291	0.208	0.019	7.49545e-31	chr1_21909449_21910437	HSPG2	26861	distal	chr1_21909449_21910437	CDC42
5.2519e-36	0.705291	0.208	0.019	7.49545e-31	chr1_21909449_21910437	HSPG2	26861	distal	chr1_21909449_21910437	ECE1
5.2519e-36	0.705291	0.208	0.019	7.49545e-31	chr1_21909449_21910437	HSPG2	26861	distal	chr1_21909449_21910437	HSPG2
5.2519e-36	0.705291	0.208	0.019	7.49545e-31	chr1_21909449_21910437	HSPG2	26861	distal	chr1_21909449_21910437	USP48
2.0009e-29	0.704786	0.214	0.03	2.85566e-24	chr2_215189272_215189941	ABCA12	-50844	distal	chr2_215189272_215189941	NA
2.92663e-33	0.704492	0.261	0.038	4.17686e-28	chr1_232318968_232320554	SIPA1L2	141864	distal	chr1_232318968_232320554	NA
3.09062e-28	0.703699	0.251	0.04	4.4109e-23	chr9_37921467_37922797	SLC25A51	-17334	distal	chr9_37921467_37922797	NA
4.66762e-42	0.703423	0.36	0.063	6.66157e-37	chr1_7317268_7318330			intergenic	chr1_7317268_7318330	NA
2.71813e-49	0.702982	0.341	0.046	3.87929e-44	chr11_83051582_83052579	RAB30	-17013	distal	chr11_83051582_83052579	NA
2.93865e-42	0.702651	0.324	0.054	4.19402e-37	chr22_40022476_40023506	FAM83F	12789	distal	chr22_40022476_40023506	NA
1.02391e-30	0.701802	0.243	0.032	1.46131e-25	chr1_17491579_17492248	ARHGEF10L	-47587	distal	chr1_17491579_17492248	ARHGEF10L
1.02391e-30	0.701802	0.243	0.032	1.46131e-25	chr1_17491579_17492248	ARHGEF10L	-47587	distal	chr1_17491579_17492248	PADI3
1.02391e-30	0.701802	0.243	0.032	1.46131e-25	chr1_17491579_17492248	ARHGEF10L	-47587	distal	chr1_17491579_17492248	RCC2
7.02654e-41	0.700893	0.294	0.04	1.00282e-35	chr14_68041890_68043162			intergenic	chr14_68041890_68043162	NA
1.50238e-79	0.697469	0.524	0.088	2.14418e-74	chr14_99271941_99275171	BCL11B	-417	promoter	chr14_99271941_99275171	BCL11B
2.86559e-39	0.697425	0.35	0.071	4.08974e-34	chr12_94046605_94048427	PLXNC1	-100296	distal	chr12_94046605_94048427	NA
6.49782e-47	0.695595	0.319	0.037	9.27362e-42	chr16_81695429_81698555	CMIP	44239	distal	chr16_81695429_81698555	NA
3.89282e-44	0.695575	0.336	0.051	5.5558e-39	chr7_75728059_75729588	HIP1	9354	distal	chr7_75728059_75729588	NA
6.03799e-44	0.694228	0.36	0.061	8.61736e-39	chr12_116520709_116521674	MAP1LC3B2	-37707	distal	chr12_116520709_116521674	C12orf49
6.03799e-44	0.694228	0.36	0.061	8.61736e-39	chr12_116520709_116521674	MAP1LC3B2	-37707	distal	chr12_116520709_116521674	MAP1LC3B2
6.03799e-44	0.694228	0.36	0.061	8.61736e-39	chr12_116520709_116521674	MAP1LC3B2	-37707	distal	chr12_116520709_116521674	RNFT2
3.44718e-22	0.693905	0.201	0.037	4.91978e-17	chr11_119902795_119904087	NECTIN1	-173711	distal	chr11_119902795_119904087	NA
8.78593e-30	0.693251	0.237	0.03	1.25392e-24	chr2_12317964_12319163			intergenic	chr2_12317964_12319163	NA
3.54235e-50	0.692683	0.322	0.037	5.05561e-45	chr1_173190036_173191433	TNFSF4	14126	distal	chr1_173190036_173191433	NA
1.2612e-40	0.691569	0.307	0.045	1.79998e-35	chr3_113262906_113265680	BOC	46556	distal	chr3_113262906_113265680	NA
1.2569e-51	0.690314	0.366	0.046	1.79384e-46	chr2_218858999_218861455	WNT6	0	promoter	chr2_218858999_218861455	NA
3.75825e-41	0.689025	0.217	0.02	5.36373e-36	chr1_6961955_6963819	CAMTA1	176438	distal	chr1_6961955_6963819	NA
2.19079e-29	0.687548	0.235	0.027	3.12667e-24	chr1_201344397_201345448	TNNT2	27807	distal	chr1_201344397_201345448	NA
4.25686e-22	0.686985	0.204	0.03	6.07535e-17	chr2_60053628_60054255			intergenic	chr2_60053628_60054255	NA
4.42489e-27	0.68396	0.242	0.04	6.31516e-22	chr7_1720183_1721555	ELFN1	11022	distal	chr7_1720183_1721555	NA
4.69039e-60	0.683688	0.419	0.059	6.69407e-55	chr15_67048123_67050656	SMAD3	-15189	distal	chr15_67048123_67050656	NA
4.29454e-31	0.681891	0.271	0.04	6.12912e-26	chr9_86556937_86557651			intergenic	chr9_86556937_86557651	NA
9.20109e-22	0.681773	0.211	0.039	1.31317e-16	chr17_14575522_14576303			intergenic	chr17_14575522_14576303	NA
4.57891e-27	0.680981	0.233	0.026	6.53498e-22	chr7_30406968_30407617	GS1-114I9.3	44569	distal	chr7_30406968_30407617	NA
2.99419e-34	0.680415	0.202	0.02	4.27327e-29	chr1_54547573_54548512	ACOT11	0	promoter	chr1_54547573_54548512	NA
1.5438e-27	0.679749	0.205	0.022	2.2033e-22	chr2_12507200_12507813			intergenic	chr2_12507200_12507813	NA
1.75531e-34	0.678528	0.245	0.034	2.50516e-29	chr2_9408560_9409348	ITGB1BP1	13882	distal	chr2_9408560_9409348	NA
8.54152e-24	0.678467	0.218	0.038	1.21904e-18	chr5_145948718_145949571	SH3RF2	10842	distal	chr5_145948718_145949571	NA
2.62286e-30	0.676686	0.255	0.037	3.74332e-25	chr2_84243978_84244836			intergenic	chr2_84243978_84244836	NA
2.08643e-40	0.675493	0.294	0.043	2.97774e-35	chr10_120945666_120946554	WDR11	94492	distal	chr10_120945666_120946554	NA
2.86745e-30	0.674859	0.242	0.042	4.09239e-25	chr9_129331742_129333015	IER5L	-153480	distal	chr9_129331742_129333015	NA
2.21074e-18	0.674833	0.202	0.036	3.15514e-13	chr19_50931860_50932627	KLK5	20439	distal	chr19_50931860_50932627	NA
3.21466e-33	0.674784	0.273	0.036	4.58793e-28	chr6_14670718_14671877			intergenic	chr6_14670718_14671877	NA
2.28025e-49	0.673483	0.364	0.053	3.25435e-44	chr2_96927494_96928853	FAM178B	-29361	distal	chr2_96927494_96928853	NA
8.61509e-28	0.672154	0.232	0.032	1.22954e-22	chr16_23141913_23142762	USP31	6509	distal	chr16_23141913_23142762	NA
9.26796e-35	0.670816	0.282	0.034	1.32271e-29	chr5_40410244_40411696			intergenic	chr5_40410244_40411696	PRKAA1
9.26796e-35	0.670816	0.282	0.034	1.32271e-29	chr5_40410244_40411696			intergenic	chr5_40410244_40411696	PTGER4
6.78046e-21	0.669395	0.202	0.032	9.677e-16	chr7_64890843_64891910	ZNF273	-11337	distal	chr7_64890843_64891910	NA
3.65622e-34	0.669297	0.258	0.036	5.21812e-29	chr4_70718796_70719773	RUFY3	-2222	distal	chr4_70718796_70719773	NA
6.16483e-28	0.668588	0.202	0.022	8.79838e-23	chr13_24215529_24216550	SPATA13	-54137	distal	chr13_24215529_24216550	NA
8.94001e-28	0.668536	0.239	0.042	1.27591e-22	chr10_126733779_126735377	DOCK1	-170032	distal	chr10_126733779_126735377	NA
1.01788e-23	0.667704	0.239	0.036	1.45271e-18	chr2_160109091_160110384	PLA2R1	-46481	distal	chr2_160109091_160110384	NA
1.07919e-36	0.666954	0.339	0.065	1.5402e-31	chr2_105143247_105144580	GPR45	-97163	distal	chr2_105143247_105144580	NA
5.30836e-31	0.663757	0.233	0.033	7.57604e-26	chr12_124720107_124721203	SCARB1	96505	distal	chr12_124720107_124721203	DHX37
5.30836e-31	0.663757	0.233	0.033	7.57604e-26	chr12_124720107_124721203	SCARB1	96505	distal	chr12_124720107_124721203	NCOR2
5.30836e-31	0.663757	0.233	0.033	7.57604e-26	chr12_124720107_124721203	SCARB1	96505	distal	chr12_124720107_124721203	SCARB1
5.30836e-31	0.663757	0.233	0.033	7.57604e-26	chr12_124720107_124721203	SCARB1	96505	distal	chr12_124720107_124721203	UBC
1.27998e-31	0.661589	0.291	0.05	1.82677e-26	chr6_143652607_143653483	PHACTR2	-24482	distal	chr6_143652607_143653483	FUCA2
1.27998e-31	0.661589	0.291	0.05	1.82677e-26	chr6_143652607_143653483	PHACTR2	-24482	distal	chr6_143652607_143653483	PHACTR2
1.27998e-31	0.661589	0.291	0.05	1.82677e-26	chr6_143652607_143653483	PHACTR2	-24482	distal	chr6_143652607_143653483	ZC2HC1B
4.1618e-55	0.660166	0.457	0.086	5.93968e-50	chr9_92769953_92771576	BICD2	-5141	distal	chr9_92769953_92771576	NA
7.22126e-24	0.659901	0.214	0.037	1.03061e-18	chr2_237354762_237355461	COL6A3	41357	distal	chr2_237354762_237355461	NA
1.27185e-28	0.659267	0.252	0.036	1.81517e-23	chr5_140398259_140398984	ANKHD1	-2830	distal	chr5_140398259_140398984	NA
1.98279e-28	0.658302	0.201	0.027	2.82982e-23	chr10_113362482_113363393	HABP2	-187444	distal	chr10_113362482_113363393	CASP7
1.98279e-28	0.658302	0.201	0.027	2.82982e-23	chr10_113362482_113363393	HABP2	-187444	distal	chr10_113362482_113363393	HABP2
2.40781e-29	0.657285	0.224	0.03	3.4364e-24	chr12_32916815_32917794	PKP2	-19975	distal	chr12_32916815_32917794	PKP2
2.40781e-29	0.657285	0.224	0.03	3.4364e-24	chr12_32916815_32917794	PKP2	-19975	distal	chr12_32916815_32917794	YARS2
5.63821e-29	0.654378	0.267	0.043	8.0468e-24	chr2_104156942_104158579			intergenic	chr2_104156942_104158579	NA
1.08124e-21	0.654206	0.201	0.031	1.54313e-16	chr8_11448201_11450099	FAM167A	-2832	distal	chr8_11448201_11450099	NA
2.96579e-44	0.652897	0.282	0.03	4.23275e-39	chr22_42688021_42689315	A4GALT	5672	distal	chr22_42688021_42689315	A4GALT
2.96579e-44	0.652897	0.282	0.03	4.23275e-39	chr22_42688021_42689315	A4GALT	5672	distal	chr22_42688021_42689315	ATP5L2
2.96579e-44	0.652897	0.282	0.03	4.23275e-39	chr22_42688021_42689315	A4GALT	5672	distal	chr22_42688021_42689315	CYB5R3
2.96579e-44	0.652897	0.282	0.03	4.23275e-39	chr22_42688021_42689315	A4GALT	5672	distal	chr22_42688021_42689315	POLDIP3
2.96579e-44	0.652897	0.282	0.03	4.23275e-39	chr22_42688021_42689315	A4GALT	5672	distal	chr22_42688021_42689315	RRP7A
2.96579e-44	0.652897	0.282	0.03	4.23275e-39	chr22_42688021_42689315	A4GALT	5672	distal	chr22_42688021_42689315	SERHL2
3.24625e-34	0.65218	0.202	0.018	4.63302e-29	chr17_34254112_34255791	CCL2	0	promoter	chr17_34254112_34255791	ASIC2
3.24625e-34	0.65218	0.202	0.018	4.63302e-29	chr17_34254112_34255791	CCL2	0	promoter	chr17_34254112_34255791	CCL1
3.24625e-34	0.65218	0.202	0.018	4.63302e-29	chr17_34254112_34255791	CCL2	0	promoter	chr17_34254112_34255791	CCL11
3.24625e-34	0.65218	0.202	0.018	4.63302e-29	chr17_34254112_34255791	CCL2	0	promoter	chr17_34254112_34255791	CCL13
3.24625e-34	0.65218	0.202	0.018	4.63302e-29	chr17_34254112_34255791	CCL2	0	promoter	chr17_34254112_34255791	CCL2
3.24625e-34	0.65218	0.202	0.018	4.63302e-29	chr17_34254112_34255791	CCL2	0	promoter	chr17_34254112_34255791	CCL7
3.24625e-34	0.65218	0.202	0.018	4.63302e-29	chr17_34254112_34255791	CCL2	0	promoter	chr17_34254112_34255791	CCL8
2.27961e-25	0.651875	0.223	0.034	3.25344e-20	chr5_6260940_6262139	MED10	116456	distal	chr5_6260940_6262139	NA
3.10258e-23	0.651353	0.201	0.028	4.42797e-18	chr1_67575687_67576346	GADD45A	-108715	distal	chr1_67575687_67576346	GADD45A
2.2281e-71	0.650998	0.56	0.124	3.17992e-66	chr17_41579327_41581781	KRT14	5141	distal	chr17_41579327_41581781	EIF1
2.2281e-71	0.650998	0.56	0.124	3.17992e-66	chr17_41579327_41581781	KRT14	5141	distal	chr17_41579327_41581781	FKBP10
2.2281e-71	0.650998	0.56	0.124	3.17992e-66	chr17_41579327_41581781	KRT14	5141	distal	chr17_41579327_41581781	GAST
2.2281e-71	0.650998	0.56	0.124	3.17992e-66	chr17_41579327_41581781	KRT14	5141	distal	chr17_41579327_41581781	HAP1
2.2281e-71	0.650998	0.56	0.124	3.17992e-66	chr17_41579327_41581781	KRT14	5141	distal	chr17_41579327_41581781	KRT13
2.2281e-71	0.650998	0.56	0.124	3.17992e-66	chr17_41579327_41581781	KRT14	5141	distal	chr17_41579327_41581781	KRT14
2.2281e-71	0.650998	0.56	0.124	3.17992e-66	chr17_41579327_41581781	KRT14	5141	distal	chr17_41579327_41581781	KRT15
2.2281e-71	0.650998	0.56	0.124	3.17992e-66	chr17_41579327_41581781	KRT14	5141	distal	chr17_41579327_41581781	KRT16
2.2281e-71	0.650998	0.56	0.124	3.17992e-66	chr17_41579327_41581781	KRT14	5141	distal	chr17_41579327_41581781	KRT17
2.2281e-71	0.650998	0.56	0.124	3.17992e-66	chr17_41579327_41581781	KRT14	5141	distal	chr17_41579327_41581781	KRT19
2.2281e-71	0.650998	0.56	0.124	3.17992e-66	chr17_41579327_41581781	KRT14	5141	distal	chr17_41579327_41581781	KRT32
2.2281e-71	0.650998	0.56	0.124	3.17992e-66	chr17_41579327_41581781	KRT14	5141	distal	chr17_41579327_41581781	KRT33A
2.2281e-71	0.650998	0.56	0.124	3.17992e-66	chr17_41579327_41581781	KRT14	5141	distal	chr17_41579327_41581781	KRT34
2.2281e-71	0.650998	0.56	0.124	3.17992e-66	chr17_41579327_41581781	KRT14	5141	distal	chr17_41579327_41581781	KRT35
2.2281e-71	0.650998	0.56	0.124	3.17992e-66	chr17_41579327_41581781	KRT14	5141	distal	chr17_41579327_41581781	KRT36
2.2281e-71	0.650998	0.56	0.124	3.17992e-66	chr17_41579327_41581781	KRT14	5141	distal	chr17_41579327_41581781	KRT9
2.2281e-71	0.650998	0.56	0.124	3.17992e-66	chr17_41579327_41581781	KRT14	5141	distal	chr17_41579327_41581781	KRTAP4-9
2.2281e-71	0.650998	0.56	0.124	3.17992e-66	chr17_41579327_41581781	KRT14	5141	distal	chr17_41579327_41581781	NT5C3B
2.2281e-71	0.650998	0.56	0.124	3.17992e-66	chr17_41579327_41581781	KRT14	5141	distal	chr17_41579327_41581781	PSMC3IP
4.86882e-30	0.646211	0.257	0.039	6.94873e-25	chr13_76975928_76976995	CLN5	-13665	distal	chr13_76975928_76976995	CLN5
4.86882e-30	0.646211	0.257	0.039	6.94873e-25	chr13_76975928_76976995	CLN5	-13665	distal	chr13_76975928_76976995	FBXL3
4.86882e-30	0.646211	0.257	0.039	6.94873e-25	chr13_76975928_76976995	CLN5	-13665	distal	chr13_76975928_76976995	KCTD12
1.42597e-30	0.645022	0.236	0.026	2.03513e-25	chr12_12397911_12398794	BORCS5	40494	distal	chr12_12397911_12398794	NA
1.91779e-28	0.644903	0.302	0.059	2.73705e-23	chr20_3282829_3283830	SLC4A11	-43612	distal	chr20_3282829_3283830	ATRN
1.91779e-28	0.644903	0.302	0.059	2.73705e-23	chr20_3282829_3283830	SLC4A11	-43612	distal	chr20_3282829_3283830	C20orf194
1.91779e-28	0.644903	0.302	0.059	2.73705e-23	chr20_3282829_3283830	SLC4A11	-43612	distal	chr20_3282829_3283830	DDRGK1
1.91779e-28	0.644903	0.302	0.059	2.73705e-23	chr20_3282829_3283830	SLC4A11	-43612	distal	chr20_3282829_3283830	FASTKD5
1.91779e-28	0.644903	0.302	0.059	2.73705e-23	chr20_3282829_3283830	SLC4A11	-43612	distal	chr20_3282829_3283830	ITPA
1.91779e-28	0.644903	0.302	0.059	2.73705e-23	chr20_3282829_3283830	SLC4A11	-43612	distal	chr20_3282829_3283830	LZTS3
1.91779e-28	0.644903	0.302	0.059	2.73705e-23	chr20_3282829_3283830	SLC4A11	-43612	distal	chr20_3282829_3283830	SLC4A11
1.91779e-28	0.644903	0.302	0.059	2.73705e-23	chr20_3282829_3283830	SLC4A11	-43612	distal	chr20_3282829_3283830	UBOX5
5.74342e-36	0.643338	0.338	0.06	8.19696e-31	chr11_7545757_7547052	PPFIBP2	-29356	distal	chr11_7545757_7547052	NA
2.23785e-28	0.642634	0.229	0.034	3.19384e-23	chr11_134275687_134277103	GLB1L3	0	promoter	chr11_134275687_134277103	NA
6.11649e-32	0.641914	0.295	0.06	8.72939e-27	chr12_116505317_116506830	MAP1LC3B2	-52551	distal	chr12_116505317_116506830	NA
7.51032e-27	0.641891	0.209	0.027	1.07187e-21	chr12_9932147_9934398	CLEC2A	0	promoter	chr12_9932147_9934398	NA
1.16327e-27	0.641724	0.285	0.054	1.66021e-22	chr9_130212276_130213350	NCS1	11845	distal	chr9_130212276_130213350	NA
2.03611e-29	0.640934	0.237	0.033	2.90591e-24	chr3_48402099_48402796	PLXNB1	21816	distal	chr3_48402099_48402796	NA
4.8144e-44	0.639384	0.344	0.061	6.87106e-39	chr2_216664686_216667044	IGFBP2	5069	distal	chr2_216664686_216667044	NA
3.01115e-25	0.63932	0.212	0.026	4.29748e-20	chr11_78659125_78660831	NARS2	-84261	distal	chr11_78659125_78660831	NA
6.56875e-25	0.637309	0.229	0.038	9.37485e-20	chr1_239884990_239886026			intergenic	chr1_239884990_239886026	NA
1.04727e-24	0.637219	0.237	0.04	1.49466e-19	chr4_124104229_124105631			intergenic	chr4_124104229_124105631	NA
3.78013e-25	0.636884	0.227	0.034	5.39497e-20	chr1_38117267_38118119	POU3F1	-70473	distal	chr1_38117267_38118119	NA
1.90033e-21	0.63515	0.209	0.03	2.71214e-16	chr7_134184404_134185169	LRGUK	57106	distal	chr7_134184404_134185169	NA
1.48678e-38	0.634615	0.308	0.043	2.12191e-33	chr1_159960568_159961855	SLAMF9	-6314	distal	chr1_159960568_159961855	NA
2.5996e-28	0.633787	0.273	0.044	3.71013e-23	chr6_163750503_163751770			intergenic	chr6_163750503_163751770	NA
3.28075e-21	0.633301	0.217	0.032	4.68226e-16	chr14_98512524_98514025	C14orf177	-197588	distal	chr14_98512524_98514025	C14orf177
3.80412e-25	0.632242	0.248	0.047	5.4292e-20	chr1_175548524_175549229	TNR	194388	distal	chr1_175548524_175549229	NA
1.50243e-27	0.63175	0.22	0.03	2.14426e-22	chr1_210299492_210301750	HHAT	-26502	distal	chr1_210299492_210301750	NA
2.91801e-26	0.630572	0.249	0.036	4.16455e-21	chr1_203643056_203644102	ATP2B4	16270	distal	chr1_203643056_203644102	NA
7.55836e-27	0.629491	0.254	0.044	1.07872e-21	chr4_13700229_13701157	BOD1L1	-72506	distal	chr4_13700229_13701157	NA
1.71045e-31	0.628865	0.237	0.03	2.44113e-26	chr1_43056749_43057656	FAM183A	-87497	distal	chr1_43056749_43057656	NA
4.52865e-27	0.628511	0.248	0.041	6.46325e-22	chr9_90894939_90895956	SYK	67452	distal	chr9_90894939_90895956	SYK
8.9383e-32	0.628453	0.285	0.043	1.27566e-26	chr3_106183244_106184535			intergenic	chr3_106183244_106184535	NA
1.26599e-61	0.628039	0.379	0.05	1.8068e-56	chr19_13022063_13023670	NFIX	-321	promoter	chr19_13022063_13023670	CALR
1.26599e-61	0.628039	0.379	0.05	1.8068e-56	chr19_13022063_13023670	NFIX	-321	promoter	chr19_13022063_13023670	DAND5
1.26599e-61	0.628039	0.379	0.05	1.8068e-56	chr19_13022063_13023670	NFIX	-321	promoter	chr19_13022063_13023670	DNASE2
1.26599e-61	0.628039	0.379	0.05	1.8068e-56	chr19_13022063_13023670	NFIX	-321	promoter	chr19_13022063_13023670	FARSA
1.26599e-61	0.628039	0.379	0.05	1.8068e-56	chr19_13022063_13023670	NFIX	-321	promoter	chr19_13022063_13023670	GADD45GIP1
1.26599e-61	0.628039	0.379	0.05	1.8068e-56	chr19_13022063_13023670	NFIX	-321	promoter	chr19_13022063_13023670	IER2
1.26599e-61	0.628039	0.379	0.05	1.8068e-56	chr19_13022063_13023670	NFIX	-321	promoter	chr19_13022063_13023670	LYL1
1.26599e-61	0.628039	0.379	0.05	1.8068e-56	chr19_13022063_13023670	NFIX	-321	promoter	chr19_13022063_13023670	NACC1
1.26599e-61	0.628039	0.379	0.05	1.8068e-56	chr19_13022063_13023670	NFIX	-321	promoter	chr19_13022063_13023670	NFIX
1.26599e-61	0.628039	0.379	0.05	1.8068e-56	chr19_13022063_13023670	NFIX	-321	promoter	chr19_13022063_13023670	PRDX2
1.26599e-61	0.628039	0.379	0.05	1.8068e-56	chr19_13022063_13023670	NFIX	-321	promoter	chr19_13022063_13023670	RAD23A
1.26599e-61	0.628039	0.379	0.05	1.8068e-56	chr19_13022063_13023670	NFIX	-321	promoter	chr19_13022063_13023670	STX10
1.26599e-61	0.628039	0.379	0.05	1.8068e-56	chr19_13022063_13023670	NFIX	-321	promoter	chr19_13022063_13023670	SYCE2
1.26599e-61	0.628039	0.379	0.05	1.8068e-56	chr19_13022063_13023670	NFIX	-321	promoter	chr19_13022063_13023670	TRMT1
3.73418e-27	0.627361	0.232	0.036	5.32939e-22	chr17_57514354_57515109			intergenic	chr17_57514354_57515109	NA
2.9259e-24	0.627214	0.242	0.035	4.17581e-19	chr18_48848403_48849302	SMAD7	100032	distal	chr18_48848403_48849302	NA
1.15216e-31	0.627166	0.274	0.04	1.64436e-26	chr1_39943370_39944326	MFSD2A	-10786	distal	chr1_39943370_39944326	NA
1.95269e-35	0.626801	0.214	0.018	2.78685e-30	chr12_12441980_12443873	BORCS5	84563	distal	chr12_12441980_12443873	APOLD1
1.95269e-35	0.626801	0.214	0.018	2.78685e-30	chr12_12441980_12443873	BORCS5	84563	distal	chr12_12441980_12443873	CREBL2
1.95269e-35	0.626801	0.214	0.018	2.78685e-30	chr12_12441980_12443873	BORCS5	84563	distal	chr12_12441980_12443873	DUSP16
1.95269e-35	0.626801	0.214	0.018	2.78685e-30	chr12_12441980_12443873	BORCS5	84563	distal	chr12_12441980_12443873	GPR19
1.95269e-35	0.626801	0.214	0.018	2.78685e-30	chr12_12441980_12443873	BORCS5	84563	distal	chr12_12441980_12443873	LRP6
1.95269e-35	0.626801	0.214	0.018	2.78685e-30	chr12_12441980_12443873	BORCS5	84563	distal	chr12_12441980_12443873	MANSC1
3.75599e-51	0.626343	0.425	0.074	5.36051e-46	chr6_90844919_90846127			intergenic	chr6_90844919_90846127	NA
2.72775e-29	0.625868	0.242	0.036	3.89301e-24	chr17_48045399_48046201	NFE2L1	-2158	distal	chr17_48045399_48046201	NA
5.87787e-23	0.62553	0.206	0.026	8.38883e-18	chr22_24727023_24727960	PIWIL3	34564	distal	chr22_24727023_24727960	NA
9.05895e-23	0.625218	0.204	0.029	1.29288e-17	chr12_116524842_116525930	MAP1LC3B2	-33451	distal	chr12_116524842_116525930	NA
2.26382e-39	0.624737	0.338	0.06	3.2309e-34	chr17_39769841_39770643	IKZF3	7583	distal	chr17_39769841_39770643	ERBB2
2.26382e-39	0.624737	0.338	0.06	3.2309e-34	chr17_39769841_39770643	IKZF3	7583	distal	chr17_39769841_39770643	GRB7
2.26382e-39	0.624737	0.338	0.06	3.2309e-34	chr17_39769841_39770643	IKZF3	7583	distal	chr17_39769841_39770643	GSDMA
2.26382e-39	0.624737	0.338	0.06	3.2309e-34	chr17_39769841_39770643	IKZF3	7583	distal	chr17_39769841_39770643	GSDMB
2.26382e-39	0.624737	0.338	0.06	3.2309e-34	chr17_39769841_39770643	IKZF3	7583	distal	chr17_39769841_39770643	IKZF3
2.26382e-39	0.624737	0.338	0.06	3.2309e-34	chr17_39769841_39770643	IKZF3	7583	distal	chr17_39769841_39770643	MED24
2.26382e-39	0.624737	0.338	0.06	3.2309e-34	chr17_39769841_39770643	IKZF3	7583	distal	chr17_39769841_39770643	MIEN1
2.26382e-39	0.624737	0.338	0.06	3.2309e-34	chr17_39769841_39770643	IKZF3	7583	distal	chr17_39769841_39770643	ORMDL3
2.26382e-39	0.624737	0.338	0.06	3.2309e-34	chr17_39769841_39770643	IKZF3	7583	distal	chr17_39769841_39770643	PGAP3
2.26382e-39	0.624737	0.338	0.06	3.2309e-34	chr17_39769841_39770643	IKZF3	7583	distal	chr17_39769841_39770643	PSMD3
2.26382e-39	0.624737	0.338	0.06	3.2309e-34	chr17_39769841_39770643	IKZF3	7583	distal	chr17_39769841_39770643	RAPGEFL1
2.26382e-39	0.624737	0.338	0.06	3.2309e-34	chr17_39769841_39770643	IKZF3	7583	distal	chr17_39769841_39770643	TOP2A
2.26382e-39	0.624737	0.338	0.06	3.2309e-34	chr17_39769841_39770643	IKZF3	7583	distal	chr17_39769841_39770643	WIPF2
2.26382e-39	0.624737	0.338	0.06	3.2309e-34	chr17_39769841_39770643	IKZF3	7583	distal	chr17_39769841_39770643	ZPBP2
1.68803e-20	0.624624	0.201	0.033	2.40914e-15	chr16_81660805_81661542	CMIP	9615	distal	chr16_81660805_81661542	NA
2.43254e-25	0.624113	0.217	0.033	3.47169e-20	chr20_10746642_10747595	JAG1	-72643	distal	chr20_10746642_10747595	NA
1.0661e-33	0.622295	0.307	0.056	1.52152e-28	chr1_159054351_159055723	AIM2	21179	distal	chr1_159054351_159055723	NA
3.26184e-21	0.621787	0.208	0.037	4.65527e-16	chr15_98321601_98322972	FAM169B	162926	distal	chr15_98321601_98322972	NA
9.38162e-32	0.621582	0.226	0.032	1.33894e-26	chr2_109435520_109437867	2010-09-01	175969	distal	chr2_109435520_109437867	NA
1.74119e-25	0.620854	0.268	0.046	2.485e-20	chr6_105601308_105602025	PREP	-198224	distal	chr6_105601308_105602025	BVES
1.74119e-25	0.620854	0.268	0.046	2.485e-20	chr6_105601308_105602025	PREP	-198224	distal	chr6_105601308_105602025	PREP
8.30683e-24	0.620578	0.226	0.037	1.18554e-18	chr6_116426430_116427080	RP1-93H18.7	27036	distal	chr6_116426430_116427080	NA
6.03709e-34	0.620472	0.33	0.063	8.61608e-29	chr7_129307516_129308600	AHCYL2	-59541	distal	chr7_129307516_129308600	NA
2.96553e-20	0.619553	0.202	0.03	4.23237e-15	chr15_81110973_81111955	CFAP161	-22292	distal	chr15_81110973_81111955	IL16
5.45345e-24	0.619293	0.227	0.038	7.7831e-19	chr14_63922858_63923745	SYNE2	13761	distal	chr14_63922858_63923745	NA
7.34779e-31	0.619091	0.279	0.042	1.04867e-25	chr5_135599733_135600498	CXCL14	-20454	distal	chr5_135599733_135600498	NA
6.17385e-25	0.618158	0.215	0.035	8.81125e-20	chr6_125867471_125868726	NCOA7	-50498	distal	chr6_125867471_125868726	NA
3.06163e-29	0.617233	0.205	0.02	4.36953e-24	chr19_46863723_46864556	AP2S1	-12731	distal	chr19_46863723_46864556	AP2S1
3.06163e-29	0.617233	0.205	0.02	4.36953e-24	chr19_46863723_46864556	AP2S1	-12731	distal	chr19_46863723_46864556	ARHGAP35
3.06163e-29	0.617233	0.205	0.02	4.36953e-24	chr19_46863723_46864556	AP2S1	-12731	distal	chr19_46863723_46864556	SLC1A5
1.46993e-35	0.615842	0.31	0.062	2.09788e-30	chr19_5260466_5261720	PTPRS	24421	distal	chr19_5260466_5261720	PTPRS
1.4452e-41	0.615759	0.22	0.015	2.06258e-36	chr17_17876789_17878523	TOM1L2	-4725	distal	chr17_17876789_17878523	NA
4.42016e-41	0.615488	0.366	0.067	6.30841e-36	chr9_97851951_97854694	FOXE1	0	promoter	chr9_97851951_97854694	NA
1.06571e-28	0.615297	0.249	0.047	1.52097e-23	chr18_46332975_46335194	RNF165	0	promoter	chr18_46332975_46335194	NA
2.61122e-33	0.614981	0.333	0.068	3.7267e-28	chr7_157355462_157356667	DNAJB6	-1906	distal	chr7_157355462_157356667	NA
9.7339e-23	0.614694	0.212	0.032	1.38921e-17	chr6_33144283_33144903	COL11A2	47552	distal	chr6_33144283_33144903	NA
7.69095e-27	0.613621	0.208	0.022	1.09764e-21	chr8_10788518_10789557	CTD-2135J3.4	50291	distal	chr8_10788518_10789557	NA
1.19577e-50	0.613461	0.435	0.088	1.70659e-45	chr1_234588379_234590219	IRF2BP2	19307	distal	chr1_234588379_234590219	NA
1.53023e-29	0.613094	0.209	0.027	2.18393e-24	chr11_134047327_134048163	JAM3	-20762	distal	chr11_134047327_134048163	NA
5.05074e-80	0.611254	0.54	0.104	7.20836e-75	chr17_40068132_40073176	THRA	0	promoter	chr17_40068132_40073176	CASC3
5.05074e-80	0.611254	0.54	0.104	7.20836e-75	chr17_40068132_40073176	THRA	0	promoter	chr17_40068132_40073176	CDC6
5.05074e-80	0.611254	0.54	0.104	7.20836e-75	chr17_40068132_40073176	THRA	0	promoter	chr17_40068132_40073176	CDK12
5.05074e-80	0.611254	0.54	0.104	7.20836e-75	chr17_40068132_40073176	THRA	0	promoter	chr17_40068132_40073176	CSF3
5.05074e-80	0.611254	0.54	0.104	7.20836e-75	chr17_40068132_40073176	THRA	0	promoter	chr17_40068132_40073176	GSDMA
5.05074e-80	0.611254	0.54	0.104	7.20836e-75	chr17_40068132_40073176	THRA	0	promoter	chr17_40068132_40073176	GSDMB
5.05074e-80	0.611254	0.54	0.104	7.20836e-75	chr17_40068132_40073176	THRA	0	promoter	chr17_40068132_40073176	MED24
5.05074e-80	0.611254	0.54	0.104	7.20836e-75	chr17_40068132_40073176	THRA	0	promoter	chr17_40068132_40073176	MSL1
5.05074e-80	0.611254	0.54	0.104	7.20836e-75	chr17_40068132_40073176	THRA	0	promoter	chr17_40068132_40073176	NR1D1
5.05074e-80	0.611254	0.54	0.104	7.20836e-75	chr17_40068132_40073176	THRA	0	promoter	chr17_40068132_40073176	PSMD3
5.05074e-80	0.611254	0.54	0.104	7.20836e-75	chr17_40068132_40073176	THRA	0	promoter	chr17_40068132_40073176	RAPGEFL1
5.05074e-80	0.611254	0.54	0.104	7.20836e-75	chr17_40068132_40073176	THRA	0	promoter	chr17_40068132_40073176	RARA
5.05074e-80	0.611254	0.54	0.104	7.20836e-75	chr17_40068132_40073176	THRA	0	promoter	chr17_40068132_40073176	THRA
5.05074e-80	0.611254	0.54	0.104	7.20836e-75	chr17_40068132_40073176	THRA	0	promoter	chr17_40068132_40073176	WIPF2
3.10099e-29	0.611061	0.23	0.033	4.4257e-24	chr1_205480762_205482391	CDK18	-22204	distal	chr1_205480762_205482391	CDK18
2.59738e-29	0.608978	0.286	0.051	3.70695e-24	chr15_34065827_34066479	AVEN	-26651	distal	chr15_34065827_34066479	AVEN
2.59738e-29	0.608978	0.286	0.051	3.70695e-24	chr15_34065827_34066479	AVEN	-26651	distal	chr15_34065827_34066479	EMC7
2.59738e-29	0.608978	0.286	0.051	3.70695e-24	chr15_34065827_34066479	AVEN	-26651	distal	chr15_34065827_34066479	PGBD4
4.45123e-24	0.608547	0.23	0.038	6.35274e-19	chr11_110525667_110526481	ARHGAP20	63205	distal	chr11_110525667_110526481	NA
1.07738e-50	0.607859	0.41	0.078	1.53762e-45	chr19_3275395_3276928	NFIC	-37475	distal	chr19_3275395_3276928	NA
6.24173e-28	0.607154	0.211	0.022	8.90814e-23	chr4_85495600_85497435	ARHGAP24	20363	distal	chr4_85495600_85497435	NA
2.17212e-22	0.606469	0.232	0.037	3.10003e-17	chr5_53333024_53333729	FST	-146680	distal	chr5_53333024_53333729	FST
2.17212e-22	0.606469	0.232	0.037	3.10003e-17	chr5_53333024_53333729	FST	-146680	distal	chr5_53333024_53333729	MOCS2
2.17212e-22	0.606469	0.232	0.037	3.10003e-17	chr5_53333024_53333729	FST	-146680	distal	chr5_53333024_53333729	NDUFS4
3.90546e-31	0.606093	0.239	0.027	5.57384e-26	chr7_99720252_99720983	CYP3A7-CYP3A51P	14111	distal	chr7_99720252_99720983	NA
1.04532e-28	0.605576	0.285	0.054	1.49187e-23	chr10_49070833_49071785	VSTM4	43725	distal	chr10_49070833_49071785	NA
6.3361e-27	0.604569	0.217	0.032	9.04282e-22	chr17_38908289_38909328	RP1-56K13.1	-15840	distal	chr17_38908289_38909328	NA
1.15554e-33	0.603762	0.265	0.037	1.64917e-28	chr7_134613530_134614535	BPGM	-32273	distal	chr7_134613530_134614535	NA
6.72967e-22	0.603669	0.208	0.04	9.60452e-17	chr3_128009974_128011768	SEC61A1	-39873	distal	chr3_128009974_128011768	ACAD9
6.72967e-22	0.603669	0.208	0.04	9.60452e-17	chr3_128009974_128011768	SEC61A1	-39873	distal	chr3_128009974_128011768	EEFSEC
6.72967e-22	0.603669	0.208	0.04	9.60452e-17	chr3_128009974_128011768	SEC61A1	-39873	distal	chr3_128009974_128011768	KBTBD12
6.72967e-22	0.603669	0.208	0.04	9.60452e-17	chr3_128009974_128011768	SEC61A1	-39873	distal	chr3_128009974_128011768	RUVBL1
6.72967e-22	0.603669	0.208	0.04	9.60452e-17	chr3_128009974_128011768	SEC61A1	-39873	distal	chr3_128009974_128011768	SEC61A1
7.60757e-28	0.601631	0.257	0.044	1.08575e-22	chr5_45355226_45356070			intergenic	chr5_45355226_45356070	NA
3.99817e-28	0.601174	0.202	0.024	5.70615e-23	chr7_23333570_23335085	IGF2BP3	12620	distal	chr7_23333570_23335085	NA
3.59636e-27	0.600414	0.23	0.03	5.13269e-22	chr10_73965760_73966652	VCL	-31462	distal	chr10_73965760_73966652	ADK
3.59636e-27	0.600414	0.23	0.03	5.13269e-22	chr10_73965760_73966652	VCL	-31462	distal	chr10_73965760_73966652	AP3M1
3.59636e-27	0.600414	0.23	0.03	5.13269e-22	chr10_73965760_73966652	VCL	-31462	distal	chr10_73965760_73966652	C10orf55
3.59636e-27	0.600414	0.23	0.03	5.13269e-22	chr10_73965760_73966652	VCL	-31462	distal	chr10_73965760_73966652	CAMK2G
3.59636e-27	0.600414	0.23	0.03	5.13269e-22	chr10_73965760_73966652	VCL	-31462	distal	chr10_73965760_73966652	CHCHD1
3.59636e-27	0.600414	0.23	0.03	5.13269e-22	chr10_73965760_73966652	VCL	-31462	distal	chr10_73965760_73966652	FUT11
3.59636e-27	0.600414	0.23	0.03	5.13269e-22	chr10_73965760_73966652	VCL	-31462	distal	chr10_73965760_73966652	MRPS16
3.59636e-27	0.600414	0.23	0.03	5.13269e-22	chr10_73965760_73966652	VCL	-31462	distal	chr10_73965760_73966652	NDST2
3.59636e-27	0.600414	0.23	0.03	5.13269e-22	chr10_73965760_73966652	VCL	-31462	distal	chr10_73965760_73966652	PLAU
3.59636e-27	0.600414	0.23	0.03	5.13269e-22	chr10_73965760_73966652	VCL	-31462	distal	chr10_73965760_73966652	SEC24C
3.59636e-27	0.600414	0.23	0.03	5.13269e-22	chr10_73965760_73966652	VCL	-31462	distal	chr10_73965760_73966652	VCL
3.59636e-27	0.600414	0.23	0.03	5.13269e-22	chr10_73965760_73966652	VCL	-31462	distal	chr10_73965760_73966652	ZSWIM8
4.74003e-29	0.599398	0.264	0.045	6.76492e-24	chr2_1652543_1653806	PXDN	90701	distal	chr2_1652543_1653806	NA
2.36963e-36	0.599298	0.353	0.074	3.38191e-31	chr1_48830822_48832487	BEND5	-53904	distal	chr1_48830822_48832487	NA
2.81973e-24	0.599227	0.236	0.038	4.0243e-19	chr3_14297456_14298467	SLC6A6	-104109	distal	chr3_14297456_14298467	NA
1.17225e-35	0.598749	0.31	0.048	1.67302e-30	chr19_6103072_6103852	RFX2	6681	distal	chr19_6103072_6103852	NA
7.39997e-22	0.598486	0.204	0.028	1.05612e-16	chr7_1668527_1670489	ELFN1	-17630	distal	chr7_1668527_1670489	NA
5.36469e-23	0.597824	0.202	0.031	7.65643e-18	chr11_34594496_34595510	EHF	-25601	distal	chr11_34594496_34595510	NA
3.25637e-29	0.597735	0.291	0.054	4.64746e-24	chr15_91872423_91873459	SLCO3A1	18568	distal	chr15_91872423_91873459	NA
5.22539e-19	0.597509	0.206	0.037	7.45763e-14	chr1_185565194_185565845	HMCN1	-168706	distal	chr1_185565194_185565845	NA
2.56821e-35	0.596845	0.288	0.046	3.66532e-30	chr16_57938799_57939773	CNGB1	31340	distal	chr16_57938799_57939773	NA
6.18231e-26	0.595643	0.264	0.047	8.82333e-21	chr6_3609994_3610757	PXDC1	141270	distal	chr6_3609994_3610757	NA
1.29742e-18	0.594648	0.243	0.059	1.85167e-13	chr9_27519401_27520669	IFNK	-3645	distal	chr9_27519401_27520669	NA
1.16515e-37	0.594177	0.348	0.072	1.66288e-32	chr2_23669532_23671294			intergenic	chr2_23669532_23671294	NA
1.52775e-27	0.594125	0.268	0.044	2.18039e-22	chr12_75851915_75852695	PHLDA1	178910	distal	chr12_75851915_75852695	NA
7.50661e-26	0.594028	0.226	0.035	1.07134e-20	chr6_156427195_156427869			intergenic	chr6_156427195_156427869	NA
1.91945e-23	0.593556	0.22	0.033	2.73942e-18	chr7_134779129_134780021	CALD1	0	promoter	chr7_134779129_134780021	NA
2.86819e-30	0.593363	0.218	0.027	4.09345e-25	chr16_29201370_29202977	NPIPB11	194720	distal	chr16_29201370_29202977	NA
2.84182e-39	0.591854	0.299	0.042	4.05581e-34	chr19_1180278_1181014	SBNO2	-5995	distal	chr19_1180278_1181014	NA
3.1622e-25	0.59169	0.246	0.05	4.51306e-20	chr8_71058945_71059861			intergenic	chr8_71058945_71059861	NA
3.54647e-22	0.590798	0.239	0.049	5.06148e-17	chr1_209411352_209412846	CAMK1G	-170871	distal	chr1_209411352_209412846	HSD11B1
3.54647e-22	0.590798	0.239	0.049	5.06148e-17	chr1_209411352_209412846	CAMK1G	-170871	distal	chr1_209411352_209412846	LAMB3
3.54647e-22	0.590798	0.239	0.049	5.06148e-17	chr1_209411352_209412846	CAMK1G	-170871	distal	chr1_209411352_209412846	MIR205HG
4.12637e-26	0.59029	0.239	0.036	5.88911e-21	chr19_47253305_47254124	CCDC9	-2335	distal	chr19_47253305_47254124	BBC3
4.12637e-26	0.59029	0.239	0.036	5.88911e-21	chr19_47253305_47254124	CCDC9	-2335	distal	chr19_47253305_47254124	C5AR1
4.12637e-26	0.59029	0.239	0.036	5.88911e-21	chr19_47253305_47254124	CCDC9	-2335	distal	chr19_47253305_47254124	C5AR2
4.12637e-26	0.59029	0.239	0.036	5.88911e-21	chr19_47253305_47254124	CCDC9	-2335	distal	chr19_47253305_47254124	CCDC9
4.12637e-26	0.59029	0.239	0.036	5.88911e-21	chr19_47253305_47254124	CCDC9	-2335	distal	chr19_47253305_47254124	DHX34
4.12637e-26	0.59029	0.239	0.036	5.88911e-21	chr19_47253305_47254124	CCDC9	-2335	distal	chr19_47253305_47254124	MEIS3
4.12637e-26	0.59029	0.239	0.036	5.88911e-21	chr19_47253305_47254124	CCDC9	-2335	distal	chr19_47253305_47254124	SAE1
4.12637e-26	0.59029	0.239	0.036	5.88911e-21	chr19_47253305_47254124	CCDC9	-2335	distal	chr19_47253305_47254124	TMEM160
4.12637e-26	0.59029	0.239	0.036	5.88911e-21	chr19_47253305_47254124	CCDC9	-2335	distal	chr19_47253305_47254124	ZC3H4
9.47711e-17	0.589736	0.206	0.042	1.35256e-11	chr7_12813683_12814578	ARL4A	126049	distal	chr7_12813683_12814578	NA
3.40181e-22	0.589279	0.233	0.042	4.85502e-17	chr2_86498809_86499755	KDM3A	57349	distal	chr2_86498809_86499755	NA
1.18085e-32	0.589082	0.296	0.049	1.68529e-27	chr10_50604226_50605830	SGMS1	18148	distal	chr10_50604226_50605830	NA
4.04915e-20	0.588213	0.22	0.034	5.77891e-15	chr3_190115683_190117184	P3H2	3746	distal	chr3_190115683_190117184	NA
2.50822e-28	0.58817	0.232	0.031	3.57971e-23	chr17_44556507_44558295	FZD2	0	promoter	chr17_44556507_44558295	ADAM11
2.50822e-28	0.58817	0.232	0.031	3.57971e-23	chr17_44556507_44558295	FZD2	0	promoter	chr17_44556507_44558295	C17orf53
2.50822e-28	0.58817	0.232	0.031	3.57971e-23	chr17_44556507_44558295	FZD2	0	promoter	chr17_44556507_44558295	CCDC103
2.50822e-28	0.58817	0.232	0.031	3.57971e-23	chr17_44556507_44558295	FZD2	0	promoter	chr17_44556507_44558295	CCDC43
2.50822e-28	0.58817	0.232	0.031	3.57971e-23	chr17_44556507_44558295	FZD2	0	promoter	chr17_44556507_44558295	DBF4B
2.50822e-28	0.58817	0.232	0.031	3.57971e-23	chr17_44556507_44558295	FZD2	0	promoter	chr17_44556507_44558295	EFTUD2
2.50822e-28	0.58817	0.232	0.031	3.57971e-23	chr17_44556507_44558295	FZD2	0	promoter	chr17_44556507_44558295	FAM171A2
2.50822e-28	0.58817	0.232	0.031	3.57971e-23	chr17_44556507_44558295	FZD2	0	promoter	chr17_44556507_44558295	FZD2
2.50822e-28	0.58817	0.232	0.031	3.57971e-23	chr17_44556507_44558295	FZD2	0	promoter	chr17_44556507_44558295	GJC1
2.50822e-28	0.58817	0.232	0.031	3.57971e-23	chr17_44556507_44558295	FZD2	0	promoter	chr17_44556507_44558295	GPATCH8
2.50822e-28	0.58817	0.232	0.031	3.57971e-23	chr17_44556507_44558295	FZD2	0	promoter	chr17_44556507_44558295	GRN
2.50822e-28	0.58817	0.232	0.031	3.57971e-23	chr17_44556507_44558295	FZD2	0	promoter	chr17_44556507_44558295	HDAC5
2.50822e-28	0.58817	0.232	0.031	3.57971e-23	chr17_44556507_44558295	FZD2	0	promoter	chr17_44556507_44558295	HEXIM1
2.50822e-28	0.58817	0.232	0.031	3.57971e-23	chr17_44556507_44558295	FZD2	0	promoter	chr17_44556507_44558295	HIGD1B
2.50822e-28	0.58817	0.232	0.031	3.57971e-23	chr17_44556507_44558295	FZD2	0	promoter	chr17_44556507_44558295	ITGA2B
2.50822e-28	0.58817	0.232	0.031	3.57971e-23	chr17_44556507_44558295	FZD2	0	promoter	chr17_44556507_44558295	MPP2
2.50822e-28	0.58817	0.232	0.031	3.57971e-23	chr17_44556507_44558295	FZD2	0	promoter	chr17_44556507_44558295	NAGS
2.50822e-28	0.58817	0.232	0.031	3.57971e-23	chr17_44556507_44558295	FZD2	0	promoter	chr17_44556507_44558295	RUNDC3A
2.50822e-28	0.58817	0.232	0.031	3.57971e-23	chr17_44556507_44558295	FZD2	0	promoter	chr17_44556507_44558295	SLC25A39
2.50822e-28	0.58817	0.232	0.031	3.57971e-23	chr17_44556507_44558295	FZD2	0	promoter	chr17_44556507_44558295	UBTF
4.42292e-24	0.588153	0.276	0.057	6.31235e-19	chr12_27219114_27220699	STK38L	-23476	distal	chr12_27219114_27220699	NA
7.74769e-33	0.587046	0.31	0.05	1.10574e-27	chr10_29691404_29692641	SVIL	43164	distal	chr10_29691404_29692641	SVIL
8.58347e-26	0.585831	0.212	0.036	1.22502e-20	chr9_121334402_121335695	STOM	34511	distal	chr9_121334402_121335695	NA
2.09391e-26	0.58537	0.218	0.03	2.98841e-21	chr9_19123804_19125190	PLIN2	2287	distal	chr9_19123804_19125190	DENND4C
2.09391e-26	0.58537	0.218	0.03	2.98841e-21	chr9_19123804_19125190	PLIN2	2287	distal	chr9_19123804_19125190	HAUS6
2.09391e-26	0.58537	0.218	0.03	2.98841e-21	chr9_19123804_19125190	PLIN2	2287	distal	chr9_19123804_19125190	PLIN2
2.09391e-26	0.58537	0.218	0.03	2.98841e-21	chr9_19123804_19125190	PLIN2	2287	distal	chr9_19123804_19125190	RRAGA
4.36619e-35	0.584655	0.206	0.022	6.23138e-30	chr17_28370219_28372568	SARM1;VTN	0;0	promoter;promoter	chr17_28370219_28372568	NA
1.61567e-25	0.584071	0.26	0.059	2.30587e-20	chr3_113219753_113220490	BOC	3403	distal	chr3_113219753_113220490	NA
1.38969e-25	0.583511	0.221	0.032	1.98335e-20	chr9_70053529_70054526	MAMDC2	9949	distal	chr9_70053529_70054526	NA
7.68571e-32	0.583482	0.274	0.04	1.0969e-26	chr5_150790081_150790807	SMIM3	12136	distal	chr5_150790081_150790807	DCTN4
7.68571e-32	0.583482	0.274	0.04	1.0969e-26	chr5_150790081_150790807	SMIM3	12136	distal	chr5_150790081_150790807	GPX3
7.68571e-32	0.583482	0.274	0.04	1.0969e-26	chr5_150790081_150790807	SMIM3	12136	distal	chr5_150790081_150790807	IRGM
7.68571e-32	0.583482	0.274	0.04	1.0969e-26	chr5_150790081_150790807	SMIM3	12136	distal	chr5_150790081_150790807	NDST1
7.68571e-32	0.583482	0.274	0.04	1.0969e-26	chr5_150790081_150790807	SMIM3	12136	distal	chr5_150790081_150790807	RBM22
7.68571e-32	0.583482	0.274	0.04	1.0969e-26	chr5_150790081_150790807	SMIM3	12136	distal	chr5_150790081_150790807	RPS14
7.68571e-32	0.583482	0.274	0.04	1.0969e-26	chr5_150790081_150790807	SMIM3	12136	distal	chr5_150790081_150790807	SMIM3
7.68571e-32	0.583482	0.274	0.04	1.0969e-26	chr5_150790081_150790807	SMIM3	12136	distal	chr5_150790081_150790807	SYNPO
7.68571e-32	0.583482	0.274	0.04	1.0969e-26	chr5_150790081_150790807	SMIM3	12136	distal	chr5_150790081_150790807	TNIP1
7.68571e-32	0.583482	0.274	0.04	1.0969e-26	chr5_150790081_150790807	SMIM3	12136	distal	chr5_150790081_150790807	ZNF300
6.42675e-22	0.583433	0.223	0.036	9.17219e-17	chr2_48993845_48994986	FSHR	159496	distal	chr2_48993845_48994986	NA
1.57946e-30	0.583263	0.286	0.049	2.2542e-25	chr2_205678634_205680440	NRP2	-2060	distal	chr2_205678634_205680440	NA
2.19598e-19	0.582714	0.227	0.044	3.13408e-14	chr6_35453960_35454783	FANCE	1600	distal	chr6_35453960_35454783	NA
1.59298e-24	0.582518	0.209	0.026	2.27349e-19	chr6_134246980_134247897	SGK1	-69075	distal	chr6_134246980_134247897	NA
1.94237e-23	0.580842	0.274	0.048	2.77213e-18	chr9_108351244_108352099			intergenic	chr9_108351244_108352099	NA
1.15861e-41	0.58052	0.348	0.061	1.65355e-36	chr1_173122745_173123835	TNFSF18	-71782	distal	chr1_173122745_173123835	SUCO
1.15861e-41	0.58052	0.348	0.061	1.65355e-36	chr1_173122745_173123835	TNFSF18	-71782	distal	chr1_173122745_173123835	TNFSF18
1.15861e-41	0.58052	0.348	0.061	1.65355e-36	chr1_173122745_173123835	TNFSF18	-71782	distal	chr1_173122745_173123835	TNFSF4
1.94658e-27	0.5794	0.265	0.044	2.77814e-22	chr17_76550558_76551456	CYGB	0	promoter	chr17_76550558_76551456	NA
3.63121e-28	0.579106	0.258	0.045	5.18243e-23	chr7_129853267_129854380	UBE2H	98252	distal	chr7_129853267_129854380	NA
6.1824e-31	0.57866	0.285	0.041	8.82345e-26	chr3_123719096_123720825	MYLK	73017	distal	chr3_123719096_123720825	NA
1.6118e-26	0.577991	0.223	0.032	2.30034e-21	chr19_58538060_58538995	TRIM28	-5474	distal	chr19_58538060_58538995	CHMP2A
1.6118e-26	0.577991	0.223	0.032	2.30034e-21	chr19_58538060_58538995	TRIM28	-5474	distal	chr19_58538060_58538995	MZF1
1.6118e-26	0.577991	0.223	0.032	2.30034e-21	chr19_58538060_58538995	TRIM28	-5474	distal	chr19_58538060_58538995	RNF225
1.6118e-26	0.577991	0.223	0.032	2.30034e-21	chr19_58538060_58538995	TRIM28	-5474	distal	chr19_58538060_58538995	RPS5
1.6118e-26	0.577991	0.223	0.032	2.30034e-21	chr19_58538060_58538995	TRIM28	-5474	distal	chr19_58538060_58538995	SLC27A5
1.6118e-26	0.577991	0.223	0.032	2.30034e-21	chr19_58538060_58538995	TRIM28	-5474	distal	chr19_58538060_58538995	TRIM28
1.6118e-26	0.577991	0.223	0.032	2.30034e-21	chr19_58538060_58538995	TRIM28	-5474	distal	chr19_58538060_58538995	UBE2M
1.6118e-26	0.577991	0.223	0.032	2.30034e-21	chr19_58538060_58538995	TRIM28	-5474	distal	chr19_58538060_58538995	ZBTB45
1.6118e-26	0.577991	0.223	0.032	2.30034e-21	chr19_58538060_58538995	TRIM28	-5474	distal	chr19_58538060_58538995	ZNF132
1.6118e-26	0.577991	0.223	0.032	2.30034e-21	chr19_58538060_58538995	TRIM28	-5474	distal	chr19_58538060_58538995	ZNF256
1.6118e-26	0.577991	0.223	0.032	2.30034e-21	chr19_58538060_58538995	TRIM28	-5474	distal	chr19_58538060_58538995	ZNF324
1.6118e-26	0.577991	0.223	0.032	2.30034e-21	chr19_58538060_58538995	TRIM28	-5474	distal	chr19_58538060_58538995	ZNF324B
1.6118e-26	0.577991	0.223	0.032	2.30034e-21	chr19_58538060_58538995	TRIM28	-5474	distal	chr19_58538060_58538995	ZNF417
1.6118e-26	0.577991	0.223	0.032	2.30034e-21	chr19_58538060_58538995	TRIM28	-5474	distal	chr19_58538060_58538995	ZNF446
1.6118e-26	0.577991	0.223	0.032	2.30034e-21	chr19_58538060_58538995	TRIM28	-5474	distal	chr19_58538060_58538995	ZNF497
1.6118e-26	0.577991	0.223	0.032	2.30034e-21	chr19_58538060_58538995	TRIM28	-5474	distal	chr19_58538060_58538995	ZNF552
1.6118e-26	0.577991	0.223	0.032	2.30034e-21	chr19_58538060_58538995	TRIM28	-5474	distal	chr19_58538060_58538995	ZNF584
1.6118e-26	0.577991	0.223	0.032	2.30034e-21	chr19_58538060_58538995	TRIM28	-5474	distal	chr19_58538060_58538995	ZNF671
1.6118e-26	0.577991	0.223	0.032	2.30034e-21	chr19_58538060_58538995	TRIM28	-5474	distal	chr19_58538060_58538995	ZNF8
1.6118e-26	0.577991	0.223	0.032	2.30034e-21	chr19_58538060_58538995	TRIM28	-5474	distal	chr19_58538060_58538995	ZNF814
1.6118e-26	0.577991	0.223	0.032	2.30034e-21	chr19_58538060_58538995	TRIM28	-5474	distal	chr19_58538060_58538995	ZNF837
1.09951e-31	0.577239	0.304	0.055	1.56921e-26	chr2_109720628_109722556	RGPD5	-70202	distal	chr2_109720628_109722556	NA
4.66833e-50	0.577195	0.412	0.08	6.66259e-45	chr1_202084603_202087486	GPR37L1	-35372	distal	chr1_202084603_202087486	ARL8A
4.66833e-50	0.577195	0.412	0.08	6.66259e-45	chr1_202084603_202087486	GPR37L1	-35372	distal	chr1_202084603_202087486	ELF3
4.66833e-50	0.577195	0.412	0.08	6.66259e-45	chr1_202084603_202087486	GPR37L1	-35372	distal	chr1_202084603_202087486	GPR37L1
4.66833e-50	0.577195	0.412	0.08	6.66259e-45	chr1_202084603_202087486	GPR37L1	-35372	distal	chr1_202084603_202087486	IPO9
4.66833e-50	0.577195	0.412	0.08	6.66259e-45	chr1_202084603_202087486	GPR37L1	-35372	distal	chr1_202084603_202087486	LGR6
4.66833e-50	0.577195	0.412	0.08	6.66259e-45	chr1_202084603_202087486	GPR37L1	-35372	distal	chr1_202084603_202087486	LMOD1
4.66833e-50	0.577195	0.412	0.08	6.66259e-45	chr1_202084603_202087486	GPR37L1	-35372	distal	chr1_202084603_202087486	PPP1R12B
4.66833e-50	0.577195	0.412	0.08	6.66259e-45	chr1_202084603_202087486	GPR37L1	-35372	distal	chr1_202084603_202087486	PTPN7
4.66833e-50	0.577195	0.412	0.08	6.66259e-45	chr1_202084603_202087486	GPR37L1	-35372	distal	chr1_202084603_202087486	RNPEP
4.66833e-50	0.577195	0.412	0.08	6.66259e-45	chr1_202084603_202087486	GPR37L1	-35372	distal	chr1_202084603_202087486	SHISA4
4.66833e-50	0.577195	0.412	0.08	6.66259e-45	chr1_202084603_202087486	GPR37L1	-35372	distal	chr1_202084603_202087486	TIMM17A
4.66833e-50	0.577195	0.412	0.08	6.66259e-45	chr1_202084603_202087486	GPR37L1	-35372	distal	chr1_202084603_202087486	UBE2T
6.08034e-19	0.576822	0.208	0.035	8.6778e-14	chr12_43305834_43306508			intergenic	chr12_43305834_43306508	ADAMTS20
3.84418e-36	0.576478	0.329	0.063	5.48638e-31	chr2_26273953_26274767	HADHB	12933	distal	chr2_26273953_26274767	NA
1.24967e-30	0.575212	0.299	0.046	1.78352e-25	chr16_19135399_19137669	ITPRIPL2	21017	distal	chr16_19135399_19137669	NA
5.41926e-23	0.574648	0.248	0.049	7.73431e-18	chr14_80973849_80974852	TSHR	18195	distal	chr14_80973849_80974852	CEP128
5.41926e-23	0.574648	0.248	0.049	7.73431e-18	chr14_80973849_80974852	TSHR	18195	distal	chr14_80973849_80974852	GTF2A1
5.41926e-23	0.574648	0.248	0.049	7.73431e-18	chr14_80973849_80974852	TSHR	18195	distal	chr14_80973849_80974852	TSHR
3.70865e-36	0.574065	0.366	0.087	5.29295e-31	chr1_89889956_89891134	LRRC8D	68036	distal	chr1_89889956_89891134	NA
1.51016e-28	0.573969	0.295	0.069	2.15529e-23	chr21_45408833_45410848	COL18A1	3697	distal	chr21_45408833_45410848	NA
1.54352e-20	0.572942	0.243	0.048	2.20289e-15	chr12_25648360_25649216	IFLTD1	0	promoter	chr12_25648360_25649216	NA
1.46411e-31	0.572468	0.276	0.05	2.08957e-26	chr19_45670494_45671405	GIPR	2238	distal	chr19_45670494_45671405	NA
5.65895e-21	0.571933	0.236	0.041	8.0764e-16	chr13_33633946_33635046	RFC3	-183003	distal	chr13_33633946_33635046	NA
3.80988e-27	0.571252	0.239	0.038	5.43742e-22	chr10_34280465_34281390	PARD3	91144	distal	chr10_34280465_34281390	NA
3.51378e-21	0.57107	0.224	0.042	5.01483e-16	chr18_8987143_8988684	NDUFV2	-113946	distal	chr18_8987143_8988684	NA
9.05816e-38	0.571	0.361	0.073	1.29277e-32	chr14_32472756_32474493	AKAP6	143357	distal	chr14_32472756_32474493	NA
1.69215e-18	0.570971	0.215	0.044	2.41502e-13	chr16_68995077_68995688	HAS3	-109876	distal	chr16_68995077_68995688	NA
4.31434e-30	0.570346	0.308	0.062	6.15738e-25	chr6_89385070_89385933	RRAGD	26138	distal	chr6_89385070_89385933	NA
4.05559e-19	0.569997	0.209	0.036	5.7881e-14	chr12_116443639_116444753	MAP1LC3B2	-114628	distal	chr12_116443639_116444753	MAP1LC3B2
4.05559e-19	0.569997	0.209	0.036	5.7881e-14	chr12_116443639_116444753	MAP1LC3B2	-114628	distal	chr12_116443639_116444753	MED13L
4.05559e-19	0.569997	0.209	0.036	5.7881e-14	chr12_116443639_116444753	MAP1LC3B2	-114628	distal	chr12_116443639_116444753	RNFT2
1.06363e-37	0.568421	0.27	0.032	1.518e-32	chr17_17709801_17712085	RAI1	28329	distal	chr17_17709801_17712085	NA
3.42736e-19	0.567862	0.212	0.037	4.89149e-14	chr11_103850338_103851891	DDI1	-184689	distal	chr11_103850338_103851891	NA
1.39717e-33	0.567116	0.263	0.039	1.99403e-28	chr8_142474600_142476258	ADGRB1	10585	distal	chr8_142474600_142476258	NA
2.95425e-34	0.566937	0.261	0.036	4.21628e-29	chr13_44218510_44221275	SMIM2	-57253	distal	chr13_44218510_44221275	NA
7.34046e-23	0.566654	0.214	0.034	1.04762e-17	chr16_74830578_74831827	FA2H	-55753	distal	chr16_74830578_74831827	FA2H
7.34046e-23	0.566654	0.214	0.034	1.04762e-17	chr16_74830578_74831827	FA2H	-55753	distal	chr16_74830578_74831827	WDR59
1.11649e-24	0.566089	0.229	0.031	1.59345e-19	chr17_2102834_2103837	HIC1	46525	distal	chr17_2102834_2103837	NA
1.55013e-31	0.566044	0.324	0.063	2.21233e-26	chr6_168264524_168265339	DACT2	54372	distal	chr6_168264524_168265339	NA
3.90966e-39	0.566024	0.332	0.048	5.57983e-34	chr1_43858019_43859027	ARTN	-74293	distal	chr1_43858019_43859027	NA
3.5364e-20	0.565213	0.229	0.051	5.04711e-15	chr1_34328166_34329043	C1orf94	150497	distal	chr1_34328166_34329043	NA
7.69651e-34	0.563548	0.239	0.028	1.09844e-28	chr16_28538224_28539682	NUPR1	0	promoter	chr16_28538224_28539682	NA
1.15147e-36	0.563496	0.347	0.063	1.64336e-31	chr8_80752911_80754204	ZNF704	120578	distal	chr8_80752911_80754204	NA
2.70247e-34	0.563242	0.242	0.031	3.85693e-29	chr7_74031989_74034409	ELN	3802	distal	chr7_74031989_74034409	NA
1.40878e-22	0.563215	0.255	0.056	2.01059e-17	chr3_72123810_72124550			intergenic	chr3_72123810_72124550	NA
1.47691e-21	0.562568	0.215	0.036	2.10783e-16	chr7_121744164_121745215	PTPRZ1	-127874	distal	chr7_121744164_121745215	PTPRZ1
3.51052e-33	0.562389	0.327	0.068	5.01019e-28	chr8_127426510_127427415	POU5F1B	17485	distal	chr8_127426510_127427415	POU5F1B
1.02291e-28	0.562246	0.33	0.067	1.45989e-23	chr2_67997149_67998180	C1D	64803	distal	chr2_67997149_67998180	NA
2.41436e-29	0.561508	0.32	0.069	3.44575e-24	chr3_189304341_189305806	TPRG1	132368	distal	chr3_189304341_189305806	NA
2.05325e-50	0.561307	0.37	0.055	2.93037e-45	chr2_739763_741120	TMEM18	-62324	distal	chr2_739763_741120	NA
2.81498e-72	0.560903	0.512	0.093	4.01751e-67	chr19_10288574_10293736	ICAM5	0	promoter	chr19_10288574_10293736	NA
4.45408e-24	0.560358	0.255	0.047	6.35682e-19	chr11_64684126_64684911	NRXN2	29001	distal	chr11_64684126_64684911	NA
1.01302e-27	0.558943	0.252	0.046	1.44578e-22	chr3_19146512_19148702	KCNH8	0	promoter	chr3_19146512_19148702	KCNH8
2.48758e-19	0.558693	0.221	0.039	3.55024e-14	chr1_9798055_9798887	CLSTN1	25098	distal	chr1_9798055_9798887	NA
3.97387e-19	0.557704	0.201	0.034	5.67147e-14	chr18_23883038_23883948	LAMA3	9994	distal	chr18_23883038_23883948	NA
6.50578e-29	0.556578	0.255	0.034	9.28499e-24	chr1_8889862_8890892	ENO1	-10612	distal	chr1_8889862_8890892	NA
4.71233e-20	0.556023	0.22	0.042	6.72539e-15	chr8_35235037_35236610	UNC5D	0	promoter	chr8_35235037_35236610	NA
6.29387e-21	0.55594	0.224	0.037	8.98255e-16	chr7_12719069_12719971	ARL4A	31435	distal	chr7_12719069_12719971	ARL4A
6.52001e-25	0.554704	0.206	0.026	9.30529e-20	chr16_19138455_19139047	ITPRIPL2	24073	distal	chr16_19138455_19139047	NA
4.00096e-30	0.554212	0.268	0.046	5.71013e-25	chr19_5308344_5310095	PTPRS	-21956	distal	chr19_5308344_5310095	NA
4.81399e-36	0.552651	0.317	0.052	6.87048e-31	chr1_27299265_27301270	TMEM222	-20875	distal	chr1_27299265_27301270	CD164L2
4.81399e-36	0.552651	0.317	0.052	6.87048e-31	chr1_27299265_27301270	TMEM222	-20875	distal	chr1_27299265_27301270	FCN3
4.81399e-36	0.552651	0.317	0.052	6.87048e-31	chr1_27299265_27301270	TMEM222	-20875	distal	chr1_27299265_27301270	GPR3
4.81399e-36	0.552651	0.317	0.052	6.87048e-31	chr1_27299265_27301270	TMEM222	-20875	distal	chr1_27299265_27301270	MAP3K6
4.81399e-36	0.552651	0.317	0.052	6.87048e-31	chr1_27299265_27301270	TMEM222	-20875	distal	chr1_27299265_27301270	SLC9A1
4.81399e-36	0.552651	0.317	0.052	6.87048e-31	chr1_27299265_27301270	TMEM222	-20875	distal	chr1_27299265_27301270	SYTL1
4.81399e-36	0.552651	0.317	0.052	6.87048e-31	chr1_27299265_27301270	TMEM222	-20875	distal	chr1_27299265_27301270	TMEM222
4.81399e-36	0.552651	0.317	0.052	6.87048e-31	chr1_27299265_27301270	TMEM222	-20875	distal	chr1_27299265_27301270	WASF2
4.81399e-36	0.552651	0.317	0.052	6.87048e-31	chr1_27299265_27301270	TMEM222	-20875	distal	chr1_27299265_27301270	WDTC1
3.81512e-22	0.552044	0.261	0.052	5.4449e-17	chr12_25585041_25586184	IFLTD1	-31758	distal	chr12_25585041_25586184	NA
2.52776e-34	0.551519	0.335	0.067	3.60759e-29	chr15_38217206_38218735	SPRED1	-33591	distal	chr15_38217206_38218735	NA
5.5323e-39	0.551092	0.251	0.028	7.89564e-34	chr19_13978054_13979581	PODNL1	-24662	distal	chr19_13978054_13979581	ASF1B
5.5323e-39	0.551092	0.251	0.028	7.89564e-34	chr19_13978054_13979581	PODNL1	-24662	distal	chr19_13978054_13979581	C19orf53
5.5323e-39	0.551092	0.251	0.028	7.89564e-34	chr19_13978054_13979581	PODNL1	-24662	distal	chr19_13978054_13979581	C19orf57
5.5323e-39	0.551092	0.251	0.028	7.89564e-34	chr19_13978054_13979581	PODNL1	-24662	distal	chr19_13978054_13979581	C19orf67
5.5323e-39	0.551092	0.251	0.028	7.89564e-34	chr19_13978054_13979581	PODNL1	-24662	distal	chr19_13978054_13979581	CC2D1A
5.5323e-39	0.551092	0.251	0.028	7.89564e-34	chr19_13978054_13979581	PODNL1	-24662	distal	chr19_13978054_13979581	CCDC130
5.5323e-39	0.551092	0.251	0.028	7.89564e-34	chr19_13978054_13979581	PODNL1	-24662	distal	chr19_13978054_13979581	DCAF15
5.5323e-39	0.551092	0.251	0.028	7.89564e-34	chr19_13978054_13979581	PODNL1	-24662	distal	chr19_13978054_13979581	DNAJB1
5.5323e-39	0.551092	0.251	0.028	7.89564e-34	chr19_13978054_13979581	PODNL1	-24662	distal	chr19_13978054_13979581	IL27RA
5.5323e-39	0.551092	0.251	0.028	7.89564e-34	chr19_13978054_13979581	PODNL1	-24662	distal	chr19_13978054_13979581	MRI1
5.5323e-39	0.551092	0.251	0.028	7.89564e-34	chr19_13978054_13979581	PODNL1	-24662	distal	chr19_13978054_13979581	NANOS3
5.5323e-39	0.551092	0.251	0.028	7.89564e-34	chr19_13978054_13979581	PODNL1	-24662	distal	chr19_13978054_13979581	PALM3
5.5323e-39	0.551092	0.251	0.028	7.89564e-34	chr19_13978054_13979581	PODNL1	-24662	distal	chr19_13978054_13979581	PODNL1
5.5323e-39	0.551092	0.251	0.028	7.89564e-34	chr19_13978054_13979581	PODNL1	-24662	distal	chr19_13978054_13979581	PRKACA
5.5323e-39	0.551092	0.251	0.028	7.89564e-34	chr19_13978054_13979581	PODNL1	-24662	distal	chr19_13978054_13979581	RFX1
5.5323e-39	0.551092	0.251	0.028	7.89564e-34	chr19_13978054_13979581	PODNL1	-24662	distal	chr19_13978054_13979581	RLN3
5.5323e-39	0.551092	0.251	0.028	7.89564e-34	chr19_13978054_13979581	PODNL1	-24662	distal	chr19_13978054_13979581	SAMD1
5.5323e-39	0.551092	0.251	0.028	7.89564e-34	chr19_13978054_13979581	PODNL1	-24662	distal	chr19_13978054_13979581	ZSWIM4
3.26076e-25	0.550356	0.218	0.04	4.65373e-20	chr1_41365402_41367440	FOXO6	3472	distal	chr1_41365402_41367440	EDN2
3.26076e-25	0.550356	0.218	0.04	4.65373e-20	chr1_41365402_41367440	FOXO6	3472	distal	chr1_41365402_41367440	FOXO6
3.26076e-25	0.550356	0.218	0.04	4.65373e-20	chr1_41365402_41367440	FOXO6	3472	distal	chr1_41365402_41367440	SCMH1
6.14637e-20	0.550342	0.227	0.044	8.77203e-15	chr17_44971847_44972682	C1QL1	-3776	distal	chr17_44971847_44972682	NA
5.50773e-19	0.549403	0.229	0.04	7.86058e-14	chr12_32869908_32871132	PKP2	25625	distal	chr12_32869908_32871132	NA
1.79951e-30	0.548918	0.353	0.082	2.56824e-25	chr1_3697772_3700062	TP73	0	promoter	chr1_3697772_3700062	NA
1.03675e-16	0.547866	0.217	0.047	1.47963e-11	chr1_206075691_206076740	C1orf186	-6823	distal	chr1_206075691_206076740	NA
1.28379e-35	0.547716	0.335	0.061	1.83222e-30	chr5_127870890_127872788	CCDC192	167502	distal	chr5_127870890_127872788	NA
4.93014e-20	0.546693	0.226	0.044	7.03625e-15	chr13_44309723_44311527	SERP2	-62315	distal	chr13_44309723_44311527	SERP2
4.93014e-20	0.546693	0.226	0.044	7.03625e-15	chr13_44309723_44311527	SERP2	-62315	distal	chr13_44309723_44311527	TSC22D1
2.05895e-29	0.546337	0.335	0.07	2.93852e-24	chr19_41195393_41196553	CYP2S1	2345	distal	chr19_41195393_41196553	AXL
2.05895e-29	0.546337	0.335	0.07	2.93852e-24	chr19_41195393_41196553	CYP2S1	2345	distal	chr19_41195393_41196553	B3GNT8
2.05895e-29	0.546337	0.335	0.07	2.93852e-24	chr19_41195393_41196553	CYP2S1	2345	distal	chr19_41195393_41196553	CYP2A13
2.05895e-29	0.546337	0.335	0.07	2.93852e-24	chr19_41195393_41196553	CYP2S1	2345	distal	chr19_41195393_41196553	CYP2F1
2.05895e-29	0.546337	0.335	0.07	2.93852e-24	chr19_41195393_41196553	CYP2S1	2345	distal	chr19_41195393_41196553	CYP2S1
2.05895e-29	0.546337	0.335	0.07	2.93852e-24	chr19_41195393_41196553	CYP2S1	2345	distal	chr19_41195393_41196553	EXOSC5
2.05895e-29	0.546337	0.335	0.07	2.93852e-24	chr19_41195393_41196553	CYP2S1	2345	distal	chr19_41195393_41196553	HNRNPUL1
2.05895e-29	0.546337	0.335	0.07	2.93852e-24	chr19_41195393_41196553	CYP2S1	2345	distal	chr19_41195393_41196553	TMEM91
2.92039e-20	0.545773	0.206	0.035	4.16795e-15	chr10_12241703_12242502	CDC123	45481	distal	chr10_12241703_12242502	CAMK1D
2.92039e-20	0.545773	0.206	0.035	4.16795e-15	chr10_12241703_12242502	CDC123	45481	distal	chr10_12241703_12242502	CDC123
2.92039e-20	0.545773	0.206	0.035	4.16795e-15	chr10_12241703_12242502	CDC123	45481	distal	chr10_12241703_12242502	DHTKD1
2.92039e-20	0.545773	0.206	0.035	4.16795e-15	chr10_12241703_12242502	CDC123	45481	distal	chr10_12241703_12242502	NUDT5
2.92039e-20	0.545773	0.206	0.035	4.16795e-15	chr10_12241703_12242502	CDC123	45481	distal	chr10_12241703_12242502	SEC61A2
7.26996e-26	0.545751	0.274	0.053	1.03756e-20	chr7_7415903_7416799	COL28A1	119055	distal	chr7_7415903_7416799	NA
8.12185e-40	0.545122	0.296	0.041	1.15914e-34	chr19_2982714_2984477	TLE6	5135	distal	chr19_2982714_2984477	NA
1.64081e-20	0.544868	0.226	0.043	2.34174e-15	chr22_25176018_25176734	CRYBB3	-23116	distal	chr22_25176018_25176734	NA
2.51068e-22	0.544398	0.233	0.038	3.58322e-17	chr15_47665681_47666691	SEMA6D	-50672	distal	chr15_47665681_47666691	NA
6.54121e-18	0.544345	0.212	0.039	9.33555e-13	chr9_134992523_134993329	FCN1	-74560	distal	chr9_134992523_134993329	NA
2.35502e-24	0.543982	0.23	0.041	3.36106e-19	chr4_23904191_23905376	PPARGC1A	-14114	distal	chr4_23904191_23905376	NA
8.4097e-24	0.54354	0.295	0.07	1.20022e-18	chr11_27429403_27430611	LGR4	41704	distal	chr11_27429403_27430611	BDNF
8.4097e-24	0.54354	0.295	0.07	1.20022e-18	chr11_27429403_27430611	LGR4	41704	distal	chr11_27429403_27430611	LGR4
8.4097e-24	0.54354	0.295	0.07	1.20022e-18	chr11_27429403_27430611	LGR4	41704	distal	chr11_27429403_27430611	LIN7C
4.41131e-29	0.54302	0.267	0.044	6.29578e-24	chr21_38984973_38986319	ETS2	179143	distal	chr21_38984973_38986319	ETS2
4.41131e-29	0.54302	0.267	0.044	6.29578e-24	chr21_38984973_38986319	ETS2	179143	distal	chr21_38984973_38986319	PSMG1
1.54007e-32	0.542101	0.33	0.057	2.19797e-27	chr10_122085136_122086081	TACC2	-26958	distal	chr10_122085136_122086081	NA
2.31672e-41	0.541774	0.338	0.061	3.30639e-36	chr12_6225642_6227141	CD9	0	promoter	chr12_6225642_6227141	CD9
2.31672e-41	0.541774	0.338	0.061	3.30639e-36	chr12_6225642_6227141	CD9	0	promoter	chr12_6225642_6227141	GAPDH
2.31672e-41	0.541774	0.338	0.061	3.30639e-36	chr12_6225642_6227141	CD9	0	promoter	chr12_6225642_6227141	IFFO1
2.31672e-41	0.541774	0.338	0.061	3.30639e-36	chr12_6225642_6227141	CD9	0	promoter	chr12_6225642_6227141	LPAR5
2.31672e-41	0.541774	0.338	0.061	3.30639e-36	chr12_6225642_6227141	CD9	0	promoter	chr12_6225642_6227141	LTBR
2.31672e-41	0.541774	0.338	0.061	3.30639e-36	chr12_6225642_6227141	CD9	0	promoter	chr12_6225642_6227141	MRPL51
2.31672e-41	0.541774	0.338	0.061	3.30639e-36	chr12_6225642_6227141	CD9	0	promoter	chr12_6225642_6227141	PLEKHG6
2.31672e-41	0.541774	0.338	0.061	3.30639e-36	chr12_6225642_6227141	CD9	0	promoter	chr12_6225642_6227141	SCNN1A
2.31672e-41	0.541774	0.338	0.061	3.30639e-36	chr12_6225642_6227141	CD9	0	promoter	chr12_6225642_6227141	TAPBPL
2.31672e-41	0.541774	0.338	0.061	3.30639e-36	chr12_6225642_6227141	CD9	0	promoter	chr12_6225642_6227141	TNFRSF1A
2.31672e-41	0.541774	0.338	0.061	3.30639e-36	chr12_6225642_6227141	CD9	0	promoter	chr12_6225642_6227141	USP5
2.31672e-41	0.541774	0.338	0.061	3.30639e-36	chr12_6225642_6227141	CD9	0	promoter	chr12_6225642_6227141	VAMP1
2.31672e-41	0.541774	0.338	0.061	3.30639e-36	chr12_6225642_6227141	CD9	0	promoter	chr12_6225642_6227141	VWF
2.31672e-41	0.541774	0.338	0.061	3.30639e-36	chr12_6225642_6227141	CD9	0	promoter	chr12_6225642_6227141	ZNF384
4.60348e-30	0.541732	0.288	0.055	6.57005e-25	chr4_89836097_89838243	SNCA	0	promoter	chr4_89836097_89838243	NA
1.60299e-18	0.541598	0.209	0.043	2.28777e-13	chr2_54380464_54381162	C2orf73	49500	distal	chr2_54380464_54381162	NA
6.8543e-29	0.539788	0.296	0.05	9.78238e-24	chr1_96415900_96417395			intergenic	chr1_96415900_96417395	NA
2.60795e-18	0.53968	0.202	0.042	3.72204e-13	chr3_24388488_24390147	THRB	96449	distal	chr3_24388488_24390147	NA
4.33782e-21	0.539184	0.214	0.034	6.19089e-16	chr6_140462479_140463570			intergenic	chr6_140462479_140463570	NA
1.15306e-27	0.539103	0.26	0.042	1.64564e-22	chr1_152001211_152002155	S100A10	-6821	distal	chr1_152001211_152002155	PSMB4
1.15306e-27	0.539103	0.26	0.042	1.64564e-22	chr1_152001211_152002155	S100A10	-6821	distal	chr1_152001211_152002155	S100A10
1.15306e-27	0.539103	0.26	0.042	1.64564e-22	chr1_152001211_152002155	S100A10	-6821	distal	chr1_152001211_152002155	S100A11
1.15306e-27	0.539103	0.26	0.042	1.64564e-22	chr1_152001211_152002155	S100A10	-6821	distal	chr1_152001211_152002155	THEM4
1.0222e-19	0.538352	0.218	0.04	1.45887e-14	chr6_40936646_40937366	UNC5CL	97770	distal	chr6_40936646_40937366	NA
1.94543e-23	0.538298	0.242	0.042	2.77649e-18	chr9_109452807_109453970	PTPN3	-1423	distal	chr9_109452807_109453970	NA
2.70871e-21	0.538155	0.22	0.031	3.86584e-16	chr8_140717929_140719002	PTK2	0	promoter	chr8_140717929_140719002	NA
6.11697e-20	0.53789	0.221	0.046	8.73008e-15	chr2_234502300_234503198	ARL4C	-5247	distal	chr2_234502300_234503198	ARL4C
5.77305e-20	0.537519	0.24	0.042	8.23924e-15	chr13_99180265_99181181	UBAC2	-19593	distal	chr13_99180265_99181181	NA
9.60561e-14	0.537497	0.201	0.049	1.3709e-08	chr11_112334233_112334997	PLET1	-73373	distal	chr11_112334233_112334997	NA
1.68393e-26	0.537297	0.276	0.046	2.40329e-21	chr3_64163066_64164260	PRICKLE2	61222	distal	chr3_64163066_64164260	NA
4.14325e-19	0.537088	0.215	0.042	5.91321e-14	chr9_33620954_33621746	TRBV20OR9-2	3193	distal	chr9_33620954_33621746	NA
1.39301e-33	0.536581	0.304	0.052	1.98809e-28	chr9_37963870_37965339	SLC25A51	-59737	distal	chr9_37963870_37965339	NA
1.47842e-24	0.536018	0.283	0.06	2.10999e-19	chr10_118501072_118502320	PRLHR	93050	distal	chr10_118501072_118502320	NA
4.70382e-32	0.53392	0.351	0.072	6.71324e-27	chr5_35129207_35130655	PRLR	-11085	distal	chr5_35129207_35130655	NA
4.41125e-31	0.533662	0.326	0.07	6.29569e-26	chr3_190533300_190534256	IL1RAP	19199	distal	chr3_190533300_190534256	CLDN1
4.41125e-31	0.533662	0.326	0.07	6.29569e-26	chr3_190533300_190534256	IL1RAP	19199	distal	chr3_190533300_190534256	CLDN16
4.41125e-31	0.533662	0.326	0.07	6.29569e-26	chr3_190533300_190534256	IL1RAP	19199	distal	chr3_190533300_190534256	IL1RAP
4.41125e-31	0.533662	0.326	0.07	6.29569e-26	chr3_190533300_190534256	IL1RAP	19199	distal	chr3_190533300_190534256	TMEM207
4.94668e-25	0.533185	0.254	0.043	7.05985e-20	chr19_45548008_45548767	OPA3	36053	distal	chr19_45548008_45548767	NA
9.4336e-18	0.533152	0.205	0.037	1.34635e-12	chr17_9104868_9106432	NTN1	83327	distal	chr17_9104868_9106432	NTN1
4.87548e-36	0.532641	0.33	0.062	6.95824e-31	chr15_73981671_73983821	STOML1	8403	distal	chr15_73981671_73983821	ISLR
4.87548e-36	0.532641	0.33	0.062	6.95824e-31	chr15_73981671_73983821	STOML1	8403	distal	chr15_73981671_73983821	LOXL1
4.87548e-36	0.532641	0.33	0.062	6.95824e-31	chr15_73981671_73983821	STOML1	8403	distal	chr15_73981671_73983821	PML
4.87548e-36	0.532641	0.33	0.062	6.95824e-31	chr15_73981671_73983821	STOML1	8403	distal	chr15_73981671_73983821	STOML1
4.87548e-36	0.532641	0.33	0.062	6.95824e-31	chr15_73981671_73983821	STOML1	8403	distal	chr15_73981671_73983821	STRA6
4.87548e-36	0.532641	0.33	0.062	6.95824e-31	chr15_73981671_73983821	STOML1	8403	distal	chr15_73981671_73983821	TBC1D21
1.35664e-34	0.531641	0.322	0.065	1.93619e-29	chr12_116533071_116534982	MAP1LC3B2	-24399	distal	chr12_116533071_116534982	NA
1.64511e-19	0.531481	0.205	0.028	2.34789e-14	chr2_43073245_43073892	ZFP36L2	152718	distal	chr2_43073245_43073892	NA
4.98837e-23	0.531234	0.237	0.039	7.11935e-18	chr20_2236247_2237658	TGM3	-58343	distal	chr20_2236247_2237658	NA
1.28511e-36	0.531142	0.341	0.064	1.8341e-31	chr5_178286330_178289805	COL23A1	17130	distal	chr5_178286330_178289805	NA
3.15693e-38	0.530666	0.414	0.102	4.50554e-33	chr1_9834525_9837073	CLSTN1	-9999	distal	chr1_9834525_9837073	NA
8.51467e-22	0.530376	0.235	0.049	1.2152e-16	chr9_27124962_27125626	TEK	15547	distal	chr9_27124962_27125626	NA
6.61714e-21	0.529799	0.258	0.058	9.44392e-16	chr13_22406742_22407835			intergenic	chr13_22406742_22407835	NA
8.60591e-25	0.529582	0.249	0.046	1.22823e-19	chr22_18157061_18157910	USP18	7163	distal	chr22_18157061_18157910	NA
4.84339e-21	0.529247	0.204	0.032	6.91244e-16	chr12_50220228_50221686	LIMA1	663	distal	chr12_50220228_50221686	NA
8.41891e-24	0.529225	0.214	0.038	1.20154e-18	chr14_74978685_74981468	EIF2B2	-21443	distal	chr14_74978685_74981468	ACYP1
8.41891e-24	0.529225	0.214	0.038	1.20154e-18	chr14_74978685_74981468	EIF2B2	-21443	distal	chr14_74978685_74981468	DLST
8.41891e-24	0.529225	0.214	0.038	1.20154e-18	chr14_74978685_74981468	EIF2B2	-21443	distal	chr14_74978685_74981468	EIF2B2
8.41891e-24	0.529225	0.214	0.038	1.20154e-18	chr14_74978685_74981468	EIF2B2	-21443	distal	chr14_74978685_74981468	FCF1
8.41891e-24	0.529225	0.214	0.038	1.20154e-18	chr14_74978685_74981468	EIF2B2	-21443	distal	chr14_74978685_74981468	NEK9
8.41891e-24	0.529225	0.214	0.038	1.20154e-18	chr14_74978685_74981468	EIF2B2	-21443	distal	chr14_74978685_74981468	PGF
8.41891e-24	0.529225	0.214	0.038	1.20154e-18	chr14_74978685_74981468	EIF2B2	-21443	distal	chr14_74978685_74981468	RPS6KL1
8.41891e-24	0.529225	0.214	0.038	1.20154e-18	chr14_74978685_74981468	EIF2B2	-21443	distal	chr14_74978685_74981468	ZC2HC1C
1.64836e-21	0.52878	0.209	0.032	2.35252e-16	chr11_121550178_121551041	SORL1	-15684	distal	chr11_121550178_121551041	NA
8.66675e-19	0.528565	0.212	0.044	1.23691e-13	chr6_53928919_53930329	MLIP	-88587	distal	chr6_53928919_53930329	NA
3.21716e-19	0.528192	0.22	0.04	4.5915e-14	chr8_37328255_37329715			intergenic	chr8_37328255_37329715	NA
3.25179e-23	0.527543	0.285	0.053	4.64093e-18	chr1_152023858_152024985	S100A11	12051	distal	chr1_152023858_152024985	NA
2.6561e-20	0.526325	0.229	0.043	3.79076e-15	chr7_129969737_129971134	UBE2H	-16788	distal	chr7_129969737_129971134	NA
8.98303e-23	0.526063	0.257	0.053	1.28205e-17	chr12_95396720_95398070	METAP2	-75881	distal	chr12_95396720_95398070	NA
1.69644e-22	0.526	0.27	0.06	2.42114e-17	chr2_138072087_138072862	HNMT	107615	distal	chr2_138072087_138072862	NA
6.23896e-29	0.525594	0.319	0.072	8.90418e-24	chr19_47509194_47510559	NAPA	4462	distal	chr19_47509194_47510559	NA
1.49822e-20	0.525209	0.202	0.035	2.13825e-15	chr2_85546135_85547243	MAT2A	6494	distal	chr2_85546135_85547243	NA
8.43979e-36	0.524782	0.257	0.032	1.20452e-30	chr17_2011285_2012478	RTN4RL1	12868	distal	chr17_2011285_2012478	NA
1.34729e-74	0.524362	0.615	0.159	1.92284e-69	chr3_48597892_48599963	COL7A1	-2625	distal	chr3_48597892_48599963	NA
7.86791e-21	0.522574	0.236	0.046	1.1229e-15	chr12_75820609_75821404			intergenic	chr12_75820609_75821404	NA
1.15175e-41	0.522131	0.392	0.075	1.64377e-36	chr7_17094756_17096191	AHR	-35999	distal	chr7_17094756_17096191	NA
3.11351e-14	0.521216	0.205	0.052	4.44357e-09	chr6_15132671_15133473	JARID2	-112823	distal	chr6_15132671_15133473	NA
1.08999e-24	0.520718	0.271	0.048	1.55562e-19	chr3_45088400_45089343	CDCP1	57080	distal	chr3_45088400_45089343	CDCP1
1.08999e-24	0.520718	0.271	0.048	1.55562e-19	chr3_45088400_45089343	CDCP1	57080	distal	chr3_45088400_45089343	CLEC3B
1.08999e-24	0.520718	0.271	0.048	1.55562e-19	chr3_45088400_45089343	CDCP1	57080	distal	chr3_45088400_45089343	EXOSC7
1.08999e-24	0.520718	0.271	0.048	1.55562e-19	chr3_45088400_45089343	CDCP1	57080	distal	chr3_45088400_45089343	TMEM158
1.08999e-24	0.520718	0.271	0.048	1.55562e-19	chr3_45088400_45089343	CDCP1	57080	distal	chr3_45088400_45089343	ZDHHC3
7.30066e-25	0.520646	0.28	0.062	1.04194e-19	chr4_109301745_109303509	COL25A1	0	promoter	chr4_109301745_109303509	NA
1.30228e-16	0.520297	0.204	0.035	1.85861e-11	chr7_69739138_69740295	AUTS2	-84276	distal	chr7_69739138_69740295	NA
3.69404e-27	0.520229	0.31	0.069	5.2721e-22	chr9_108602834_108603709			intergenic	chr9_108602834_108603709	NA
1.63176e-37	0.519728	0.376	0.076	2.32883e-32	chr3_69540774_69543186	FRMD4B	-154701	distal	chr3_69540774_69543186	NA
2.36412e-28	0.519575	0.332	0.082	3.37405e-23	chr20_18252343_18253426	ZNF133	-34857	distal	chr20_18252343_18253426	NA
8.53124e-33	0.519229	0.299	0.052	1.21757e-27	chr17_7716708_7718177	DNAH2	0	promoter	chr17_7716708_7718177	NA
5.36056e-19	0.518576	0.235	0.049	7.65054e-14	chr3_40068535_40069191	MYRIP	-30820	distal	chr3_40068535_40069191	NA
2.51183e-18	0.51756	0.221	0.041	3.58486e-13	chr6_51473007_51474737			intergenic	chr6_51473007_51474737	NA
1.21511e-29	0.51748	0.252	0.035	1.73419e-24	chr9_91060247_91061429			intergenic	chr9_91060247_91061429	AUH
1.21511e-29	0.51748	0.252	0.035	1.73419e-24	chr9_91060247_91061429			intergenic	chr9_91060247_91061429	SYK
3.98451e-22	0.516666	0.252	0.047	5.68666e-17	chr1_7334432_7335740			intergenic	chr1_7334432_7335740	NA
3.31536e-49	0.516442	0.453	0.1	4.73165e-44	chr14_75399778_75401842	JDP2	-25874	distal	chr14_75399778_75401842	NA
1.31471e-16	0.516003	0.214	0.038	1.87634e-11	chr9_131731152_131732607	RAPGEF1	4932	distal	chr9_131731152_131732607	NA
1.79835e-14	0.515652	0.206	0.04	2.56659e-09	chr7_36658552_36659504	AOAH	64946	distal	chr7_36658552_36659504	AOAH
1.79835e-14	0.515652	0.206	0.04	2.56659e-09	chr7_36658552_36659504	AOAH	64946	distal	chr7_36658552_36659504	KIAA0895
3.20829e-20	0.515622	0.218	0.04	4.57884e-15	chr3_30357180_30358382			intergenic	chr3_30357180_30358382	NA
1.06318e-19	0.515576	0.235	0.044	1.51735e-14	chr16_48535981_48538596	N4BP1	71614	distal	chr16_48535981_48538596	N4BP1
1.06318e-19	0.515576	0.235	0.044	1.51735e-14	chr16_48535981_48538596	N4BP1	71614	distal	chr16_48535981_48538596	SIAH1
9.3972e-22	0.51485	0.23	0.038	1.34116e-16	chr5_67377566_67378667	CD180	-180767	distal	chr5_67377566_67378667	CD180
1.58868e-28	0.514365	0.302	0.062	2.26735e-23	chr15_58257944_58259536	ALDH1A2	19728	distal	chr15_58257944_58259536	NA
5.43971e-25	0.513579	0.296	0.062	7.7635e-20	chr17_4881540_4882417	C17orf107	-17001	distal	chr17_4881540_4882417	NA
4.18871e-18	0.513077	0.206	0.034	5.97808e-13	chr3_196665886_196666614	NRROS	26201	distal	chr3_196665886_196666614	NA
6.27209e-18	0.512914	0.211	0.046	8.95147e-13	chr1_206004754_206006222	RAB7B	-1293	distal	chr1_206004754_206006222	NA
1.70361e-18	0.512362	0.257	0.055	2.43138e-13	chr1_35441812_35442892	KIAA0319L	11816	distal	chr1_35441812_35442892	NA
5.01804e-27	0.511669	0.329	0.071	7.1617e-22	chr3_24128196_24129993	THRB	35603	distal	chr3_24128196_24129993	NA
2.42283e-15	0.511564	0.204	0.057	3.45785e-10	chr11_117511433_117513137	CEP164	183579	distal	chr11_117511433_117513137	NA
1.62602e-24	0.511389	0.279	0.052	2.32064e-19	chr1_244370723_244372237	C1orf100	18089	distal	chr1_244370723_244372237	NA
4.01442e-18	0.510815	0.205	0.039	5.72935e-13	chr18_23281786_23282641	CABLES1	125962	distal	chr18_23281786_23282641	NA
6.42554e-27	0.510555	0.311	0.067	9.17047e-22	chr17_14942242_14943215			intergenic	chr17_14942242_14943215	NA
1.40462e-13	0.510006	0.209	0.049	2.00465e-08	chr14_21109616_21110230	ZNF219	-4894	distal	chr14_21109616_21110230	ARHGEF40
1.40462e-13	0.510006	0.209	0.049	2.00465e-08	chr14_21109616_21110230	ZNF219	-4894	distal	chr14_21109616_21110230	HNRNPC
1.40462e-13	0.510006	0.209	0.049	2.00465e-08	chr14_21109616_21110230	ZNF219	-4894	distal	chr14_21109616_21110230	METTL17
1.40462e-13	0.510006	0.209	0.049	2.00465e-08	chr14_21109616_21110230	ZNF219	-4894	distal	chr14_21109616_21110230	NDRG2
1.40462e-13	0.510006	0.209	0.049	2.00465e-08	chr14_21109616_21110230	ZNF219	-4894	distal	chr14_21109616_21110230	OR5AU1
1.40462e-13	0.510006	0.209	0.049	2.00465e-08	chr14_21109616_21110230	ZNF219	-4894	distal	chr14_21109616_21110230	RNASE7
1.40462e-13	0.510006	0.209	0.049	2.00465e-08	chr14_21109616_21110230	ZNF219	-4894	distal	chr14_21109616_21110230	RNASE8
1.40462e-13	0.510006	0.209	0.049	2.00465e-08	chr14_21109616_21110230	ZNF219	-4894	distal	chr14_21109616_21110230	RPGRIP1
1.40462e-13	0.510006	0.209	0.049	2.00465e-08	chr14_21109616_21110230	ZNF219	-4894	distal	chr14_21109616_21110230	SLC39A2
1.40462e-13	0.510006	0.209	0.049	2.00465e-08	chr14_21109616_21110230	ZNF219	-4894	distal	chr14_21109616_21110230	TMEM253
1.40462e-13	0.510006	0.209	0.049	2.00465e-08	chr14_21109616_21110230	ZNF219	-4894	distal	chr14_21109616_21110230	ZNF219
8.03376e-22	0.509901	0.205	0.03	1.14657e-16	chr1_21933234_21934393	HSPG2	2905	distal	chr1_21933234_21934393	CDC42
8.03376e-22	0.509901	0.205	0.03	1.14657e-16	chr1_21933234_21934393	HSPG2	2905	distal	chr1_21933234_21934393	CELA3A
8.03376e-22	0.509901	0.205	0.03	1.14657e-16	chr1_21933234_21934393	HSPG2	2905	distal	chr1_21933234_21934393	ECE1
8.03376e-22	0.509901	0.205	0.03	1.14657e-16	chr1_21933234_21934393	HSPG2	2905	distal	chr1_21933234_21934393	HSPG2
8.03376e-22	0.509901	0.205	0.03	1.14657e-16	chr1_21933234_21934393	HSPG2	2905	distal	chr1_21933234_21934393	USP48
1.6403e-18	0.509357	0.251	0.062	2.34102e-13	chr15_93566596_93567393			intergenic	chr15_93566596_93567393	NA
1.103e-22	0.509109	0.27	0.058	1.57418e-17	chr2_65611563_65613125	SPRED2	-179386	distal	chr2_65611563_65613125	NA
4.49902e-10	0.508845	0.239	0.075	6.42095e-05	chr14_104510637_104511432	C14orf180	-68252	distal	chr14_104510637_104511432	NA
8.61361e-72	0.508315	0.559	0.125	1.22933e-66	chr19_49338138_49340724	CD37	2712	distal	chr19_49338138_49340724	NA
1.00838e-18	0.508265	0.261	0.056	1.43915e-13	chr6_12577408_12579220	PHACTR1	-137585	distal	chr6_12577408_12579220	NA
2.31311e-30	0.507955	0.342	0.075	3.30125e-25	chr3_23647991_23649555	UBE2E2	148386	distal	chr3_23647991_23649555	NA
5.72483e-21	0.507467	0.274	0.062	8.17043e-16	chr1_208085871_208086956	PLXNA2	157365	distal	chr1_208085871_208086956	NA
1.10178e-21	0.507266	0.235	0.046	1.57246e-16	chr1_223319328_223320726	SUSD4	43334	distal	chr1_223319328_223320726	SUSD4
7.40761e-23	0.506645	0.246	0.044	1.05721e-17	chr9_69252236_69253580	TJP2	47075	distal	chr9_69252236_69253580	NA
7.51221e-30	0.506479	0.313	0.058	1.07213e-24	chr9_86433978_86434972	ZCCHC6	-79524	distal	chr9_86433978_86434972	C9orf153
7.51221e-30	0.506479	0.313	0.058	1.07213e-24	chr9_86433978_86434972	ZCCHC6	-79524	distal	chr9_86433978_86434972	ISCA1
7.51221e-30	0.506479	0.313	0.058	1.07213e-24	chr9_86433978_86434972	ZCCHC6	-79524	distal	chr9_86433978_86434972	ZCCHC6
2.72505e-27	0.506459	0.276	0.05	3.88916e-22	chr10_5950318_5952163	IL15RA	25330	distal	chr10_5950318_5952163	NA
3.92213e-32	0.505782	0.279	0.053	5.59763e-27	chr21_43757425_43759228	PDXK	16006	distal	chr21_43757425_43759228	NA
3.02799e-19	0.505765	0.237	0.045	4.32152e-14	chr20_48298752_48299600			intergenic	chr20_48298752_48299600	NA
6.02753e-26	0.5055	0.255	0.04	8.60243e-21	chr16_69481908_69483034	CYB5B	57229	distal	chr16_69481908_69483034	CYB5B
6.02753e-26	0.5055	0.255	0.04	8.60243e-21	chr16_69481908_69483034	CYB5B	57229	distal	chr16_69481908_69483034	NIP7
6.02753e-26	0.5055	0.255	0.04	8.60243e-21	chr16_69481908_69483034	CYB5B	57229	distal	chr16_69481908_69483034	NQO1
6.02753e-26	0.5055	0.255	0.04	8.60243e-21	chr16_69481908_69483034	CYB5B	57229	distal	chr16_69481908_69483034	TERF2
6.02753e-26	0.5055	0.255	0.04	8.60243e-21	chr16_69481908_69483034	CYB5B	57229	distal	chr16_69481908_69483034	VPS4A
3.30753e-30	0.505075	0.327	0.065	4.72048e-25	chr11_119360929_119362344	USP2	1864	distal	chr11_119360929_119362344	NA
2.4511e-27	0.504006	0.296	0.058	3.49818e-22	chr22_32644105_32645159	SYN3	-102389	distal	chr22_32644105_32645159	NA
2.20309e-13	0.504002	0.208	0.056	3.14423e-08	chr5_110951205_110951920	TSLP	-118142	distal	chr5_110951205_110951920	TSLP
2.20309e-13	0.504002	0.208	0.056	3.14423e-08	chr5_110951205_110951920	TSLP	-118142	distal	chr5_110951205_110951920	WDR36
4.34001e-26	0.503863	0.31	0.068	6.19402e-21	chr9_98222215_98223930	TBC1D2	-8665	distal	chr9_98222215_98223930	ANP32B
4.34001e-26	0.503863	0.31	0.068	6.19402e-21	chr9_98222215_98223930	TBC1D2	-8665	distal	chr9_98222215_98223930	CORO2A
4.34001e-26	0.503863	0.31	0.068	6.19402e-21	chr9_98222215_98223930	TBC1D2	-8665	distal	chr9_98222215_98223930	NANS
4.34001e-26	0.503863	0.31	0.068	6.19402e-21	chr9_98222215_98223930	TBC1D2	-8665	distal	chr9_98222215_98223930	TBC1D2
4.34001e-26	0.503863	0.31	0.068	6.19402e-21	chr9_98222215_98223930	TBC1D2	-8665	distal	chr9_98222215_98223930	TRIM14
8.16661e-19	0.502631	0.229	0.048	1.16553e-13	chr7_391208_392048	WI2-2373I1.1	101039	distal	chr7_391208_392048	NA
2.94929e-16	0.502043	0.252	0.059	4.20919e-11	chr2_226446653_226448364			intergenic	chr2_226446653_226448364	NA
1.08475e-14	0.501675	0.209	0.043	1.54815e-09	chr19_39110103_39110808	PAK4	-14974	distal	chr19_39110103_39110808	NA
3.65201e-18	0.501498	0.252	0.065	5.21212e-13	chr14_23137365_23138599	SLC7A8	15803	distal	chr14_23137365_23138599	NA
1.80295e-30	0.501468	0.391	0.107	2.57316e-25	chr10_103881436_103882447	SH3PXD2A	-25893	distal	chr10_103881436_103882447	NA
1.31035e-27	0.501465	0.291	0.055	1.87012e-22	chr5_138503507_138505416	ETF1	36296	distal	chr5_138503507_138505416	NA
1.45034e-22	0.501115	0.248	0.052	2.06992e-17	chr12_124803863_124804832	SCARB1	12876	distal	chr12_124803863_124804832	AACS
1.45034e-22	0.501115	0.248	0.052	2.06992e-17	chr12_124803863_124804832	SCARB1	12876	distal	chr12_124803863_124804832	BRI3BP
1.45034e-22	0.501115	0.248	0.052	2.06992e-17	chr12_124803863_124804832	SCARB1	12876	distal	chr12_124803863_124804832	DHX37
1.45034e-22	0.501115	0.248	0.052	2.06992e-17	chr12_124803863_124804832	SCARB1	12876	distal	chr12_124803863_124804832	SCARB1
1.45034e-22	0.501115	0.248	0.052	2.06992e-17	chr12_124803863_124804832	SCARB1	12876	distal	chr12_124803863_124804832	UBC
3.21933e-19	0.50077	0.233	0.047	4.5946e-14	chr21_45874826_45875595	PCBP3	-20699	distal	chr21_45874826_45875595	NA
1.45925e-29	0.500596	0.336	0.069	2.08262e-24	chr21_15300022_15302150			intergenic	chr21_15300022_15302150	NA
3.96185e-32	0.50046	0.28	0.044	5.65432e-27	chr2_43519567_43520440	THADA	71981	distal	chr2_43519567_43520440	DYNC2LI1
3.96185e-32	0.50046	0.28	0.044	5.65432e-27	chr2_43519567_43520440	THADA	71981	distal	chr2_43519567_43520440	PLEKHH2
3.96185e-32	0.50046	0.28	0.044	5.65432e-27	chr2_43519567_43520440	THADA	71981	distal	chr2_43519567_43520440	THADA
3.12931e-23	0.500276	0.215	0.031	4.46612e-18	chr20_57993521_57994668	C20orf85	-156236	distal	chr20_57993521_57994668	NA
3.4284e-22	0.500216	0.271	0.049	4.89298e-17	chr13_99009963_99010753	DOCK9	5300	distal	chr13_99009963_99010753	NA
4.80343e-28	0.499854	0.302	0.065	6.85541e-23	chr18_59927039_59927906	PMAIP1	27024	distal	chr18_59927039_59927906	PMAIP1
1.1163e-37	0.499808	0.338	0.056	1.59317e-32	chr16_15672341_15673538	NDE1	22115	distal	chr16_15672341_15673538	ABCC1
1.1163e-37	0.499808	0.338	0.056	1.59317e-32	chr16_15672341_15673538	NDE1	22115	distal	chr16_15672341_15673538	C16orf45
1.1163e-37	0.499808	0.338	0.056	1.59317e-32	chr16_15672341_15673538	NDE1	22115	distal	chr16_15672341_15673538	FOPNL
1.1163e-37	0.499808	0.338	0.056	1.59317e-32	chr16_15672341_15673538	NDE1	22115	distal	chr16_15672341_15673538	MPV17L
1.1163e-37	0.499808	0.338	0.056	1.59317e-32	chr16_15672341_15673538	NDE1	22115	distal	chr16_15672341_15673538	MYH11
1.1163e-37	0.499808	0.338	0.056	1.59317e-32	chr16_15672341_15673538	NDE1	22115	distal	chr16_15672341_15673538	NDE1
1.03427e-23	0.499399	0.299	0.069	1.47609e-18	chr7_96952828_96954535	DLX6	-51013	distal	chr7_96952828_96954535	NA
2.54014e-17	0.498841	0.236	0.046	3.62526e-12	chr7_74079047_74079776	LIMK1	-3157	distal	chr7_74079047_74079776	EIF4H
2.54014e-17	0.498841	0.236	0.046	3.62526e-12	chr7_74079047_74079776	LIMK1	-3157	distal	chr7_74079047_74079776	ELN
2.54014e-17	0.498841	0.236	0.046	3.62526e-12	chr7_74079047_74079776	LIMK1	-3157	distal	chr7_74079047_74079776	LAT2
2.54014e-17	0.498841	0.236	0.046	3.62526e-12	chr7_74079047_74079776	LIMK1	-3157	distal	chr7_74079047_74079776	LIMK1
2.54014e-17	0.498841	0.236	0.046	3.62526e-12	chr7_74079047_74079776	LIMK1	-3157	distal	chr7_74079047_74079776	RFC2
4.69751e-18	0.498576	0.214	0.042	6.70424e-13	chr9_13513509_13514418			intergenic	chr9_13513509_13514418	NA
7.83885e-20	0.498504	0.208	0.033	1.11875e-14	chr10_29826176_29827288	SVIL	-90372	distal	chr10_29826176_29827288	NA
2.85389e-15	0.498425	0.211	0.046	4.07305e-10	chr1_230122218_230123090	GALNT2	55010	distal	chr1_230122218_230123090	NA
3.97645e-19	0.498183	0.236	0.049	5.67515e-14	chr1_153577093_153578122	S100A2	-9203	distal	chr1_153577093_153578122	NA
2.71128e-34	0.49817	0.364	0.082	3.86952e-29	chr19_47445905_47448147	SLC8A2	23726	distal	chr19_47445905_47448147	C5AR2
2.71128e-34	0.49817	0.364	0.082	3.86952e-29	chr19_47445905_47448147	SLC8A2	23726	distal	chr19_47445905_47448147	DHX34
2.71128e-34	0.49817	0.364	0.082	3.86952e-29	chr19_47445905_47448147	SLC8A2	23726	distal	chr19_47445905_47448147	INAFM1
2.71128e-34	0.49817	0.364	0.082	3.86952e-29	chr19_47445905_47448147	SLC8A2	23726	distal	chr19_47445905_47448147	KPTN
2.71128e-34	0.49817	0.364	0.082	3.86952e-29	chr19_47445905_47448147	SLC8A2	23726	distal	chr19_47445905_47448147	MEIS3
2.71128e-34	0.49817	0.364	0.082	3.86952e-29	chr19_47445905_47448147	SLC8A2	23726	distal	chr19_47445905_47448147	NAPA
2.71128e-34	0.49817	0.364	0.082	3.86952e-29	chr19_47445905_47448147	SLC8A2	23726	distal	chr19_47445905_47448147	SLC8A2
1.04705e-29	0.498088	0.336	0.079	1.49434e-24	chr3_184338315_184339704	FAM131A	0	promoter	chr3_184338315_184339704	NA
7.60976e-35	0.497937	0.35	0.061	1.08606e-29	chr3_157099071_157100343	CCNL1	59752	distal	chr3_157099071_157100343	NA
2.07804e-24	0.497669	0.305	0.069	2.96575e-19	chr22_44088833_44089847	PARVB	19773	distal	chr22_44088833_44089847	NA
6.46067e-22	0.497367	0.258	0.055	9.22061e-17	chr11_128908272_128909836	KCNJ5	-1348	distal	chr11_128908272_128909836	NA
4.62165e-25	0.497041	0.288	0.059	6.59597e-20	chr17_41510195_41513984	KRT13	-4582	distal	chr17_41510195_41513984	NA
2.90858e-18	0.497036	0.226	0.045	4.1511e-13	chr5_127648871_127649656	CTXN3	0	promoter	chr5_127648871_127649656	NA
3.68169e-24	0.496249	0.299	0.066	5.25447e-19	chr8_55938642_55940420	LYN	58808	distal	chr8_55938642_55940420	NA
1.18646e-20	0.495781	0.211	0.037	1.6933e-15	chr3_152258308_152259001	MBNL1	-9039	distal	chr3_152258308_152259001	MBNL1
1.75095e-18	0.495287	0.201	0.036	2.49894e-13	chr22_23225407_23226583	BCR	45043	distal	chr22_23225407_23226583	NA
4.02594e-32	0.49526	0.314	0.059	5.74578e-27	chr2_106885811_106887785	ST6GAL2	0	promoter	chr2_106885811_106887785	NA
1.2788e-21	0.49497	0.221	0.035	1.82509e-16	chr12_48486154_48487161	C12orf54	2915	distal	chr12_48486154_48487161	NA
1.23883e-19	0.494693	0.233	0.048	1.76805e-14	chr11_7600164_7600837	PPFIBP2	2979	distal	chr11_7600164_7600837	NA
9.12795e-35	0.494643	0.379	0.082	1.30273e-29	chr12_59040072_59042214	LRIG3	-119550	distal	chr12_59040072_59042214	LRIG3
1.64543e-24	0.494388	0.236	0.04	2.34835e-19	chr16_30490089_30490849	ITGAL	17339	distal	chr16_30490089_30490849	NA
7.48208e-24	0.494304	0.317	0.066	1.06783e-18	chr1_11316328_11317341	UBIAD1	42801	distal	chr1_11316328_11317341	ANGPTL7
7.48208e-24	0.494304	0.317	0.066	1.06783e-18	chr1_11316328_11317341	UBIAD1	42801	distal	chr1_11316328_11317341	C1orf167
7.48208e-24	0.494304	0.317	0.066	1.06783e-18	chr1_11316328_11317341	UBIAD1	42801	distal	chr1_11316328_11317341	FBXO2
7.48208e-24	0.494304	0.317	0.066	1.06783e-18	chr1_11316328_11317341	UBIAD1	42801	distal	chr1_11316328_11317341	FBXO44
7.48208e-24	0.494304	0.317	0.066	1.06783e-18	chr1_11316328_11317341	UBIAD1	42801	distal	chr1_11316328_11317341	MAD2L2
7.48208e-24	0.494304	0.317	0.066	1.06783e-18	chr1_11316328_11317341	UBIAD1	42801	distal	chr1_11316328_11317341	MTOR
7.48208e-24	0.494304	0.317	0.066	1.06783e-18	chr1_11316328_11317341	UBIAD1	42801	distal	chr1_11316328_11317341	UBIAD1
2.67185e-21	0.493634	0.279	0.059	3.81324e-16	chr10_110862096_110862922	PDCD4	-8873	distal	chr10_110862096_110862922	BBIP1
2.67185e-21	0.493634	0.279	0.059	3.81324e-16	chr10_110862096_110862922	PDCD4	-8873	distal	chr10_110862096_110862922	PDCD4
2.67185e-21	0.493634	0.279	0.059	3.81324e-16	chr10_110862096_110862922	PDCD4	-8873	distal	chr10_110862096_110862922	SHOC2
2.67185e-21	0.493634	0.279	0.059	3.81324e-16	chr10_110862096_110862922	PDCD4	-8873	distal	chr10_110862096_110862922	SMC3
3.84865e-17	0.493288	0.237	0.054	5.49275e-12	chr18_38750813_38752895			intergenic	chr18_38750813_38752895	NA
1.11317e-18	0.492027	0.23	0.047	1.58871e-13	chr2_229343657_229344670	PID1	-72372	distal	chr2_229343657_229344670	NA
7.70084e-21	0.49146	0.254	0.051	1.09906e-15	chr17_1746839_1747805	SERPINF2	3814	distal	chr17_1746839_1747805	PITPNA
7.70084e-21	0.49146	0.254	0.051	1.09906e-15	chr17_1746839_1747805	SERPINF2	3814	distal	chr17_1746839_1747805	PRPF8
7.70084e-21	0.49146	0.254	0.051	1.09906e-15	chr17_1746839_1747805	SERPINF2	3814	distal	chr17_1746839_1747805	RILP
7.70084e-21	0.49146	0.254	0.051	1.09906e-15	chr17_1746839_1747805	SERPINF2	3814	distal	chr17_1746839_1747805	RPA1
7.70084e-21	0.49146	0.254	0.051	1.09906e-15	chr17_1746839_1747805	SERPINF2	3814	distal	chr17_1746839_1747805	SCARF1
7.70084e-21	0.49146	0.254	0.051	1.09906e-15	chr17_1746839_1747805	SERPINF2	3814	distal	chr17_1746839_1747805	SERPINF1
7.70084e-21	0.49146	0.254	0.051	1.09906e-15	chr17_1746839_1747805	SERPINF2	3814	distal	chr17_1746839_1747805	SERPINF2
7.70084e-21	0.49146	0.254	0.051	1.09906e-15	chr17_1746839_1747805	SERPINF2	3814	distal	chr17_1746839_1747805	SLC43A2
7.70084e-21	0.49146	0.254	0.051	1.09906e-15	chr17_1746839_1747805	SERPINF2	3814	distal	chr17_1746839_1747805	SMYD4
7.70084e-21	0.49146	0.254	0.051	1.09906e-15	chr17_1746839_1747805	SERPINF2	3814	distal	chr17_1746839_1747805	TLCD2
7.70084e-21	0.49146	0.254	0.051	1.09906e-15	chr17_1746839_1747805	SERPINF2	3814	distal	chr17_1746839_1747805	WDR81
5.16992e-60	0.49078	0.407	0.065	7.37846e-55	chr19_49361213_49364168	DKKL1;TEAD2	0;0	promoter;promoter	chr19_49361213_49364168	NA
5.77205e-17	0.490289	0.239	0.063	8.23781e-12	chr3_23991728_23992774	NKIRAS1	-45137	distal	chr3_23991728_23992774	NA
2.39055e-14	0.490126	0.204	0.045	3.41178e-09	chr10_24214836_24215892	KIAA1217	5673	distal	chr10_24214836_24215892	NA
2.72514e-16	0.489752	0.202	0.038	3.88929e-11	chr12_6266637_6267822	CD9	40310	distal	chr12_6266637_6267822	NA
4.45762e-18	0.48942	0.224	0.046	6.36186e-13	chr5_146042456_146043323	PLAC8L1	61047	distal	chr5_146042456_146043323	NA
7.71076e-35	0.489285	0.432	0.114	1.10047e-29	chr22_37688957_37691397	RP1-37E16.12	2544	distal	chr22_37688957_37691397	NA
2.79967e-17	0.489278	0.224	0.044	3.99566e-12	chr10_121627720_121629194	FGFR2	-29262	distal	chr10_121627720_121629194	NA
5.02319e-25	0.489178	0.338	0.082	7.16904e-20	chr22_46514044_46515872	CELSR1	21299	distal	chr22_46514044_46515872	NA
5.62179e-24	0.488417	0.245	0.042	8.02336e-19	chr14_75711150_75712427	TTLL5	-32703	distal	chr14_75711150_75712427	NA
8.865e-27	0.487908	0.24	0.035	1.2652e-21	chr10_110502751_110504894	DUSP5	4914	distal	chr10_110502751_110504894	DUSP5
8.865e-27	0.487908	0.24	0.035	1.2652e-21	chr10_110502751_110504894	DUSP5	4914	distal	chr10_110502751_110504894	SMC3
8.865e-27	0.487908	0.24	0.035	1.2652e-21	chr10_110502751_110504894	DUSP5	4914	distal	chr10_110502751_110504894	SMNDC1
1.24012e-63	0.4878	0.478	0.09	1.76989e-58	chr2_54454935_54458041	SPTBN1	0	promoter	chr2_54454935_54458041	C2orf73
1.24012e-63	0.4878	0.478	0.09	1.76989e-58	chr2_54454935_54458041	SPTBN1	0	promoter	chr2_54454935_54458041	EML6
1.24012e-63	0.4878	0.478	0.09	1.76989e-58	chr2_54454935_54458041	SPTBN1	0	promoter	chr2_54454935_54458041	SPTBN1
3.26182e-29	0.487181	0.289	0.059	4.65523e-24	chr12_108773606_108774836	CORO1C	-42010	distal	chr12_108773606_108774836	NA
1.1247e-26	0.486923	0.302	0.058	1.60515e-21	chr8_117946287_117947301	EXT1	164553	distal	chr8_117946287_117947301	EXT1
2.79397e-30	0.486246	0.339	0.072	3.98753e-25	chr4_183832604_183833749	STOX2	34913	distal	chr4_183832604_183833749	NA
7.15962e-20	0.48588	0.255	0.054	1.02181e-14	chr12_8037875_8039266	FOXJ2	4516	distal	chr12_8037875_8039266	NA
8.19349e-16	0.485475	0.218	0.047	1.16937e-10	chr1_17289466_17290249	PADI4	-17946	distal	chr1_17289466_17290249	NA
1.461e-26	0.484996	0.23	0.037	2.08512e-21	chr10_7666385_7668371	ITIH5	0	promoter	chr10_7666385_7668371	ATP5C1
1.461e-26	0.484996	0.23	0.037	2.08512e-21	chr10_7666385_7668371	ITIH5	0	promoter	chr10_7666385_7668371	ITIH2
1.461e-26	0.484996	0.23	0.037	2.08512e-21	chr10_7666385_7668371	ITIH5	0	promoter	chr10_7666385_7668371	ITIH5
1.461e-26	0.484996	0.23	0.037	2.08512e-21	chr10_7666385_7668371	ITIH5	0	promoter	chr10_7666385_7668371	KIN
1.461e-26	0.484996	0.23	0.037	2.08512e-21	chr10_7666385_7668371	ITIH5	0	promoter	chr10_7666385_7668371	TAF3
6.88078e-26	0.484219	0.276	0.059	9.82018e-21	chr2_20370062_20370717	PUM2	-19212	distal	chr2_20370062_20370717	NA
3.9001e-36	0.484011	0.438	0.121	5.56618e-31	chr6_43495274_43497088	TJAP1	0	promoter	chr6_43495274_43497088	NA
4.78919e-37	0.483463	0.413	0.095	6.83509e-32	chr11_128939565_128943292	TP53AIP1	0	promoter	chr11_128939565_128943292	NA
3.4739e-24	0.483404	0.273	0.053	4.95792e-19	chr22_23278697_23280320	BCR	98333	distal	chr22_23278697_23280320	NA
3.17956e-22	0.482775	0.201	0.034	4.53784e-17	chr12_95548006_95549300	USP44	0	promoter	chr12_95548006_95549300	NA
1.21912e-38	0.481482	0.323	0.051	1.73992e-33	chr5_147481439_147484805	DPYSL3	25252	distal	chr5_147481439_147484805	DPYSL3
8.57677e-42	0.48144	0.432	0.107	1.22407e-36	chr17_30707935_30710444	CRLF3	114333	distal	chr17_30707935_30710444	NA
2.02902e-23	0.480609	0.245	0.042	2.8958e-18	chr14_93043184_93044587	ITPK1	70693	distal	chr14_93043184_93044587	ITPK1
2.02902e-23	0.480609	0.245	0.042	2.8958e-18	chr14_93043184_93044587	ITPK1	70693	distal	chr14_93043184_93044587	MOAP1
2.02902e-23	0.480609	0.245	0.042	2.8958e-18	chr14_93043184_93044587	ITPK1	70693	distal	chr14_93043184_93044587	OTUB2
2.02902e-23	0.480609	0.245	0.042	2.8958e-18	chr14_93043184_93044587	ITPK1	70693	distal	chr14_93043184_93044587	TMEM251
2.02902e-23	0.480609	0.245	0.042	2.8958e-18	chr14_93043184_93044587	ITPK1	70693	distal	chr14_93043184_93044587	UBR7
2.91399e-28	0.479612	0.327	0.071	4.15882e-23	chr17_41617124_41621523	KRT17	3019	distal	chr17_41617124_41621523	NA
3.00467e-19	0.478849	0.224	0.048	4.28823e-14	chr2_95333571_95334433	KCNIP3	-12295	distal	chr2_95333571_95334433	NA
2.15357e-43	0.478041	0.379	0.074	3.07355e-38	chr21_45642347_45644455	PCBP3	0	promoter	chr21_45642347_45644455	SLC19A1
1.60823e-15	0.477472	0.211	0.045	2.29525e-10	chr5_96823726_96824495	ERAP1	-15626	distal	chr5_96823726_96824495	CAST
1.60823e-15	0.477472	0.211	0.045	2.29525e-10	chr5_96823726_96824495	ERAP1	-15626	distal	chr5_96823726_96824495	ERAP1
1.60823e-15	0.477472	0.211	0.045	2.29525e-10	chr5_96823726_96824495	ERAP1	-15626	distal	chr5_96823726_96824495	ERAP2
1.60823e-15	0.477472	0.211	0.045	2.29525e-10	chr5_96823726_96824495	ERAP1	-15626	distal	chr5_96823726_96824495	LNPEP
3.38805e-14	0.477449	0.22	0.056	4.83539e-09	chr16_57910607_57912300	CNGB1	58813	distal	chr16_57910607_57912300	CCL22
3.38805e-14	0.477449	0.22	0.056	4.83539e-09	chr16_57910607_57912300	CNGB1	58813	distal	chr16_57910607_57912300	CNGB1
3.38805e-14	0.477449	0.22	0.056	4.83539e-09	chr16_57910607_57912300	CNGB1	58813	distal	chr16_57910607_57912300	KIFC3
3.38805e-14	0.477449	0.22	0.056	4.83539e-09	chr16_57910607_57912300	CNGB1	58813	distal	chr16_57910607_57912300	MMP15
3.38805e-14	0.477449	0.22	0.056	4.83539e-09	chr16_57910607_57912300	CNGB1	58813	distal	chr16_57910607_57912300	TEPP
3.38805e-14	0.477449	0.22	0.056	4.83539e-09	chr16_57910607_57912300	CNGB1	58813	distal	chr16_57910607_57912300	USB1
3.38805e-14	0.477449	0.22	0.056	4.83539e-09	chr16_57910607_57912300	CNGB1	58813	distal	chr16_57910607_57912300	ZNF319
1.46341e-30	0.477383	0.28	0.047	2.08856e-25	chr3_58576013_58578128	FAM107A	0	promoter	chr3_58576013_58578128	NA
3.32249e-23	0.477375	0.338	0.086	4.74183e-18	chr1_18936944_18939778	RP13-279N23.2	-15823	distal	chr1_18936944_18939778	ALDH4A1
3.32249e-23	0.477375	0.338	0.086	4.74183e-18	chr1_18936944_18939778	RP13-279N23.2	-15823	distal	chr1_18936944_18939778	IFFO2
2.45571e-17	0.476573	0.257	0.073	3.50477e-12	chr1_10765064_10766472	CASZ1	30177	distal	chr1_10765064_10766472	NA
3.41413e-17	0.476529	0.237	0.048	4.87262e-12	chr5_139414570_139415846	SPATA24	-10483	distal	chr5_139414570_139415846	NA
3.50741e-29	0.476444	0.403	0.1	5.00574e-24	chr2_158760754_158762293	DAPL1	-33024	distal	chr2_158760754_158762293	NA
9.88209e-16	0.476201	0.221	0.05	1.41036e-10	chr6_168318205_168321096	DACT2	0	promoter	chr6_168318205_168321096	NA
1.39731e-29	0.475782	0.229	0.036	1.99422e-24	chr17_7650206_7652156	ATP1B2	0	promoter	chr17_7650206_7652156	NA
2.47982e-17	0.475556	0.209	0.044	3.53917e-12	chr16_8878090_8879020	RP11-77H9.1	-2614	distal	chr16_8878090_8879020	NA
9.67742e-20	0.474837	0.285	0.07	1.38115e-14	chr17_80363487_80364971	ENDOV	-50196	distal	chr17_80363487_80364971	NA
3.05832e-17	0.474204	0.215	0.047	4.36481e-12	chr5_58201838_58202582			intergenic	chr5_58201838_58202582	NA
2.94724e-19	0.473728	0.243	0.053	4.20628e-14	chr1_222754233_222755168	FAM177B	7705	distal	chr1_222754233_222755168	NA
9.37637e-21	0.473254	0.258	0.048	1.33819e-15	chr1_6742948_6744301	CAMTA1	-41023	distal	chr1_6742948_6744301	NA
2.5488e-23	0.472913	0.251	0.04	3.63762e-18	chr16_14013362_14014634	MKL2	-56688	distal	chr16_14013362_14014634	NA
3.27276e-18	0.472583	0.218	0.048	4.67085e-13	chr17_33666862_33668006			intergenic	chr17_33666862_33668006	NA
3.38572e-35	0.472533	0.33	0.061	4.83207e-30	chr7_90211186_90212408	STEAP2	0	promoter	chr7_90211186_90212408	NA
3.94431e-34	0.472335	0.441	0.112	5.62927e-29	chr9_130199312_130202154	NCS1	0	promoter	chr9_130199312_130202154	HMCN2
3.94431e-34	0.472335	0.441	0.112	5.62927e-29	chr9_130199312_130202154	NCS1	0	promoter	chr9_130199312_130202154	NCS1
1.27248e-51	0.471826	0.481	0.106	1.81607e-46	chr2_226798206_226801831	IRS1	0	promoter	chr2_226798206_226801831	AGFG1
1.27248e-51	0.471826	0.481	0.106	1.81607e-46	chr2_226798206_226801831	IRS1	0	promoter	chr2_226798206_226801831	IRS1
1.27248e-51	0.471826	0.481	0.106	1.81607e-46	chr2_226798206_226801831	IRS1	0	promoter	chr2_226798206_226801831	RHBDD1
1.80343e-33	0.471243	0.366	0.082	2.57384e-28	chr15_75693731_75697569	CSPG4	15280	distal	chr15_75693731_75697569	NA
1.30252e-19	0.471211	0.208	0.037	1.85894e-14	chr12_90090870_90091757			intergenic	chr12_90090870_90091757	POC1B-GALNT4
4.81702e-24	0.471189	0.319	0.069	6.87481e-19	chr12_49776259_49777428	TMBIM6	23296	distal	chr12_49776259_49777428	NA
1.0101e-22	0.470894	0.209	0.028	1.44161e-17	chr1_13583558_13584864	PDPN	0	promoter	chr1_13583558_13584864	NA
6.46397e-27	0.470774	0.327	0.083	9.22532e-22	chr18_10035117_10036150	VAPA	121056	distal	chr18_10035117_10036150	NA
1.06176e-58	0.470671	0.503	0.099	1.51534e-53	chr3_61559609_61565033	PTPRG	0	promoter	chr3_61559609_61565033	NA
3.1068e-21	0.470617	0.285	0.076	4.434e-16	chr10_112810600_112812555	TCF7L2	-137695	distal	chr10_112810600_112812555	NA
4.23978e-18	0.470606	0.215	0.043	6.05097e-13	chr18_63336193_63336943	BCL2	-16065	distal	chr18_63336193_63336943	NA
3.6821e-18	0.470506	0.202	0.033	5.25506e-13	chr17_17180002_17180921	PLD6	25395	distal	chr17_17180002_17180921	NA
2.10205e-34	0.470176	0.336	0.071	3.00003e-29	chr20_63651494_63654115	STMN3	0	promoter	chr20_63651494_63654115	NA
2.55133e-20	0.469351	0.229	0.036	3.64123e-15	chr3_149575354_149576689	WWTR1	81337	distal	chr3_149575354_149576689	NA
5.17891e-20	0.468513	0.243	0.057	7.39129e-15	chr19_4976207_4977142	KDM4B	7076	distal	chr19_4976207_4977142	ARRDC5
5.17891e-20	0.468513	0.243	0.057	7.39129e-15	chr19_4976207_4977142	KDM4B	7076	distal	chr19_4976207_4977142	DPP9-AS1
5.17891e-20	0.468513	0.243	0.057	7.39129e-15	chr19_4976207_4977142	KDM4B	7076	distal	chr19_4976207_4977142	FEM1A
5.17891e-20	0.468513	0.243	0.057	7.39129e-15	chr19_4976207_4977142	KDM4B	7076	distal	chr19_4976207_4977142	KDM4B
5.17891e-20	0.468513	0.243	0.057	7.39129e-15	chr19_4976207_4977142	KDM4B	7076	distal	chr19_4976207_4977142	PLIN3
5.17891e-20	0.468513	0.243	0.057	7.39129e-15	chr19_4976207_4977142	KDM4B	7076	distal	chr19_4976207_4977142	TICAM1
5.17891e-20	0.468513	0.243	0.057	7.39129e-15	chr19_4976207_4977142	KDM4B	7076	distal	chr19_4976207_4977142	UHRF1
3.38821e-17	0.468475	0.215	0.044	4.83562e-12	chr11_9802198_9803000	SWAP70	138122	distal	chr11_9802198_9803000	SWAP70
3.38821e-17	0.468475	0.215	0.044	4.83562e-12	chr11_9802198_9803000	SWAP70	138122	distal	chr11_9802198_9803000	WEE1
5.09237e-20	0.468357	0.274	0.064	7.26778e-15	chr2_31401382_31402168	XDH	12548	distal	chr2_31401382_31402168	NA
7.00743e-16	0.467364	0.209	0.044	1.00009e-10	chr7_1979733_1980705			intergenic	chr7_1979733_1980705	NA
2.11761e-15	0.467324	0.214	0.048	3.02223e-10	chr8_10736088_10737056	SOX7	-5576	distal	chr8_10736088_10737056	NA
1.26929e-17	0.46701	0.214	0.046	1.81152e-12	chr7_368787_370382	WI2-2373I1.1	78618	distal	chr7_368787_370382	ADAP1
1.26929e-17	0.46701	0.214	0.046	1.81152e-12	chr7_368787_370382	WI2-2373I1.1	78618	distal	chr7_368787_370382	FAM20C
1.26929e-17	0.46701	0.214	0.046	1.81152e-12	chr7_368787_370382	WI2-2373I1.1	78618	distal	chr7_368787_370382	PDGFA
1.80456e-20	0.466788	0.264	0.065	2.57546e-15	chr5_151580806_151582699	FAT2	-11862	distal	chr5_151580806_151582699	NA
4.30661e-17	0.466158	0.28	0.068	6.14635e-12	chr6_40506806_40507567	LRFN2	79899	distal	chr6_40506806_40507567	NA
1.71312e-19	0.465776	0.257	0.065	2.44495e-14	chr1_15282985_15283999	FHAD1	-21763	distal	chr1_15282985_15283999	NA
5.46923e-57	0.465038	0.473	0.092	7.80563e-52	chr10_31602357_31604593			intergenic	chr10_31602357_31604593	ZEB1
1.0173e-18	0.465027	0.248	0.053	1.45188e-13	chr1_19429498_19430755	CAPZB	-9747	distal	chr1_19429498_19430755	NA
1.67692e-23	0.464984	0.251	0.048	2.39329e-18	chr15_91955711_91956914	SLCO3A1	101856	distal	chr15_91955711_91956914	NA
1.65776e-36	0.464631	0.429	0.105	2.36594e-31	chr3_37944548_37946790	VILL	-41269	distal	chr3_37944548_37946790	NA
6.24634e-11	0.464552	0.202	0.05	8.91471e-06	chr3_23720656_23721413	UBE2E1	-84490	distal	chr3_23720656_23721413	NA
3.71435e-23	0.464247	0.298	0.066	5.30108e-18	chr1_156475377_156476172	MEF2D	7259	distal	chr1_156475377_156476172	NA
3.55051e-30	0.464086	0.386	0.095	5.06726e-25	chr9_97876599_97877710	FOXE1	23346	distal	chr9_97876599_97877710	NA
1.22551e-19	0.463855	0.24	0.056	1.74903e-14	chr13_48400088_48401372	LPAR6	14439	distal	chr13_48400088_48401372	NA
2.1893e-27	0.463784	0.251	0.038	3.12455e-22	chr3_139533737_139535495	RBP1	4093	distal	chr3_139533737_139535495	NA
2.41103e-27	0.462848	0.351	0.08	3.44099e-22	chr3_100954422_100955519	ABI3BP	37935	distal	chr3_100954422_100955519	NA
3.44015e-17	0.462778	0.208	0.043	4.90975e-12	chr2_171271876_171272497	TLK1	-40562	distal	chr2_171271876_171272497	NA
1.53027e-19	0.462188	0.276	0.072	2.18398e-14	chr17_37449550_37450993	DUSP14	-38838	distal	chr17_37449550_37450993	NA
2.25322e-14	0.461461	0.212	0.045	3.21578e-09	chr7_74267830_74268728	RFC2	-13372	distal	chr7_74267830_74268728	NA
5.11084e-27	0.461144	0.36	0.091	7.29414e-22	chr3_14156083_14157597	LSM3	-20761	distal	chr3_14156083_14157597	NA
3.31784e-31	0.460785	0.392	0.094	4.73519e-26	chr12_108696011_108697045	CORO1C	0	promoter	chr12_108696011_108697045	NA
3.42361e-19	0.460742	0.24	0.059	4.88614e-14	chr4_168816334_168817186	PALLD	-14855	distal	chr4_168816334_168817186	CBR4
3.42361e-19	0.460742	0.24	0.059	4.88614e-14	chr4_168816334_168817186	PALLD	-14855	distal	chr4_168816334_168817186	PALLD
8.92128e-34	0.460389	0.42	0.107	1.27324e-28	chr6_30810670_30811531	IER3	-66116	distal	chr6_30810670_30811531	NA
6.10738e-28	0.460094	0.339	0.08	8.7164e-23	chr19_3284680_3286238	NFIC	-28165	distal	chr19_3284680_3286238	NA
5.11208e-26	0.459126	0.335	0.084	7.29591e-21	chr16_68644467_68646499	CDH3	0	promoter	chr16_68644467_68646499	NA
1.95036e-21	0.458564	0.257	0.053	2.78354e-16	chr5_72485431_72487474	ZNF366	20254	distal	chr5_72485431_72487474	NA
2.71165e-28	0.457589	0.357	0.09	3.87003e-23	chr8_57861013_57862566	FAM110B	-131988	distal	chr8_57861013_57862566	FAM110B
7.09254e-22	0.457155	0.295	0.068	1.01224e-16	chr1_172496984_172497771	SUCO	-34578	distal	chr1_172496984_172497771	NA
6.53779e-18	0.456732	0.236	0.046	9.33067e-13	chr12_1115473_1116610	ERC1	87702	distal	chr12_1115473_1116610	NA
2.76295e-20	0.456063	0.28	0.063	3.94326e-15	chr16_7443700_7445313	RBFOX1	110951	distal	chr16_7443700_7445313	NA
3.27754e-29	0.455939	0.336	0.073	4.67767e-24	chr10_12270618_12271587	CDC123	74396	distal	chr10_12270618_12271587	CAMK1D
3.27754e-29	0.455939	0.336	0.073	4.67767e-24	chr10_12270618_12271587	CDC123	74396	distal	chr10_12270618_12271587	CDC123
3.27754e-29	0.455939	0.336	0.073	4.67767e-24	chr10_12270618_12271587	CDC123	74396	distal	chr10_12270618_12271587	NUDT5
1.04258e-23	0.455331	0.342	0.094	1.48796e-18	chr10_1600524_1601722	ADARB2	135755	distal	chr10_1600524_1601722	NA
2.61624e-22	0.455119	0.245	0.05	3.73388e-17	chr11_126317644_126319802	DCPS	13893	distal	chr11_126317644_126319802	DCPS
2.61624e-22	0.455119	0.245	0.05	3.73388e-17	chr11_126317644_126319802	DCPS	13893	distal	chr11_126317644_126319802	FAM118B
2.61624e-22	0.455119	0.245	0.05	3.73388e-17	chr11_126317644_126319802	DCPS	13893	distal	chr11_126317644_126319802	FOXRED1
2.61624e-22	0.455119	0.245	0.05	3.73388e-17	chr11_126317644_126319802	DCPS	13893	distal	chr11_126317644_126319802	HYLS1
2.61624e-22	0.455119	0.245	0.05	3.73388e-17	chr11_126317644_126319802	DCPS	13893	distal	chr11_126317644_126319802	RPUSD4
2.61624e-22	0.455119	0.245	0.05	3.73388e-17	chr11_126317644_126319802	DCPS	13893	distal	chr11_126317644_126319802	ST3GAL4
2.61624e-22	0.455119	0.245	0.05	3.73388e-17	chr11_126317644_126319802	DCPS	13893	distal	chr11_126317644_126319802	TIRAP
1.29544e-21	0.454917	0.224	0.036	1.84884e-16	chr13_35994058_35995122	DCLK1	136185	distal	chr13_35994058_35995122	NA
9.98524e-61	0.454625	0.537	0.127	1.42508e-55	chr12_4268843_4275895	CCND2	0	promoter	chr12_4268843_4275895	C12orf4
9.98524e-61	0.454625	0.537	0.127	1.42508e-55	chr12_4268843_4275895	CCND2	0	promoter	chr12_4268843_4275895	CCND2
9.98524e-61	0.454625	0.537	0.127	1.42508e-55	chr12_4268843_4275895	CCND2	0	promoter	chr12_4268843_4275895	DYRK4
9.98524e-61	0.454625	0.537	0.127	1.42508e-55	chr12_4268843_4275895	CCND2	0	promoter	chr12_4268843_4275895	FGF23
9.98524e-61	0.454625	0.537	0.127	1.42508e-55	chr12_4268843_4275895	CCND2	0	promoter	chr12_4268843_4275895	FGF6
9.98524e-61	0.454625	0.537	0.127	1.42508e-55	chr12_4268843_4275895	CCND2	0	promoter	chr12_4268843_4275895	GALNT8
9.98524e-61	0.454625	0.537	0.127	1.42508e-55	chr12_4268843_4275895	CCND2	0	promoter	chr12_4268843_4275895	NDUFA9
9.98524e-61	0.454625	0.537	0.127	1.42508e-55	chr12_4268843_4275895	CCND2	0	promoter	chr12_4268843_4275895	PARP11
9.98524e-61	0.454625	0.537	0.127	1.42508e-55	chr12_4268843_4275895	CCND2	0	promoter	chr12_4268843_4275895	RAD51AP1
2.19895e-14	0.454485	0.204	0.048	3.13832e-09	chr16_14650474_14651149	BFAR	17543	distal	chr16_14650474_14651149	BFAR
2.19895e-14	0.454485	0.204	0.048	3.13832e-09	chr16_14650474_14651149	BFAR	17543	distal	chr16_14650474_14651149	NPIPA2
2.19895e-14	0.454485	0.204	0.048	3.13832e-09	chr16_14650474_14651149	BFAR	17543	distal	chr16_14650474_14651149	NPIPA3
2.19895e-14	0.454485	0.204	0.048	3.13832e-09	chr16_14650474_14651149	BFAR	17543	distal	chr16_14650474_14651149	PARN
2.19895e-14	0.454485	0.204	0.048	3.13832e-09	chr16_14650474_14651149	BFAR	17543	distal	chr16_14650474_14651149	PLA2G10
5.64493e-15	0.454272	0.202	0.051	8.05639e-10	chr17_58740946_58741680	PPM1E	-14189	distal	chr17_58740946_58741680	PPM1E
5.64493e-15	0.454272	0.202	0.051	8.05639e-10	chr17_58740946_58741680	PPM1E	-14189	distal	chr17_58740946_58741680	RAD51C
5.64493e-15	0.454272	0.202	0.051	8.05639e-10	chr17_58740946_58741680	PPM1E	-14189	distal	chr17_58740946_58741680	TEX14
1.17489e-37	0.453881	0.379	0.067	1.67679e-32	chr1_155010811_155012762	ZBTB7B	-1686	distal	chr1_155010811_155012762	NA
2.09245e-12	0.453865	0.212	0.054	2.98632e-07	chr12_122096470_122097278	MLXIP	17749	distal	chr12_122096470_122097278	NA
1.0422e-19	0.453364	0.248	0.055	1.48742e-14	chr11_102685074_102686094	MMP27	19713	distal	chr11_102685074_102686094	NA
1.81321e-11	0.452942	0.209	0.052	2.5878e-06	chr9_478967_480349	KANK1	8677	distal	chr9_478967_480349	KANK1
1.47672e-19	0.452814	0.267	0.063	2.10756e-14	chr7_7328872_7331945	C1GALT1	94553	distal	chr7_7328872_7331945	NA
5.0982e-17	0.452338	0.227	0.058	7.2761e-12	chr20_50587224_50588546	FAM65C	48344	distal	chr20_50587224_50588546	PARD6B
5.0982e-17	0.452338	0.227	0.058	7.2761e-12	chr20_50587224_50588546	FAM65C	48344	distal	chr20_50587224_50588546	PTPN1
2.93112e-14	0.451857	0.221	0.05	4.18326e-09	chr5_17305852_17306716	BASP1	88293	distal	chr5_17305852_17306716	NA
3.85648e-15	0.451705	0.209	0.043	5.50393e-10	chr17_42624007_42624678	FAM134C	-13384	distal	chr17_42624007_42624678	NA
6.3602e-34	0.451684	0.456	0.128	9.07721e-29	chr1_19033576_19034775	UBR4	47466	distal	chr1_19033576_19034775	ALDH4A1
6.3602e-34	0.451684	0.456	0.128	9.07721e-29	chr1_19033576_19034775	UBR4	47466	distal	chr1_19033576_19034775	IFFO2
6.3602e-34	0.451684	0.456	0.128	9.07721e-29	chr1_19033576_19034775	UBR4	47466	distal	chr1_19033576_19034775	UBR4
2.94396e-14	0.451677	0.208	0.048	4.20159e-09	chr1_162687607_162688889	DDR2	55138	distal	chr1_162687607_162688889	NA
1.78556e-18	0.451485	0.243	0.048	2.54833e-13	chr14_23141697_23143229	SLC7A8	11173	distal	chr14_23141697_23143229	ACIN1
1.78556e-18	0.451485	0.243	0.048	2.54833e-13	chr14_23141697_23143229	SLC7A8	11173	distal	chr14_23141697_23143229	C14orf119
1.78556e-18	0.451485	0.243	0.048	2.54833e-13	chr14_23141697_23143229	SLC7A8	11173	distal	chr14_23141697_23143229	CDH24
1.78556e-18	0.451485	0.243	0.048	2.54833e-13	chr14_23141697_23143229	SLC7A8	11173	distal	chr14_23141697_23143229	CEBPE
1.78556e-18	0.451485	0.243	0.048	2.54833e-13	chr14_23141697_23143229	SLC7A8	11173	distal	chr14_23141697_23143229	EFS
1.78556e-18	0.451485	0.243	0.048	2.54833e-13	chr14_23141697_23143229	SLC7A8	11173	distal	chr14_23141697_23143229	HAUS4
1.78556e-18	0.451485	0.243	0.048	2.54833e-13	chr14_23141697_23143229	SLC7A8	11173	distal	chr14_23141697_23143229	PABPN1
1.78556e-18	0.451485	0.243	0.048	2.54833e-13	chr14_23141697_23143229	SLC7A8	11173	distal	chr14_23141697_23143229	PPP1R3E
1.78556e-18	0.451485	0.243	0.048	2.54833e-13	chr14_23141697_23143229	SLC7A8	11173	distal	chr14_23141697_23143229	PSMB5
1.78556e-18	0.451485	0.243	0.048	2.54833e-13	chr14_23141697_23143229	SLC7A8	11173	distal	chr14_23141697_23143229	SLC7A8
7.73352e-20	0.451298	0.285	0.062	1.10372e-14	chr22_46584103_46585076	GRAMD4	-35326	distal	chr22_46584103_46585076	NA
3.44862e-23	0.45077	0.304	0.069	4.92184e-18	chr7_47335867_47336678			intergenic	chr7_47335867_47336678	NA
4.60017e-21	0.450396	0.288	0.07	6.56532e-16	chr7_76423178_76424232	ZP3	-675	promoter	chr7_76423178_76424232	DTX2
4.60017e-21	0.450396	0.288	0.07	6.56532e-16	chr7_76423178_76424232	ZP3	-675	promoter	chr7_76423178_76424232	SSC4D
4.60017e-21	0.450396	0.288	0.07	6.56532e-16	chr7_76423178_76424232	ZP3	-675	promoter	chr7_76423178_76424232	UPK3B
4.60017e-21	0.450396	0.288	0.07	6.56532e-16	chr7_76423178_76424232	ZP3	-675	promoter	chr7_76423178_76424232	YWHAG
4.60017e-21	0.450396	0.288	0.07	6.56532e-16	chr7_76423178_76424232	ZP3	-675	promoter	chr7_76423178_76424232	ZP3
6.72824e-18	0.450374	0.26	0.056	9.60248e-13	chr5_58403770_58405585	PLK2	54555	distal	chr5_58403770_58405585	NA
4.39376e-49	0.449477	0.563	0.169	6.27073e-44	chr2_218894313_218898825	WNT10A	13951	distal	chr2_218894313_218898825	AAMP
4.39376e-49	0.449477	0.563	0.169	6.27073e-44	chr2_218894313_218898825	WNT10A	13951	distal	chr2_218894313_218898825	ABCB6
4.39376e-49	0.449477	0.563	0.169	6.27073e-44	chr2_218894313_218898825	WNT10A	13951	distal	chr2_218894313_218898825	BCS1L
4.39376e-49	0.449477	0.563	0.169	6.27073e-44	chr2_218894313_218898825	WNT10A	13951	distal	chr2_218894313_218898825	CDK5R2
4.39376e-49	0.449477	0.563	0.169	6.27073e-44	chr2_218894313_218898825	WNT10A	13951	distal	chr2_218894313_218898825	CRYBA2
4.39376e-49	0.449477	0.563	0.169	6.27073e-44	chr2_218894313_218898825	WNT10A	13951	distal	chr2_218894313_218898825	CYP27A1
4.39376e-49	0.449477	0.563	0.169	6.27073e-44	chr2_218894313_218898825	WNT10A	13951	distal	chr2_218894313_218898825	FEV
4.39376e-49	0.449477	0.563	0.169	6.27073e-44	chr2_218894313_218898825	WNT10A	13951	distal	chr2_218894313_218898825	IHH
4.39376e-49	0.449477	0.563	0.169	6.27073e-44	chr2_218894313_218898825	WNT10A	13951	distal	chr2_218894313_218898825	NHEJ1
4.39376e-49	0.449477	0.563	0.169	6.27073e-44	chr2_218894313_218898825	WNT10A	13951	distal	chr2_218894313_218898825	PLCD4
4.39376e-49	0.449477	0.563	0.169	6.27073e-44	chr2_218894313_218898825	WNT10A	13951	distal	chr2_218894313_218898825	PRKAG3
4.39376e-49	0.449477	0.563	0.169	6.27073e-44	chr2_218894313_218898825	WNT10A	13951	distal	chr2_218894313_218898825	RNF25
4.39376e-49	0.449477	0.563	0.169	6.27073e-44	chr2_218894313_218898825	WNT10A	13951	distal	chr2_218894313_218898825	TTLL4
4.39376e-49	0.449477	0.563	0.169	6.27073e-44	chr2_218894313_218898825	WNT10A	13951	distal	chr2_218894313_218898825	USP37
4.39376e-49	0.449477	0.563	0.169	6.27073e-44	chr2_218894313_218898825	WNT10A	13951	distal	chr2_218894313_218898825	WNT10A
4.39376e-49	0.449477	0.563	0.169	6.27073e-44	chr2_218894313_218898825	WNT10A	13951	distal	chr2_218894313_218898825	WNT6
4.39376e-49	0.449477	0.563	0.169	6.27073e-44	chr2_218894313_218898825	WNT10A	13951	distal	chr2_218894313_218898825	ZFAND2B
4.39376e-49	0.449477	0.563	0.169	6.27073e-44	chr2_218894313_218898825	WNT10A	13951	distal	chr2_218894313_218898825	ZNF142
1.47275e-22	0.449128	0.292	0.061	2.10189e-17	chr7_93043247_93044809	SAMD9	73215	distal	chr7_93043247_93044809	SAMD9
1.47275e-22	0.449128	0.292	0.061	2.10189e-17	chr7_93043247_93044809	SAMD9	73215	distal	chr7_93043247_93044809	SAMD9L
9.46842e-23	0.448511	0.249	0.047	1.35132e-17	chr11_118151610_118153600	SCN4B	0	promoter	chr11_118151610_118153600	NA
6.61012e-26	0.448084	0.376	0.1	9.4339e-21	chr8_48870007_48872418	SNAI2	49012	distal	chr8_48870007_48872418	EFCAB1
6.61012e-26	0.448084	0.376	0.1	9.4339e-21	chr8_48870007_48872418	SNAI2	49012	distal	chr8_48870007_48872418	SNAI2
2.02671e-21	0.447642	0.239	0.042	2.89251e-16	chr16_72927355_72928527	ZFHX3	119849	distal	chr16_72927355_72928527	NA
4.06473e-25	0.447522	0.294	0.061	5.80114e-20	chr17_40909219_40910915	KRT20	-23992	distal	chr17_40909219_40910915	IGFBP4
4.06473e-25	0.447522	0.294	0.061	5.80114e-20	chr17_40909219_40910915	KRT20	-23992	distal	chr17_40909219_40910915	KRT20
4.06473e-25	0.447522	0.294	0.061	5.80114e-20	chr17_40909219_40910915	KRT20	-23992	distal	chr17_40909219_40910915	KRT23
4.06473e-25	0.447522	0.294	0.061	5.80114e-20	chr17_40909219_40910915	KRT20	-23992	distal	chr17_40909219_40910915	KRT26
4.06473e-25	0.447522	0.294	0.061	5.80114e-20	chr17_40909219_40910915	KRT20	-23992	distal	chr17_40909219_40910915	KRT28
4.06473e-25	0.447522	0.294	0.061	5.80114e-20	chr17_40909219_40910915	KRT20	-23992	distal	chr17_40909219_40910915	KRT39
4.06473e-25	0.447522	0.294	0.061	5.80114e-20	chr17_40909219_40910915	KRT20	-23992	distal	chr17_40909219_40910915	KRT40
4.06473e-25	0.447522	0.294	0.061	5.80114e-20	chr17_40909219_40910915	KRT20	-23992	distal	chr17_40909219_40910915	KRTAP1-1
4.06473e-25	0.447522	0.294	0.061	5.80114e-20	chr17_40909219_40910915	KRT20	-23992	distal	chr17_40909219_40910915	KRTAP1-3
4.06473e-25	0.447522	0.294	0.061	5.80114e-20	chr17_40909219_40910915	KRT20	-23992	distal	chr17_40909219_40910915	KRTAP1-5
4.06473e-25	0.447522	0.294	0.061	5.80114e-20	chr17_40909219_40910915	KRT20	-23992	distal	chr17_40909219_40910915	KRTAP2-3
4.06473e-25	0.447522	0.294	0.061	5.80114e-20	chr17_40909219_40910915	KRT20	-23992	distal	chr17_40909219_40910915	KRTAP2-4
4.06473e-25	0.447522	0.294	0.061	5.80114e-20	chr17_40909219_40910915	KRT20	-23992	distal	chr17_40909219_40910915	KRTAP3-1
4.06473e-25	0.447522	0.294	0.061	5.80114e-20	chr17_40909219_40910915	KRT20	-23992	distal	chr17_40909219_40910915	KRTAP3-2
4.06473e-25	0.447522	0.294	0.061	5.80114e-20	chr17_40909219_40910915	KRT20	-23992	distal	chr17_40909219_40910915	KRTAP3-3
4.06473e-25	0.447522	0.294	0.061	5.80114e-20	chr17_40909219_40910915	KRT20	-23992	distal	chr17_40909219_40910915	KRTAP4-2
4.06473e-25	0.447522	0.294	0.061	5.80114e-20	chr17_40909219_40910915	KRT20	-23992	distal	chr17_40909219_40910915	SMARCE1
4.06473e-25	0.447522	0.294	0.061	5.80114e-20	chr17_40909219_40910915	KRT20	-23992	distal	chr17_40909219_40910915	TMEM99
1.29524e-17	0.447392	0.215	0.052	1.84856e-12	chr9_116100604_116101995	PAPPA	-51809	distal	chr9_116100604_116101995	NA
9.78014e-22	0.446467	0.257	0.054	1.39581e-16	chr11_95337030_95338983	SESN3	-104489	distal	chr11_95337030_95338983	NA
1.02957e-24	0.446442	0.276	0.061	1.46939e-19	chr11_57637498_57639614	YPEL4	7903	distal	chr11_57637498_57639614	BTBD18
1.02957e-24	0.446442	0.276	0.061	1.46939e-19	chr11_57637498_57639614	YPEL4	7903	distal	chr11_57637498_57639614	CLP1
1.02957e-24	0.446442	0.276	0.061	1.46939e-19	chr11_57637498_57639614	YPEL4	7903	distal	chr11_57637498_57639614	CTNND1
1.02957e-24	0.446442	0.276	0.061	1.46939e-19	chr11_57637498_57639614	YPEL4	7903	distal	chr11_57637498_57639614	MED19
1.02957e-24	0.446442	0.276	0.061	1.46939e-19	chr11_57637498_57639614	YPEL4	7903	distal	chr11_57637498_57639614	RTN4RL2
1.02957e-24	0.446442	0.276	0.061	1.46939e-19	chr11_57637498_57639614	YPEL4	7903	distal	chr11_57637498_57639614	SERPING1
1.02957e-24	0.446442	0.276	0.061	1.46939e-19	chr11_57637498_57639614	YPEL4	7903	distal	chr11_57637498_57639614	SLC43A1
1.02957e-24	0.446442	0.276	0.061	1.46939e-19	chr11_57637498_57639614	YPEL4	7903	distal	chr11_57637498_57639614	SMTNL1
1.02957e-24	0.446442	0.276	0.061	1.46939e-19	chr11_57637498_57639614	YPEL4	7903	distal	chr11_57637498_57639614	SSRP1
1.02957e-24	0.446442	0.276	0.061	1.46939e-19	chr11_57637498_57639614	YPEL4	7903	distal	chr11_57637498_57639614	TIMM10
1.02957e-24	0.446442	0.276	0.061	1.46939e-19	chr11_57637498_57639614	YPEL4	7903	distal	chr11_57637498_57639614	TMX2
1.02957e-24	0.446442	0.276	0.061	1.46939e-19	chr11_57637498_57639614	YPEL4	7903	distal	chr11_57637498_57639614	UBE2L6
1.02957e-24	0.446442	0.276	0.061	1.46939e-19	chr11_57637498_57639614	YPEL4	7903	distal	chr11_57637498_57639614	YPEL4
1.02957e-24	0.446442	0.276	0.061	1.46939e-19	chr11_57637498_57639614	YPEL4	7903	distal	chr11_57637498_57639614	ZDHHC5
1.18824e-16	0.446169	0.246	0.054	1.69585e-11	chr6_170178101_170179644	DLL1	110830	distal	chr6_170178101_170179644	NA
8.60264e-28	0.44584	0.335	0.079	1.22776e-22	chr2_207239071_207240578	KLF7	-71825	distal	chr2_207239071_207240578	NA
1.22772e-21	0.44571	0.283	0.065	1.75219e-16	chr6_30828178_30829107	DDR1	-51742	distal	chr6_30828178_30829107	C6orf136
1.22772e-21	0.44571	0.283	0.065	1.75219e-16	chr6_30828178_30829107	DDR1	-51742	distal	chr6_30828178_30829107	DDR1
1.22772e-21	0.44571	0.283	0.065	1.75219e-16	chr6_30828178_30829107	DDR1	-51742	distal	chr6_30828178_30829107	GTF2H4
1.22772e-21	0.44571	0.283	0.065	1.75219e-16	chr6_30828178_30829107	DDR1	-51742	distal	chr6_30828178_30829107	IER3
1.22772e-21	0.44571	0.283	0.065	1.75219e-16	chr6_30828178_30829107	DDR1	-51742	distal	chr6_30828178_30829107	MDC1
1.22772e-21	0.44571	0.283	0.065	1.75219e-16	chr6_30828178_30829107	DDR1	-51742	distal	chr6_30828178_30829107	TUBB
1.22772e-21	0.44571	0.283	0.065	1.75219e-16	chr6_30828178_30829107	DDR1	-51742	distal	chr6_30828178_30829107	VARS2
2.46773e-17	0.444506	0.271	0.06	3.52192e-12	chr4_40445959_40447342	RBM47	67417	distal	chr4_40445959_40447342	NA
9.72298e-24	0.443751	0.308	0.072	1.38765e-18	chr16_81644983_81646008	CMIP	0	promoter	chr16_81644983_81646008	NA
2.88268e-43	0.443493	0.44	0.105	4.11413e-38	chr6_30690363_30691884	NRM	0	promoter	chr6_30690363_30691884	ABCF1
2.88268e-43	0.443493	0.44	0.105	4.11413e-38	chr6_30690363_30691884	NRM	0	promoter	chr6_30690363_30691884	ATAT1
2.88268e-43	0.443493	0.44	0.105	4.11413e-38	chr6_30690363_30691884	NRM	0	promoter	chr6_30690363_30691884	C6orf136
2.88268e-43	0.443493	0.44	0.105	4.11413e-38	chr6_30690363_30691884	NRM	0	promoter	chr6_30690363_30691884	DDR1
2.88268e-43	0.443493	0.44	0.105	4.11413e-38	chr6_30690363_30691884	NRM	0	promoter	chr6_30690363_30691884	DHX16
2.88268e-43	0.443493	0.44	0.105	4.11413e-38	chr6_30690363_30691884	NRM	0	promoter	chr6_30690363_30691884	FLOT1
2.88268e-43	0.443493	0.44	0.105	4.11413e-38	chr6_30690363_30691884	NRM	0	promoter	chr6_30690363_30691884	GNL1
2.88268e-43	0.443493	0.44	0.105	4.11413e-38	chr6_30690363_30691884	NRM	0	promoter	chr6_30690363_30691884	GTF2H4
2.88268e-43	0.443493	0.44	0.105	4.11413e-38	chr6_30690363_30691884	NRM	0	promoter	chr6_30690363_30691884	HLA-E
2.88268e-43	0.443493	0.44	0.105	4.11413e-38	chr6_30690363_30691884	NRM	0	promoter	chr6_30690363_30691884	IER3
2.88268e-43	0.443493	0.44	0.105	4.11413e-38	chr6_30690363_30691884	NRM	0	promoter	chr6_30690363_30691884	MDC1
2.88268e-43	0.443493	0.44	0.105	4.11413e-38	chr6_30690363_30691884	NRM	0	promoter	chr6_30690363_30691884	PPP1R10
2.88268e-43	0.443493	0.44	0.105	4.11413e-38	chr6_30690363_30691884	NRM	0	promoter	chr6_30690363_30691884	PPP1R18
2.88268e-43	0.443493	0.44	0.105	4.11413e-38	chr6_30690363_30691884	NRM	0	promoter	chr6_30690363_30691884	PRR3
2.88268e-43	0.443493	0.44	0.105	4.11413e-38	chr6_30690363_30691884	NRM	0	promoter	chr6_30690363_30691884	TUBB
2.88268e-43	0.443493	0.44	0.105	4.11413e-38	chr6_30690363_30691884	NRM	0	promoter	chr6_30690363_30691884	VARS2
7.9482e-31	0.443342	0.283	0.053	1.13436e-25	chr1_145891156_145892614	ANKRD35	-5290	distal	chr1_145891156_145892614	NA
5.87699e-19	0.442673	0.233	0.045	8.38758e-14	chr3_11185512_11187159	HRH1	30985	distal	chr3_11185512_11187159	NA
1.33163e-41	0.44251	0.435	0.105	1.90049e-36	chr5_132257116_132261290	PDLIM4	0	promoter	chr5_132257116_132261290	ACSL6
1.33163e-41	0.44251	0.435	0.105	1.90049e-36	chr5_132257116_132261290	PDLIM4	0	promoter	chr5_132257116_132261290	CSF2
1.33163e-41	0.44251	0.435	0.105	1.90049e-36	chr5_132257116_132261290	PDLIM4	0	promoter	chr5_132257116_132261290	P4HA2
1.33163e-41	0.44251	0.435	0.105	1.90049e-36	chr5_132257116_132261290	PDLIM4	0	promoter	chr5_132257116_132261290	PDLIM4
1.33163e-41	0.44251	0.435	0.105	1.90049e-36	chr5_132257116_132261290	PDLIM4	0	promoter	chr5_132257116_132261290	SLC22A4
1.33163e-41	0.44251	0.435	0.105	1.90049e-36	chr5_132257116_132261290	PDLIM4	0	promoter	chr5_132257116_132261290	SLC22A5
2.10681e-15	0.44246	0.209	0.047	3.00682e-10	chr7_42099702_42100486	GLI3	51935	distal	chr7_42099702_42100486	NA
8.48284e-14	0.442454	0.201	0.042	1.21066e-08	chr17_49555176_49556764	NXPH3	-19094	distal	chr17_49555176_49556764	NA
8.41466e-38	0.44234	0.394	0.088	1.20093e-32	chr5_38844805_38847044	OSMR	0	promoter	chr5_38844805_38847044	OSMR
7.31249e-13	0.442209	0.201	0.048	1.04363e-07	chr8_30710778_30711550	GSR	16286	distal	chr8_30710778_30711550	NA
6.87162e-38	0.441645	0.568	0.203	9.80711e-33	chr22_27473287_27475935			intergenic	chr22_27473287_27475935	NA
1.08685e-26	0.441592	0.31	0.071	1.55114e-21	chr10_62082658_62085055	ARID5B	33448	distal	chr10_62082658_62085055	ADO
1.08685e-26	0.441592	0.31	0.071	1.55114e-21	chr10_62082658_62085055	ARID5B	33448	distal	chr10_62082658_62085055	ARID5B
1.08685e-26	0.441592	0.31	0.071	1.55114e-21	chr10_62082658_62085055	ARID5B	33448	distal	chr10_62082658_62085055	RTKN2
8.07197e-35	0.441381	0.425	0.115	1.15202e-29	chr6_121780070_121781612			intergenic	chr6_121780070_121781612	NA
1.51311e-50	0.441285	0.577	0.185	2.15949e-45	chr6_11769855_11772922	ADTRP	5882	distal	chr6_11769855_11772922	ADTRP
1.51311e-50	0.441285	0.577	0.185	2.15949e-45	chr6_11769855_11772922	ADTRP	5882	distal	chr6_11769855_11772922	HIVEP1
1.51311e-50	0.441285	0.577	0.185	2.15949e-45	chr6_11769855_11772922	ADTRP	5882	distal	chr6_11769855_11772922	NEDD9
1.51311e-50	0.441285	0.577	0.185	2.15949e-45	chr6_11769855_11772922	ADTRP	5882	distal	chr6_11769855_11772922	SMIM13
1.51311e-50	0.441285	0.577	0.185	2.15949e-45	chr6_11769855_11772922	ADTRP	5882	distal	chr6_11769855_11772922	TMEM170B
3.8727e-14	0.441133	0.209	0.053	5.52707e-09	chr7_42232134_42232795	GLI3	4219	distal	chr7_42232134_42232795	NA
1.00273e-31	0.44098	0.379	0.085	1.43109e-26	chr1_153490103_153491277	S100A7	-29402	distal	chr1_153490103_153491277	NA
4.40635e-18	0.440715	0.249	0.051	6.28869e-13	chr17_72631389_72632659			intergenic	chr17_72631389_72632659	C17orf80
7.27002e-20	0.440631	0.316	0.085	1.03757e-14	chr14_23170915_23172604	SLC7A8	-4450	distal	chr14_23170915_23172604	NA
1.35644e-25	0.440399	0.363	0.092	1.93589e-20	chr19_38674281_38675405	ACTN4	26536	distal	chr19_38674281_38675405	NA
1.9118e-24	0.440327	0.332	0.082	2.7285e-19	chr15_72196346_72198304	GRAMD2	0	promoter	chr15_72196346_72198304	NA
1.81636e-19	0.440234	0.232	0.043	2.59228e-14	chr3_61682503_61683553	PTPRG	120593	distal	chr3_61682503_61683553	NA
1.21405e-14	0.440081	0.248	0.061	1.73269e-09	chr1_206889944_206891076	IL24	-6367	distal	chr1_206889944_206891076	C1orf116
1.21405e-14	0.440081	0.248	0.061	1.73269e-09	chr1_206889944_206891076	IL24	-6367	distal	chr1_206889944_206891076	C4BPB
1.21405e-14	0.440081	0.248	0.061	1.73269e-09	chr1_206889944_206891076	IL24	-6367	distal	chr1_206889944_206891076	DYRK3
1.21405e-14	0.440081	0.248	0.061	1.73269e-09	chr1_206889944_206891076	IL24	-6367	distal	chr1_206889944_206891076	FCAMR
1.21405e-14	0.440081	0.248	0.061	1.73269e-09	chr1_206889944_206891076	IL24	-6367	distal	chr1_206889944_206891076	IL19
1.21405e-14	0.440081	0.248	0.061	1.73269e-09	chr1_206889944_206891076	IL24	-6367	distal	chr1_206889944_206891076	IL20
1.21405e-14	0.440081	0.248	0.061	1.73269e-09	chr1_206889944_206891076	IL24	-6367	distal	chr1_206889944_206891076	IL24
1.21405e-14	0.440081	0.248	0.061	1.73269e-09	chr1_206889944_206891076	IL24	-6367	distal	chr1_206889944_206891076	PFKFB2
1.21405e-14	0.440081	0.248	0.061	1.73269e-09	chr1_206889944_206891076	IL24	-6367	distal	chr1_206889944_206891076	PIGR
1.21405e-14	0.440081	0.248	0.061	1.73269e-09	chr1_206889944_206891076	IL24	-6367	distal	chr1_206889944_206891076	YOD1
1.19968e-23	0.439886	0.316	0.078	1.71217e-18	chr2_60213577_60214767			intergenic	chr2_60213577_60214767	NA
3.48594e-20	0.439811	0.263	0.061	4.97511e-15	chr9_121156094_121156873	CNTRL	-670	promoter	chr9_121156094_121156873	NA
1.87579e-21	0.439737	0.236	0.045	2.67711e-16	chr21_34526510_34527379	RCAN1	0	promoter	chr21_34526510_34527379	NA
5.37766e-22	0.43971	0.32	0.08	7.67495e-17	chr3_141830388_141831201	ATP1B3	-45413	distal	chr3_141830388_141831201	NA
8.82838e-21	0.439354	0.277	0.073	1.25998e-15	chr17_41650514_41652906	KRT17	-25937	distal	chr17_41650514_41652906	ACLY
8.82838e-21	0.439354	0.277	0.073	1.25998e-15	chr17_41650514_41652906	KRT17	-25937	distal	chr17_41650514_41652906	EIF1
8.82838e-21	0.439354	0.277	0.073	1.25998e-15	chr17_41650514_41652906	KRT17	-25937	distal	chr17_41650514_41652906	FKBP10
8.82838e-21	0.439354	0.277	0.073	1.25998e-15	chr17_41650514_41652906	KRT17	-25937	distal	chr17_41650514_41652906	GAST
8.82838e-21	0.439354	0.277	0.073	1.25998e-15	chr17_41650514_41652906	KRT17	-25937	distal	chr17_41650514_41652906	HAP1
8.82838e-21	0.439354	0.277	0.073	1.25998e-15	chr17_41650514_41652906	KRT17	-25937	distal	chr17_41650514_41652906	JUP
8.82838e-21	0.439354	0.277	0.073	1.25998e-15	chr17_41650514_41652906	KRT17	-25937	distal	chr17_41650514_41652906	KLHL10
8.82838e-21	0.439354	0.277	0.073	1.25998e-15	chr17_41650514_41652906	KRT17	-25937	distal	chr17_41650514_41652906	KLHL11
8.82838e-21	0.439354	0.277	0.073	1.25998e-15	chr17_41650514_41652906	KRT17	-25937	distal	chr17_41650514_41652906	KRT13
8.82838e-21	0.439354	0.277	0.073	1.25998e-15	chr17_41650514_41652906	KRT17	-25937	distal	chr17_41650514_41652906	KRT14
8.82838e-21	0.439354	0.277	0.073	1.25998e-15	chr17_41650514_41652906	KRT17	-25937	distal	chr17_41650514_41652906	KRT15
8.82838e-21	0.439354	0.277	0.073	1.25998e-15	chr17_41650514_41652906	KRT17	-25937	distal	chr17_41650514_41652906	KRT16
8.82838e-21	0.439354	0.277	0.073	1.25998e-15	chr17_41650514_41652906	KRT17	-25937	distal	chr17_41650514_41652906	KRT17
8.82838e-21	0.439354	0.277	0.073	1.25998e-15	chr17_41650514_41652906	KRT17	-25937	distal	chr17_41650514_41652906	KRT19
8.82838e-21	0.439354	0.277	0.073	1.25998e-15	chr17_41650514_41652906	KRT17	-25937	distal	chr17_41650514_41652906	KRT32
8.82838e-21	0.439354	0.277	0.073	1.25998e-15	chr17_41650514_41652906	KRT17	-25937	distal	chr17_41650514_41652906	KRT33B
8.82838e-21	0.439354	0.277	0.073	1.25998e-15	chr17_41650514_41652906	KRT17	-25937	distal	chr17_41650514_41652906	KRT35
8.82838e-21	0.439354	0.277	0.073	1.25998e-15	chr17_41650514_41652906	KRT17	-25937	distal	chr17_41650514_41652906	KRT36
8.82838e-21	0.439354	0.277	0.073	1.25998e-15	chr17_41650514_41652906	KRT17	-25937	distal	chr17_41650514_41652906	KRT37
8.82838e-21	0.439354	0.277	0.073	1.25998e-15	chr17_41650514_41652906	KRT17	-25937	distal	chr17_41650514_41652906	KRT38
8.82838e-21	0.439354	0.277	0.073	1.25998e-15	chr17_41650514_41652906	KRT17	-25937	distal	chr17_41650514_41652906	KRT9
8.82838e-21	0.439354	0.277	0.073	1.25998e-15	chr17_41650514_41652906	KRT17	-25937	distal	chr17_41650514_41652906	KRTAP4-9
8.82838e-21	0.439354	0.277	0.073	1.25998e-15	chr17_41650514_41652906	KRT17	-25937	distal	chr17_41650514_41652906	KRTAP9-1
8.82838e-21	0.439354	0.277	0.073	1.25998e-15	chr17_41650514_41652906	KRT17	-25937	distal	chr17_41650514_41652906	NT5C3B
8.82838e-21	0.439354	0.277	0.073	1.25998e-15	chr17_41650514_41652906	KRT17	-25937	distal	chr17_41650514_41652906	TTC25
7.28855e-19	0.43895	0.201	0.042	1.04021e-13	chr10_11741925_11744079	ECHDC3	0	promoter	chr10_11741925_11744079	NA
4.01578e-14	0.438471	0.221	0.058	5.73128e-09	chr11_12189460_12190164	MICAL2	27305	distal	chr11_12189460_12190164	NA
1.25658e-15	0.43826	0.214	0.043	1.79338e-10	chr9_127628742_127630157	STXBP1	16382	distal	chr9_127628742_127630157	NA
1.25083e-14	0.43801	0.204	0.043	1.78517e-09	chr22_43777054_43777776	EFCAB6	34415	distal	chr22_43777054_43777776	EFCAB6
1.25083e-14	0.43801	0.204	0.043	1.78517e-09	chr22_43777054_43777776	EFCAB6	34415	distal	chr22_43777054_43777776	PNPLA3
1.25083e-14	0.43801	0.204	0.043	1.78517e-09	chr22_43777054_43777776	EFCAB6	34415	distal	chr22_43777054_43777776	PNPLA5
1.25083e-14	0.43801	0.204	0.043	1.78517e-09	chr22_43777054_43777776	EFCAB6	34415	distal	chr22_43777054_43777776	SAMM50
1.25083e-14	0.43801	0.204	0.043	1.78517e-09	chr22_43777054_43777776	EFCAB6	34415	distal	chr22_43777054_43777776	SULT4A1
1.8543e-23	0.437848	0.265	0.046	2.64644e-18	chr6_42045397_42046880	CCND3	1829	distal	chr6_42045397_42046880	C6orf132
1.8543e-23	0.437848	0.265	0.046	2.64644e-18	chr6_42045397_42046880	CCND3	1829	distal	chr6_42045397_42046880	CCND3
1.8543e-23	0.437848	0.265	0.046	2.64644e-18	chr6_42045397_42046880	CCND3	1829	distal	chr6_42045397_42046880	GUCA1A
1.8543e-23	0.437848	0.265	0.046	2.64644e-18	chr6_42045397_42046880	CCND3	1829	distal	chr6_42045397_42046880	MED20
1.8543e-23	0.437848	0.265	0.046	2.64644e-18	chr6_42045397_42046880	CCND3	1829	distal	chr6_42045397_42046880	MRPS10
1.8543e-23	0.437848	0.265	0.046	2.64644e-18	chr6_42045397_42046880	CCND3	1829	distal	chr6_42045397_42046880	TAF8
1.8543e-23	0.437848	0.265	0.046	2.64644e-18	chr6_42045397_42046880	CCND3	1829	distal	chr6_42045397_42046880	UBR2
1.8543e-23	0.437848	0.265	0.046	2.64644e-18	chr6_42045397_42046880	CCND3	1829	distal	chr6_42045397_42046880	USP49
1.52368e-17	0.437776	0.249	0.059	2.17458e-12	chr1_160951338_160952818	ITLN2	1982	distal	chr1_160951338_160952818	NA
2.5407e-27	0.437445	0.277	0.053	3.62606e-22	chr19_459614_462535	SHC2	0	promoter	chr19_459614_462535	NA
3.01077e-24	0.436882	0.335	0.086	4.29695e-19	chr1_10634282_10636438	PEX14	159396	distal	chr1_10634282_10636438	NA
8.6196e-16	0.436816	0.206	0.059	1.23018e-10	chr7_46786024_46786742			intergenic	chr7_46786024_46786742	NA
3.36684e-27	0.436813	0.305	0.069	4.80513e-22	chr15_32029310_32031212	CHRNA7	0	promoter	chr15_32029310_32031212	NA
8.86658e-14	0.436801	0.229	0.047	1.26543e-08	chr5_150298922_150300191	ARSI	2763	distal	chr5_150298922_150300191	NA
2.23045e-17	0.436356	0.236	0.049	3.18327e-12	chr1_38138387_38139261	POU3F1	-91593	distal	chr1_38138387_38139261	NA
1.95076e-22	0.435691	0.333	0.081	2.78411e-17	chr11_34609681_34610974	EHF	-10137	distal	chr11_34609681_34610974	CAT
1.95076e-22	0.435691	0.333	0.081	2.78411e-17	chr11_34609681_34610974	EHF	-10137	distal	chr11_34609681_34610974	EHF
1.95076e-22	0.435691	0.333	0.081	2.78411e-17	chr11_34609681_34610974	EHF	-10137	distal	chr11_34609681_34610974	ELF5
5.10186e-20	0.435553	0.277	0.077	7.28132e-15	chr14_68676334_68677836	ZFP36L1	113408	distal	chr14_68676334_68677836	ZFP36L1
4.9078e-18	0.435376	0.246	0.059	7.00436e-13	chr1_107572517_107573333	VAV3	115172	distal	chr1_107572517_107573333	NA
8.51775e-22	0.434945	0.237	0.053	1.21564e-16	chr16_2467310_2469292	NTN3	-2207	distal	chr16_2467310_2469292	ABCA3
8.51775e-22	0.434945	0.237	0.053	1.21564e-16	chr16_2467310_2469292	NTN3	-2207	distal	chr16_2467310_2469292	AMDHD2
8.51775e-22	0.434945	0.237	0.053	1.21564e-16	chr16_2467310_2469292	NTN3	-2207	distal	chr16_2467310_2469292	ATP6V0C
8.51775e-22	0.434945	0.237	0.053	1.21564e-16	chr16_2467310_2469292	NTN3	-2207	distal	chr16_2467310_2469292	BRICD5
8.51775e-22	0.434945	0.237	0.053	1.21564e-16	chr16_2467310_2469292	NTN3	-2207	distal	chr16_2467310_2469292	C16orf59
8.51775e-22	0.434945	0.237	0.053	1.21564e-16	chr16_2467310_2469292	NTN3	-2207	distal	chr16_2467310_2469292	CCNF
8.51775e-22	0.434945	0.237	0.053	1.21564e-16	chr16_2467310_2469292	NTN3	-2207	distal	chr16_2467310_2469292	CEMP1
8.51775e-22	0.434945	0.237	0.053	1.21564e-16	chr16_2467310_2469292	NTN3	-2207	distal	chr16_2467310_2469292	E4F1
8.51775e-22	0.434945	0.237	0.053	1.21564e-16	chr16_2467310_2469292	NTN3	-2207	distal	chr16_2467310_2469292	ECI1
8.51775e-22	0.434945	0.237	0.053	1.21564e-16	chr16_2467310_2469292	NTN3	-2207	distal	chr16_2467310_2469292	KCTD5
8.51775e-22	0.434945	0.237	0.053	1.21564e-16	chr16_2467310_2469292	NTN3	-2207	distal	chr16_2467310_2469292	MLST8
8.51775e-22	0.434945	0.237	0.053	1.21564e-16	chr16_2467310_2469292	NTN3	-2207	distal	chr16_2467310_2469292	MRPS34
8.51775e-22	0.434945	0.237	0.053	1.21564e-16	chr16_2467310_2469292	NTN3	-2207	distal	chr16_2467310_2469292	NTN3
8.51775e-22	0.434945	0.237	0.053	1.21564e-16	chr16_2467310_2469292	NTN3	-2207	distal	chr16_2467310_2469292	PDPK1
8.51775e-22	0.434945	0.237	0.053	1.21564e-16	chr16_2467310_2469292	NTN3	-2207	distal	chr16_2467310_2469292	PGP
8.51775e-22	0.434945	0.237	0.053	1.21564e-16	chr16_2467310_2469292	NTN3	-2207	distal	chr16_2467310_2469292	RNPS1
8.51775e-22	0.434945	0.237	0.053	1.21564e-16	chr16_2467310_2469292	NTN3	-2207	distal	chr16_2467310_2469292	TBC1D24
8.51775e-22	0.434945	0.237	0.053	1.21564e-16	chr16_2467310_2469292	NTN3	-2207	distal	chr16_2467310_2469292	TSC2
2.04591e-21	0.434827	0.257	0.059	2.9199e-16	chr9_92506024_92506895	ASPN	-23518	distal	chr9_92506024_92506895	NA
6.25485e-20	0.434808	0.229	0.043	8.92686e-15	chr14_68139761_68140763			intergenic	chr14_68139761_68140763	NA
1.29242e-35	0.434492	0.419	0.112	1.84452e-30	chr11_13007989_13011471	RASSF10	0	promoter	chr11_13007989_13011471	NA
4.98011e-14	0.433796	0.206	0.045	7.10756e-09	chr1_231357760_231358483	SPRTN	19505	distal	chr1_231357760_231358483	NA
3.73817e-24	0.433281	0.264	0.047	5.33507e-19	chr1_37995599_37996835	SF3A3	-4678	distal	chr1_37995599_37996835	NA
3.00123e-14	0.433091	0.226	0.055	4.28332e-09	chr2_108957067_108958669	EDAR	30601	distal	chr2_108957067_108958669	NA
2.77575e-23	0.432624	0.227	0.045	3.96152e-18	chr11_114162445_114164560	NNMT	-93271	distal	chr11_114162445_114164560	C11orf71
2.77575e-23	0.432624	0.227	0.045	3.96152e-18	chr11_114162445_114164560	NNMT	-93271	distal	chr11_114162445_114164560	HTR3A
2.77575e-23	0.432624	0.227	0.045	3.96152e-18	chr11_114162445_114164560	NNMT	-93271	distal	chr11_114162445_114164560	NNMT
2.77575e-23	0.432624	0.227	0.045	3.96152e-18	chr11_114162445_114164560	NNMT	-93271	distal	chr11_114162445_114164560	RBM7
2.77575e-23	0.432624	0.227	0.045	3.96152e-18	chr11_114162445_114164560	NNMT	-93271	distal	chr11_114162445_114164560	REXO2
2.77575e-23	0.432624	0.227	0.045	3.96152e-18	chr11_114162445_114164560	NNMT	-93271	distal	chr11_114162445_114164560	USP28
2.77575e-23	0.432624	0.227	0.045	3.96152e-18	chr11_114162445_114164560	NNMT	-93271	distal	chr11_114162445_114164560	ZBTB16
4.22649e-17	0.432457	0.217	0.055	6.032e-12	chr7_139034983_139036421	ZC3HAV1L	0	promoter	chr7_139034983_139036421	NA
2.84835e-23	0.431979	0.292	0.064	4.06514e-18	chr1_152167670_152168624	RPTN	-8442	distal	chr1_152167670_152168624	NA
3.76437e-12	0.431968	0.201	0.056	5.37247e-07	chr21_28734407_28735202	N6AMT1	150170	distal	chr21_28734407_28735202	NA
5.20035e-41	0.431856	0.496	0.145	7.42189e-36	chr21_45403009_45406871	COL18A1	0	promoter	chr21_45403009_45406871	ADARB1
5.20035e-41	0.431856	0.496	0.145	7.42189e-36	chr21_45403009_45406871	COL18A1	0	promoter	chr21_45403009_45406871	COL18A1
5.20035e-41	0.431856	0.496	0.145	7.42189e-36	chr21_45403009_45406871	COL18A1	0	promoter	chr21_45403009_45406871	COL6A1
5.20035e-41	0.431856	0.496	0.145	7.42189e-36	chr21_45403009_45406871	COL18A1	0	promoter	chr21_45403009_45406871	COL6A2
5.20035e-41	0.431856	0.496	0.145	7.42189e-36	chr21_45403009_45406871	COL18A1	0	promoter	chr21_45403009_45406871	POFUT2
5.20035e-41	0.431856	0.496	0.145	7.42189e-36	chr21_45403009_45406871	COL18A1	0	promoter	chr21_45403009_45406871	SLC19A1
5.08769e-20	0.431729	0.268	0.06	7.2611e-15	chr7_47361382_47362369	TNS3	177233	distal	chr7_47361382_47362369	NA
5.68582e-12	0.431661	0.211	0.049	8.11474e-07	chr4_152970212_152970977	FHDC1	27230	distal	chr4_152970212_152970977	NA
1.02579e-23	0.431642	0.279	0.051	1.464e-18	chr10_29646039_29647435	SVIL	-11067	distal	chr10_29646039_29647435	NA
5.34397e-23	0.431585	0.286	0.067	7.62686e-18	chr17_40348530_40350806	RARA	6168	distal	chr17_40348530_40350806	NA
3.0687e-21	0.431444	0.273	0.062	4.37962e-16	chr1_203769374_203770119	LAX1	4198	distal	chr1_203769374_203770119	NA
1.31361e-22	0.430679	0.341	0.088	1.87476e-17	chr18_3305198_3306764	MYL12B	42243	distal	chr18_3305198_3306764	MYL12A
1.31361e-22	0.430679	0.341	0.088	1.87476e-17	chr18_3305198_3306764	MYL12B	42243	distal	chr18_3305198_3306764	MYL12B
1.31361e-22	0.430679	0.341	0.088	1.87476e-17	chr18_3305198_3306764	MYL12B	42243	distal	chr18_3305198_3306764	MYOM1
1.31361e-22	0.430679	0.341	0.088	1.87476e-17	chr18_3305198_3306764	MYL12B	42243	distal	chr18_3305198_3306764	TGIF1
6.78378e-17	0.430364	0.245	0.054	9.68174e-12	chr6_47034365_47035468	ADGRF1	6827	distal	chr6_47034365_47035468	NA
1.56809e-12	0.430299	0.211	0.047	2.23796e-07	chr21_35738185_35739203			intergenic	chr21_35738185_35739203	NA
1.59245e-18	0.429313	0.251	0.052	2.27273e-13	chr7_129184806_129185691	SMO	-3181	distal	chr7_129184806_129185691	NA
1.85772e-30	0.429071	0.403	0.105	2.65132e-25	chr16_57372063_57374724	CX3CL1	0	promoter	chr16_57372063_57374724	NA
5.54609e-17	0.429024	0.208	0.044	7.91533e-12	chr6_106560990_106562421	AIM1	49136	distal	chr6_106560990_106562421	NA
7.78781e-19	0.428921	0.255	0.068	1.11147e-13	chr19_49063983_49065591	CTB-60B18.23	0	promoter	chr19_49063983_49065591	NA
2.08586e-22	0.428857	0.28	0.07	2.97691e-17	chr12_49087919_49088884	DHH	5936	distal	chr12_49087919_49088884	NA
9.92374e-23	0.428343	0.324	0.081	1.41631e-17	chr8_118142449_118143307	EXT1	-30596	distal	chr8_118142449_118143307	NA
9.33747e-32	0.428044	0.358	0.085	1.33263e-26	chr21_41612116_41614023	TMPRSS2	-103957	distal	chr21_41612116_41614023	NA
2.79206e-36	0.427975	0.437	0.112	3.9848e-31	chr2_66574534_66577816	MEIS1	135214	distal	chr2_66574534_66577816	MEIS1
6.80194e-21	0.427576	0.273	0.057	9.70766e-16	chr21_17446533_17447328	CXADR	-65054	distal	chr21_17446533_17447328	CXADR
5.98434e-21	0.427242	0.212	0.042	8.5408e-16	chr2_218805632_218806843	CYP27A1	23877	distal	chr2_218805632_218806843	NA
2.95414e-20	0.427238	0.251	0.05	4.21612e-15	chr10_89277979_89278660	IFIT2	-5034	distal	chr10_89277979_89278660	NA
2.11748e-22	0.427051	0.302	0.071	3.02205e-17	chr2_173990926_173992722	SP3	-25224	distal	chr2_173990926_173992722	SP3
2.77739e-12	0.426763	0.211	0.059	3.96386e-07	chr3_187808556_187810343	BCL6	-62829	distal	chr3_187808556_187810343	NA
3.74515e-22	0.426559	0.294	0.073	5.34504e-17	chr6_43454258_43456303	DLK2	0	promoter	chr6_43454258_43456303	NA
5.69263e-25	0.426383	0.33	0.082	8.12447e-20	chr1_183804454_183805757	RGL1	0	promoter	chr1_183804454_183805757	APOBEC4
5.69263e-25	0.426383	0.33	0.082	8.12447e-20	chr1_183804454_183805757	RGL1	0	promoter	chr1_183804454_183805757	ARPC5
5.69263e-25	0.426383	0.33	0.082	8.12447e-20	chr1_183804454_183805757	RGL1	0	promoter	chr1_183804454_183805757	COLGALT2
5.69263e-25	0.426383	0.33	0.082	8.12447e-20	chr1_183804454_183805757	RGL1	0	promoter	chr1_183804454_183805757	RGL1
9.46275e-16	0.425878	0.252	0.062	1.35051e-10	chr4_99436522_99438802	ADH7	-785	promoter	chr4_99436522_99438802	NA
1.01101e-19	0.425516	0.267	0.061	1.44291e-14	chr2_96664887_96665714	FER1L5	22051	distal	chr2_96664887_96665714	ARID5A
1.01101e-19	0.425516	0.267	0.061	1.44291e-14	chr2_96664887_96665714	FER1L5	22051	distal	chr2_96664887_96665714	CNNM4
1.01101e-19	0.425516	0.267	0.061	1.44291e-14	chr2_96664887_96665714	FER1L5	22051	distal	chr2_96664887_96665714	FER1L5
1.01101e-19	0.425516	0.267	0.061	1.44291e-14	chr2_96664887_96665714	FER1L5	22051	distal	chr2_96664887_96665714	KANSL3
1.01101e-19	0.425516	0.267	0.061	1.44291e-14	chr2_96664887_96665714	FER1L5	22051	distal	chr2_96664887_96665714	NEURL3
6.03053e-29	0.4255	0.429	0.136	8.60671e-24	chr1_209415635_209417553	CAMK1G	-166164	distal	chr1_209415635_209417553	HSD11B1
6.03053e-29	0.4255	0.429	0.136	8.60671e-24	chr1_209415635_209417553	CAMK1G	-166164	distal	chr1_209415635_209417553	LAMB3
6.03053e-29	0.4255	0.429	0.136	8.60671e-24	chr1_209415635_209417553	CAMK1G	-166164	distal	chr1_209415635_209417553	MIR205HG
1.19819e-18	0.424775	0.276	0.069	1.71004e-13	chr18_12026792_12029117	IMPA2	45123	distal	chr18_12026792_12029117	NA
2.77884e-25	0.423795	0.31	0.066	3.96594e-20	chr8_96493324_96495588	SDC2	0	promoter	chr8_96493324_96495588	NA
2.64412e-13	0.422975	0.249	0.063	3.77366e-08	chr2_234240972_234242550	SPP2	190274	distal	chr2_234240972_234242550	NA
2.83758e-20	0.422812	0.232	0.054	4.04977e-15	chr5_15008408_15009803	ANKH	-136623	distal	chr5_15008408_15009803	ANKH
3.60763e-13	0.42279	0.201	0.045	5.14877e-08	chr1_207240586_207241400	CD55	-79976	distal	chr1_207240586_207241400	C4BPB
3.60763e-13	0.42279	0.201	0.045	5.14877e-08	chr1_207240586_207241400	CD55	-79976	distal	chr1_207240586_207241400	CD55
9.02854e-12	0.422406	0.208	0.049	1.28854e-06	chr6_8334045_8335103	SLC35B3	100381	distal	chr6_8334045_8335103	NA
4.04686e-15	0.422281	0.212	0.048	5.77564e-10	chr12_19410404_19412241	AEBP2	6339	distal	chr12_19410404_19412241	NA
8.28036e-28	0.421763	0.263	0.051	1.18176e-22	chr3_39176727_39178428	XIRP1	14167	distal	chr3_39176727_39178428	NA
5.54872e-22	0.421669	0.304	0.071	7.91908e-17	chr12_50246227_50247728	LIMA1	-23522	distal	chr12_50246227_50247728	NA
2.72733e-13	0.421523	0.239	0.064	3.89242e-08	chr9_127583583_127584710	STXBP1	4214	distal	chr9_127583583_127584710	NA
1.00735e-19	0.421124	0.286	0.074	1.43768e-14	chr1_160407552_160408935	VANGL2	6967	distal	chr1_160407552_160408935	CASQ1
1.00735e-19	0.421124	0.286	0.074	1.43768e-14	chr1_160407552_160408935	VANGL2	6967	distal	chr1_160407552_160408935	COPA
1.00735e-19	0.421124	0.286	0.074	1.43768e-14	chr1_160407552_160408935	VANGL2	6967	distal	chr1_160407552_160408935	DCAF8
1.00735e-19	0.421124	0.286	0.074	1.43768e-14	chr1_160407552_160408935	VANGL2	6967	distal	chr1_160407552_160408935	IGSF8
1.00735e-19	0.421124	0.286	0.074	1.43768e-14	chr1_160407552_160408935	VANGL2	6967	distal	chr1_160407552_160408935	NCSTN
1.00735e-19	0.421124	0.286	0.074	1.43768e-14	chr1_160407552_160408935	VANGL2	6967	distal	chr1_160407552_160408935	NHLH1
1.00735e-19	0.421124	0.286	0.074	1.43768e-14	chr1_160407552_160408935	VANGL2	6967	distal	chr1_160407552_160408935	PEA15
1.00735e-19	0.421124	0.286	0.074	1.43768e-14	chr1_160407552_160408935	VANGL2	6967	distal	chr1_160407552_160408935	PEX19
1.00735e-19	0.421124	0.286	0.074	1.43768e-14	chr1_160407552_160408935	VANGL2	6967	distal	chr1_160407552_160408935	SLAMF1
1.00735e-19	0.421124	0.286	0.074	1.43768e-14	chr1_160407552_160408935	VANGL2	6967	distal	chr1_160407552_160408935	SLAMF6
1.00735e-19	0.421124	0.286	0.074	1.43768e-14	chr1_160407552_160408935	VANGL2	6967	distal	chr1_160407552_160408935	VANGL2
4.34823e-56	0.421092	0.636	0.212	6.20575e-51	chr8_42289508_42293409	IKBKB	17426	distal	chr8_42289508_42293409	AP3M2
4.34823e-56	0.421092	0.636	0.212	6.20575e-51	chr8_42289508_42293409	IKBKB	17426	distal	chr8_42289508_42293409	DKK4
4.34823e-56	0.421092	0.636	0.212	6.20575e-51	chr8_42289508_42293409	IKBKB	17426	distal	chr8_42289508_42293409	IKBKB
4.34823e-56	0.421092	0.636	0.212	6.20575e-51	chr8_42289508_42293409	IKBKB	17426	distal	chr8_42289508_42293409	PLAT
4.34823e-56	0.421092	0.636	0.212	6.20575e-51	chr8_42289508_42293409	IKBKB	17426	distal	chr8_42289508_42293409	POLB
4.34823e-56	0.421092	0.636	0.212	6.20575e-51	chr8_42289508_42293409	IKBKB	17426	distal	chr8_42289508_42293409	SLC20A2
4.34823e-56	0.421092	0.636	0.212	6.20575e-51	chr8_42289508_42293409	IKBKB	17426	distal	chr8_42289508_42293409	SMIM19
4.34823e-56	0.421092	0.636	0.212	6.20575e-51	chr8_42289508_42293409	IKBKB	17426	distal	chr8_42289508_42293409	VDAC3
3.32179e-13	0.420783	0.206	0.049	4.74083e-08	chr4_6448411_6450149	PPP2R2C	22298	distal	chr4_6448411_6450149	NA
3.17971e-17	0.420374	0.23	0.062	4.53804e-12	chr7_54946253_54947608	EGFR	-71413	distal	chr7_54946253_54947608	EGFR
5.7826e-14	0.420249	0.221	0.053	8.25287e-09	chr17_31533482_31534977	RAB11FIP4	45483	distal	chr17_31533482_31534977	NA
7.18449e-23	0.420176	0.276	0.065	1.02536e-17	chr19_3046143_3048166	TLE2	0	promoter	chr19_3046143_3048166	NA
1.03151e-13	0.420137	0.206	0.045	1.47215e-08	chr2_191201918_191202818	MYO1B	-42458	distal	chr2_191201918_191202818	MYO1B
1.03151e-13	0.420137	0.206	0.045	1.47215e-08	chr2_191201918_191202818	MYO1B	-42458	distal	chr2_191201918_191202818	STAT4
3.20701e-13	0.419767	0.209	0.051	4.57701e-08	chr14_63992655_63993403	SYNE2	-69379	distal	chr14_63992655_63993403	NA
3.45336e-25	0.419749	0.357	0.094	4.9286e-20	chr19_55188764_55189922	SYT5	-8323	distal	chr19_55188764_55189922	DNAAF3
3.45336e-25	0.419749	0.357	0.094	4.9286e-20	chr19_55188764_55189922	SYT5	-8323	distal	chr19_55188764_55189922	EPS8L1
3.45336e-25	0.419749	0.357	0.094	4.9286e-20	chr19_55188764_55189922	SYT5	-8323	distal	chr19_55188764_55189922	HSPBP1
3.45336e-25	0.419749	0.357	0.094	4.9286e-20	chr19_55188764_55189922	SYT5	-8323	distal	chr19_55188764_55189922	PPP1R12C
3.45336e-25	0.419749	0.357	0.094	4.9286e-20	chr19_55188764_55189922	SYT5	-8323	distal	chr19_55188764_55189922	PPP6R1
3.45336e-25	0.419749	0.357	0.094	4.9286e-20	chr19_55188764_55189922	SYT5	-8323	distal	chr19_55188764_55189922	PTPRH
3.45336e-25	0.419749	0.357	0.094	4.9286e-20	chr19_55188764_55189922	SYT5	-8323	distal	chr19_55188764_55189922	RDH13
3.45336e-25	0.419749	0.357	0.094	4.9286e-20	chr19_55188764_55189922	SYT5	-8323	distal	chr19_55188764_55189922	RPL28
3.45336e-25	0.419749	0.357	0.094	4.9286e-20	chr19_55188764_55189922	SYT5	-8323	distal	chr19_55188764_55189922	SYT5
3.45336e-25	0.419749	0.357	0.094	4.9286e-20	chr19_55188764_55189922	SYT5	-8323	distal	chr19_55188764_55189922	TMEM86B
3.45336e-25	0.419749	0.357	0.094	4.9286e-20	chr19_55188764_55189922	SYT5	-8323	distal	chr19_55188764_55189922	TNNI3
3.45336e-25	0.419749	0.357	0.094	4.9286e-20	chr19_55188764_55189922	SYT5	-8323	distal	chr19_55188764_55189922	TNNT1
2.58565e-17	0.419639	0.26	0.065	3.69022e-12	chr16_68985794_68986824	HAS3	-118740	distal	chr16_68985794_68986824	NA
3.38777e-21	0.419574	0.316	0.081	4.83499e-16	chr13_44306003_44308384	SERP2	-65458	distal	chr13_44306003_44308384	CCDC122
3.38777e-21	0.419574	0.316	0.081	4.83499e-16	chr13_44306003_44308384	SERP2	-65458	distal	chr13_44306003_44308384	LACC1
3.38777e-21	0.419574	0.316	0.081	4.83499e-16	chr13_44306003_44308384	SERP2	-65458	distal	chr13_44306003_44308384	SERP2
3.38777e-21	0.419574	0.316	0.081	4.83499e-16	chr13_44306003_44308384	SERP2	-65458	distal	chr13_44306003_44308384	SMIM2
3.38777e-21	0.419574	0.316	0.081	4.83499e-16	chr13_44306003_44308384	SERP2	-65458	distal	chr13_44306003_44308384	TSC22D1
4.10662e-18	0.419378	0.242	0.052	5.86093e-13	chr18_48133199_48134161	ZBTB7C	3201	distal	chr18_48133199_48134161	NA
7.78159e-27	0.419302	0.375	0.099	1.11058e-21	chr6_134347734_134349019	SGK1	-29676	distal	chr6_134347734_134349019	SGK1
1.60637e-11	0.419179	0.209	0.048	2.29259e-06	chr11_120271564_120272807	POU2F3	31371	distal	chr11_120271564_120272807	NA
2.03156e-20	0.41911	0.261	0.059	2.89942e-15	chr17_50638553_50639760	ABCC3	3697	distal	chr17_50638553_50639760	ABCC3
2.03156e-20	0.41911	0.261	0.059	2.89942e-15	chr17_50638553_50639760	ABCC3	3697	distal	chr17_50638553_50639760	ANKRD40
2.03156e-20	0.41911	0.261	0.059	2.89942e-15	chr17_50638553_50639760	ABCC3	3697	distal	chr17_50638553_50639760	CACNA1G
2.03156e-20	0.41911	0.261	0.059	2.89942e-15	chr17_50638553_50639760	ABCC3	3697	distal	chr17_50638553_50639760	LUC7L3
2.21377e-20	0.419006	0.279	0.066	3.15946e-15	chr8_78515695_78516809	PKIA	0	promoter	chr8_78515695_78516809	ZC2HC1A
1.58255e-19	0.418659	0.265	0.051	2.2586e-14	chr18_48996916_48998830	SMAD7	-46205	distal	chr18_48996916_48998830	SMAD7
2.98739e-18	0.418595	0.249	0.052	4.26357e-13	chr12_89160433_89161292	DUSP6	189880	distal	chr12_89160433_89161292	NA
9.50725e-47	0.417676	0.563	0.184	1.35687e-41	chr17_41518011_41523064	KRT15	0	promoter	chr17_41518011_41523064	NA
1.37785e-15	0.417631	0.267	0.071	1.96646e-10	chr16_27505240_27506215	GTF3C1	43692	distal	chr16_27505240_27506215	NA
5.48794e-11	0.417551	0.215	0.059	7.83233e-06	chr1_205340882_205341778	KLHDC8A	14801	distal	chr1_205340882_205341778	NA
1.54045e-36	0.417172	0.425	0.098	2.19852e-31	chr19_14205359_14207831	ADGRL1	0	promoter	chr19_14205359_14207831	NA
5.71239e-22	0.416991	0.323	0.079	8.15266e-17	chr11_82995849_82997869	RAB30	0	promoter	chr11_82995849_82997869	NA
1.2261e-39	0.416428	0.55	0.19	1.74988e-34	chr1_228058990_228061203	ARF1	-21457	distal	chr1_228058990_228061203	NA
6.77092e-16	0.415802	0.237	0.057	9.66339e-11	chr2_120472768_120474243	INHBB	126626	distal	chr2_120472768_120474243	NA
2.83483e-31	0.41505	0.392	0.104	4.04584e-26	chr6_75203884_75206749	COL12A1	0	promoter	chr6_75203884_75206749	COL12A1
2.83483e-31	0.41505	0.392	0.104	4.04584e-26	chr6_75203884_75206749	COL12A1	0	promoter	chr6_75203884_75206749	COX7A2
2.83483e-31	0.41505	0.392	0.104	4.04584e-26	chr6_75203884_75206749	COL12A1	0	promoter	chr6_75203884_75206749	TMEM30A
5.00609e-16	0.414881	0.274	0.07	7.14464e-11	chr1_116408086_116410318	ATP1A1	24717	distal	chr1_116408086_116410318	NA
3.90202e-27	0.414613	0.324	0.075	5.56893e-22	chr16_56190529_56191933	GNAO1	0	promoter	chr16_56190529_56191933	NA
5.67448e-21	0.414262	0.263	0.062	8.09857e-16	chr15_55587552_55589078	PYGO1	0	promoter	chr15_55587552_55589078	NA
5.22619e-15	0.414123	0.22	0.045	7.45877e-10	chr3_49905815_49906898	MST1R	-1942	distal	chr3_49905815_49906898	NA
2.98656e-16	0.414073	0.242	0.064	4.26238e-11	chr17_41347931_41348824	KRT33A	1989	distal	chr17_41347931_41348824	KRT13
2.98656e-16	0.414073	0.242	0.064	4.26238e-11	chr17_41347931_41348824	KRT33A	1989	distal	chr17_41347931_41348824	KRT15
2.98656e-16	0.414073	0.242	0.064	4.26238e-11	chr17_41347931_41348824	KRT33A	1989	distal	chr17_41347931_41348824	KRT16
2.98656e-16	0.414073	0.242	0.064	4.26238e-11	chr17_41347931_41348824	KRT33A	1989	distal	chr17_41347931_41348824	KRT19
2.98656e-16	0.414073	0.242	0.064	4.26238e-11	chr17_41347931_41348824	KRT33A	1989	distal	chr17_41347931_41348824	KRT31
2.98656e-16	0.414073	0.242	0.064	4.26238e-11	chr17_41347931_41348824	KRT33A	1989	distal	chr17_41347931_41348824	KRT32
2.98656e-16	0.414073	0.242	0.064	4.26238e-11	chr17_41347931_41348824	KRT33A	1989	distal	chr17_41347931_41348824	KRT33A
2.98656e-16	0.414073	0.242	0.064	4.26238e-11	chr17_41347931_41348824	KRT33A	1989	distal	chr17_41347931_41348824	KRT33B
2.98656e-16	0.414073	0.242	0.064	4.26238e-11	chr17_41347931_41348824	KRT33A	1989	distal	chr17_41347931_41348824	KRT34
2.98656e-16	0.414073	0.242	0.064	4.26238e-11	chr17_41347931_41348824	KRT33A	1989	distal	chr17_41347931_41348824	KRT35
2.98656e-16	0.414073	0.242	0.064	4.26238e-11	chr17_41347931_41348824	KRT33A	1989	distal	chr17_41347931_41348824	KRT36
2.98656e-16	0.414073	0.242	0.064	4.26238e-11	chr17_41347931_41348824	KRT33A	1989	distal	chr17_41347931_41348824	KRT37
2.98656e-16	0.414073	0.242	0.064	4.26238e-11	chr17_41347931_41348824	KRT33A	1989	distal	chr17_41347931_41348824	KRT38
2.98656e-16	0.414073	0.242	0.064	4.26238e-11	chr17_41347931_41348824	KRT33A	1989	distal	chr17_41347931_41348824	KRTAP16-1
2.98656e-16	0.414073	0.242	0.064	4.26238e-11	chr17_41347931_41348824	KRT33A	1989	distal	chr17_41347931_41348824	KRTAP17-1
2.98656e-16	0.414073	0.242	0.064	4.26238e-11	chr17_41347931_41348824	KRT33A	1989	distal	chr17_41347931_41348824	KRTAP29-1
2.98656e-16	0.414073	0.242	0.064	4.26238e-11	chr17_41347931_41348824	KRT33A	1989	distal	chr17_41347931_41348824	KRTAP4-2
2.98656e-16	0.414073	0.242	0.064	4.26238e-11	chr17_41347931_41348824	KRT33A	1989	distal	chr17_41347931_41348824	KRTAP4-3
2.98656e-16	0.414073	0.242	0.064	4.26238e-11	chr17_41347931_41348824	KRT33A	1989	distal	chr17_41347931_41348824	KRTAP4-4
2.98656e-16	0.414073	0.242	0.064	4.26238e-11	chr17_41347931_41348824	KRT33A	1989	distal	chr17_41347931_41348824	KRTAP9-1
2.98656e-16	0.414073	0.242	0.064	4.26238e-11	chr17_41347931_41348824	KRT33A	1989	distal	chr17_41347931_41348824	KRTAP9-2
2.98656e-16	0.414073	0.242	0.064	4.26238e-11	chr17_41347931_41348824	KRT33A	1989	distal	chr17_41347931_41348824	KRTAP9-4
2.98656e-16	0.414073	0.242	0.064	4.26238e-11	chr17_41347931_41348824	KRT33A	1989	distal	chr17_41347931_41348824	KRTAP9-6
2.98656e-16	0.414073	0.242	0.064	4.26238e-11	chr17_41347931_41348824	KRT33A	1989	distal	chr17_41347931_41348824	KRTAP9-7
2.98656e-16	0.414073	0.242	0.064	4.26238e-11	chr17_41347931_41348824	KRT33A	1989	distal	chr17_41347931_41348824	KRTAP9-8
2.98656e-16	0.414073	0.242	0.064	4.26238e-11	chr17_41347931_41348824	KRT33A	1989	distal	chr17_41347931_41348824	KRTAP9-9
2.34316e-19	0.41406	0.243	0.057	3.34413e-14	chr3_50502693_50504450	CACNA2D2	0	promoter	chr3_50502693_50504450	NA
2.79927e-21	0.414026	0.267	0.059	3.99509e-16	chr5_7849713_7851548	C5orf49	0	promoter	chr5_7849713_7851548	NA
1.13228e-13	0.413646	0.206	0.047	1.61598e-08	chr20_35307915_35308839	FAM83C	-15514	distal	chr20_35307915_35308839	CEP250
1.13228e-13	0.413646	0.206	0.047	1.61598e-08	chr20_35307915_35308839	FAM83C	-15514	distal	chr20_35307915_35308839	EDEM2
1.13228e-13	0.413646	0.206	0.047	1.61598e-08	chr20_35307915_35308839	FAM83C	-15514	distal	chr20_35307915_35308839	EIF6
1.13228e-13	0.413646	0.206	0.047	1.61598e-08	chr20_35307915_35308839	FAM83C	-15514	distal	chr20_35307915_35308839	ERGIC3
1.13228e-13	0.413646	0.206	0.047	1.61598e-08	chr20_35307915_35308839	FAM83C	-15514	distal	chr20_35307915_35308839	FAM83C
1.13228e-13	0.413646	0.206	0.047	1.61598e-08	chr20_35307915_35308839	FAM83C	-15514	distal	chr20_35307915_35308839	GDF5
1.13228e-13	0.413646	0.206	0.047	1.61598e-08	chr20_35307915_35308839	FAM83C	-15514	distal	chr20_35307915_35308839	MMP24
1.13228e-13	0.413646	0.206	0.047	1.61598e-08	chr20_35307915_35308839	FAM83C	-15514	distal	chr20_35307915_35308839	PROCR
1.13228e-13	0.413646	0.206	0.047	1.61598e-08	chr20_35307915_35308839	FAM83C	-15514	distal	chr20_35307915_35308839	TRPC4AP
1.13228e-13	0.413646	0.206	0.047	1.61598e-08	chr20_35307915_35308839	FAM83C	-15514	distal	chr20_35307915_35308839	UQCC1
7.65803e-18	0.413568	0.261	0.059	1.09295e-12	chr16_22070364_22071799	VWA3A	-20743	distal	chr16_22070364_22071799	NA
1.20012e-27	0.412843	0.447	0.13	1.7128e-22	chr12_52523709_52526468	KRT5	-3022	distal	chr12_52523709_52526468	NA
1.10102e-11	0.412761	0.223	0.058	1.57137e-06	chr10_120965581_120966384	WDR11	114407	distal	chr10_120965581_120966384	NA
1.28215e-12	0.41273	0.217	0.053	1.82988e-07	chr16_68901697_68902821	TANGO6	58092	distal	chr16_68901697_68902821	NA
3.18353e-24	0.412413	0.277	0.048	4.54351e-19	chr2_218002650_218005933	TNS1	4489	distal	chr2_218002650_218005933	NA
1.96701e-25	0.412362	0.28	0.057	2.80729e-20	chr10_131981267_131982901	BNIP3	0	promoter	chr10_131981267_131982901	BNIP3
1.96701e-25	0.412362	0.28	0.057	2.80729e-20	chr10_131981267_131982901	BNIP3	0	promoter	chr10_131981267_131982901	DPYSL4
1.96701e-25	0.412362	0.28	0.057	2.80729e-20	chr10_131981267_131982901	BNIP3	0	promoter	chr10_131981267_131982901	JAKMIP3
1.96701e-25	0.412362	0.28	0.057	2.80729e-20	chr10_131981267_131982901	BNIP3	0	promoter	chr10_131981267_131982901	PPP2R2D
1.92848e-14	0.411875	0.237	0.057	2.75231e-09	chr16_30567077_30568728	ZNF688	2908	distal	chr16_30567077_30568728	CD2BP2
1.92848e-14	0.411875	0.237	0.057	2.75231e-09	chr16_30567077_30568728	ZNF688	2908	distal	chr16_30567077_30568728	DCTPP1
1.92848e-14	0.411875	0.237	0.057	2.75231e-09	chr16_30567077_30568728	ZNF688	2908	distal	chr16_30567077_30568728	FBRS
1.92848e-14	0.411875	0.237	0.057	2.75231e-09	chr16_30567077_30568728	ZNF688	2908	distal	chr16_30567077_30568728	ITGAL
1.92848e-14	0.411875	0.237	0.057	2.75231e-09	chr16_30567077_30568728	ZNF688	2908	distal	chr16_30567077_30568728	PHKG2
1.92848e-14	0.411875	0.237	0.057	2.75231e-09	chr16_30567077_30568728	ZNF688	2908	distal	chr16_30567077_30568728	PRR14
1.92848e-14	0.411875	0.237	0.057	2.75231e-09	chr16_30567077_30568728	ZNF688	2908	distal	chr16_30567077_30568728	RNF40
1.92848e-14	0.411875	0.237	0.057	2.75231e-09	chr16_30567077_30568728	ZNF688	2908	distal	chr16_30567077_30568728	SEPHS2
1.92848e-14	0.411875	0.237	0.057	2.75231e-09	chr16_30567077_30568728	ZNF688	2908	distal	chr16_30567077_30568728	2001-09-01
1.92848e-14	0.411875	0.237	0.057	2.75231e-09	chr16_30567077_30568728	ZNF688	2908	distal	chr16_30567077_30568728	SRCAP
1.92848e-14	0.411875	0.237	0.057	2.75231e-09	chr16_30567077_30568728	ZNF688	2908	distal	chr16_30567077_30568728	TBC1D10B
1.92848e-14	0.411875	0.237	0.057	2.75231e-09	chr16_30567077_30568728	ZNF688	2908	distal	chr16_30567077_30568728	ZNF48
1.92848e-14	0.411875	0.237	0.057	2.75231e-09	chr16_30567077_30568728	ZNF688	2908	distal	chr16_30567077_30568728	ZNF688
1.92848e-14	0.411875	0.237	0.057	2.75231e-09	chr16_30567077_30568728	ZNF688	2908	distal	chr16_30567077_30568728	ZNF689
1.92848e-14	0.411875	0.237	0.057	2.75231e-09	chr16_30567077_30568728	ZNF688	2908	distal	chr16_30567077_30568728	ZNF747
1.92848e-14	0.411875	0.237	0.057	2.75231e-09	chr16_30567077_30568728	ZNF688	2908	distal	chr16_30567077_30568728	ZNF764
1.92848e-14	0.411875	0.237	0.057	2.75231e-09	chr16_30567077_30568728	ZNF688	2908	distal	chr16_30567077_30568728	ZNF768
1.92848e-14	0.411875	0.237	0.057	2.75231e-09	chr16_30567077_30568728	ZNF688	2908	distal	chr16_30567077_30568728	ZNF771
1.92848e-14	0.411875	0.237	0.057	2.75231e-09	chr16_30567077_30568728	ZNF688	2908	distal	chr16_30567077_30568728	ZNF785
1.7901e-18	0.411862	0.299	0.075	2.55481e-13	chr14_22369979_22371435	TRAV41	49792	distal	chr14_22369979_22371435	NA
7.00398e-14	0.41165	0.204	0.056	9.996e-09	chr19_7550905_7551809	PNPLA6	15200	distal	chr19_7550905_7551809	ARHGEF18
7.00398e-14	0.41165	0.204	0.056	9.996e-09	chr19_7550905_7551809	PNPLA6	15200	distal	chr19_7550905_7551809	CAMSAP3
7.00398e-14	0.41165	0.204	0.056	9.996e-09	chr19_7550905_7551809	PNPLA6	15200	distal	chr19_7550905_7551809	CD209
7.00398e-14	0.41165	0.204	0.056	9.996e-09	chr19_7550905_7551809	PNPLA6	15200	distal	chr19_7550905_7551809	FCER2
7.00398e-14	0.41165	0.204	0.056	9.996e-09	chr19_7550905_7551809	PNPLA6	15200	distal	chr19_7550905_7551809	MCOLN1
7.00398e-14	0.41165	0.204	0.056	9.996e-09	chr19_7550905_7551809	PNPLA6	15200	distal	chr19_7550905_7551809	PCP2
7.00398e-14	0.41165	0.204	0.056	9.996e-09	chr19_7550905_7551809	PNPLA6	15200	distal	chr19_7550905_7551809	PET100
7.00398e-14	0.41165	0.204	0.056	9.996e-09	chr19_7550905_7551809	PNPLA6	15200	distal	chr19_7550905_7551809	PEX11G
7.00398e-14	0.41165	0.204	0.056	9.996e-09	chr19_7550905_7551809	PNPLA6	15200	distal	chr19_7550905_7551809	PNPLA6
7.00398e-14	0.41165	0.204	0.056	9.996e-09	chr19_7550905_7551809	PNPLA6	15200	distal	chr19_7550905_7551809	RETN
7.00398e-14	0.41165	0.204	0.056	9.996e-09	chr19_7550905_7551809	PNPLA6	15200	distal	chr19_7550905_7551809	STXBP2
7.00398e-14	0.41165	0.204	0.056	9.996e-09	chr19_7550905_7551809	PNPLA6	15200	distal	chr19_7550905_7551809	TRAPPC5
7.00398e-14	0.41165	0.204	0.056	9.996e-09	chr19_7550905_7551809	PNPLA6	15200	distal	chr19_7550905_7551809	XAB2
7.00398e-14	0.41165	0.204	0.056	9.996e-09	chr19_7550905_7551809	PNPLA6	15200	distal	chr19_7550905_7551809	ZNF358
9.15329e-16	0.411028	0.208	0.053	1.30635e-10	chr13_32253860_32255367	ZAR1L	56588	distal	chr13_32253860_32255367	NA
1.65012e-16	0.41062	0.243	0.06	2.35503e-11	chr16_23145016_23146106	USP31	3165	distal	chr16_23145016_23146106	NA
1.36737e-16	0.410358	0.201	0.037	1.9515e-11	chr8_85835839_85837317			intergenic	chr8_85835839_85837317	NA
9.11816e-21	0.409925	0.248	0.054	1.30133e-15	chr17_81480149_81481974	ACTG1	30782	distal	chr17_81480149_81481974	ACTG1
9.11816e-21	0.409925	0.248	0.054	1.30133e-15	chr17_81480149_81481974	ACTG1	30782	distal	chr17_81480149_81481974	ALYREF
9.11816e-21	0.409925	0.248	0.054	1.30133e-15	chr17_81480149_81481974	ACTG1	30782	distal	chr17_81480149_81481974	ARHGDIA
9.11816e-21	0.409925	0.248	0.054	1.30133e-15	chr17_81480149_81481974	ACTG1	30782	distal	chr17_81480149_81481974	ARL16
9.11816e-21	0.409925	0.248	0.054	1.30133e-15	chr17_81480149_81481974	ACTG1	30782	distal	chr17_81480149_81481974	BAHCC1
9.11816e-21	0.409925	0.248	0.054	1.30133e-15	chr17_81480149_81481974	ACTG1	30782	distal	chr17_81480149_81481974	CCDC137
9.11816e-21	0.409925	0.248	0.054	1.30133e-15	chr17_81480149_81481974	ACTG1	30782	distal	chr17_81480149_81481974	CEP131
9.11816e-21	0.409925	0.248	0.054	1.30133e-15	chr17_81480149_81481974	ACTG1	30782	distal	chr17_81480149_81481974	FSCN2
9.11816e-21	0.409925	0.248	0.054	1.30133e-15	chr17_81480149_81481974	ACTG1	30782	distal	chr17_81480149_81481974	HGS
9.11816e-21	0.409925	0.248	0.054	1.30133e-15	chr17_81480149_81481974	ACTG1	30782	distal	chr17_81480149_81481974	LRRC45
9.11816e-21	0.409925	0.248	0.054	1.30133e-15	chr17_81480149_81481974	ACTG1	30782	distal	chr17_81480149_81481974	MRPL12
9.11816e-21	0.409925	0.248	0.054	1.30133e-15	chr17_81480149_81481974	ACTG1	30782	distal	chr17_81480149_81481974	NPLOC4
9.11816e-21	0.409925	0.248	0.054	1.30133e-15	chr17_81480149_81481974	ACTG1	30782	distal	chr17_81480149_81481974	OXLD1
9.11816e-21	0.409925	0.248	0.054	1.30133e-15	chr17_81480149_81481974	ACTG1	30782	distal	chr17_81480149_81481974	P4HB
9.11816e-21	0.409925	0.248	0.054	1.30133e-15	chr17_81480149_81481974	ACTG1	30782	distal	chr17_81480149_81481974	SLC25A10
9.11816e-21	0.409925	0.248	0.054	1.30133e-15	chr17_81480149_81481974	ACTG1	30782	distal	chr17_81480149_81481974	SLC38A10
9.11816e-21	0.409925	0.248	0.054	1.30133e-15	chr17_81480149_81481974	ACTG1	30782	distal	chr17_81480149_81481974	TMEM105
9.11816e-21	0.409925	0.248	0.054	1.30133e-15	chr17_81480149_81481974	ACTG1	30782	distal	chr17_81480149_81481974	TSPAN10
6.48396e-12	0.409832	0.217	0.054	9.25384e-07	chr15_98154734_98155403	ARRDC4	194037	distal	chr15_98154734_98155403	ARRDC4
5.00065e-22	0.409701	0.279	0.061	7.13688e-17	chr2_218879542_218881312	WNT10A	0	promoter	chr2_218879542_218881312	ABCB6
5.00065e-22	0.409701	0.279	0.061	7.13688e-17	chr2_218879542_218881312	WNT10A	0	promoter	chr2_218879542_218881312	ATG9A
5.00065e-22	0.409701	0.279	0.061	7.13688e-17	chr2_218879542_218881312	WNT10A	0	promoter	chr2_218879542_218881312	CDK5R2
5.00065e-22	0.409701	0.279	0.061	7.13688e-17	chr2_218879542_218881312	WNT10A	0	promoter	chr2_218879542_218881312	FEV
5.00065e-22	0.409701	0.279	0.061	7.13688e-17	chr2_218879542_218881312	WNT10A	0	promoter	chr2_218879542_218881312	PRKAG3
5.00065e-22	0.409701	0.279	0.061	7.13688e-17	chr2_218879542_218881312	WNT10A	0	promoter	chr2_218879542_218881312	TTLL4
5.00065e-22	0.409701	0.279	0.061	7.13688e-17	chr2_218879542_218881312	WNT10A	0	promoter	chr2_218879542_218881312	WNT10A
5.00065e-22	0.409701	0.279	0.061	7.13688e-17	chr2_218879542_218881312	WNT10A	0	promoter	chr2_218879542_218881312	WNT6
5.676e-18	0.40956	0.295	0.076	8.10074e-13	chr18_24026326_24027827	TTC39C	9693	distal	chr18_24026326_24027827	NA
3.96123e-21	0.409422	0.332	0.094	5.65343e-16	chr9_20319479_20320440	MLLT3	62030	distal	chr9_20319479_20320440	NA
7.04737e-25	0.40919	0.354	0.095	1.00579e-19	chr16_23423235_23425043	COG7	28138	distal	chr16_23423235_23425043	NA
8.96434e-18	0.408481	0.265	0.066	1.27938e-12	chr20_45114241_45116267	WFDC5	0	promoter	chr20_45114241_45116267	KCNS1
8.96434e-18	0.408481	0.265	0.066	1.27938e-12	chr20_45114241_45116267	WFDC5	0	promoter	chr20_45114241_45116267	MATN4
8.96434e-18	0.408481	0.265	0.066	1.27938e-12	chr20_45114241_45116267	WFDC5	0	promoter	chr20_45114241_45116267	PABPC1L
8.96434e-18	0.408481	0.265	0.066	1.27938e-12	chr20_45114241_45116267	WFDC5	0	promoter	chr20_45114241_45116267	PI3
8.96434e-18	0.408481	0.265	0.066	1.27938e-12	chr20_45114241_45116267	WFDC5	0	promoter	chr20_45114241_45116267	RBPJL
8.96434e-18	0.408481	0.265	0.066	1.27938e-12	chr20_45114241_45116267	WFDC5	0	promoter	chr20_45114241_45116267	SEMG1
8.96434e-18	0.408481	0.265	0.066	1.27938e-12	chr20_45114241_45116267	WFDC5	0	promoter	chr20_45114241_45116267	SEMG2
8.96434e-18	0.408481	0.265	0.066	1.27938e-12	chr20_45114241_45116267	WFDC5	0	promoter	chr20_45114241_45116267	SLPI
8.96434e-18	0.408481	0.265	0.066	1.27938e-12	chr20_45114241_45116267	WFDC5	0	promoter	chr20_45114241_45116267	SYS1
8.96434e-18	0.408481	0.265	0.066	1.27938e-12	chr20_45114241_45116267	WFDC5	0	promoter	chr20_45114241_45116267	TOMM34
8.96434e-18	0.408481	0.265	0.066	1.27938e-12	chr20_45114241_45116267	WFDC5	0	promoter	chr20_45114241_45116267	WFDC12
8.96434e-18	0.408481	0.265	0.066	1.27938e-12	chr20_45114241_45116267	WFDC5	0	promoter	chr20_45114241_45116267	WFDC5
1.43568e-29	0.408229	0.445	0.13	2.04899e-24	chr1_43021377_43022654	SLC2A1	-62201	distal	chr1_43021377_43022654	NA
7.45078e-43	0.408071	0.484	0.143	1.06337e-37	chr19_18435466_18442188	ISYNA1	0	promoter	chr19_18435466_18442188	NA
5.84128e-22	0.407928	0.302	0.069	8.33662e-17	chr5_96613964_96615614	CAST	-46459	distal	chr5_96613964_96615614	NA
1.09937e-15	0.407493	0.223	0.057	1.56901e-10	chr4_76688710_76689939	SHROOM3	49194	distal	chr4_76688710_76689939	NA
3.07262e-20	0.407199	0.236	0.053	4.38521e-15	chr15_101201249_101202010	CHSY1	49923	distal	chr15_101201249_101202010	ASB7
3.07262e-20	0.407199	0.236	0.053	4.38521e-15	chr15_101201249_101202010	CHSY1	49923	distal	chr15_101201249_101202010	CHSY1
3.07262e-20	0.407199	0.236	0.053	4.38521e-15	chr15_101201249_101202010	CHSY1	49923	distal	chr15_101201249_101202010	LRRK1
3.07262e-20	0.407199	0.236	0.053	4.38521e-15	chr15_101201249_101202010	CHSY1	49923	distal	chr15_101201249_101202010	PCSK6
3.07262e-20	0.407199	0.236	0.053	4.38521e-15	chr15_101201249_101202010	CHSY1	49923	distal	chr15_101201249_101202010	SNRPA1
1.08554e-25	0.407194	0.345	0.09	1.54927e-20	chr3_134381646_134382424	AMOTL2	-6167	distal	chr3_134381646_134382424	NA
1.56816e-16	0.407135	0.27	0.067	2.23806e-11	chr3_133422493_133424028	BFSP2	22499	distal	chr3_133422493_133424028	NA
9.89652e-15	0.40711	0.211	0.046	1.41242e-09	chrX_2703680_2704595	CD99	12320	distal	chrX_2703680_2704595	NA
1.6637e-19	0.406172	0.232	0.047	2.37442e-14	chr22_45317436_45318826	FAM118A	7313	distal	chr22_45317436_45318826	NA
2.9898e-22	0.406004	0.294	0.066	4.26701e-17	chr3_186097447_186099814	ETV5	8862	distal	chr3_186097447_186099814	NA
4.97002e-13	0.40587	0.209	0.058	7.09316e-08	chr7_96920771_96922202	DLX6	-83346	distal	chr7_96920771_96922202	DLX5
4.97002e-13	0.40587	0.209	0.058	7.09316e-08	chr7_96920771_96922202	DLX6	-83346	distal	chr7_96920771_96922202	DLX6
4.73195e-31	0.405823	0.459	0.141	6.7534e-26	chr8_102756476_102759352	KLF10	-100574	distal	chr8_102756476_102759352	NA
6.33578e-31	0.40572	0.407	0.112	9.04236e-26	chr7_24755028_24758249	DFNA5	0	promoter	chr7_24755028_24758249	DFNA5
6.33578e-31	0.40572	0.407	0.112	9.04236e-26	chr7_24755028_24758249	DFNA5	0	promoter	chr7_24755028_24758249	MPP6
6.33578e-31	0.40572	0.407	0.112	9.04236e-26	chr7_24755028_24758249	DFNA5	0	promoter	chr7_24755028_24758249	OSBPL3
1.247e-15	0.405227	0.288	0.074	1.7797e-10	chr17_44086507_44087488	G6PC3	15773	distal	chr17_44086507_44087488	NA
1.42827e-16	0.405094	0.236	0.061	2.03842e-11	chr6_32148279_32149482	PRRT1	2471	distal	chr6_32148279_32149482	NA
9.74754e-17	0.405059	0.283	0.071	1.39116e-11	chr10_124653815_124655706	FAM53B	87265	distal	chr10_124653815_124655706	NA
8.09251e-15	0.404996	0.232	0.055	1.15495e-09	chr2_234203019_234203766	SPP2	152321	distal	chr2_234203019_234203766	NA
4.78751e-19	0.404781	0.299	0.081	6.83268e-14	chr12_32919220_32921872	PKP2	-22380	distal	chr12_32919220_32921872	PKP2
4.78751e-19	0.404781	0.299	0.081	6.83268e-14	chr12_32919220_32921872	PKP2	-22380	distal	chr12_32919220_32921872	YARS2
1.54747e-50	0.404395	0.385	0.07	2.20854e-45	chr12_52005817_52010885	GRASP	0	promoter	chr12_52005817_52010885	NA
2.64791e-25	0.404373	0.335	0.099	3.77907e-20	chr12_52903288_52905575	KRT8	1044	distal	chr12_52903288_52905575	NA
9.8324e-15	0.404034	0.292	0.089	1.40327e-09	chr6_74991476_74992396			intergenic	chr6_74991476_74992396	NA
5.9027e-11	0.403552	0.214	0.044	8.42427e-06	chr9_108609279_108610601			intergenic	chr9_108609279_108610601	ACTL7B
1.28796e-17	0.403456	0.282	0.07	1.83817e-12	chr5_132224798_132226104	P4HA2	1139	distal	chr5_132224798_132226104	CSF2
1.28796e-17	0.403456	0.282	0.07	1.83817e-12	chr5_132224798_132226104	P4HA2	1139	distal	chr5_132224798_132226104	IL3
1.28796e-17	0.403456	0.282	0.07	1.83817e-12	chr5_132224798_132226104	P4HA2	1139	distal	chr5_132224798_132226104	P4HA2
1.28796e-17	0.403456	0.282	0.07	1.83817e-12	chr5_132224798_132226104	P4HA2	1139	distal	chr5_132224798_132226104	PDLIM4
1.28796e-17	0.403456	0.282	0.07	1.83817e-12	chr5_132224798_132226104	P4HA2	1139	distal	chr5_132224798_132226104	RAD50
1.28796e-17	0.403456	0.282	0.07	1.83817e-12	chr5_132224798_132226104	P4HA2	1139	distal	chr5_132224798_132226104	RAPGEF6
1.28796e-17	0.403456	0.282	0.07	1.83817e-12	chr5_132224798_132226104	P4HA2	1139	distal	chr5_132224798_132226104	SLC22A4
1.28796e-17	0.403456	0.282	0.07	1.83817e-12	chr5_132224798_132226104	P4HA2	1139	distal	chr5_132224798_132226104	SLC22A5
3.49715e-18	0.40332	0.302	0.079	4.9911e-13	chr6_18487879_18489334	RNF144B	100530	distal	chr6_18487879_18489334	NA
3.64302e-13	0.403071	0.245	0.06	5.19928e-08	chr2_67489264_67490716	ETAA1	91941	distal	chr2_67489264_67490716	NA
1.30684e-10	0.403014	0.202	0.054	1.86511e-05	chr2_17416844_17417557	RAD51AP2	100883	distal	chr2_17416844_17417557	NA
1.83499e-17	0.402931	0.283	0.073	2.61888e-12	chr17_28505510_28506707	FOXN1	0	promoter	chr17_28505510_28506707	ALDOC
1.83499e-17	0.402931	0.283	0.073	2.61888e-12	chr17_28505510_28506707	FOXN1	0	promoter	chr17_28505510_28506707	FOXN1
1.83499e-17	0.402931	0.283	0.073	2.61888e-12	chr17_28505510_28506707	FOXN1	0	promoter	chr17_28505510_28506707	NEK8
1.83499e-17	0.402931	0.283	0.073	2.61888e-12	chr17_28505510_28506707	FOXN1	0	promoter	chr17_28505510_28506707	PIGS
1.83499e-17	0.402931	0.283	0.073	2.61888e-12	chr17_28505510_28506707	FOXN1	0	promoter	chr17_28505510_28506707	PROCA1
1.83499e-17	0.402931	0.283	0.073	2.61888e-12	chr17_28505510_28506707	FOXN1	0	promoter	chr17_28505510_28506707	SARM1
1.83499e-17	0.402931	0.283	0.073	2.61888e-12	chr17_28505510_28506707	FOXN1	0	promoter	chr17_28505510_28506707	SLC13A2
1.83499e-17	0.402931	0.283	0.073	2.61888e-12	chr17_28505510_28506707	FOXN1	0	promoter	chr17_28505510_28506707	SLC46A1
1.83499e-17	0.402931	0.283	0.073	2.61888e-12	chr17_28505510_28506707	FOXN1	0	promoter	chr17_28505510_28506707	SPAG5
1.83499e-17	0.402931	0.283	0.073	2.61888e-12	chr17_28505510_28506707	FOXN1	0	promoter	chr17_28505510_28506707	TMEM199
1.83499e-17	0.402931	0.283	0.073	2.61888e-12	chr17_28505510_28506707	FOXN1	0	promoter	chr17_28505510_28506707	UNC119
1.83499e-17	0.402931	0.283	0.073	2.61888e-12	chr17_28505510_28506707	FOXN1	0	promoter	chr17_28505510_28506707	VTN
3.24549e-17	0.402915	0.273	0.073	4.63193e-12	chr6_113648423_113650919			intergenic	chr6_113648423_113650919	NA
1.00412e-14	0.402889	0.226	0.048	1.43307e-09	chr9_19155109_19157182	PLIN2	-27533	distal	chr9_19155109_19157182	NA
3.05286e-24	0.402854	0.32	0.07	4.35701e-19	chr20_19992861_19994323	NAA20	-22793	distal	chr20_19992861_19994323	NA
1.77032e-17	0.402436	0.255	0.055	2.52659e-12	chr1_185645556_185646869	HMCN1	-87682	distal	chr1_185645556_185646869	NA
5.53149e-17	0.402403	0.214	0.045	7.89449e-12	chr1_31700419_31701896	COL16A1	2424	distal	chr1_31700419_31701896	COL16A1
5.53149e-17	0.402403	0.214	0.045	7.89449e-12	chr1_31700419_31701896	COL16A1	2424	distal	chr1_31700419_31701896	HCRTR1
5.53149e-17	0.402403	0.214	0.045	7.89449e-12	chr1_31700419_31701896	COL16A1	2424	distal	chr1_31700419_31701896	KPNA6
5.53149e-17	0.402403	0.214	0.045	7.89449e-12	chr1_31700419_31701896	COL16A1	2424	distal	chr1_31700419_31701896	PEF1
5.53149e-17	0.402403	0.214	0.045	7.89449e-12	chr1_31700419_31701896	COL16A1	2424	distal	chr1_31700419_31701896	PTP4A2
5.53149e-17	0.402403	0.214	0.045	7.89449e-12	chr1_31700419_31701896	COL16A1	2424	distal	chr1_31700419_31701896	SPOCD1
5.53149e-17	0.402403	0.214	0.045	7.89449e-12	chr1_31700419_31701896	COL16A1	2424	distal	chr1_31700419_31701896	TINAGL1
4.6455e-17	0.402169	0.251	0.064	6.63001e-12	chr1_94647923_94649024	F3	-106123	distal	chr1_94647923_94649024	ABCD3
4.6455e-17	0.402169	0.251	0.064	6.63001e-12	chr1_94647923_94649024	F3	-106123	distal	chr1_94647923_94649024	F3
4.6455e-17	0.402169	0.251	0.064	6.63001e-12	chr1_94647923_94649024	F3	-106123	distal	chr1_94647923_94649024	SLC44A3
2.06353e-30	0.402059	0.385	0.099	2.94505e-25	chr2_27705664_27706914	SLC4A1AP	41776	distal	chr2_27705664_27706914	NA
1.26055e-12	0.401959	0.202	0.049	1.79905e-07	chr13_46595225_46596802	LRCH1	41966	distal	chr13_46595225_46596802	NA
1.53289e-16	0.401907	0.235	0.049	2.18772e-11	chr22_25153895_25155025	KIAA1671	42054	distal	chr22_25153895_25155025	NA
5.43427e-12	0.401862	0.227	0.055	7.75574e-07	chr1_85494823_85496046	DDAH1	-29683	distal	chr1_85494823_85496046	NA
3.50091e-23	0.401484	0.379	0.118	4.99646e-18	chr22_32050550_32051445	SLC5A1	7519	distal	chr22_32050550_32051445	C22orf24
3.50091e-23	0.401484	0.379	0.118	4.99646e-18	chr22_32050550_32051445	SLC5A1	7519	distal	chr22_32050550_32051445	DEPDC5
3.50091e-23	0.401484	0.379	0.118	4.99646e-18	chr22_32050550_32051445	SLC5A1	7519	distal	chr22_32050550_32051445	PRR14L
3.50091e-23	0.401484	0.379	0.118	4.99646e-18	chr22_32050550_32051445	SLC5A1	7519	distal	chr22_32050550_32051445	RFPL2
3.50091e-23	0.401484	0.379	0.118	4.99646e-18	chr22_32050550_32051445	SLC5A1	7519	distal	chr22_32050550_32051445	RTCB
3.50091e-23	0.401484	0.379	0.118	4.99646e-18	chr22_32050550_32051445	SLC5A1	7519	distal	chr22_32050550_32051445	SLC5A1
3.50091e-23	0.401484	0.379	0.118	4.99646e-18	chr22_32050550_32051445	SLC5A1	7519	distal	chr22_32050550_32051445	YWHAH
3.49957e-12	0.401469	0.224	0.057	4.99455e-07	chr2_17620150_17621328	VSNL1	78991	distal	chr2_17620150_17621328	NA
3.08445e-23	0.401267	0.33	0.088	4.4021e-18	chr12_57095639_57096988	NAB2	6546	distal	chr12_57095639_57096988	NA
4.81592e-16	0.400689	0.24	0.065	6.87323e-11	chr11_62921167_62924435	CHRM1	0	promoter	chr11_62921167_62924435	CHRM1
4.81592e-16	0.400689	0.24	0.065	6.87323e-11	chr11_62921167_62924435	CHRM1	0	promoter	chr11_62921167_62924435	MTA2
4.81592e-16	0.400689	0.24	0.065	6.87323e-11	chr11_62921167_62924435	CHRM1	0	promoter	chr11_62921167_62924435	SLC22A6
4.81592e-16	0.400689	0.24	0.065	6.87323e-11	chr11_62921167_62924435	CHRM1	0	promoter	chr11_62921167_62924435	SLC3A2
4.81592e-16	0.400689	0.24	0.065	6.87323e-11	chr11_62921167_62924435	CHRM1	0	promoter	chr11_62921167_62924435	STX5
4.81592e-16	0.400689	0.24	0.065	6.87323e-11	chr11_62921167_62924435	CHRM1	0	promoter	chr11_62921167_62924435	UBXN1
4.81592e-16	0.400689	0.24	0.065	6.87323e-11	chr11_62921167_62924435	CHRM1	0	promoter	chr11_62921167_62924435	WDR74
3.8603e-14	0.400485	0.249	0.064	5.50939e-09	chr12_95608152_95609014	USP44	-56662	distal	chr12_95608152_95609014	NA
6.65998e-17	0.400426	0.232	0.048	9.50506e-12	chr20_44572501_44573624	PKIG	-8925	distal	chr20_44572501_44573624	NA
3.61114e-24	0.400419	0.296	0.071	5.15378e-19	chr17_19726431_19728839	SLC47A2	-9701	distal	chr17_19726431_19728839	AKAP10
3.61114e-24	0.400419	0.296	0.071	5.15378e-19	chr17_19726431_19728839	SLC47A2	-9701	distal	chr17_19726431_19728839	ALDH3A1
3.61114e-24	0.400419	0.296	0.071	5.15378e-19	chr17_19726431_19728839	SLC47A2	-9701	distal	chr17_19726431_19728839	ALDH3A2
3.61114e-24	0.400419	0.296	0.071	5.15378e-19	chr17_19726431_19728839	SLC47A2	-9701	distal	chr17_19726431_19728839	SLC47A2
3.61114e-24	0.400419	0.296	0.071	5.15378e-19	chr17_19726431_19728839	SLC47A2	-9701	distal	chr17_19726431_19728839	ULK2
1.88913e-15	0.399915	0.232	0.066	2.69614e-10	chr16_89201111_89202369	SLC22A31	0	promoter	chr16_89201111_89202369	NA
2.15456e-34	0.399815	0.367	0.083	3.07496e-29	chr2_55419110_55420724	CCDC88A	0	promoter	chr2_55419110_55420724	NA
1.24087e-21	0.399337	0.254	0.054	1.77096e-16	chr12_130160911_130163584	FZD10	0	promoter	chr12_130160911_130163584	NA
5.65059e-19	0.399156	0.236	0.048	8.06447e-14	chr6_125946105_125946842	HINT3	-9939	distal	chr6_125946105_125946842	HEY2
5.65059e-19	0.399156	0.236	0.048	8.06447e-14	chr6_125946105_125946842	HINT3	-9939	distal	chr6_125946105_125946842	HINT3
5.65059e-19	0.399156	0.236	0.048	8.06447e-14	chr6_125946105_125946842	HINT3	-9939	distal	chr6_125946105_125946842	NCOA7
5.65059e-19	0.399156	0.236	0.048	8.06447e-14	chr6_125946105_125946842	HINT3	-9939	distal	chr6_125946105_125946842	TRMT11
1.00978e-14	0.399097	0.232	0.052	1.44115e-09	chr16_2992406_2993224	LA16c-380H5.3	4151	distal	chr16_2992406_2993224	NA
3.4287e-17	0.399047	0.304	0.079	4.89341e-12	chr16_74888153_74888998	WDR59	95829	distal	chr16_74888153_74888998	NA
1.43081e-16	0.398832	0.201	0.039	2.04203e-11	chr1_161305555_161306784	MPZ	688	distal	chr1_161305555_161306784	NA
3.44355e-13	0.398804	0.237	0.071	4.9146e-08	chr7_70709875_70710692	AUTS2	11309	distal	chr7_70709875_70710692	NA
7.53303e-31	0.39803	0.335	0.074	1.07511e-25	chr4_121070225_121073359	NDNF	0	promoter	chr4_121070225_121073359	NA
2.5939e-19	0.397593	0.227	0.048	3.70199e-14	chr19_13001409_13004800	NFIX	5572	distal	chr19_13001409_13004800	BEST2
2.5939e-19	0.397593	0.227	0.048	3.70199e-14	chr19_13001409_13004800	NFIX	5572	distal	chr19_13001409_13004800	CALR
2.5939e-19	0.397593	0.227	0.048	3.70199e-14	chr19_13001409_13004800	NFIX	5572	distal	chr19_13001409_13004800	DAND5
2.5939e-19	0.397593	0.227	0.048	3.70199e-14	chr19_13001409_13004800	NFIX	5572	distal	chr19_13001409_13004800	FARSA
2.5939e-19	0.397593	0.227	0.048	3.70199e-14	chr19_13001409_13004800	NFIX	5572	distal	chr19_13001409_13004800	GADD45GIP1
2.5939e-19	0.397593	0.227	0.048	3.70199e-14	chr19_13001409_13004800	NFIX	5572	distal	chr19_13001409_13004800	GCDH
2.5939e-19	0.397593	0.227	0.048	3.70199e-14	chr19_13001409_13004800	NFIX	5572	distal	chr19_13001409_13004800	IER2
2.5939e-19	0.397593	0.227	0.048	3.70199e-14	chr19_13001409_13004800	NFIX	5572	distal	chr19_13001409_13004800	KLF1
2.5939e-19	0.397593	0.227	0.048	3.70199e-14	chr19_13001409_13004800	NFIX	5572	distal	chr19_13001409_13004800	LYL1
2.5939e-19	0.397593	0.227	0.048	3.70199e-14	chr19_13001409_13004800	NFIX	5572	distal	chr19_13001409_13004800	MAN2B1
2.5939e-19	0.397593	0.227	0.048	3.70199e-14	chr19_13001409_13004800	NFIX	5572	distal	chr19_13001409_13004800	MAST1
2.5939e-19	0.397593	0.227	0.048	3.70199e-14	chr19_13001409_13004800	NFIX	5572	distal	chr19_13001409_13004800	NACC1
2.5939e-19	0.397593	0.227	0.048	3.70199e-14	chr19_13001409_13004800	NFIX	5572	distal	chr19_13001409_13004800	NFIX
2.5939e-19	0.397593	0.227	0.048	3.70199e-14	chr19_13001409_13004800	NFIX	5572	distal	chr19_13001409_13004800	PRDX2
2.5939e-19	0.397593	0.227	0.048	3.70199e-14	chr19_13001409_13004800	NFIX	5572	distal	chr19_13001409_13004800	RAD23A
2.5939e-19	0.397593	0.227	0.048	3.70199e-14	chr19_13001409_13004800	NFIX	5572	distal	chr19_13001409_13004800	RNASEH2A
2.5939e-19	0.397593	0.227	0.048	3.70199e-14	chr19_13001409_13004800	NFIX	5572	distal	chr19_13001409_13004800	RTBDN
2.5939e-19	0.397593	0.227	0.048	3.70199e-14	chr19_13001409_13004800	NFIX	5572	distal	chr19_13001409_13004800	STX10
2.5939e-19	0.397593	0.227	0.048	3.70199e-14	chr19_13001409_13004800	NFIX	5572	distal	chr19_13001409_13004800	SYCE2
2.5939e-19	0.397593	0.227	0.048	3.70199e-14	chr19_13001409_13004800	NFIX	5572	distal	chr19_13001409_13004800	TNPO2
2.5939e-19	0.397593	0.227	0.048	3.70199e-14	chr19_13001409_13004800	NFIX	5572	distal	chr19_13001409_13004800	TRMT1
1.70858e-17	0.397103	0.273	0.07	2.43846e-12	chr21_37763169_37765978	KCNJ6	150469	distal	chr21_37763169_37765978	NA
5.7459e-18	0.396908	0.308	0.096	8.20049e-13	chr1_201298391_201300705	PKP1	14689	distal	chr1_201298391_201300705	NA
7.04971e-14	0.396658	0.224	0.053	1.00613e-08	chr13_73610527_73611496			intergenic	chr13_73610527_73611496	NA
3.35987e-12	0.396436	0.208	0.054	4.79517e-07	chr4_169152982_169154314	SH3RF1	116792	distal	chr4_169152982_169154314	NA
9.88879e-20	0.396432	0.291	0.074	1.41132e-14	chr11_66408274_66409334	NPAS4	-11670	distal	chr11_66408274_66409334	NA
3.58924e-27	0.396017	0.36	0.097	5.12253e-22	chr19_41218419_41220796	AXL	0	promoter	chr19_41218419_41220796	NA
1.12767e-14	0.395749	0.248	0.065	1.6094e-09	chr22_19129618_19130436	TSSK2	-372	promoter	chr22_19129618_19130436	NA
3.27509e-12	0.395384	0.242	0.069	4.67417e-07	chr6_134502712_134504436	SGK1	-184654	distal	chr6_134502712_134504436	NA
1.0608e-24	0.394812	0.314	0.071	1.51396e-19	chr2_217992976_217996936	TNS1	13486	distal	chr2_217992976_217996936	AAMP
1.0608e-24	0.394812	0.314	0.071	1.51396e-19	chr2_217992976_217996936	TNS1	13486	distal	chr2_217992976_217996936	ARPC2
1.0608e-24	0.394812	0.314	0.071	1.51396e-19	chr2_217992976_217996936	TNS1	13486	distal	chr2_217992976_217996936	CTDSP1
1.0608e-24	0.394812	0.314	0.071	1.51396e-19	chr2_217992976_217996936	TNS1	13486	distal	chr2_217992976_217996936	CXCR1
1.0608e-24	0.394812	0.314	0.071	1.51396e-19	chr2_217992976_217996936	TNS1	13486	distal	chr2_217992976_217996936	PNKD
1.0608e-24	0.394812	0.314	0.071	1.51396e-19	chr2_217992976_217996936	TNS1	13486	distal	chr2_217992976_217996936	RUFY4
1.0608e-24	0.394812	0.314	0.071	1.51396e-19	chr2_217992976_217996936	TNS1	13486	distal	chr2_217992976_217996936	STK36
1.0608e-24	0.394812	0.314	0.071	1.51396e-19	chr2_217992976_217996936	TNS1	13486	distal	chr2_217992976_217996936	TMBIM1
1.0608e-24	0.394812	0.314	0.071	1.51396e-19	chr2_217992976_217996936	TNS1	13486	distal	chr2_217992976_217996936	TNS1
1.47757e-22	0.394738	0.237	0.045	2.10878e-17	chr11_120324884_120325935	TMEM136	0	promoter	chr11_120324884_120325935	NA
7.87195e-26	0.394618	0.32	0.079	1.12348e-20	chr6_107488604_107491685	SOBP	0	promoter	chr6_107488604_107491685	PDSS2
7.87195e-26	0.394618	0.32	0.079	1.12348e-20	chr6_107488604_107491685	SOBP	0	promoter	chr6_107488604_107491685	SOBP
3.50107e-20	0.394458	0.289	0.07	4.9967e-15	chr1_27521391_27523470	WASF2	-31233	distal	chr1_27521391_27523470	AHDC1
3.50107e-20	0.394458	0.289	0.07	4.9967e-15	chr1_27521391_27523470	WASF2	-31233	distal	chr1_27521391_27523470	CD164L2
3.50107e-20	0.394458	0.289	0.07	4.9967e-15	chr1_27521391_27523470	WASF2	-31233	distal	chr1_27521391_27523470	FAM76A
3.50107e-20	0.394458	0.289	0.07	4.9967e-15	chr1_27521391_27523470	WASF2	-31233	distal	chr1_27521391_27523470	FCN3
3.50107e-20	0.394458	0.289	0.07	4.9967e-15	chr1_27521391_27523470	WASF2	-31233	distal	chr1_27521391_27523470	FGR
3.50107e-20	0.394458	0.289	0.07	4.9967e-15	chr1_27521391_27523470	WASF2	-31233	distal	chr1_27521391_27523470	GPR3
3.50107e-20	0.394458	0.289	0.07	4.9967e-15	chr1_27521391_27523470	WASF2	-31233	distal	chr1_27521391_27523470	IFI6
3.50107e-20	0.394458	0.289	0.07	4.9967e-15	chr1_27521391_27523470	WASF2	-31233	distal	chr1_27521391_27523470	MAP3K6
3.50107e-20	0.394458	0.289	0.07	4.9967e-15	chr1_27521391_27523470	WASF2	-31233	distal	chr1_27521391_27523470	PPP1R8
3.50107e-20	0.394458	0.289	0.07	4.9967e-15	chr1_27521391_27523470	WASF2	-31233	distal	chr1_27521391_27523470	STX12
3.50107e-20	0.394458	0.289	0.07	4.9967e-15	chr1_27521391_27523470	WASF2	-31233	distal	chr1_27521391_27523470	SYTL1
3.50107e-20	0.394458	0.289	0.07	4.9967e-15	chr1_27521391_27523470	WASF2	-31233	distal	chr1_27521391_27523470	TMEM222
3.50107e-20	0.394458	0.289	0.07	4.9967e-15	chr1_27521391_27523470	WASF2	-31233	distal	chr1_27521391_27523470	WASF2
3.50107e-20	0.394458	0.289	0.07	4.9967e-15	chr1_27521391_27523470	WASF2	-31233	distal	chr1_27521391_27523470	WDTC1
8.04906e-17	0.39444	0.211	0.038	1.14875e-11	chr17_42097679_42099023	ZNF385C	0	promoter	chr17_42097679_42099023	NA
2.19265e-15	0.394391	0.258	0.063	3.12933e-10	chr16_82626721_82628586	CDH13	0	promoter	chr16_82626721_82628586	CDH13
2.19265e-15	0.394391	0.258	0.063	3.12933e-10	chr16_82626721_82628586	CDH13	0	promoter	chr16_82626721_82628586	SDR42E1
3.38411e-25	0.394074	0.378	0.121	4.82976e-20	chr12_53067737_53072336	SPRYD3	7042	distal	chr12_53067737_53072336	NA
8.64961e-34	0.393731	0.333	0.061	1.23446e-28	chr11_57424556_57428101	SLC43A3	0	promoter	chr11_57424556_57428101	NA
1.11255e-42	0.393454	0.426	0.104	1.58782e-37	chr17_65558941_65562323	AXIN2	0	promoter	chr17_65558941_65562323	NA
2.01799e-27	0.393252	0.311	0.07	2.88006e-22	chr19_6065668_6067638	RFX2	-16436	distal	chr19_6065668_6067638	ACER1
2.01799e-27	0.393252	0.311	0.07	2.88006e-22	chr19_6065668_6067638	RFX2	-16436	distal	chr19_6065668_6067638	ACSBG2
2.01799e-27	0.393252	0.311	0.07	2.88006e-22	chr19_6065668_6067638	RFX2	-16436	distal	chr19_6065668_6067638	CAPS
2.01799e-27	0.393252	0.311	0.07	2.88006e-22	chr19_6065668_6067638	RFX2	-16436	distal	chr19_6065668_6067638	CLPP
2.01799e-27	0.393252	0.311	0.07	2.88006e-22	chr19_6065668_6067638	RFX2	-16436	distal	chr19_6065668_6067638	DUS3L
2.01799e-27	0.393252	0.311	0.07	2.88006e-22	chr19_6065668_6067638	RFX2	-16436	distal	chr19_6065668_6067638	FUT3
2.01799e-27	0.393252	0.311	0.07	2.88006e-22	chr19_6065668_6067638	RFX2	-16436	distal	chr19_6065668_6067638	FUT5
2.01799e-27	0.393252	0.311	0.07	2.88006e-22	chr19_6065668_6067638	RFX2	-16436	distal	chr19_6065668_6067638	GTF2F1
2.01799e-27	0.393252	0.311	0.07	2.88006e-22	chr19_6065668_6067638	RFX2	-16436	distal	chr19_6065668_6067638	LONP1
2.01799e-27	0.393252	0.311	0.07	2.88006e-22	chr19_6065668_6067638	RFX2	-16436	distal	chr19_6065668_6067638	MLLT1
2.01799e-27	0.393252	0.311	0.07	2.88006e-22	chr19_6065668_6067638	RFX2	-16436	distal	chr19_6065668_6067638	NDUFA11
2.01799e-27	0.393252	0.311	0.07	2.88006e-22	chr19_6065668_6067638	RFX2	-16436	distal	chr19_6065668_6067638	NRTN
2.01799e-27	0.393252	0.311	0.07	2.88006e-22	chr19_6065668_6067638	RFX2	-16436	distal	chr19_6065668_6067638	RANBP3
2.01799e-27	0.393252	0.311	0.07	2.88006e-22	chr19_6065668_6067638	RFX2	-16436	distal	chr19_6065668_6067638	RFX2
2.01799e-27	0.393252	0.311	0.07	2.88006e-22	chr19_6065668_6067638	RFX2	-16436	distal	chr19_6065668_6067638	VMAC
4.47638e-16	0.392838	0.211	0.048	6.38865e-11	chr10_97718200_97719298	MARVELD1	4477	distal	chr10_97718200_97719298	NA
2.54496e-28	0.39247	0.37	0.098	3.63214e-23	chr12_57460903_57463159	GLI1	753	distal	chr12_57460903_57463159	ARHGAP9
2.54496e-28	0.39247	0.37	0.098	3.63214e-23	chr12_57460903_57463159	GLI1	753	distal	chr12_57460903_57463159	ARHGEF25
2.54496e-28	0.39247	0.37	0.098	3.63214e-23	chr12_57460903_57463159	GLI1	753	distal	chr12_57460903_57463159	B4GALNT1
2.54496e-28	0.39247	0.37	0.098	3.63214e-23	chr12_57460903_57463159	GLI1	753	distal	chr12_57460903_57463159	DCTN2
2.54496e-28	0.39247	0.37	0.098	3.63214e-23	chr12_57460903_57463159	GLI1	753	distal	chr12_57460903_57463159	DDIT3
2.54496e-28	0.39247	0.37	0.098	3.63214e-23	chr12_57460903_57463159	GLI1	753	distal	chr12_57460903_57463159	DTX3
2.54496e-28	0.39247	0.37	0.098	3.63214e-23	chr12_57460903_57463159	GLI1	753	distal	chr12_57460903_57463159	INHBC
2.54496e-28	0.39247	0.37	0.098	3.63214e-23	chr12_57460903_57463159	GLI1	753	distal	chr12_57460903_57463159	INHBE
2.54496e-28	0.39247	0.37	0.098	3.63214e-23	chr12_57460903_57463159	GLI1	753	distal	chr12_57460903_57463159	KIF5A
2.54496e-28	0.39247	0.37	0.098	3.63214e-23	chr12_57460903_57463159	GLI1	753	distal	chr12_57460903_57463159	MARS
2.54496e-28	0.39247	0.37	0.098	3.63214e-23	chr12_57460903_57463159	GLI1	753	distal	chr12_57460903_57463159	MBD6
2.54496e-28	0.39247	0.37	0.098	3.63214e-23	chr12_57460903_57463159	GLI1	753	distal	chr12_57460903_57463159	NDUFA4L2
2.54496e-28	0.39247	0.37	0.098	3.63214e-23	chr12_57460903_57463159	GLI1	753	distal	chr12_57460903_57463159	NXPH4
2.54496e-28	0.39247	0.37	0.098	3.63214e-23	chr12_57460903_57463159	GLI1	753	distal	chr12_57460903_57463159	OS9
2.54496e-28	0.39247	0.37	0.098	3.63214e-23	chr12_57460903_57463159	GLI1	753	distal	chr12_57460903_57463159	PIP4K2C
2.54496e-28	0.39247	0.37	0.098	3.63214e-23	chr12_57460903_57463159	GLI1	753	distal	chr12_57460903_57463159	R3HDM2
2.54496e-28	0.39247	0.37	0.098	3.63214e-23	chr12_57460903_57463159	GLI1	753	distal	chr12_57460903_57463159	SHMT2
2.54496e-28	0.39247	0.37	0.098	3.63214e-23	chr12_57460903_57463159	GLI1	753	distal	chr12_57460903_57463159	SLC26A10
2.54496e-28	0.39247	0.37	0.098	3.63214e-23	chr12_57460903_57463159	GLI1	753	distal	chr12_57460903_57463159	TSPAN31
2.57065e-32	0.392361	0.45	0.129	3.6688e-27	chr12_116317923_116321342	MED13L	-40585	distal	chr12_116317923_116321342	NA
6.9512e-23	0.392019	0.323	0.084	9.92069e-18	chr21_42093732_42094638	UMODL1	22416	distal	chr21_42093732_42094638	NA
1.01532e-17	0.392007	0.235	0.059	1.44906e-12	chr19_7862174_7863603	PRR36	10777	distal	chr19_7862174_7863603	NA
5.009e-35	0.391928	0.437	0.106	7.14879e-30	chr1_234530928_234534724	TARBP1	-51825	distal	chr1_234530928_234534724	NA
5.20148e-11	0.391668	0.211	0.064	7.4235e-06	chr4_15990814_15992418	FGFBP2	-27578	distal	chr4_15990814_15992418	FGFBP2
5.20148e-11	0.391668	0.211	0.064	7.4235e-06	chr4_15990814_15992418	FGFBP2	-27578	distal	chr4_15990814_15992418	PROM1
5.20148e-11	0.391668	0.211	0.064	7.4235e-06	chr4_15990814_15992418	FGFBP2	-27578	distal	chr4_15990814_15992418	TAPT1
9.30768e-20	0.39154	0.354	0.113	1.32838e-14	chr10_80288773_80290397	MAT1A	0	promoter	chr10_80288773_80290397	NA
1.849e-19	0.391032	0.324	0.091	2.63887e-14	chr5_1973479_1975664	IRX4	-86243	distal	chr5_1973479_1975664	IRX4
2.31922e-17	0.390647	0.26	0.059	3.30997e-12	chr20_41475448_41476633	CHD6	22685	distal	chr20_41475448_41476633	NA
2.24374e-17	0.390411	0.285	0.059	3.20224e-12	chr2_25617936_25619255	DTNB	30968	distal	chr2_25617936_25619255	NA
1.61383e-22	0.390107	0.335	0.084	2.30325e-17	chr10_5466113_5468332	NET1	19503	distal	chr10_5466113_5468332	NA
2.16071e-18	0.389948	0.264	0.06	3.08374e-13	chr14_58636951_58638945	DACT1	0	promoter	chr14_58636951_58638945	NA
6.26875e-16	0.389487	0.257	0.071	8.9467e-11	chr11_126585501_126586456	ST3GAL4	179042	distal	chr11_126585501_126586456	NA
3.38705e-13	0.389233	0.202	0.048	4.83396e-08	chr18_35080345_35081164	MAPRE2	38696	distal	chr18_35080345_35081164	NA
1.38849e-23	0.388907	0.304	0.073	1.98164e-18	chr14_94128991_94130539	IFI27L2	0	promoter	chr14_94128991_94130539	NA
1.05637e-15	0.388859	0.255	0.072	1.50764e-10	chr8_42500967_42501754	SLC20A2	0	promoter	chr8_42500967_42501754	NA
4.50852e-13	0.388609	0.223	0.055	6.43452e-08	chr9_126956805_126958106	RALGPS1	-4119	distal	chr9_126956805_126958106	NA
3.81077e-13	0.388481	0.208	0.047	5.43869e-08	chr17_36978823_36980889	AATF	29949	distal	chr17_36978823_36980889	NA
7.15454e-13	0.388194	0.218	0.059	1.02109e-07	chr15_100596042_100597292	LINS1	4880	distal	chr15_100596042_100597292	NA
3.11031e-24	0.388035	0.299	0.079	4.439e-19	chr16_88802174_88805628	CDT1	0	promoter	chr16_88802174_88805628	NA
3.03583e-13	0.387859	0.24	0.063	4.33271e-08	chr22_46457282_46458219	CELSR1	78952	distal	chr22_46457282_46458219	CELSR1
9.92714e-41	0.387827	0.46	0.126	1.41679e-35	chr20_45910463_45912553	PLTP	0	promoter	chr20_45910463_45912553	NA
2.37553e-36	0.387693	0.444	0.12	3.39033e-31	chr16_423903_426948	RAB11FIP3	0	promoter	chr16_423903_426948	CAPN15
2.37553e-36	0.387693	0.444	0.12	3.39033e-31	chr16_423903_426948	RAB11FIP3	0	promoter	chr16_423903_426948	DECR2
2.37553e-36	0.387693	0.444	0.12	3.39033e-31	chr16_423903_426948	RAB11FIP3	0	promoter	chr16_423903_426948	NHLRC4
2.37553e-36	0.387693	0.444	0.12	3.39033e-31	chr16_423903_426948	RAB11FIP3	0	promoter	chr16_423903_426948	NME4
2.37553e-36	0.387693	0.444	0.12	3.39033e-31	chr16_423903_426948	RAB11FIP3	0	promoter	chr16_423903_426948	PIGQ
2.37553e-36	0.387693	0.444	0.12	3.39033e-31	chr16_423903_426948	RAB11FIP3	0	promoter	chr16_423903_426948	RGS11
2.37553e-36	0.387693	0.444	0.12	3.39033e-31	chr16_423903_426948	RAB11FIP3	0	promoter	chr16_423903_426948	TMEM8A
9.38912e-12	0.387635	0.227	0.059	1.34001e-06	chr8_8664522_8665684	CLDN23	-36254	distal	chr8_8664522_8665684	NA
7.19704e-25	0.387504	0.383	0.111	1.02716e-19	chr16_30927462_30928843	FBXL19	1813	distal	chr16_30927462_30928843	NA
7.80578e-17	0.387496	0.311	0.089	1.11403e-11	chr12_5503554_5504419	NTF3	9423	distal	chr12_5503554_5504419	NA
6.66841e-18	0.387413	0.274	0.063	9.51709e-13	chr10_33008654_33010863	ITGB1	-50445	distal	chr10_33008654_33010863	NA
1.20677e-48	0.387311	0.588	0.193	1.72229e-43	chr17_7914424_7917231	AC025335.1	0	promoter	chr17_7914424_7917231	AC129492.6
1.20677e-48	0.387311	0.588	0.193	1.72229e-43	chr17_7914424_7917231	AC025335.1	0	promoter	chr17_7914424_7917231	ALOX12B
1.20677e-48	0.387311	0.588	0.193	1.72229e-43	chr17_7914424_7917231	AC025335.1	0	promoter	chr17_7914424_7917231	ALOX15B
[truncated: 4,159 more rows]

## Sheet: Enriched motifs
motif	observed	background	percent.observed	percent.background	fold.enrichment	pvalue	motif.name
[truncated: 452 more rows]
