# Supplementary material for: A single cell atlas of human cornea that defines its development, limbal progenitor cells and their interactions with the immune cells
Source: Ocul Surf. 2021 Jul;21:279–98. doi: 10.1016/j.jtos.2021.03.010 (PMC8343164; doi:10.1016/j.jtos.2021.03.010)
Supplement: Multimedia component 4 [file mmc4.xlsx]

## Sheet: cluster 9 vs epithelial cluster
Upstream Regulator	Expr Log Ratio	Molecule Type	Predicted Activation State	Activation z-score	Flags	p-value of overlap	Target Molecules in Dataset	Mechanistic Network
TNF		cytokine	Activated	4.243	bias	7.46e-10	BMP2,CASP14,CDH3,CITED2,CXCL13,DUSP6,EDN1,IER2,LAMA3,MAT2A,MMP1,MMP10,MYC,NR4A2,PHLDA1,RPS3,TP63,TYMP,VCL	25 (18)
IL1B		cytokine	Activated	3.179	bias	2.32e-07	BMP2,CXCL13,EDN1,IER2,IFRD1,LAMA3,MMP1,MMP10,MYC,NR4A2,PHLDA1,TYMP	28 (19)
Vegf		group	Activated	2.78	bias	6.56e-06	BMP2,DUSP6,EDN1,MMP10,MYC,NR4A2,PGF,PHLDA1	11 (3)
RELA		transcription regulator	Activated	2.745	bias	1.77e-07	BMP2,CITED2,EDN1,IER2,MAT2A,MMP1,MYC,NR4A2,TP63	26 (16)
F2		peptidase	Activated	2.745	bias	5.41e-08	CXCL13,EDN1,ELL2,IER2,MMP1,MMP10,MYC,UBE2S	26 (14)
VEGFA		growth factor	Activated	2.58	bias	2.21e-06	BMP2,CITED2,DLL1,EDN1,MMP1,MMP10,NR4A2	21 (15)
IL6		cytokine	Activated	2.409	bias	0.00087	BMP2,CXCL13,DUSP6,MMP1,MMP10,MYC,PGF	23 (13)
IL17A		cytokine	Activated	2.391	bias	7.39e-07	CXCL13,HSPB8,MMP1,MYC,PGF,TP63,TYMP	13 (4)
TREM1		transmembrane receptor	Activated	2.236	bias	4.64e-05	EDN1,MMP1,MMP10,NR4A2,PHLDA1	17 (7)
PI3K (complex)		complex	Activated	2.219	bias	2.58e-05	MMP1,MMP10,MYC,NR4A2,TP63,TYMP	25 (18)
CHUK		kinase	Activated	2.213	bias	2.08e-07	BMP2,CXCL13,DUSP6,MAT2A,MMP10,MYC,TP63	24 (15)
ERK1/2		group	Activated	2.21	bias	0.000361	BMP2,EDN1,MMP1,MYC,TYMP	20 (14)
IL1		group	Activated	2.196	bias	6.17e-05	BMP2,EDN1,MMP1,MMP10,MYC,TYMP	22 (15)
BDNF		growth factor	Activated	2.186	bias	0.000442	BMP2,CAV2,DUSP6,IFRD1,MMP1	12 (7)
NFkB (complex)		complex	Activated	2.185	bias	0.00168	ANXA13,BMP2,EDN1,ELL2,MMP1,MYC	21 (16)
FGF2		growth factor	Activated	2.163	bias	1.89e-05	BMP2,DLL1,DUSP6,MMP1,MYC,NR4A2,PGF	20 (16)
Ap1		complex	Activated	2.16	bias	1.78e-05	DUSP6,EDN1,IFRD1,MMP1,MYC	28 (16)
IFNG		cytokine	Activated	2.14	bias	1.79e-05	DLL1,EDN1,GMPR,IER2,MAT2A,MMP1,MMP10,MYC,PHLDA1,SLC2A11,TP63,TYMP	25 (13)
CSF2		cytokine	Activated	2.138	bias	0.000409	DUSP6,EDN1,MAT2A,MMP1,MYC,NR4A2	22 (14)
EGF		growth factor	Activated	2.116	bias	4.7e-09	CXCL13,DUSP6,EDN1,IER2,MMP1,MMP10,MYC,NR4A2,PGF,TP63,VCL	21 (14)
PDGF BB		complex	Activated	2.052	bias	1.58e-08	CAV2,DUSP6,EDN1,IER2,MAT2A,MMP1,MYC,NR4A2,PHLDA1	24 (13)
OSM		cytokine	Activated	2.028	bias	1.22e-05	CDH3,CXCL13,GMPR,MMP1,MMP10,MYC,PGF,TYMP	12 (4)
GPER1		G-protein coupled receptor	Activated	2	bias	3.55e-06	EDN1,IER2,MYC,NR4A2	17 (7)
Pkc(s)		group		1.981	bias	0.000959	EDN1,MMP1,NR4A2,PHLDA1	17 (7)
TLR4		transmembrane receptor		1.981	bias	0.000116	BMP2,CITED2,EDN1,MMP1,MYC,NR4A2	26 (18)
APP		other		1.97	bias	0.000495	CDH3,CITED2,EDN1,MMP1,MMP10,MYC,NR4A2,TP63	25 (17)
CG		complex		1.969	bias	0.00606	BMP2,DUSP6,MMP1,PHLDA1	12 (7)
cytokine		group		1.969	bias	0.000255	EDN1,MMP1,MYC,TYMP	22 (15)
TLR3		transmembrane receptor		1.96	bias	0.00191	EDN1,MMP1,PHLDA1,TP63	16 (6)
CTNNB1		transcription regulator		1.959	bias	0.00543	BMP2,EDN1,ID4,MMP1,MYC,TP63	23 (13)
IL4		cytokine		1.955	bias	0.0491	CITED2,IER2,MMP1,MMP10,MYC
ERK		group		1.954	bias	0.00147	EDN1,MMP1,MYC,TYMP	26 (15)
P38 MAPK		group		1.953	bias	0.000882	BMP2,EDN1,LAMA3,MMP1,MYC	21 (14)
SMARCA4		transcription regulator		1.951	bias	0.00823	DLL1,DUSP6,LAMA3,MMP1,MYC
Pdgf (complex)		complex		1.949	bias	4.61e-05	EDN1,MMP1,MYC,NR4A2	20 (14)
NFKB1		transcription regulator		1.941	bias	0.000217	BMP2,MAT2A,MMP10,MYC,NR4A2	13 (9)
HIF1A		transcription regulator		1.919	bias	0.000211	BMP2,CITED2,EDN1,MMP1,MYC,PGF	23 (16)
ABL1		kinase		1.919	bias	1.22e-06	BMP2,MMP1,MYC,TP63	22 (15)
NUPR1		transcription regulator		1.667	bias	5.85e-07	CITED2,CREB5,ELL2,MAT2A,MMP10,MYC,NFIB,PHLDA1,ZSWIM6
BMP4		growth factor		1.667	bias	0.000806	BMP2,MYC,PGF,TP63
HGF		growth factor		1.665	bias	1.87e-10	BMP2,CITED2,DUSP6,EDN1,MAT2A,MMP1,MMP10,MYC,NR4A2,PGF,PHLDA1,TP63	27 (18)
IL5		cytokine		1.65	bias	1.62e-06	CITED2,DUSP6,ELL2,IER2,MAT2A,MYADM,MYC
RAF1		kinase		1.606	bias	4.51e-06	DUSP6,IER2,LAMA3,MMP1,MYC,PHLDA1	15 (9)
STAT3		transcription regulator		1.471	bias	0.000174	CXCL13,DLL1,EDN1,MMP1,MYC,NR4A2,PHLDA1	20 (10)
estrogen receptor		group		1.346		0.000117	CAV2,CDH3,EDN1,MMP1,MYC	26 (17)
ERBB2		kinase		1.262	bias	2.01e-09	CDH3,DLL1,DUSP6,EDN1,ELL2,H4C3,HSPB8,MMP1,MMP10,MYC,NFIB,TP63,VCL	22 (9)
IKBKB		kinase		1.254	bias	1.58e-06	BMP2,DUSP6,EDN1,MAT2A,MMP1,MYC,TP63	23 (23)
IGF1		growth factor		1.251	bias	4.74e-06	BMP2,CITED2,DUSP6,EDN1,IER2,MMP1,MYC,PHLDA1	21 (18)
TGFB1		growth factor		1.24	bias	3.4e-08	BMP2,CASP14,CAV2,CITED2,CXCL13,EDN1,GMPR,ID4,IER2,IFRD1,MMP1,MMP10,MYC,NFIB,NR4A2,TYMP,VCL	26 (17)
TP63	0.369	transcription regulator		1.219	bias	4.03e-05	CDH3,CITED2,DLL1,DUSP6,MYC,PKP2,TP63	10 (3)
JUN		transcription regulator		1.214	bias	0.000355	DUSP6,EDN1,MAT2A,MMP1,MMP10,MYC	27 (14)
CEBPB		transcription regulator		1.199	bias	0.0102	CDH3,MMP1,MMP10,MYC
TCF4		transcription regulator		1.154	bias	0.00853	EDN1,GMPR,MMP1,MYC	13 (7)
TP53		transcription regulator		1.145		0.0003	CAV2,CDH3,CITED2,DUSP6,EDN1,MMP1,MMP10,MYC,PHLDA1,RPS3,TP63,VCL	26 (13)
WNT3A		cytokine		1.124	bias	0.00258	ADM2,BMP2,EDN1,MYC	18 (11)
VDR		transcription regulator		1.119	bias	0.0013	EDN1,MYC,TP63,VCL	18 (10)
RARA		ligand-dependent nuclear receptor		1.067		0.00572	ELL2,H4C3,MYC,TP63
Growth hormone		group		1.004	bias	0.00119	BMP2,CDH3,CITED2,MYC	6 (3)
CDKN2A		transcription regulator		1		0.000305	CITED2,CXCL13,MMP1,MYC,TP63	12 (9)
MYCN		transcription regulator		1		0.00248	CITED2,MAT2A,PTMA,RPS3
LEP		growth factor		0.885	bias	0.0131	DUSP6,EDN1,MMP1,MYC
TCF7L2		transcription regulator		0.756	bias	0.000501	CREB5,ID4,MMP1,MYC,TP63	13 (7)
FOXO1		transcription regulator		0.744	bias	0.00185	CASP14,CITED2,EDN1,MMP1,MYC	15 (7)
AKT1		kinase		0.627	bias	0.00281	BMP2,MYC,PHLDA1,TP63	16 (12)
IGF2		growth factor		0.594	bias	1.1e-06	BMP2,IER2,MMP1,MMP10,MYC,PHLDA1	19 (16)
FGF1		growth factor		0.555		5.04e-06	DLL1,DUSP6,EDN1,MYC,NR4A2	13 (4)
EGFR		kinase		0.548	bias	0.000163	IER2,MMP1,MYC,NFIB,UBE2S,VCL
PTEN		phosphatase		0.504		5.34e-05	CITED2,CXCL13,EDN1,ID4,IFRD1,MAT2A,MYC,NR4A2	16 (10)
Hdac		group		0.478		9.88e-07	BMP2,DLL1,EDN1,MYC,PGF,TP63	16 (7)
AGT		growth factor		0.355	bias	0.000328	CREB5,EDN1,MMP1,MYC,NR4A2,PGF	22 (16)
ESR1		ligand-dependent nuclear receptor		0.319		0.000318	BMP2,CAV2,DLL1,EDN1,H4C3,IFRD1,MMP1,MYC,NFIB,PTMA	28 (15)
GRHL2		transcription regulator		0.313	bias	1.45e-07	BMP2,MMP1,MYC,TP63
MYC	0.679	transcription regulator		0.309	bias	0.0258	DUSP6,EDN1,MAT2A,MYC,PTMA,UBE2S
NR3C2		ligand-dependent nuclear receptor		0.254		7.6e-06	EDN1,MMP1,MMP10,NR4A2,PGF
NFKBIA		transcription regulator		0.2	bias	0.00183	BMP2,CDH3,DUSP6,MMP1,MYC	21 (15)
MAPK14		kinase		0.152	bias	0.000564	BMP2,DLL1,DUSP6,MMP1	15 (9)
PPARA		ligand-dependent nuclear receptor		0.13	bias	0.00224	EDN1,MAT2A,MYC,PHLDA1,TP63	12 (7)
EP300		transcription regulator		0.105	bias	0.0114	EDN1,LAMA3,MMP1,MYC
Tgf beta		group		0.063	bias	2.48e-05	EDN1,LAMA3,MMP1,MMP10,MYC,NR4A2	23 (13)
SMAD4		transcription regulator		-0.391	bias	8.22e-06	BMP2,CDH3,CITED2,EDN1,MMP1,MYC	25 (15)
NOTCH1		transcription regulator		-0.428		1.35e-05	BMP2,DLL1,MMP1,MMP10,MYC,TP63	22 (16)
TP73		transcription regulator		-0.689	bias	0.00883	EDN1,HSPB8,MYC,SCRG1
ESR2		ligand-dependent nuclear receptor		-1		0.00363	BMP2,CASP14,EDN1,MMP1,MYC	20 (16)
NKX2-3		transcription regulator		-1.225		0.000943	BMP2,EDN1,GMPR,TYMP
WNT5A		cytokine		-1.455		2.26e-07	DLL1,LAMA3,MMP1,MMP10,MYC,PGF	12 (5)
mir-8		microRNA		-1.969	bias	0.000219	BMP2,CITED2,MMP1,MYC	12 (7)
DNA-methyltransferase		group				0.0413	MMP1
TEAD		group				0.0179	CAV2
CSF2RB		transmembrane receptor				0.0316	MYC
MSGN1		transcription regulator				0.0179	DLL1
Sos		group				0.00071	HSPB8,LAMA3,MMP10,PHLDA1
Creb		group				0.0271	HSPB8,MAT2A,MMP1
Pkg		group				0.000885	EDN1,VCL	18 (7)
SYK/ZAP		group				0.0258	MMP1
Gsk3		group				0.0112	MYC,NR4A2
TCR		complex				0.00659	CXCL13,ELL2,MYC,RPS3
TMSB4		group				0.0374	BMP2
Ras homolog		group				0.0413	MYC
Cofilin		group				0.00401	MYC
ADCY		group				0.0451	NR4A2
voltage-gated calcium channel		complex				0.0179	NR4A2
MAP2K1/2		group				0.011	MYC,PHLDA1
MNK1/2		group				0.00999	MYC
Pka		complex				0.0334	EDN1,NR4A2
RAS		group				0.00246	EDN1,MMP1,MYC	23 (17)
Ubiquitin		group				0.00176	BMP2,MYC	18 (12)
Ikb		group				0.00105	MAT2A,MMP1
Jnk		group				0.00926	EDN1,MMP1,MYC	22 (16)
Pde		group				0.0179	NR4A2
Aldose Reductase		group				0.0413	MYC
SERCA		group				0.012	MYC
Gα12/13		group				0.006	MMP1
Mek		group				0.00113	DUSP6,IER2,MYC,PHLDA1
Cpla2		group				0.00999	MYC
Ck2		complex				0.0179	MYC
Rock		group				0.00508	BMP2,MYC	15 (10)
Rac		group				0.000352	BMP2,MMP1	11 (7)
PLC gamma		group				0.006	MYC
Mapk		group				0.0195	MMP10,MYC
Ciap		group				0.0471	MYC
IKK (complex)		complex				0.0432	MYC
FEZF1		other				0.008	MMP1
PDGF-AA		complex				0.0471	ID4
Stat5 dimer		complex				0.0316	MYC
NfkB1-RelA		complex				0.00124	MMP1,MYC
PDGF-DD		complex				0.0451	PGF
Smad2/3-Smad4		complex				0.0336	MYC
Integrin		complex				0.000524	MMP1,MYC	17 (14)
Bcl9-Cbp/p300-Ctnnb1-Lef/Tcf		complex				0.0179	MYC
Ige		complex				0.0288	DUSP6,EDN1,MYC
Arnt-Hif1a		complex				0.014	EDN1
Ahr-aryl hydrocarbon-RelA		complex				0.00201	MYC
Cyclin A		group				0.0159	MYC
PLC		group				0.0336	MYC
JUN/JUNB/JUND		group				0.0451	MMP1
Rxr		group				0.022	MMP1,MYC
(E)-4-hydroxy-3-methyl-but-2-enyl pyrophosphate		other				0.0218	CXCL13
Ifn gamma		complex				0.0165	EDN1,MYC
LDL		complex				0.00178	BMP2,CXCL13,MMP1,NR4A2	26 (15)
Angiotensin II receptor type 1		group				0.0336	EDN1
CRNDE		other				0.00237	DUSP6,PGF
PSMB11		peptidase				0.022	CREB5,NR4A2
Ptprd		phosphatase				0.0277	MYC
Interferon alpha		group				0.0128	DUSP6,MYC,SLC2A11,TYMP
Smad		complex				0.049	MYC
Raf		group				1.11e-05	DUSP6,EDN1,IER2,MYC
MRE11		enzyme				0.014	MYC
KDM3A		transcription regulator				0.0025	EDN1,MYC
CLEC4G		other				0.00585	BMP2,SCRG1
CYTOR		other				0.0159	MYC
DOT1L		phosphatase				0.000806	EDN1,UBB
IgG		complex				0.00903	EDN1,IER2,MYC	14 (8)
FSH		complex				0.00861	ELL2,ID4,MYC,VCL
NEUROD4		transcription regulator				0.00999	DLL1
DGCR8		enzyme				0.00471	ID4,MYC
NADPH oxidase		complex				0.0451	EDN1
NPSR1		G-protein coupled receptor				0.008	MYC
RBMS3		other				0.00401	MYC
RNF20		enzyme				0.000589	MYC,NR4A2
USP6		peptidase				0.006	MMP10
ZMIZ1		other				0.012	MYC
LZTS2		other				0.006	MYC
PDLIM2		other				0.0153	CITED2,PHLDA1
SQSTM1		transcription regulator				0.00453	CITED2,EDN1
LMTK3		kinase				0.00201	HSPB8
FOXN4		transcription regulator				0.00999	NR4A2
CBX7		other				0.0374	BMP2
PROM1		other				0.008	NR4A2
GPR65		G-protein coupled receptor				0.008	MYC
ZNF384		transcription regulator				0.0159	MMP1
MRTFB		transcription regulator				0.036	EDN1,VCL
WWTR1		transcription regulator				0.00418	BMP2,TP63
C9orf72		other				0.0218	EDN1
Integrin alpha V beta 3		complex				0.00401	MMP1
NIBAN2		transcription regulator				0.006	MYC
SIRT7		enzyme				0.0277	RPS3
ZC3H14		other				0.0336	CITED2
AKIRIN2		other				0.014	MYC
SSBP2		transcription regulator				0.00999	MYC
IL17R		complex				0.0355	MMP1
STAT1/3/5 dimer		complex				0.0238	MMP1
Adaptor protein 1		complex				0.0218	MYC
PRKAG3		other				0.0438	ELL2,MAT2A
H1-3		other				0.006	MYC
DOCK8		other				0.00847	CITED2,EDN1
CASZ1		enzyme				0.00264	EDN1,TP63
RPRD1B		other				0.00401	MYC
AFF4		transcription regulator				0.0179	MYC
CNOT1		other				0.006	MYC
WWC1		transcription regulator				0.0238	BMP2
MEMO1		other				0.0179	MYC
CCDC88C		other				0.00401	MYC
ZMIZ2		transcription regulator				0.00999	MYC
ZNF300		transcription regulator				0.006	MYC
TRIM71		enzyme				0.00401	MYC
SOX11		transcription regulator				0.0159	BMP2,IER2
Crnde		other				0.012	MYC
Gata		group				0.00999	EDN1
Shc		group				0.0199	MYC
Relaxin		group				0.00105	EDN1,MMP1	11 (5)
TCF/LEF		group				0.0277	MYC
MTF1		transcription regulator				0.0218	PGF
BCAS3		other				0.00401	MYC
PVT1		other				0.006	MYC
RBM24		other				0.00201	TP63
LTB4R2		G-protein coupled receptor				0.0199	MMP1
COL1A1		other				0.0316	EDN1
USP36		peptidase				0.00401	MYC
UTP18		other				0.00999	MYC
MDGA2		other				0.0258	TP63
Atrial Natriuretic Peptide		group				0.0218	EDN1
CTDSP1		phosphatase				0.0179	MYC
SNHG3		other				0.00999	MYC
NEK7		kinase				0.0179	EDN1
AQP11		transporter				0.012	MYC
EHD2		other				0.008	CAV2
DDX58		enzyme				0.00895	DLL1,MAT2A
TEAD1		transcription regulator				0.00823	EDN1,TP63
SULT2B1		enzyme				0.0159	MYC
HUWE1		transcription regulator				0.0179	MYC
ZNF382		transcription regulator				0.0159	MYC
FZD8		G-protein coupled receptor				0.0355	BMP2
XRN2		enzyme				0.008	MYC
CTR9		other				0.0451	MYC
SNHG20		other				0.0218	MYC
OIP5-AS1		other				0.0218	MYC
DACT3		other				0.008	MYC
LTBP4		growth factor				0.0159	MYC
PARM1		other				0.00401	BMP2
TCF4-CTNNβ		complex				0.00201	MYC
26s Proteasome		complex				0.00351	BMP2,HSPB8,MYC	8 (5)
Trk Receptor		group				1.18e-05	DUSP6,EDN1
CTNNβ-LEF1		complex				0.00401	MYC
Gm-Csf Receptor		complex				0.00401	MYC
PDS5B		other				0.014	MYC
RSPO1		other				0.006	MYC
sphingomyelinase		group				8.2e-05	MMP1,MYC	17 (12)
Ifn		group				0.0245	EDN1,TYMP
EIF4F		complex				0.00401	MYC
48s		complex				0.0297	MYC
Lymphotoxin		complex				0.000806	CXCL13,MMP1
hemoglobin		complex				0.0355	EDN1
Endothelin		group				0.000589	EDN1,MYC	12 (7)
Collagen type I (complex)		complex				0.00033	MMP1,MMP10,MYC	19 (7)
HMGA1		transcription regulator				0.00332	CAV2,IER2,MYC
ALDH1A1		enzyme				0.0336	BMP2
WDR5		transcription regulator				0.0432	MYC
STAG1		transcription regulator				0.0159	MYC
S100A10		other				0.0159	MMP1
OMG		G-protein coupled receptor				0.00401	MYC
Immunoglobulin		complex				0.00464	CXCL13,GMPR,MMP1,MYC,TYMP	24 (13)
NAE1		enzyme				0.0277	TP63
CSNK2B		kinase				0.0218	MYC
Tnf (family)		group				0.036	MYC,TYMP
Collagen type IV		complex				0.0413	MYC
Nc2		complex				0.008	MYC
Hspg		group				0.006	MMP1
GTPase		group				0.00201	BMP2
IGFBP7		transporter				0.0297	MYC
GLIPR1		other				0.00201	MYC
ICAM1		transmembrane receptor				0.00418	MMP10,MYC	6 (3)
SRA1		transcription regulator				0.0413	MMP1
NSMCE3		other				0.00201	MYC
PPP1R1B		phosphatase				0.0336	MYC
CCND1		transcription regulator				0.0293	HSPB8,MYC,TYMP
SHH		peptidase				0.00562	BMP2,MYC,PGF
LGI1		other				0.0159	MMP1
NFATC3		transcription regulator				0.00895	BMP2,EDN1
TEAD4		transcription regulator				0.011	EDN1,TP63
TBR1		transcription regulator				0.008	NR4A2
PDGFD		growth factor				0.014	MMP1
MAX		transcription regulator				0.000758	EDN1,MYC,PTMA
Ins1		other				0.0248	EDN1,MMP1,MYC
NOSIP		other				0.00401	MYC
SRF		transcription regulator				0.000638	BMP2,IER2,LAMA3,NR4A2,VCL
MAPK13		kinase				0.0432	CITED2
CAVIN1		transcription regulator				0.00201	MYC
TNFRSF1B		transmembrane receptor				0.00109	CXCL13,MMP1,TYMP
E2F5		transcription regulator				0.049	MYC
SRGAP1		other				0.006	MYC
ABL2		kinase				0.014	MMP1
PSMB10		peptidase				0.0277	RPS3
STAT1		transcription regulator				0.0366	EDN1,MYC,TYMP
STAP2		other				0.0394	MYC
LYL1		transcription regulator				0.0355	ID4
Cdk		group				0.002	MYC,PHLDA1
PXN		other				0.012	VCL
NELFB		other				0.0238	RPS3
DDX21		enzyme				0.00999	RPS3
GPC3		other				0.006	MYC
PRKACB		kinase				0.012	MYC
DVL1		other				0.014	MYC
FGFR4		kinase				0.0413	MMP1
AURKA		kinase				0.0355	MYC
GATA2		transcription regulator				0.0424	DLL1,EDN1,MYC
HTATIP2		transcription regulator				0.0451	MYC
RBBP7		transcription regulator				0.0258	MYC
HDAC5		transcription regulator				0.00994	MMP10,MYC
MXD1		transcription regulator				0.0218	EDN1
HLX		transcription regulator				0.002	BMP2,MYC
PDLIM7		other				0.0159	BMP2
MRTFA		transcription regulator				0.0457	EDN1,VCL
RBMS1		other				0.00201	MYC
NDST1		enzyme				0.014	BMP2
PLSCR1		enzyme				0.012	MYC
CSDE1		enzyme				0.00401	MYC
EPAS1		transcription regulator				0.0101	CITED2,EDN1,PGF
CHD1		enzyme				0.0336	BMP2
PRKAA1		kinase				0.036	CDH3,NFIB
S100B		other				0.0355	MYC
TNFRSF8		transmembrane receptor				0.00667	MYC,VCL
PURA		transcription regulator				0.0297	MYC
PRL		cytokine				0.0191	GMPR,MYC,TP63
TNFSF12		cytokine				0.00122	DLL1,MMP1,MMP10	8 (4)
MED25		other				0.00201	MMP1
ELL		transcription regulator				0.006	MYC
GNA14		enzyme				1.31e-05	BMP2,HSPB8,NR4A2,PHLDA1
WNT1		cytokine				0.0023	DLL1,EDN1,MYC
JUNB		transcription regulator				0.0296	MMP1,MMP10
MED12		transcription regulator				0.000806	CREB5,MYC
CCN4		other				0.014	MMP1
CDC25B		phosphatase				0.008	MYC
GDF2		growth factor				0.000808	EDN1,HSPB8,MYC
MKNK1		kinase				0.0175	IFRD1,MYC
SMAD1		transcription regulator				0.00385	ID4,MYC
YWHAQ		other				0.0258	MMP1
PHB2		transcription regulator				0.0336	BMP2
HNRNPC		other				0.0159	MYC
MAP2K1		kinase				0.00691	DUSP6,MMP1,MYC	28 (15)
GRAP2		other				0.00999	MYC
ZBTB16		transcription regulator				0.0334	BMP2,MYC
HIPK1		kinase				0.0218	MMP10
NGF		growth factor				0.0107	DUSP6,MMP10,MYC
TBX6		transcription regulator				0.006	DLL1
HIRA		transcription regulator				0.0277	PGF
IKBKE		kinase				0.0135	MAT2A,MYC
SPOP		other				0.0336	MMP1
TRG		other				0.0179	CAV2
CGB3 (includes others)		other				0.0316	DUSP6
ARHGDIG		other				0.000589	DUSP6,EDN1
KLF9		transcription regulator				0.0316	BMP2
IL2RA		transmembrane receptor				0.0432	MYC
PTP4A3		phosphatase				0.0394	MYC
IL10		cytokine				0.0387	BMP2,CXCL13,MMP1
HOXA13		transcription regulator				0.0374	BMP2
PDGFB		growth factor				0.00755	MYC,PHLDA1	10 (5)
ITCH		enzyme				0.0374	TP63
RBBP4		enzyme				0.012	MYC
PSMB9		peptidase				0.0179	RPS3
SOD2		enzyme				0.0169	MMP1,MYC
HMOX1		enzyme				0.0268	NR4A2,TYMP
RPL13A		other				0.006	CXCL13
STXBP4		other				0.00401	TP63
ZBTB33		transcription regulator				0.0297	MYC
PUF60		other				0.00999	MYC
ITGB1		transmembrane receptor				0.0317	MMP1,MYC
CDC45		other				0.00201	MYC
PURB		transcription regulator				0.006	MYC
G0S2		other				0.008	MYC
CBX4		transcription regulator				0.0316	MYC
HINFP		transcription regulator				0.0179	H4C3
PTPA		phosphatase				0.00401	MYC
SFRP1		transmembrane receptor				0.000164	MMP1,MMP10,MYC	17 (6)
CCAT1		other				0.0238	MYC
PTBP1		enzyme				0.0277	MYC
IFNAR1		transmembrane receptor				0.00351	DLL1,DUSP6,MYC
FZD7		G-protein coupled receptor				0.00999	MYC
MAPK8		kinase				0.000388	BMP2,DUSP6,MMP1,MYC	22 (16)
COL18A1		other				0.000758	EDN1,MMP1,MYC	25 (20)
IRF2		transcription regulator				0.0272	ANXA13,H4C3
CTNND1		other				0.0179	CDH3
CHEK1		kinase				0.0374	MYC
BHLHE40		transcription regulator				0.0451	TP63
FN1		enzyme				0.00858	MAT2A,MMP1,MYC	16 (11)
NEUROG2		transcription regulator				0.0277	DLL1
TPM3		other				0.0179	MMP1
DCLK1		kinase				0.0199	MYC
IL3		cytokine				0.00059	BMP2,CITED2,MMP1,MYC,RPS3	24 (15)
EGLN1		enzyme				0.000315	DLL1,EDN1,MYC	7 (3)
GSTP1		enzyme				0.0471	CXCL13,GPHA2
BPTF		transcription regulator				0.006	MYC
SP100		transcription regulator				0.00073	HSPB8,MMP1	6 (3)
RASSF1		other				0.0141	CAV2,MYC
AMD1		enzyme				0.00401	MYC
PSMB8		peptidase				0.0336	RPS3
ELAVL1		other				0.000737	MAT2A,MYC,PTMA,TP63
LGALS1		other				0.00895	MMP1,MMP10
ARHGAP31		other				0.002	BMP2,MMP10
H1-2		other				0.0316	MYC
DLX2		transcription regulator				0.0413	MYC
SMAD7		transcription regulator				0.000236	BMP2,CITED2,MMP1,MYC	23 (18)
IRF4		transcription regulator				0.00391	ELL2,MYC,PTMA
CNBP		transcription regulator				0.0199	MYC
SP1		transcription regulator				0.00552	CITED2,ID4,MAT2A,MMP1,MYC
JUP		other				0.0238	MYC
CAV3		enzyme				0.0159	CAV2
LAMA3	0.303	other				0.00401	MMP1
FOXP3		transcription regulator				0.0188	CXCL13,DUSP6
SH3KBP1		other				0.0238	MYC
LY96		transmembrane receptor				0.0316	MMP1
SIM1		transcription regulator				0.00892	CDH3,DLL1,ELL2
MAP3K3		kinase				0.0471	BMP2
PLA2G10		enzyme				0.0169	KRT82,PHLDA1
NR1H4		ligand-dependent nuclear receptor				0.0447	EDN1,MYC
DAB2IP		other				0.0199	MYC
SERPINA4		other				0.014	MYC
PLD1		enzyme				0.0471	MYC
TRAIP		enzyme				0.0394	CXCL13
TYMS		enzyme				0.00999	MYC
SPI1		transcription regulator				0.0164	DUSP6,MMP1,MYC
STAM		other				0.00401	MYC
DUSP4		phosphatase				0.0218	MMP1
TEAD3		transcription regulator				0.00385	EDN1,TP63
TERT		enzyme				0.000167	DUSP6,MMP1,MMP10,MYC
PRKCA		kinase				0.0253	MMP1,MYC
ENO1		enzyme				0.014	MYC
SMC3		other				0.0297	MYC
PNN		other				0.0297	MYC
APBB1		transcription regulator				0.0297	MYC
MIRLET7		group				0.0179	MYC
MIR320		group				0.0199	EDN1
miR-291a-3p (and other miRNAs w/seed AAGUGCU)		mature microRNA				0.0144	NR4A2,TP63
miR-17-5p (and other miRNAs w/seed AAAGUGC)		mature microRNA				0.00689	BMP2,TP63
mir-363		microRNA				0.00201	MYC
miR-2682-5p (and other miRNAs w/seed AGGCAGU)		mature microRNA				0.006	MYC
miR-34a-5p (and other miRNAs w/seed GGCAGUG)		mature microRNA				0.0292	DLL1,MYC
miR-296-5p (miRNAs w/seed GGGCCCC)		mature microRNA				0.0394	MMP1
miR-18a-5p (and other miRNAs w/seed AAGGUGC)		mature microRNA				0.0451	TP63
mir-217		microRNA				0.0179	NR4A2
mir-27		microRNA				0.00526	BMP2,EDN1
miR-185-3p (and other miRNAs w/seed GGGGCUG)		mature microRNA				0.00401	MYC
mir-34		microRNA				0.00871	DLL1,MYC
miR-19b-3p (and other miRNAs w/seed GUGCAAA)		mature microRNA				0.0297	NR4A2
MIR4269		microRNA				0.00999	MYC
mir-203		microRNA				0.0355	TP63
mir-451		microRNA				0.0336	MYC
miR-379-5p (and other miRNAs w/seed GGUAGAC)		mature microRNA				0.008	BMP2
mir-379		microRNA				0.0238	BMP2
miR-30c-5p (and other miRNAs w/seed GUAAACA)		mature microRNA				0.0209	IFRD1,MAT2A
mir-331		microRNA				0.00401	MYC
miR-503-5p (miRNAs w/seed AGCAGCG)		mature microRNA				0.0374	BMP2
mir-503		microRNA				0.0199	BMP2
miR-145-5p (and other miRNAs w/seed UCCAGUU)		mature microRNA				0.00605	MMP1,MYC
miR-574-3p (miRNAs w/seed ACGCUCA)		mature microRNA				0.00201	TP63
mir-574		microRNA				0.008	TP63
miR-375-3p (miRNAs w/seed UUGUUCG)		mature microRNA				0.0238	MYC
miR-199a-5p (and other miRNAs w/seed CCAGUGU)		mature microRNA				0.000442	BCAM,CASP14,MMP1
mir-199		microRNA				0.0297	EDN1
miR-873-5p (and other miRNAs w/seed CAGGAAC)		mature microRNA				0.00999	MYC
miR-374b-5p (and other miRNAs w/seed UAUAAUA)		mature microRNA				0.00999	BMP2
mir-374		microRNA				0.014	BMP2
let-7a-5p (and other miRNAs w/seed GAGGUAG)		mature microRNA				0.0405	IFRD1,MYC
mir-383		microRNA				0.00401	MYC
PIM1		kinase				0.00546	CAV2,MYC
TLR2		transmembrane receptor				0.0476	BMP2,MMP1
TNFRSF11B		transmembrane receptor				0.0374	BMP2
MXI1		transcription regulator				0.0336	MYC
SOX6		transcription regulator				0.049	MYC
SMARCA1		transcription regulator				0.0159	MYC
RGS19		enzyme				0.0159	MYC
mir-154		microRNA				0.0336	MYC
BGN		other				0.00134	BMP2,CXCL13
SFRP2		transmembrane receptor				0.00999	MYC
NCOA1		transcription regulator				0.0355	MYC,NFIB
HIF3A		transcription regulator				0.0258	EDN1
CSF2RA		transmembrane receptor				0.0258	MYC
CENPX		other				0.00401	MYC
MACROH2A1		other				0.0118	CITED2,EDN1
CREB1		transcription regulator				0.000939	EDN1,IER2,MAT2A,MMP1,MYC,NR4A2
RPS14		translation regulator				0.006	MYC
IRAK4		kinase				1.8e-05	EDN1,IER2,IFRD1,PHLDA1
S100A9		other				0.00472	CDH3,MMP1,PHLDA1
SFRP4		transmembrane receptor				0.0316	MYC
YWHAZ		enzyme				0.0432	MMP1
LTB		cytokine				0.0451	CXCL13
ARNT		transcription regulator				0.0249	CITED2,EDN1
UBE3A		enzyme				0.0471	NR4A2
FBN1		other				0.0413	MMP1
HDAC3		transcription regulator				0.0159	BMP2,MYC
GBP1		enzyme				0.006	MMP1
ADIPOQ		other				0.0471	BMP2,MMP1
CSF3		cytokine				0.00528	DUSP6,EDN1,MYC	17 (6)
EPHB4		kinase				0.00471	BMP2,MYC
NOSTRIN		transcription regulator				0.00188	MMP1,PGF
WNT7A		cytokine				0.00105	MMP1,MMP10
ASS1		enzyme				0.006	MYC
FRMD6		other				0.0199	BMP2
MED1		transcription regulator				0.0405	MYC,PTMA
ANXA2		other				0.00212	MMP1,MYC	12 (7)
EIF2S1		translation regulator				0.000164	ADM2,IFRD1,PHLDA1
ECE1		peptidase				0.00401	EDN1
LIMK1		kinase				0.008	MYC
FOXD1		transcription regulator				0.0218	PGF
SAMSN1		other				0.0144	CITED2,EDN1
ETV1		transcription regulator				0.0471	MMP1
EPHX2		enzyme				0.0316	DLL1
ALOX15B		enzyme				0.0179	TP63
RPL15		other				0.00401	MYC
LCN2		transporter				0.0126	BMP2,CXCL13
SLC8A1		transporter				0.00401	EDN1
PLAU		peptidase				0.00823	MMP1,PHLDA1	9 (4)
RBM14		transcription regulator				0.00999	MYC
ITGA9		other				0.0413	MMP1
HDAC7		transcription regulator				0.000806	EDN1,MMP10
CNOT9		other				0.00201	MYC
CRHR1		G-protein coupled receptor				0.0355	EDN1
RB1CC1		other				0.0238	MYC
CHRNA5		transmembrane receptor				0.00201	TP63
RLN2		other				0.0258	MMP1
PTGES3		enzyme				0.0179	MYC
FOXO6		transcription regulator				0.006	MYC
NRG1		growth factor				0.0002	DUSP6,EDN1,IER2,MYC,VCL	19 (9)
IL22		cytokine				0.00216	CXCL13,MMP1,MYC	10 (3)
HDAC9		transcription regulator				0.049	MMP10
BANCR		other				0.014	MMP1
PTCSC3		other				0.0218	MYC
PDGFRA		kinase				0.0336	MYC
FOXC1		transcription regulator				0.0471	DLL1
FGFR3		kinase				0.0025	DLL1,DUSP6
KLF2		transcription regulator				0.00048	DLL1,EDN1,MYC,PGF	15 (6)
CD40LG		cytokine				0.0457	MMP10,MYC,TYMP
LIPE		enzyme				0.0257	CITED2,EDN1
NCOA5		other				0.006	MYC
IL9R		transmembrane receptor				0.0199	MYC
MAPK9		kinase				0.00434	EDN1,IER2,MYC	12 (8)
PTGER4		G-protein coupled receptor				0.0369	CITED2,EDN1
HUNK		kinase				0.00201	MYC
IL2		cytokine				0.0085	BMP2,DUSP6,EDN1,MYC,PHLDA1	27 (16)
DDR1		kinase				0.0336	MMP1
TNFRSF11A		transmembrane receptor				0.0413	CXCL13
MET		kinase				0.00129	CITED2,EDN1,MYC
CDH1		other				0.00064	CDH3,MMP1,MYC
KRAS		enzyme				0.00141	CDH3,DUSP6,MMP10,MYC,TP63,UBE2S	22 (10)
CAV1		transmembrane receptor				0.0338	CAV2,MMP1
ETV3		transcription regulator				5.87e-05	MMP1,MYC
NR4A2	0.284	ligand-dependent nuclear receptor				0.0115	MMP1,NR4A2
KSR1		kinase				0.0159	MYC
EGR2		transcription regulator				0.0414	ID4,MYC
CD38		enzyme				0.00412	CITED2,ELL2,MYADM
VRK1		kinase				0.006	MMP1
DOK2		other				0.006	MYC
PLA2G4A		enzyme				0.0355	MYC
CD74		transmembrane receptor				0.0297	TP63
DPF2		transcription regulator				0.00201	CXCL13
DUSP1		phosphatase				0.00163	BMP2,DUSP6,MMP1	15 (9)
ELMO1		other				0.00999	EDN1
MBP		other				0.0451	MYC
RACK1		enzyme				0.00105	MYC,TP63
TGM2		enzyme				0.0109	MYC,PHLDA1,TP63
TNFAIP2		other				0.0297	CITED2
PPP1R13L		transcription regulator				0.0394	TP63
FANCD2		other				0.0199	TP63
STAT5B		transcription regulator				0.0196	LAMA3,MYC,NR4A2
ING4		transcription regulator				0.0179	MYC
ACKR1		G-protein coupled receptor				0.0413	CITED2
S100A8		other				0.00562	CDH3,MMP1,PHLDA1
MAPK10		kinase				0.0316	MMP1
INS		other				0.00398	CITED2,EDN1,IER2	14 (7)
HOXB5		transcription regulator				0.0199	MMP1
GNA12		enzyme				0.0105	MYC,VCL
CDKN1A		kinase				0.00998	MMP1,MYC,UBE2S
MYD88		other				0.0167	CXCL13,MMP10,MYC
ITGA2		transmembrane receptor				0.0413	MMP1
KCNE3		ion channel				1.04e-05	CXCL13,DUSP6,NR4A2,PHLDA1
SYK		kinase				0.0209	CITED2,EDN1
CRYAB		other				0.00144	BMP2,HSPB8
ODC1		enzyme				0.0413	MAT2A
ITGB4		transmembrane receptor				0.0355	MMP1
BDKRB1		G-protein coupled receptor				0.012	EDN1
HSD17B4		enzyme				0.049	BMP2
DDR2		kinase				0.0218	MMP1
AHNAK		other				0.006	MYC
NTRK2		kinase				0.00994	BMP2,MYC	10 (5)
ELL2	0.255	transcription regulator				0.00605	CITED2,MYC
KIF3A		enzyme				0.0451	MYC
RAC1		enzyme				0.00163	MMP1,MMP10,MYC	19 (8)
TCF20		transcription regulator				0.008	MYC
MAPKAPK2		kinase				0.00585	CITED2,HSPB8
CD22		transmembrane receptor				0.0355	MYC
WWP1		enzyme				0.006	TP63
HSPA9		other				0.0451	MYC
CPEB1		translation regulator				0.0297	MYC
IAPP		other				0.0394	MYC
TRAF4		other				0.000352	MYC,TP63
JAG2		growth factor				0.00278	BMP2,MMP1
SETD7		enzyme				0.0199	MYC
NRG2		growth factor				0.00755	EDN1,IER2
NPAT		transcription regulator				0.0179	H4C3
ZNF410		transcription regulator				0.00401	MMP1
MAZ		transcription regulator				0.000524	MMP1,MYC
PGR		ligand-dependent nuclear receptor				0.000244	EDN1,ELL2,MAT2A,MYC,VCL
CDH4		other				3.92e-05	CDH3,MMP1
HDAC2		transcription regulator				0.0309	MYC,TP63
KDM1A		enzyme				0.00782	BMP2,ELL2,MYC
PTAFR		G-protein coupled receptor				0.0432	MYC
LOX		enzyme				0.000885	MYC,TP63
SFTPD		other				0.0432	MMP1
E2F3		transcription regulator				0.000441	CAV2,EDN1,MYC,PTMA
IGHM		transmembrane receptor				0.00264	CXCL13,MYC
SRC		kinase				0.0223	MMP1,MYC
SMARCE1		transcription regulator				0.0413	MYC
NOG		growth factor				0.000164	BMP2,ID4,MYC	3 (2)
PTH		other				0.000371	BMP2,ID4,MMP1,NR4A2	17 (11)
MED26		transcription regulator				0.006	MYC
DRAP1		transcription regulator				0.0471	MYC
STRAP		other				0.006	MYC
FGFR1		kinase				0.000888	DLL1,MMP1,MYC	13 (4)
ANGPT2		growth factor				0.00847	EDN1,MMP1,PHLDA1	9 (4)
RPL11		other				0.0179	MYC
Ifi202b		other				0.00999	PTMA
MMP2		peptidase				5.13e-05	BMP2,MMP1,MYC	20 (12)
CTNNA1		other				0.00201	VCL
TRAF6		enzyme				0.00847	CXCL13,MAT2A
F7		peptidase				0.00307	IER2,MYC
HOXA9		transcription regulator				0.0496	IER2,MYC
OCLN		other				0.0159	MMP1
AHR		ligand-dependent nuclear receptor				0.006	DUSP6,EDN1,MYC,VCL	18 (8)
LCAT		enzyme				0.0471	MYC
Saa3		other				0.049	BMP2
RFX1		transcription regulator				0.0394	MYC
MGAT5		enzyme				0.0413	MYC
MMP7		peptidase				0.0218	MMP10
HTRA1		peptidase				0.0179	MMP1
CDX2		transcription regulator				0.0355	DLL1,MYC
TRAF3IP2		other				0.000424	CDH3,MMP10,TP63
FGF8		growth factor				0.0147	BMP2,ELL2
NME2		kinase				0.008	MYC
RNASEH1		enzyme				0.008	RPS3
CXCR3		G-protein coupled receptor				0.0432	MMP1
RARG		ligand-dependent nuclear receptor				0.0135	BMP2,MYC
PTPRJ		phosphatase				0.00508	CITED2,EDN1
BDKRB2		G-protein coupled receptor				0.0297	EDN1
APOE		transporter				0.0281	BCAM,EDN1,PHLDA1
NKX3-1		transcription regulator				0.00526	CXCL13,MYC
SMARCA2		transcription regulator				0.008	CXCL13,MMP10
NUMBL		other				0.0238	MYC
CCNT1		transcription regulator				0.0238	MYC
WNT7B		other				0.0159	MYC
TOR2A		other				0.006	MYC
TRAF7		enzyme				0.006	MYC
IL1A		cytokine				0.0124	MMP1,MMP10,MYC
FGFR2		kinase				0.0284	DLL1,MYC
AFF1		transcription regulator				0.014	MYC
TNFRSF12A		transmembrane receptor				0.0316	MMP1
MED13		transcription regulator				0.00418	MYC,NR4A2
CCL25		cytokine				0.006	MMP1
NEK6		kinase				0.0179	CITED2
HNF1B		transcription regulator				0.00171	CITED2,ID4,MMP10
TRIM33		transcription regulator				0.012	MYC
GADD45A		other				0.0432	TP63
SH2B2		other				0.00999	MYC
CCL5		cytokine				0.0107	DUSP6,IER2
APC		enzyme				0.00246	EDN1,MMP10,MYC
GFI1B		transcription regulator				0.0355	MYC
STEAP4		enzyme				0.008	TP63
IKBKG		kinase				0.0313	BMP2,DUSP6
MEOX2		transcription regulator				6.54e-05	EDN1,ID4,MMP10
RGS3		enzyme				0.006	MYC
Hnrpfl		other				0.00401	ELL2
CUL1		enzyme				0.014	MYC
MSX1		transcription regulator				0.0413	BMP2
PTGS2		enzyme				0.000532	MMP1,MYC,NR4A2,PTMA	9 (4)
HOXB4		transcription regulator				0.0297	MYC
CCN2		growth factor				0.0192	MMP1,MYC
SFTPA1		transporter				0.011	MYC,PHLDA1
PAX4		transcription regulator				0.0238	MYC
GATA6		transcription regulator				0.00061	BCAM,CXCL13,EDN1,MYC
GATA5		transcription regulator				0.0238	EDN1
CXCL2		cytokine				0.0316	IFRD1
MEF2A		transcription regulator				0.00385	EDN1,MMP10
SMAD3		transcription regulator				0.0017	BMP2,EDN1,MMP1,MYC	25 (15)
PIM2		kinase				0.0316	MYC
EREG		growth factor				0.0355	PGF
INSR		kinase				0.00817	EDN1,IER2,MYC,PHLDA1	14 (8)
PIM3		kinase				0.0199	MYC
USP37		peptidase				0.0179	MYC
EYA1		phosphatase				0.0451	MYC
SMARCB1		transcription regulator				0.0466	MMP1,MYC
CCN3		growth factor				0.0432	MMP1
GPR183		G-protein coupled receptor				0.0179	MYC
ARNT2		transcription regulator				0.00825	CDH3,DLL1,ELL2
TGFBR1		kinase				0.0135	EDN1,ID4
NFKB2		transcription regulator				1.89e-05	BMP2,CXCL13,MAT2A,MYC	11 (4)
ETS1		transcription regulator				0.000959	CITED2,HSPB8,MMP1,MYC	12 (4)
WASHC1		other				0.00401	MYC
NFATC1		transcription regulator				0.0188	EDN1,MYC
RGD1560225		other				0.008	EDN1
IKZF1		transcription regulator				0.014	CAV2,CITED2,MYC
YAP1		transcription regulator				2.65e-05	BMP2,EDN1,MYC,TP63,VCL	19 (12)
DDX17		enzyme				0.0336	MYC
PAEP		other				0.0355	EDN1
MLLT3		transcription regulator				8.2e-05	EDN1,MYC
TDG		enzyme				0.012	MYC
TNC		other				0.00353	MMP1,MYC	21 (15)
BIRC5		other				0.00565	CXCL13,TP63
CUX2		transcription regulator				0.00401	DLL1
ENG		transmembrane receptor				0.00292	MMP1,MYC	15 (10)
DROSHA		enzyme				0.0336	MYC
HOXA5		transcription regulator				0.0394	IER2
Igkv1-117		other				0.0199	MYC
IL2RB		transmembrane receptor				0.0316	MYC
ITGA3		other				0.0238	VCL
MC1R		G-protein coupled receptor				0.0179	NR4A2
MYB		transcription regulator				0.00536	MAT2A,MMP1,MYC
PTP4A2		phosphatase				0.008	VCL
RFX3		transcription regulator				0.0394	MYC
SH2B1		other				0.000175	MMP10,MYC
Sin3b		transcription regulator				0.00201	MYC
SIN3B		transcription regulator				0.0413	MYC
SNAI2		transcription regulator				0.00732	ID4,TP63
ETS2		transcription regulator				0.000408	DUSP6,MMP1,MYC	5 (2)
TNKS		enzyme				0.014	MYC
SENP1		peptidase				0.049	MYC
CNOT3		other				0.0297	MYC
SASH1		other				0.00895	CITED2,EDN1
MED13L		other				0.0199	MYC
SIRT1		transcription regulator				0.0483	MAT2A,MMP1,MYC
MAPK3		kinase				0.0129	MMP1,MYC
SP2		transcription regulator				0.0297	MAT2A
RPS6KA5		kinase				0.0432	MYC
TLR9		transmembrane receptor				0.0129	EDN1,MYC,PHLDA1
CDC37		other				0.0258	MYC
STX2		transporter				5.87e-05	BMP2,MYC
SNRK		kinase				0.008	MYC
YBX3		transcription regulator				0.0179	MYC
ITGAL		transmembrane receptor				0.0355	MMP10
SMPD1		enzyme				0.00471	MMP1,TYMP
GABBR1		G-protein coupled receptor				0.0277	BMP2
RPTOR		other				0.0169	DUSP6,MYC
NDRG1		kinase				0.0025	MMP1,TP63
PDCD4		other				0.0374	MYC
THY1		other				0.0336	MMP10
HTT		transcription regulator				0.00284	CITED2,DLL1,DUSP6,MMP10,NFIB,NR4A2
MAPK7		kinase				0.00435	EDN1,TP63
STAU1		transporter				0.00073	CASP14,MYC
PLK2		kinase				0.00124	CITED2,EDN1
CXCL13	0.901	cytokine				0.000175	MMP1,MYC
IL13		cytokine				0.0454	MMP1,MMP10,PHLDA1
TAZ		enzyme				0.00106	CAV2,EDN1,MYC
YY1		transcription regulator				0.00252	H4C3,ID4,MAT2A,MYC	6 (2)
EPCAM		other				0.0432	MYC
HDAC4		transcription regulator				0.00251	MMP10,NR4A2,SCRG1
YWHAB		other				0.012	BCAM
PCBP2		other				0.0199	MYC
ITGB1BP1		other				0.014	DLL1
NFATC2		transcription regulator				0.00825	CITED2,EDN1,MYC
PLG		peptidase				0.0105	EDN1,MMP1
LGALS3		other				0.0165	DUSP6,MYC
KRIT1		other				0.0238	BMP2
SMAD5		transcription regulator				0.00176	BMP2,ID4
TNFAIP8		other				0.00999	MMP1
GTF2I		transcription regulator				0.0277	MYC
CDK8		kinase				0.0413	MYC
CASR		G-protein coupled receptor				0.00262	CASP14,EDN1,VCL
EFNA1		other				0.00777	DUSP6,UBE2S
NPC2		transporter				0.00154	BMP2,CREB5
IFNB1		cytokine				0.00278	DLL1,MYC,PKP2,VCL
EIF4E		translation regulator				0.0423	MYC,PGF
PLAT		peptidase				0.00212	MMP1,MYC	18 (11)
RPA2		other				0.00401	MYC
TNFRSF14		transmembrane receptor				0.012	MMP1
NEU3		enzyme				0.0159	MMP1
YWHAE		other				0.006	MMP1
AQP7		transporter				0.0159	MYC
RPS6KA3		kinase				0.0355	MYC
TFAP2B		transcription regulator				0.0277	EDN1
CCAT2		other				0.0336	MYC
DLX3		transcription regulator				0.000589	GPHA2,PGF
LIF		cytokine				0.00938	BMP2,MMP1,MYC	20 (10)
RUNX2		transcription regulator				0.0257	BMP2,EDN1
BMP7		growth factor				0.0305	BMP2,EDN1
IRAK2		kinase				0.0316	MAT2A
MS4A1		other				0.014	MYC
HNRNPU		transporter				0.0336	MYC
MAPKAPK3		kinase				0.0238	HSPB8
CNR1		G-protein coupled receptor				0.033	BMP2,DLL1
HNRNPK		transcription regulator				0.00418	MMP10,MYC
FOXO3		transcription regulator				0.0281	BMP2,MYC,TP63
PRDM2		transcription regulator				0.00201	MYC
TNFRSF1A		transmembrane receptor				0.0419	CXCL13,MMP1
RPS25		other				0.00401	MYC
FOS		transcription regulator				0.000116	EDN1,HSPB8,LAMA3,MMP1,MMP10,MYC,PHLDA1	17 (5)
FOSL1		transcription regulator				0.00994	MMP1,MMP10
HES6		transcription regulator				0.006	MMP1
TARBP2		other				0.0336	MYC
DUSP2		phosphatase				0.00401	MMP1
CRTC1		transcription regulator				0.0297	MMP1
CXCR2		G-protein coupled receptor				0.0451	IFRD1
STAM2		other				0.006	MYC
PAX3		transcription regulator				0.00721	CDH3,ID4,PGF
STAMBP		enzyme				0.00401	MYC
AR		ligand-dependent nuclear receptor				0.00337	CAV2,EDN1,MYC,TP63,VCL	14 (4)
MMP1	0.468	peptidase				0.00508	MMP1,MYC	16 (10)
HEY1		transcription regulator				0.0471	BMP2
ZNF217		transcription regulator				0.000478	CREB5,MYC,PKP2
BRCA1		transcription regulator				2.95e-05	CDH3,LAMA3,MYC,PHLDA1,TP63
CISH		other				0.0432	MYC
PROKR1		G-protein coupled receptor				0.0159	MYC
HIVEP2		transcription regulator				0.00999	MYC
ST14		peptidase				0.0277	MMP1
SNAI1		transcription regulator				0.0382	ID4,TP63
NR3C1		ligand-dependent nuclear receptor				0.0125	BMP2,EDN1,IER2,MMP1,MYC
HRAS		enzyme				5.14e-07	CDH3,DLL1,DUSP6,MMP1,MYC,PGF,RPS3,TP63,TYMP,VCL	17 (5)
TOPBP1		other				0.0297	MYC
BATF3		transcription regulator				0.008	MMP1
MPL		transmembrane receptor				0.0179	MYC
PTK2B		kinase				0.0374	VCL
PARD6A		other				0.006	MMP10
IL15RA		transmembrane receptor				0.0432	EDN1
GPX4		enzyme				0.006	MMP1
FOXA1		transcription regulator				0.00377	BMP2,MYC,NR4A2
EPO		cytokine				0.0212	EDN1,MYC,NFIB
DDX5		enzyme				0.0413	MYC
BACH1		transcription regulator				0.0374	MMP1
EPOR		transmembrane receptor				0.0413	MYC
ELN		other				0.0238	MMP1
EXT1		enzyme				0.0179	MYC
EHF		transcription regulator				0.0153	CDH3,MMP1
BMP2	0.274	growth factor				0.00847	BMP2,ID4,MYC	12 (9)
EDN1	0.344	cytokine				0.000684	EDN1,MMP1,MYC,VCL	21 (16)
SMARCD1		transcription regulator				0.012	MMP1
RBCK1		transcription regulator				0.0159	MYC
CDKN1B		kinase				0.0234	HSPB8,MYC
GNL2		enzyme				0.00999	MYC
FUBP1		transcription regulator				0.014	MYC
IKZF3		transcription regulator				0.000391	CAV2,CITED2,MYC
DAXX		transcription regulator				0.0336	MMP1
PPP5C		phosphatase				0.0199	MYC
PTPN3		phosphatase				0.000885	MMP10,MYC
SLC9A3R2		transporter				0.008	MYC
TNFSF11		cytokine				0.0167	IFRD1,MMP1,MYC
GSK3B		kinase				0.00184	DLL1,MYC,TP63	8 (4)
NAB2		transcription regulator				0.0394	ID4
JAG1		growth factor				0.00418	DUSP6,MYC
RFX2		transcription regulator				0.0218	MYC
RET		kinase				0.00155	DUSP6,MMP1,MMP10	17 (6)
TGFB3		growth factor				0.022	MMP1,MMP10
BRD2		kinase				0.00471	MYC,NFIB
VEZF1		transcription regulator				0.006	EDN1
HSPH1		other				0.006	MYC
TEAD2		transcription regulator				0.00435	EDN1,TP63
TGFB2		growth factor				0.0216	EDN1,ID4
RGS1		enzyme				0.0297	CITED2
ERF		transcription regulator				0.000658	MYC,TP63
MST1R		kinase				0.0374	MYC
RELB		transcription regulator				0.000459	CXCL13,MAT2A,MYC	6 (3)
CCN1		other				0.0129	MMP1,MYC
MTPN		transcription regulator				0.0118	EDN1,MYC
EFNA2		kinase				0.00585	DUSP6,UBE2S
PPP2R3A		phosphatase				0.00201	MYC
PPP2R5A		phosphatase				0.00401	MYC
ZBTB14		transcription regulator				0.00201	MYC
GNAQ		enzyme				1.16e-10	BMP2,CITED2,EDN1,HSPB8,MYC,NFIB,NR4A2,PHLDA1
RAMAC		other				0.00401	MYC
YY2		transcription regulator				0.0355	MYC
RPS20		other				0.00201	MYC
CBX3		transcription regulator				0.0316	MYC
EEF1A1		translation regulator				0.006	MYC
CDKN1C		other				0.0199	CASP14
HLA-B		transmembrane receptor				0.00999	EDN1
ACP1		phosphatase				0.008	MYC
CUX1		transcription regulator				0.00667	H4C3,MYC
Cux1		transcription regulator				0.0316	H4C3
CD36		transmembrane receptor				0.0159	MMP1,MMP10
Usp17la (includes others)		peptidase				0.0394	MYC
TOP2A		enzyme				0.006	MYC
HMGA2		enzyme				0.0413	MMP1
HNRNPA1		enzyme				0.0394	MYC
Mt2		other				0.0471	MYC
MYH9		enzyme				0.000406	MYC,VCL
NEDD4		enzyme				0.0336	DUSP6
PODXL		kinase				0.008	MMP1
RBPJ		transcription regulator				0.000219	BMP2,DLL1,MYC,PGF	8 (3)
PCDH11Y		other				0.0413	MYC
Map3k7		kinase				0.00823	EDN1,ID4
RPL23A		other				0.006	MYC
USP17L2 (includes others)		peptidase				0.0179	MYC
HMGB2		transcription regulator				1.89e-05	MMP1,MMP10,PHLDA1
STYX		phosphatase				0.00401	MYC
H1f4		other				0.00999	MYC
RPL5		other				0.008	MYC
TBPL1		transcription regulator				0.008	TP63
POU2F2		transcription regulator				0.0144	ELL2,MYC
PELP1		other				0.00197	BMP2,MYADM,MYC
IL37		cytokine				0.0432	BMP2
MAP3K11		kinase				0.0218	MYC
ATAD2		enzyme				0.006	MYC
BCKDHA		enzyme				0.006	MYC
EMD		other				0.0374	BMP2
PDGFC		growth factor				0.0413	MYC
AZGP1		transporter				0.0471	MYC
BRAF		kinase				0.0185	MMP1,MYC
KLF13		transcription regulator				0.0374	BMP2
NDN		transcription regulator				0.0316	MYC
ATF2		transcription regulator				0.0153	MAT2A,MMP1
WT1		transcription regulator				0.0116	MYC,NR4A2,PHLDA1
MAD1L1		other				0.008	MYC
CD28		transmembrane receptor				0.0344	CXCL13,MYC,PTMA
TGFBR2		kinase				0.00751	MMP10,NFIB,VCL
ACTN4		transcription regulator				0.0374	MMP1
PTGES		enzyme				0.00646	MYC,PTMA
KLF11		transcription regulator				0.00221	EDN1,MMP1,MYC
HSP90AB1		enzyme				0.0432	MYC
TRIM21		enzyme				0.0413	MYC
IL19		cytokine				0.0336	MMP1
PCBP1		translation regulator				0.0159	MYC
NCR2		transmembrane receptor				0.0355	NR4A2
GNA15		enzyme				0.00151	CAV2,MAT2A,MYC
PLK4		kinase				0.00134	CITED2,EDN1
mir-290		microRNA				0.0297	MYC
CSNK2A1		kinase				0.000658	DUSP6,TP63
RPL21		other				0.00201	MYC
PSENEN		peptidase				0.014	DLL1
TUG1		other				0.0413	MYC
GABA receptor		complex				0.012	NR4A2
growth factor		group				0.0277	MYC
CALC		group				0.0277	EDN1
