# Supplementary material for: A single cell atlas of human cornea that defines its development, limbal progenitor cells and their interactions with the immune cells
Source: Ocul Surf. 2021 Jul;21:279–98. doi: 10.1016/j.jtos.2021.03.010 (PMC8343164; doi:10.1016/j.jtos.2021.03.010)
Supplement: Multimedia component 5 [file mmc5.xlsx]

## Sheet: filtered_results
id_cp_interaction	interacting_pair	gene_a	gene_b	cluster_a	cluster_b	receptor_a	receptor_b	secreted_a	secreted_b	meanExp	pvalue
CPI-SS079728E8B	ADORA2B_ENTPD1	ADORA2B	ENTPD1	9	15	TRUE	FALSE	FALSE	FALSE	0.119	0
CPI-SS0978D28AB	NRG1_MS4A4A	NRG1	MS4A4A	9	15	TRUE	TRUE	TRUE	FALSE	0.299	0
CPI-SC0F9DD28F3	JAM3_aMb2 complex	JAM3		9	15	FALSE	FALSE	TRUE	FALSE	0.144	0
CPI-SS0E075E5AF	NRG1_NETO2	NRG1	NETO2	9	15	TRUE	TRUE	TRUE	FALSE	0.118	0
CPI-CS06D50EBF8	OSMR_OSM		OSM	9	15	TRUE	FALSE	FALSE	TRUE	0.14	0
CPI-SS0D81C6C1D	WNT7B_FZD1	WNT7B	FZD1	9	15	FALSE	TRUE	TRUE	FALSE	0.12	0
CPI-SS044C72D0D	SEMA4A_PLXND1	SEMA4A	PLXND1	9	15	FALSE	TRUE	FALSE	FALSE	0.129	0
CPI-SS0F739D3DB	ANXA1_FPR1	ANXA1	FPR1	9	15	FALSE	TRUE	TRUE	FALSE	1.693	0
CPI-SS06CCF5A54	ANXA1_FPR3	ANXA1	FPR3	9	15	FALSE	TRUE	TRUE	FALSE	1.592	0.024
CPI-SC0527EEE7A	C3_aMb2 complex	C3		9	15	FALSE	FALSE	TRUE	FALSE	0.182	0
CPI-SS05B1FA8A8	LRP6_CKLF	LRP6	CKLF	9	15	TRUE	FALSE	FALSE	TRUE	0.224	0
CPI-CS05426BFFA	IL1 receptor_IL1B		IL1B	9	15	TRUE	FALSE	FALSE	TRUE	1.034	0
CPI-CS008C9D6E5	IL1 receptor inhibitor_IL1B		IL1B	9	15	TRUE	FALSE	FALSE	TRUE	1.034	0
CPI-SS0F3D40856	PGRMC2_CCL4L2	PGRMC2	CCL4L2	9	15	TRUE	FALSE	FALSE	TRUE	0.696	0
CPI-SS03E48EFEA	C3_C3AR1	C3	C3AR1	9	15	FALSE	TRUE	TRUE	FALSE	0.383	0
CPI-SC001669E22	GDF11_TGFR_AVR2A	GDF11		9	15	FALSE	TRUE	TRUE	FALSE	0.115	0.004
CPI-SS04A5D6B6F	DLL1_NOTCH1	DLL1	NOTCH1	9	15	FALSE	TRUE	FALSE	FALSE	0.165	0
CPI-SS0B9B3870A	VEGFA_FLT1	VEGFA	FLT1	9	15	FALSE	TRUE	TRUE	TRUE	0.245	0
CPI-SS0A76A8E97	HLA-F_LILRB2	HLA-F	LILRB2	9	15	FALSE	TRUE	FALSE	FALSE	0.234	0
CPI-SS0F00D756A	CD40_TNFSF13B	CD40	TNFSF13B	9	15	TRUE	FALSE	TRUE	TRUE	0.193	0
CPI-CS063AE1C91	IL6 receptor_IL6		IL6	9	15	TRUE	FALSE	FALSE	TRUE	0.198	0
CPI-SS00D9A0644	FGFR2_CD83	FGFR2	CD83	9	15	TRUE	TRUE	TRUE	FALSE	0.988	0
CPI-SS01560CA22	CD99_PILRA	CD99	PILRA	9	15	FALSE	TRUE	FALSE	TRUE	0.564	0
CPI-SS0423580E5	DLL1_NOTCH2	DLL1	NOTCH2	9	15	FALSE	TRUE	FALSE	FALSE	0.224	0
CPI-SS0CCCF7C69	PLXNB1_SEMA4D	PLXNB1	SEMA4D	9	15	TRUE	TRUE	TRUE	FALSE	0.135	0
CPI-SS04F3A1E5C	COPA_SORT1	COPA	SORT1	9	15	FALSE	TRUE	TRUE	FALSE	0.152	0.004
CPI-CS0AC5142FA	IL1 receptor inhibitor_IL1A		IL1A	9	15	TRUE	FALSE	FALSE	TRUE	0.216	0
CPI-CS06072FF4E	IL1 receptor_IL1A		IL1A	9	15	TRUE	FALSE	FALSE	TRUE	0.216	0
CPI-SS03133B4F2	TFRC_TNFSF13B	TFRC	TNFSF13B	9	15	TRUE	FALSE	TRUE	TRUE	0.231	0
CPI-SS08CA619FE	EGFR_GRN	EGFR	GRN	9	15	TRUE	FALSE	TRUE	TRUE	0.78	0
CPI-SS0E00478B4	NRP2_VEGFA	NRP2	VEGFA	9	15	TRUE	FALSE	TRUE	TRUE	0.475	0
CPI-SS0C10824C7	EGFR_HBEGF	EGFR	HBEGF	9	15	TRUE	TRUE	TRUE	TRUE	0.532	0
CPI-SS0DE0A486F	NRP1_VEGFA	NRP1	VEGFA	9	15	TRUE	FALSE	TRUE	TRUE	0.477	0
CPI-SS0481D83A4	EGFR_AREG	EGFR	AREG	9	15	TRUE	FALSE	TRUE	TRUE	0.742	0
CPI-SS0DA033F03	TNFRSF1A_GRN	TNFRSF1A	GRN	9	15	TRUE	FALSE	TRUE	TRUE	0.596	0
CPI-SS083CBFACD	MDK_SORL1	MDK	SORL1	9	15	FALSE	TRUE	TRUE	TRUE	0.265	0
CPI-SS02A0FF87F	FAM3C_CLEC2D	FAM3C	CLEC2D	9	15	FALSE	TRUE	TRUE	FALSE	0.202	0.008
CPI-SS0055264F3	EGFR_TGFB1	EGFR	TGFB1	9	15	TRUE	FALSE	TRUE	TRUE	0.655	0
CPI-SS088A0A760	EGFR_COPA	EGFR	COPA	9	15	TRUE	FALSE	TRUE	TRUE	0.548	0
CPI-SS08FAC0A55	PLXNB2_SEMA4D	PLXNB2	SEMA4D	9	15	TRUE	TRUE	FALSE	FALSE	0.143	0
CPI-SS060B82BBC	JAG1_NOTCH2	JAG1	NOTCH2	9	15	FALSE	TRUE	FALSE	FALSE	0.341	0
CPI-SS0E4B1484B	ICOSLG_ICOS	ICOSLG	ICOS	9	17	FALSE	TRUE	FALSE	TRUE	0.222	0
CPI-SC053BBE2B1	COL16A1_a1b1 complex	COL16A1		9	17	FALSE	FALSE	TRUE	FALSE	0.248	0
CPI-SC0F4BC2909	COL6A2_a1b1 complex	COL6A2		9	17	FALSE	FALSE	TRUE	FALSE	0.252	0
CPI-SC09FDA4F45	COL6A1_a1b1 complex	COL6A1		9	17	FALSE	FALSE	TRUE	FALSE	0.245	0
CPI-SC0EC572716	COL4A5_a1b1 complex	COL4A5		9	17	FALSE	FALSE	TRUE	FALSE	0.251	0
CPI-SC0EA3FC100	COL18A1_a1b1 complex	COL18A1		9	17	FALSE	FALSE	TRUE	FALSE	0.569	0
CPI-SC035953E6B	COL7A1_a1b1 complex	COL7A1		9	17	FALSE	FALSE	TRUE	FALSE	0.329	0
CPI-SC004A436C5	COL12A1_a1b1 complex	COL12A1		9	17	FALSE	FALSE	TRUE	FALSE	0.259	0
CPI-SC08923F7F7	F11R_aLb2 complex	F11R		9	17	TRUE	FALSE	FALSE	FALSE	0.248	0
CPI-SS05B1FA8A8	LRP6_CKLF	LRP6	CKLF	9	17	TRUE	FALSE	FALSE	TRUE	0.208	0
CPI-SC08AA91C84	COL17A1_a1b1 complex	COL17A1		9	17	FALSE	FALSE	TRUE	FALSE	0.899	0
CPI-SC001669E22	GDF11_TGFR_AVR2A	GDF11		9	17	FALSE	TRUE	TRUE	FALSE	0.106	0.012
CPI-SS00D9A0644	FGFR2_CD83	FGFR2	CD83	9	17	TRUE	TRUE	TRUE	FALSE	0.257	0.004
CPI-SS06CBC985C	LTBR_LTB	LTBR	LTB	9	17	TRUE	FALSE	FALSE	FALSE	0.202	0
CPI-SS0431D2256	TNFSF9_TNFRSF9	TNFSF9	TNFRSF9	9	17	FALSE	TRUE	TRUE	FALSE	0.144	0
CPI-SS03A0C857B	FAS_FASLG	FAS	FASLG	9	17	TRUE	FALSE	TRUE	TRUE	0.202	0
CPI-SS0A4F27388	TNFRSF1A_FASLG	TNFRSF1A	FASLG	9	17	TRUE	FALSE	TRUE	TRUE	0.277	0
CPI-SS0049FD74F	TNFRSF10B_FASLG	TNFRSF10B	FASLG	9	17	TRUE	FALSE	FALSE	TRUE	0.229	0
CPI-SS0CCCF7C69	PLXNB1_SEMA4D	PLXNB1	SEMA4D	9	17	TRUE	TRUE	TRUE	FALSE	0.166	0
CPI-SS03EF699C7	HLA-E_KLRC1	HLA-E	KLRC1	9	17	FALSE	TRUE	FALSE	FALSE	1.052	0
CPI-SS0C4FA643F	HLA-E_KLRC2	HLA-E	KLRC2	9	17	FALSE	TRUE	FALSE	FALSE	0.883	0
CPI-SC0E9C058EB	PLAUR_a4b1 complex	PLAUR		9	17	TRUE	FALSE	TRUE	FALSE	0.669	0
CPI-SS0481D83A4	EGFR_AREG	EGFR	AREG	9	17	TRUE	FALSE	TRUE	TRUE	0.727	0
CPI-SS061A7E099	CD55_ADGRE5	CD55	ADGRE5	9	17	TRUE	TRUE	TRUE	TRUE	0.874	0
CPI-SS02A0FF87F	FAM3C_CLEC2D	FAM3C	CLEC2D	9	17	FALSE	TRUE	TRUE	FALSE	0.567	0
CPI-SS0055264F3	EGFR_TGFB1	EGFR	TGFB1	9	17	TRUE	FALSE	TRUE	TRUE	0.822	0
CPI-SS088A0A760	EGFR_COPA	EGFR	COPA	9	17	TRUE	FALSE	TRUE	TRUE	0.599	0
CPI-SS033CB0BB2	CXADR_FAM3C	CXADR	FAM3C	9	17	TRUE	FALSE	TRUE	TRUE	0.459	0.012
CPI-SS08FAC0A55	PLXNB2_SEMA4D	PLXNB2	SEMA4D	9	17	TRUE	TRUE	FALSE	FALSE	0.174	0
CPI-SS02EF3E1BA	TNFSF12_TNFRSF12A	TNFSF12	TNFRSF12A	15	9	FALSE	TRUE	TRUE	FALSE	0.416	0
CPI-SS0DC2A6D35	IL6_HRH1	IL6	HRH1	15	9	FALSE	TRUE	TRUE	FALSE	0.167	0
CPI-SS076BC3BA6	HLA-DPB1_NRG1	HLA-DPB1	NRG1	15	9	TRUE	TRUE	FALSE	TRUE	1.507	0
CPI-SS004C23DCE	EREG_EGFR	EREG	EGFR	15	9	FALSE	TRUE	TRUE	TRUE	0.659	0
CPI-SS0E61DB5DF	FLT1_PGF	FLT1	PGF	15	9	TRUE	FALSE	TRUE	TRUE	0.195	0
CPI-SS0F15C1AB3	NRP2_SEMA3F	NRP2	SEMA3F	15	9	TRUE	FALSE	TRUE	TRUE	0.234	0
CPI-SS0BD9F32BA	LGALS9_DAG1	LGALS9	DAG1	15	9	FALSE	TRUE	TRUE	TRUE	0.166	0
CPI-SS08C3D27F7	NOTCH1_JAG2	NOTCH1	JAG2	15	9	TRUE	FALSE	FALSE	FALSE	0.137	0
CPI-SS0947A8549	FLT1_VEGFB	FLT1	VEGFB	15	9	TRUE	FALSE	TRUE	TRUE	0.188	0
CPI-SS048A2311A	TNF_RIPK1	TNF	RIPK1	15	9	FALSE	TRUE	TRUE	FALSE	0.47	0
CPI-SS02770D68F	NOTCH2_JAG2	NOTCH2	JAG2	15	9	TRUE	FALSE	FALSE	FALSE	0.196	0
CPI-SS085EE60B1	TGFB1_TGFBR3	TGFB1	TGFBR3	15	9	FALSE	TRUE	TRUE	TRUE	0.345	0
CPI-SS0C1BD22BC	SPP1_PTGER4	SPP1	PTGER4	15	9	FALSE	TRUE	TRUE	FALSE	0.515	0
CPI-SS0855C0353	NRP1_PGF	NRP1	PGF	15	9	TRUE	FALSE	TRUE	TRUE	0.191	0
CPI-SS0BC7CD11B	LGALS9_MET	LGALS9	MET	15	9	FALSE	TRUE	TRUE	FALSE	0.264	0
CPI-SS02928C71A	PDGFB_LRP1	PDGFB	LRP1	15	9	FALSE	TRUE	TRUE	FALSE	0.266	0
CPI-SS0415CC75D	MERTK_GAS6	MERTK	GAS6	15	9	TRUE	FALSE	FALSE	TRUE	0.291	0
CPI-SS0A9FB762A	LGALS9_PTPRK	LGALS9	PTPRK	15	9	FALSE	TRUE	TRUE	FALSE	0.233	0
CPI-SS0D2539AEB	FPR3_HEBP1	FPR3	HEBP1	15	9	TRUE	FALSE	FALSE	FALSE	0.158	0
CPI-SS028784FC6	HLA-DPA1_TNFSF9	HLA-DPA1	TNFSF9	15	9	TRUE	FALSE	FALSE	TRUE	1.583	0
CPI-SS01946BE5C	C5AR1_RPS19	C5AR1	RPS19	15	9	TRUE	FALSE	FALSE	FALSE	2.39	0
CPI-SS02AB0C3E0	SPP1_CD44	SPP1	CD44	15	9	FALSE	TRUE	TRUE	FALSE	0.97	0
CPI-SC0E60FEE99	TGFB1_aVb6 complex	TGFB1		15	9	FALSE	FALSE	TRUE	FALSE	0.313	0
CPI-SS0348DB5E3	FGFR1_FGFR2	FGFR1	FGFR2	15	9	TRUE	TRUE	FALSE	TRUE	0.193	0
CPI-SS03A4F7DC8	AXL_GAS6	AXL	GAS6	15	9	TRUE	FALSE	FALSE	TRUE	0.367	0
CPI-SS0339AE950	SIRPA_CD47	SIRPA	CD47	15	9	TRUE	TRUE	FALSE	FALSE	0.328	0
CPI-SS0419B80C4	LGALS9_LRP1	LGALS9	LRP1	15	9	FALSE	TRUE	TRUE	FALSE	0.226	0
CPI-SS0D4C221B8	ICAM1_AREG	ICAM1	AREG	15	9	TRUE	FALSE	FALSE	TRUE	0.843	0
CPI-SS0C6448B94	IL1B_ADRB2	IL1B	ADRB2	15	9	FALSE	TRUE	TRUE	FALSE	1.241	0
CPI-SS0795802F6	CCL4_SLC7A1	CCL4	SLC7A1	15	9	FALSE	TRUE	TRUE	FALSE	1.063	0
CPI-SS033E6DE7E	NRP1_VEGFB	NRP1	VEGFB	15	9	TRUE	FALSE	TRUE	TRUE	0.184	0
CPI-SS0D22A09AD	NRP2_PGF	NRP2	PGF	15	9	TRUE	FALSE	TRUE	TRUE	0.309	0
CPI-SS0F8EFEECF	TNF_DAG1	TNF	DAG1	15	9	FALSE	TRUE	TRUE	TRUE	0.473	0
CPI-SS0302E8E8F	CD74_COPA	CD74	COPA	15	9	TRUE	FALSE	FALSE	TRUE	1.896	0
CPI-SC02BFEEC8A	THBS1_a3b1 complex	THBS1		15	9	FALSE	FALSE	FALSE	FALSE	0.317	0
CPI-SS0E00478B4	NRP2_VEGFA	NRP2	VEGFA	15	9	TRUE	FALSE	TRUE	TRUE	0.359	0
CPI-SS0DE0A486F	NRP1_VEGFA	NRP1	VEGFA	15	9	TRUE	FALSE	TRUE	TRUE	0.24	0
CPI-SS014958F32	LGALS9_CD47	LGALS9	CD47	15	9	FALSE	TRUE	TRUE	FALSE	0.308	0
CPI-SS0ABC5C1B8	CD74_MIF	CD74	MIF	15	9	TRUE	FALSE	FALSE	TRUE	2.345	0
CPI-SS09C52F54E	LGALS9_SORL1	LGALS9	SORL1	15	9	FALSE	TRUE	TRUE	TRUE	0.221	0
CPI-SS02EBC1BB0	TNF_NOTCH1	TNF	NOTCH1	15	9	FALSE	TRUE	TRUE	FALSE	0.52	0
CPI-SS002DF6C31	LGALS9_SLC1A5	LGALS9	SLC1A5	15	9	FALSE	TRUE	TRUE	FALSE	0.292	0
CPI-SS08B7D54A3	TNF_FAS	TNF	FAS	15	9	FALSE	TRUE	TRUE	TRUE	0.555	0
CPI-SS09808DEAE	CD74_APP	CD74	APP	15	9	TRUE	FALSE	FALSE	FALSE	2.246	0
CPI-SS04B4619D0	TNF_TNFRSF1A	TNF	TNFRSF1A	15	9	FALSE	TRUE	TRUE	TRUE	0.63	0
CPI-SS06B86672A	CD44_FGFR2	CD44	FGFR2	15	9	TRUE	TRUE	FALSE	TRUE	0.772	0
CPI-SS0859C173B	TNFSF14_LTBR	TNFSF14	LTBR	15	9	FALSE	TRUE	TRUE	FALSE	0.218	0
CPI-SS0B87FE6E0	NOTCH1_JAG1	NOTCH1	JAG1	15	9	TRUE	FALSE	FALSE	FALSE	0.282	0.016
CPI-SS0632A027A	CD44_HBEGF	CD44	HBEGF	15	9	TRUE	TRUE	FALSE	TRUE	0.891	0
CPI-SS0C4E86714	TNFRSF1B_GRN	TNFRSF1B	GRN	15	9	TRUE	FALSE	TRUE	TRUE	0.604	0
CPI-SC098C06330	TGFB1_TGFbeta receptor1	TGFB1		15	9	FALSE	TRUE	TRUE	FALSE	0.321	0
CPI-SS019C98396	TNFSF14_TNFRSF14	TNFSF14	TNFRSF14	15	9	FALSE	TRUE	TRUE	FALSE	0.15	0
CPI-SS0A5DF05C0	TIGIT_NECTIN2	TIGIT	NECTIN2	17	9	FALSE	TRUE	FALSE	FALSE	0.269	0
CPI-SS08991B378	CD6_ALCAM	CD6	ALCAM	17	9	FALSE	FALSE	TRUE	TRUE	0.153	0
CPI-SS0C9696AAA	CRTAM_CADM1	CRTAM	CADM1	17	9	FALSE	FALSE	FALSE	FALSE	0.169	0
CPI-SS03105D292	CSF1_SLC7A1	CSF1	SLC7A1	17	9	FALSE	TRUE	TRUE	FALSE	0.317	0
CPI-SS03F821467	CD96_NECTIN1	CD96	NECTIN1	17	9	TRUE	TRUE	FALSE	TRUE	0.447	0
CPI-SS0E292C126	KLRB1_CLEC2D	KLRB1	CLEC2D	17	9	TRUE	TRUE	FALSE	FALSE	0.538	0
CPI-SS06207F70E	CD226_NECTIN2	CD226	NECTIN2	17	9	TRUE	TRUE	FALSE	FALSE	0.301	0
CPI-SS085EE60B1	TGFB1_TGFBR3	TGFB1	TGFBR3	17	9	FALSE	TRUE	TRUE	TRUE	0.512	0
CPI-SS00F282936	CXCR6_CXCL16	CXCR6	CXCL16	17	9	TRUE	TRUE	FALSE	TRUE	0.237	0
CPI-SC09E5431A2	IFNG_Type II IFNR	IFNG		17	9	FALSE	TRUE	TRUE	FALSE	0.531	0
CPI-SC0E60FEE99	TGFB1_aVb6 complex	TGFB1		17	9	FALSE	FALSE	TRUE	FALSE	0.48	0
CPI-CS0715DE78D	CD94:NKG2A_HLA-E		HLA-E	17	9	TRUE	FALSE	FALSE	FALSE	1.052	0
CPI-SS0795802F6	CCL4_SLC7A1	CCL4	SLC7A1	17	9	FALSE	TRUE	TRUE	FALSE	0.63	0
CPI-CS05AB368CE	CD94:NKG2C_HLA-E		HLA-E	17	9	TRUE	FALSE	FALSE	FALSE	0.883	0
CPI-SS0E2431C09	PDCD1_FAM3C	PDCD1	FAM3C	17	9	TRUE	FALSE	FALSE	TRUE	0.267	0
CPI-SS00B1BEE64	CD2_CD58	CD2	CD58	17	9	TRUE	FALSE	FALSE	FALSE	0.703	0
CPI-SS0F8EFEECF	TNF_DAG1	TNF	DAG1	17	9	FALSE	TRUE	TRUE	TRUE	0.118	0.036
CPI-SC02BFEEC8A	THBS1_a3b1 complex	THBS1		17	9	FALSE	FALSE	FALSE	FALSE	0.242	0.048
CPI-SS02EBC1BB0	TNF_NOTCH1	TNF	NOTCH1	17	9	FALSE	TRUE	TRUE	FALSE	0.165	0
CPI-SS04B4619D0	TNF_TNFRSF1A	TNF	TNFRSF1A	17	9	FALSE	TRUE	TRUE	TRUE	0.275	0.02
CPI-SS06B86672A	CD44_FGFR2	CD44	FGFR2	17	9	TRUE	TRUE	FALSE	TRUE	0.854	0
CPI-SS0859C173B	TNFSF14_LTBR	TNFSF14	LTBR	17	9	FALSE	TRUE	TRUE	FALSE	0.31	0
CPI-SS0632A027A	CD44_HBEGF	CD44	HBEGF	17	9	TRUE	TRUE	FALSE	TRUE	0.974	0
CPI-SS0C4E86714	TNFRSF1B_GRN	TNFRSF1B	GRN	17	9	TRUE	FALSE	TRUE	TRUE	0.43	0
CPI-SS034D36D2F	HLA-C_FAM3C	HLA-C	FAM3C	17	9	TRUE	FALSE	FALSE	TRUE	1.169	0
CPI-SC098C06330	TGFB1_TGFbeta receptor1	TGFB1		17	9	FALSE	TRUE	TRUE	FALSE	0.488	0
CPI-SS019C98396	TNFSF14_TNFRSF14	TNFSF14	TNFRSF14	17	9	FALSE	TRUE	TRUE	FALSE	0.242	0
