# Supplementary material for: A single cell atlas of human cornea that defines its development, limbal progenitor cells and their interactions with the immune cells
Source: Ocul Surf. 2021 Jul;21:279–98. doi: 10.1016/j.jtos.2021.03.010 (PMC8343164; doi:10.1016/j.jtos.2021.03.010)
Supplement: Multimedia component 6 [file mmc6.xlsx]

## Sheet: markers_additional
	p_val	avg_logFC	pct.1	pct.2	p_val_adj	cluster	gene	predicted cell type
KRT13	0	2.5193	0.78	0.35	0	additional_cluster2	KRT13	cultured suprabasal limbal epithelium
S100A8	0	2.43094	0.793	0.495	0	additional_cluster2	S100A8	cultured suprabasal limbal epithelium
S100A9	0	2.42062	0.887	0.702	0	additional_cluster2	S100A9	cultured suprabasal limbal epithelium
SLPI	0	2.31311	0.877	0.548	0	additional_cluster2	SLPI	cultured suprabasal limbal epithelium
KRT16	0	2.17438	0.685	0.323	0	additional_cluster2	KRT16	cultured suprabasal limbal epithelium
LY6D	0	2.13982	0.763	0.353	0	additional_cluster2	LY6D	cultured suprabasal limbal epithelium
KRT6B	0	2.045	0.598	0.241	0	additional_cluster2	KRT6B	cultured suprabasal limbal epithelium
CSTB	0	1.83685	0.985	0.945	0	additional_cluster2	CSTB	cultured suprabasal limbal epithelium
SPRR1B	0	1.73845	0.623	0.195	0	additional_cluster2	SPRR1B	cultured suprabasal limbal epithelium
KRT17	0	1.61736	0.959	0.906	0	additional_cluster2	KRT17	cultured suprabasal limbal epithelium
IVL	0	1.44715	0.566	0.132	0	additional_cluster2	IVL	cultured suprabasal limbal epithelium
KRT6A	0	1.44572	0.946	0.943	0	additional_cluster2	KRT6A	cultured suprabasal limbal epithelium
SERPINB1	0	1.40964	0.949	0.76	0	additional_cluster2	SERPINB1	cultured suprabasal limbal epithelium
SERPINB2	0	1.40807	0.556	0.101	0	additional_cluster2	SERPINB2	cultured suprabasal limbal epithelium
S100A4	0	1.37977	0.953	0.861	0	additional_cluster2	S100A4	cultured suprabasal limbal epithelium
LYPD3	0	1.3216	0.731	0.282	0	additional_cluster2	LYPD3	cultured suprabasal limbal epithelium
HSPB1	0	1.31628	0.952	0.788	0	additional_cluster2	HSPB1	cultured suprabasal limbal epithelium
ANXA1	0	1.2392	0.995	0.96	0	additional_cluster2	ANXA1	cultured suprabasal limbal epithelium
FABP5	0	1.19788	0.992	0.961	0	additional_cluster2	FABP5	cultured suprabasal limbal epithelium
PERP	0	1.08462	0.985	0.909	0	additional_cluster2	PERP	cultured suprabasal limbal epithelium
ADIRF	0	1.06561	0.995	0.968	0	additional_cluster2	ADIRF	cultured suprabasal limbal epithelium
TACSTD2	0	1.00622	0.947	0.842	0	additional_cluster2	TACSTD2	cultured suprabasal limbal epithelium
EMP1	0	0.994137	0.884	0.717	0	additional_cluster2	EMP1	cultured suprabasal limbal epithelium
DSP	0	0.983122	0.953	0.819	0	additional_cluster2	DSP	cultured suprabasal limbal epithelium
CLDN7	0	0.948214	0.829	0.464	0	additional_cluster2	CLDN7	cultured suprabasal limbal epithelium
DSC2	0	0.942398	0.708	0.366	0	additional_cluster2	DSC2	cultured suprabasal limbal epithelium
MAL2	0	0.914448	0.927	0.778	0	additional_cluster2	MAL2	cultured suprabasal limbal epithelium
CLIC3	0	0.862623	0.436	0.086	0	additional_cluster2	CLIC3	cultured suprabasal limbal epithelium
UPK1B	0	0.838825	0.901	0.703	0	additional_cluster2	UPK1B	cultured suprabasal limbal epithelium
DSG3	0	0.785611	0.708	0.344	0	additional_cluster2	DSG3	cultured suprabasal limbal epithelium
SULT2B1	0	0.773714	0.511	0.048	0	additional_cluster2	SULT2B1	cultured suprabasal limbal epithelium
IL1RN	0	0.720708	0.566	0.19	0	additional_cluster2	IL1RN	cultured suprabasal limbal epithelium
SERPINB5	0	0.697258	0.904	0.767	0	additional_cluster2	SERPINB5	cultured suprabasal limbal epithelium
HES4	0	0.617869	0.65	0.264	0	additional_cluster2	HES4	cultured suprabasal limbal epithelium
KLK11	0	0.61663	0.502	0.084	0	additional_cluster2	KLK11	cultured suprabasal limbal epithelium
MYH14	0	0.593522	0.536	0.093	0	additional_cluster2	MYH14	cultured suprabasal limbal epithelium
S100A11	0	0.541271	0.995	0.983	0	additional_cluster2	S100A11	cultured suprabasal limbal epithelium
POLR2J3	0	0.495278	0.392	0.073	0	additional_cluster2	POLR2J3	cultured suprabasal limbal epithelium
ZNF750	0	0.444061	0.34	0.024	0	additional_cluster2	ZNF750	cultured suprabasal limbal epithelium
RHOV	0	0.423529	0.365	0.033	0	additional_cluster2	RHOV	cultured suprabasal limbal epithelium
MUC16	0	0.403978	0.314	0.029	0	additional_cluster2	MUC16	cultured suprabasal limbal epithelium
NECTIN4	0	0.379834	0.394	0.048	0	additional_cluster2	NECTIN4	cultured suprabasal limbal epithelium
METRNL	0	0.256147	0.326	0.042	0	additional_cluster2	METRNL	cultured suprabasal limbal epithelium
GSTP1	6.43336e-306	0.379372	0.997	0.984	2.15762e-301	additional_cluster2	GSTP1	cultured suprabasal limbal epithelium
CD24	2.52305e-302	0.966308	0.797	0.56	8.46181e-298	additional_cluster2	CD24	cultured suprabasal limbal epithelium
S100A16	6.88987e-301	0.495269	0.973	0.95	2.31072e-296	additional_cluster2	S100A16	cultured suprabasal limbal epithelium
LMO7	2.68153e-287	0.51211	0.494	0.157	8.99331e-283	additional_cluster2	LMO7	cultured suprabasal limbal epithelium
DHRS9	7.50958e-287	0.624754	0.313	0.045	2.51856e-282	additional_cluster2	DHRS9	cultured suprabasal limbal epithelium
CALML5	1.0856e-286	0.889794	0.415	0.1	3.6409e-282	additional_cluster2	CALML5	cultured suprabasal limbal epithelium
GLTP	1.54449e-286	1.12134	0.818	0.62	5.17991e-282	additional_cluster2	GLTP	cultured suprabasal limbal epithelium
JUP	1.61461e-283	0.598789	0.836	0.667	5.41509e-279	additional_cluster2	JUP	cultured suprabasal limbal epithelium
S100A14	4.36553e-283	0.400636	0.989	0.967	1.46411e-278	additional_cluster2	S100A14	cultured suprabasal limbal epithelium
DSG1	1.06658e-277	0.42299	0.308	0.043	3.57709e-273	additional_cluster2	DSG1	cultured suprabasal limbal epithelium
MALL	2.12039e-276	0.604262	0.864	0.7	7.11135e-272	additional_cluster2	MALL	cultured suprabasal limbal epithelium
DEFB1	6.9523e-273	0.439575	0.328	0.055	2.33166e-268	additional_cluster2	DEFB1	cultured suprabasal limbal epithelium
SPINK5	5.39787e-270	0.723188	0.619	0.292	1.81034e-265	additional_cluster2	SPINK5	cultured suprabasal limbal epithelium
KRT5	5.26587e-269	0.386328	0.999	0.98	1.76607e-264	additional_cluster2	KRT5	cultured suprabasal limbal epithelium
FXYD3	5.47992e-268	0.657194	0.931	0.818	1.83786e-263	additional_cluster2	FXYD3	cultured suprabasal limbal epithelium
TM4SF1	3.49511e-265	0.874955	0.81	0.59	1.17219e-260	additional_cluster2	TM4SF1	cultured suprabasal limbal epithelium
KRT24	3.27795e-257	0.847648	0.367	0.084	1.09936e-252	additional_cluster2	KRT24	cultured suprabasal limbal epithelium
HES5	1.86354e-248	0.329781	0.262	0.032	6.24993e-244	additional_cluster2	HES5	cultured suprabasal limbal epithelium
ELF3	2.3139e-247	1.02486	0.393	0.103	7.76036e-243	additional_cluster2	ELF3	cultured suprabasal limbal epithelium
PKP1	3.05762e-246	0.658341	0.714	0.47	1.02547e-241	additional_cluster2	PKP1	cultured suprabasal limbal epithelium
LCN2	2.53193e-238	0.98898	0.579	0.259	8.49157e-234	additional_cluster2	LCN2	cultured suprabasal limbal epithelium
SERPINB13	4.52312e-237	0.35939	0.325	0.068	1.51697e-232	additional_cluster2	SERPINB13	cultured suprabasal limbal epithelium
TYMP	2.47901e-231	0.687854	0.643	0.342	8.31409e-227	additional_cluster2	TYMP	cultured suprabasal limbal epithelium
C6orf132	2.4813e-229	0.536397	0.634	0.35	8.32179e-225	additional_cluster2	C6orf132	cultured suprabasal limbal epithelium
AQP3	1.40672e-222	0.665817	0.961	0.902	4.71785e-218	additional_cluster2	AQP3	cultured suprabasal limbal epithelium
HCAR2	8.88941e-215	0.328934	0.442	0.145	2.98133e-210	additional_cluster2	HCAR2	cultured suprabasal limbal epithelium
RAB25	1.19744e-214	0.541239	0.799	0.633	4.01598e-210	additional_cluster2	RAB25	cultured suprabasal limbal epithelium
RAB27B	2.70514e-211	0.287769	0.425	0.14	9.07249e-207	additional_cluster2	RAB27B	cultured suprabasal limbal epithelium
HES2	7.68381e-210	0.424897	0.645	0.362	2.577e-205	additional_cluster2	HES2	cultured suprabasal limbal epithelium
ALDH1A3	1.09168e-207	0.711987	0.831	0.627	3.66126e-203	additional_cluster2	ALDH1A3	cultured suprabasal limbal epithelium
SCEL	2.51778e-205	0.5393	0.559	0.269	8.44413e-201	additional_cluster2	SCEL	cultured suprabasal limbal epithelium
YWHAZ	1.25861e-203	0.37527	0.959	0.915	4.22113e-199	additional_cluster2	YWHAZ	cultured suprabasal limbal epithelium
CSTA	2.6125e-203	0.837955	0.924	0.838	8.76181e-199	additional_cluster2	CSTA	cultured suprabasal limbal epithelium
TMEM45B	1.74201e-200	0.324153	0.394	0.121	5.84236e-196	additional_cluster2	TMEM45B	cultured suprabasal limbal epithelium
CLDN4	5.83424e-200	1.26679	0.609	0.327	1.95669e-195	additional_cluster2	CLDN4	cultured suprabasal limbal epithelium
SDCBP2	1.10601e-196	0.254174	0.268	0.052	3.70933e-192	additional_cluster2	SDCBP2	cultured suprabasal limbal epithelium
TXN	1.02489e-195	0.39857	0.99	0.974	3.43728e-191	additional_cluster2	TXN	cultured suprabasal limbal epithelium
IRF6	4.98384e-192	0.51234	0.679	0.435	1.67148e-187	additional_cluster2	IRF6	cultured suprabasal limbal epithelium
KLK7	1.33776e-191	0.758624	0.399	0.145	4.48657e-187	additional_cluster2	KLK7	cultured suprabasal limbal epithelium
EVPL	8.38676e-186	0.345902	0.461	0.189	2.81275e-181	additional_cluster2	EVPL	cultured suprabasal limbal epithelium
KLK10	2.0694e-184	0.774788	0.659	0.44	6.94035e-180	additional_cluster2	KLK10	cultured suprabasal limbal epithelium
HOPX	1.36043e-182	1.19537	0.449	0.19	4.56261e-178	additional_cluster2	HOPX	cultured suprabasal limbal epithelium
CLDN1	1.03864e-178	0.703061	0.715	0.516	3.48339e-174	additional_cluster2	CLDN1	cultured suprabasal limbal epithelium
DENND2C	1.72051e-178	0.420647	0.399	0.14	5.77025e-174	additional_cluster2	DENND2C	cultured suprabasal limbal epithelium
SH3BGRL3	2.11811e-175	0.358521	0.984	0.947	7.10373e-171	additional_cluster2	SH3BGRL3	cultured suprabasal limbal epithelium
EPS8L1	3.3841e-175	0.313357	0.331	0.098	1.13496e-170	additional_cluster2	EPS8L1	cultured suprabasal limbal epithelium
ABLIM1	6.29356e-173	0.300494	0.492	0.221	2.11073e-168	additional_cluster2	ABLIM1	cultured suprabasal limbal epithelium
TRIM16	4.76236e-172	0.421306	0.636	0.399	1.5972e-167	additional_cluster2	TRIM16	cultured suprabasal limbal epithelium
RAB11FIP1	5.65811e-169	0.40576	0.425	0.17	1.89762e-164	additional_cluster2	RAB11FIP1	cultured suprabasal limbal epithelium
C4orf3	8.60479e-169	0.465786	0.893	0.798	2.88587e-164	additional_cluster2	C4orf3	cultured suprabasal limbal epithelium
THBD	5.52438e-168	0.289534	0.363	0.12	1.85277e-163	additional_cluster2	THBD	cultured suprabasal limbal epithelium
CCNA1	6.12363e-168	0.499862	0.54	0.259	2.05374e-163	additional_cluster2	CCNA1	cultured suprabasal limbal epithelium
DSC3	1.19887e-161	0.438449	0.709	0.52	4.02076e-157	additional_cluster2	DSC3	cultured suprabasal limbal epithelium
LGALS3	9.35696e-159	0.683988	0.901	0.816	3.13814e-154	additional_cluster2	LGALS3	cultured suprabasal limbal epithelium
SPRR2A	1.80015e-158	0.816401	0.298	0.085	6.03736e-154	additional_cluster2	SPRR2A	cultured suprabasal limbal epithelium
TUBB2A	3.45264e-157	0.507431	0.65	0.424	1.15795e-152	additional_cluster2	TUBB2A	cultured suprabasal limbal epithelium
SAMD9	7.53251e-156	0.431334	0.441	0.193	2.52625e-151	additional_cluster2	SAMD9	cultured suprabasal limbal epithelium
PPL	4.04284e-155	0.416349	0.593	0.356	1.35589e-150	additional_cluster2	PPL	cultured suprabasal limbal epithelium
CAST	7.51787e-152	0.309503	0.954	0.917	2.52134e-147	additional_cluster2	CAST	cultured suprabasal limbal epithelium
GPRC5A	8.76454e-152	0.516497	0.594	0.343	2.93945e-147	additional_cluster2	GPRC5A	cultured suprabasal limbal epithelium
C15orf48	3.31648e-151	0.942711	0.274	0.076	1.11228e-146	additional_cluster2	C15orf48	cultured suprabasal limbal epithelium
TRIM29	2.41754e-148	0.493346	0.66	0.469	8.10793e-144	additional_cluster2	TRIM29	cultured suprabasal limbal epithelium
MARCKS	1.31529e-146	0.378158	0.849	0.75	4.41121e-142	additional_cluster2	MARCKS	cultured suprabasal limbal epithelium
S100P	6.02607e-145	0.725523	0.289	0.089	2.02102e-140	additional_cluster2	S100P	cultured suprabasal limbal epithelium
SFN	2.26954e-144	0.363497	0.993	0.969	7.61159e-140	additional_cluster2	SFN	cultured suprabasal limbal epithelium
GSN	2.67441e-144	0.424013	0.689	0.467	8.96942e-140	additional_cluster2	GSN	cultured suprabasal limbal epithelium
ANXA2	4.02569e-144	0.291123	0.995	0.98	1.35014e-139	additional_cluster2	ANXA2	cultured suprabasal limbal epithelium
CTNND1	4.72966e-144	0.36161	0.692	0.5	1.58623e-139	additional_cluster2	CTNND1	cultured suprabasal limbal epithelium
KLF5	9.35983e-143	0.43369	0.634	0.422	3.1391e-138	additional_cluster2	KLF5	cultured suprabasal limbal epithelium
MBOAT2	1.16375e-140	0.457702	0.711	0.537	3.90299e-136	additional_cluster2	MBOAT2	cultured suprabasal limbal epithelium
CDH1	8.84814e-140	0.368555	0.607	0.391	2.96749e-135	additional_cluster2	CDH1	cultured suprabasal limbal epithelium
KLK5	1.23408e-134	0.806614	0.703	0.547	4.13884e-130	additional_cluster2	KLK5	cultured suprabasal limbal epithelium
HEBP2	2.47182e-134	0.347907	0.876	0.795	8.29e-130	additional_cluster2	HEBP2	cultured suprabasal limbal epithelium
GJB4	2.1098e-131	0.300558	0.536	0.292	7.07584e-127	additional_cluster2	GJB4	cultured suprabasal limbal epithelium
CTSC	7.56208e-130	0.532204	0.79	0.688	2.53617e-125	additional_cluster2	CTSC	cultured suprabasal limbal epithelium
MPZL2	1.13337e-129	0.374051	0.754	0.579	3.80109e-125	additional_cluster2	MPZL2	cultured suprabasal limbal epithelium
LGALSL	1.79623e-127	0.426265	0.442	0.217	6.02419e-123	additional_cluster2	LGALSL	cultured suprabasal limbal epithelium
SDC1	2.38265e-127	0.385276	0.898	0.816	7.99094e-123	additional_cluster2	SDC1	cultured suprabasal limbal epithelium
GIPC1	1.37832e-123	0.347119	0.809	0.717	4.6226e-119	additional_cluster2	GIPC1	cultured suprabasal limbal epithelium
PHLDA3	1.40531e-123	0.375336	0.773	0.643	4.71312e-119	additional_cluster2	PHLDA3	cultured suprabasal limbal epithelium
GALNT5	1.675e-123	0.36234	0.433	0.214	5.61763e-119	additional_cluster2	GALNT5	cultured suprabasal limbal epithelium
LAD1	4.98823e-123	0.34003	0.768	0.647	1.67295e-118	additional_cluster2	LAD1	cultured suprabasal limbal epithelium
SERPINB7	9.91711e-122	0.30838	0.315	0.119	3.326e-117	additional_cluster2	SERPINB7	cultured suprabasal limbal epithelium
CRABP2	2.63781e-121	0.446062	0.506	0.277	8.84668e-117	additional_cluster2	CRABP2	cultured suprabasal limbal epithelium
KRT14	7.25296e-121	0.360782	0.959	0.972	2.4325e-116	additional_cluster2	KRT14	cultured suprabasal limbal epithelium
KLF6	1.89585e-120	0.41713	0.671	0.471	6.35829e-116	additional_cluster2	KLF6	cultured suprabasal limbal epithelium
TGM1	5.58417e-120	0.534321	0.552	0.336	1.87282e-115	additional_cluster2	TGM1	cultured suprabasal limbal epithelium
ZNF185	8.47143e-118	0.325036	0.513	0.296	2.84115e-113	additional_cluster2	ZNF185	cultured suprabasal limbal epithelium
CD9	2.01083e-114	0.349897	0.963	0.921	6.74391e-110	additional_cluster2	CD9	cultured suprabasal limbal epithelium
EZR	4.08272e-114	0.333644	0.926	0.866	1.36926e-109	additional_cluster2	EZR	cultured suprabasal limbal epithelium
SPINK6	4.83259e-114	0.763759	0.55	0.38	1.62075e-109	additional_cluster2	SPINK6	cultured suprabasal limbal epithelium
CTSV	7.47414e-113	0.702693	0.713	0.546	2.50668e-108	additional_cluster2	CTSV	cultured suprabasal limbal epithelium
ECM1	3.00119e-112	0.483391	0.692	0.518	1.00654e-107	additional_cluster2	ECM1	cultured suprabasal limbal epithelium
TMSB4X	2.56763e-111	0.252511	0.999	0.995	8.61132e-107	additional_cluster2	TMSB4X	cultured suprabasal limbal epithelium
MACC1	3.07835e-111	0.306409	0.478	0.263	1.03242e-106	additional_cluster2	MACC1	cultured suprabasal limbal epithelium
PIM1	1.83108e-107	0.278472	0.387	0.184	6.14109e-103	additional_cluster2	PIM1	cultured suprabasal limbal epithelium
CD82	1.68342e-106	0.258978	0.523	0.313	5.64587e-102	additional_cluster2	CD82	cultured suprabasal limbal epithelium
CA2	4.52959e-106	0.440818	0.661	0.48	1.51913e-101	additional_cluster2	CA2	cultured suprabasal limbal epithelium
PRRG4	1.6613e-105	0.361614	0.594	0.42	5.57166e-101	additional_cluster2	PRRG4	cultured suprabasal limbal epithelium
CLCF1	2.53761e-104	0.259536	0.302	0.12	8.51064e-100	additional_cluster2	CLCF1	cultured suprabasal limbal epithelium
RAB10	3.59697e-104	0.400337	0.795	0.685	1.20635e-99	additional_cluster2	RAB10	cultured suprabasal limbal epithelium
A4GALT	5.53278e-103	0.350898	0.651	0.485	1.85559e-98	additional_cluster2	A4GALT	cultured suprabasal limbal epithelium
CAMK2N1	1.26262e-101	0.362484	0.813	0.737	4.23458e-97	additional_cluster2	CAMK2N1	cultured suprabasal limbal epithelium
ID1	4.5522e-97	0.310638	0.941	0.91	1.52672e-92	additional_cluster2	ID1	cultured suprabasal limbal epithelium
MAST4	1.29171e-96	0.313804	0.635	0.465	4.33214e-92	additional_cluster2	MAST4	cultured suprabasal limbal epithelium
PRSS3	1.25755e-95	0.382544	0.66	0.462	4.21757e-91	additional_cluster2	PRSS3	cultured suprabasal limbal epithelium
PITX1	2.51691e-95	0.319576	0.468	0.26	8.44122e-91	additional_cluster2	PITX1	cultured suprabasal limbal epithelium
IER5	1.75394e-93	0.259212	0.6	0.42	5.88238e-89	additional_cluster2	IER5	cultured suprabasal limbal epithelium
CD55	5.42019e-90	0.40416	0.502	0.317	1.81782e-85	additional_cluster2	CD55	cultured suprabasal limbal epithelium
NECTIN1	2.74698e-89	0.279291	0.623	0.461	9.21281e-85	additional_cluster2	NECTIN1	cultured suprabasal limbal epithelium
SAT1	4.33897e-89	0.624022	0.947	0.902	1.45521e-84	additional_cluster2	SAT1	cultured suprabasal limbal epithelium
AGR2	5.57e-89	0.368042	0.403	0.208	1.86807e-84	additional_cluster2	AGR2	cultured suprabasal limbal epithelium
BTG1	1.54917e-87	0.55781	0.734	0.596	5.19561e-83	additional_cluster2	BTG1	cultured suprabasal limbal epithelium
ADGRF1	1.77918e-87	0.254671	0.438	0.254	5.96701e-83	additional_cluster2	ADGRF1	cultured suprabasal limbal epithelium
C9orf16	1.68067e-86	0.35062	0.742	0.622	5.63664e-82	additional_cluster2	C9orf16	cultured suprabasal limbal epithelium
GJB6	5.53963e-85	0.366443	0.615	0.454	1.85788e-80	additional_cluster2	GJB6	cultured suprabasal limbal epithelium
DYNLT3	1.07487e-83	0.267373	0.565	0.395	3.60489e-79	additional_cluster2	DYNLT3	cultured suprabasal limbal epithelium
BHLHE40	7.39703e-83	0.401414	0.603	0.422	2.48082e-78	additional_cluster2	BHLHE40	cultured suprabasal limbal epithelium
CYB5R2	3.14833e-81	0.266752	0.505	0.33	1.05589e-76	additional_cluster2	CYB5R2	cultured suprabasal limbal epithelium
CFLAR	7.88344e-80	0.260292	0.586	0.421	2.64395e-75	additional_cluster2	CFLAR	cultured suprabasal limbal epithelium
DNAJB1	3.23471e-79	0.37853	0.689	0.559	1.08486e-74	additional_cluster2	DNAJB1	cultured suprabasal limbal epithelium
CDKN1A	3.37551e-79	0.319843	0.643	0.467	1.13208e-74	additional_cluster2	CDKN1A	cultured suprabasal limbal epithelium
CHMP1B	5.12674e-78	0.290507	0.61	0.445	1.7194e-73	additional_cluster2	CHMP1B	cultured suprabasal limbal epithelium
NPEPPS	7.55394e-77	0.259112	0.585	0.421	2.53344e-72	additional_cluster2	NPEPPS	cultured suprabasal limbal epithelium
VPS4B	7.85708e-76	0.255044	0.676	0.543	2.63511e-71	additional_cluster2	VPS4B	cultured suprabasal limbal epithelium
CCND1	1.64582e-75	0.34822	0.822	0.745	5.51977e-71	additional_cluster2	CCND1	cultured suprabasal limbal epithelium
AHNAK	2.48502e-75	0.260089	0.864	0.813	8.33427e-71	additional_cluster2	AHNAK	cultured suprabasal limbal epithelium
RHOD	1.07189e-69	0.283034	0.791	0.726	3.59491e-65	additional_cluster2	RHOD	cultured suprabasal limbal epithelium
CLIP1	1.28515e-69	0.253687	0.621	0.474	4.31015e-65	additional_cluster2	CLIP1	cultured suprabasal limbal epithelium
FTH1	2.52193e-68	0.412239	0.999	0.997	8.45805e-64	additional_cluster2	FTH1	cultured suprabasal limbal epithelium
VAMP8	1.63075e-66	0.250016	0.837	0.767	5.46921e-62	additional_cluster2	VAMP8	cultured suprabasal limbal epithelium
FAM83A	9.58632e-66	0.297793	0.909	0.841	3.21506e-61	additional_cluster2	FAM83A	cultured suprabasal limbal epithelium
ALDH1A1	1.52375e-64	0.508597	0.453	0.294	5.11034e-60	additional_cluster2	ALDH1A1	cultured suprabasal limbal epithelium
SLC9A3R1	3.27546e-63	0.250228	0.645	0.533	1.09852e-58	additional_cluster2	SLC9A3R1	cultured suprabasal limbal epithelium
NEAT1	1.63433e-62	0.515986	0.935	0.898	5.48123e-58	additional_cluster2	NEAT1	cultured suprabasal limbal epithelium
PYGB	6.58659e-62	0.255204	0.698	0.592	2.20901e-57	additional_cluster2	PYGB	cultured suprabasal limbal epithelium
CTSD	2.48537e-59	0.295467	0.739	0.631	8.33545e-55	additional_cluster2	CTSD	cultured suprabasal limbal epithelium
CRYAB	5.2863e-59	0.725797	0.407	0.254	1.77292e-54	additional_cluster2	CRYAB	cultured suprabasal limbal epithelium
CST3	7.14251e-57	0.26891	0.899	0.874	2.39546e-52	additional_cluster2	CST3	cultured suprabasal limbal epithelium
RAP2B	3.33748e-55	0.303377	0.633	0.504	1.11932e-50	additional_cluster2	RAP2B	cultured suprabasal limbal epithelium
KLF4	3.539e-55	0.363603	0.5	0.356	1.18691e-50	additional_cluster2	KLF4	cultured suprabasal limbal epithelium
RAB38	7.97951e-51	0.29245	0.671	0.579	2.67617e-46	additional_cluster2	RAB38	cultured suprabasal limbal epithelium
ANXA11	3.41946e-50	0.318347	0.816	0.749	1.14682e-45	additional_cluster2	ANXA11	cultured suprabasal limbal epithelium
ZFP36	2.19036e-47	0.454235	0.514	0.377	7.34602e-43	additional_cluster2	ZFP36	cultured suprabasal limbal epithelium
KRT19	4.50054e-45	0.278625	0.971	0.966	1.50939e-40	additional_cluster2	KRT19	cultured suprabasal limbal epithelium
CALML3	1.49142e-44	0.290079	0.52	0.374	5.00192e-40	additional_cluster2	CALML3	cultured suprabasal limbal epithelium
UPP1	2.50812e-44	0.255642	0.85	0.857	8.41173e-40	additional_cluster2	UPP1	cultured suprabasal limbal epithelium
DUSP5	8.33913e-41	0.289465	0.442	0.313	2.79678e-36	additional_cluster2	DUSP5	cultured suprabasal limbal epithelium
FERMT1	1.23896e-35	0.299173	0.633	0.569	4.15521e-31	additional_cluster2	FERMT1	cultured suprabasal limbal epithelium
DUSP1	1.67773e-34	0.462643	0.397	0.281	5.62677e-30	additional_cluster2	DUSP1	cultured suprabasal limbal epithelium
HES1	1.24234e-33	0.449614	0.518	0.414	4.16656e-29	additional_cluster2	HES1	cultured suprabasal limbal epithelium
MARCKSL1	1.93932e-33	0.377345	0.377	0.268	6.5041e-29	additional_cluster2	MARCKSL1	cultured suprabasal limbal epithelium
ITM2B	2.45344e-31	0.274826	0.928	0.915	8.22836e-27	additional_cluster2	ITM2B	cultured suprabasal limbal epithelium
PAX6	1.78479e-29	0.253024	0.655	0.592	5.98581e-25	additional_cluster2	PAX6	cultured suprabasal limbal epithelium
FXYD5	3.37012e-29	0.263232	0.753	0.733	1.13027e-24	additional_cluster2	FXYD5	cultured suprabasal limbal epithelium
VMP1	5.19906e-29	0.302517	0.756	0.713	1.74366e-24	additional_cluster2	VMP1	cultured suprabasal limbal epithelium
RND3	1.75515e-28	0.442282	0.675	0.614	5.88642e-24	additional_cluster2	RND3	cultured suprabasal limbal epithelium
BAG1	2.40833e-25	0.385639	0.611	0.541	8.07707e-21	additional_cluster2	BAG1	cultured suprabasal limbal epithelium
BTG2	6.63416e-22	0.309272	0.266	0.182	2.22496e-17	additional_cluster2	BTG2	cultured suprabasal limbal epithelium
IL1B	7.9827e-22	0.260829	0.494	0.401	2.67724e-17	additional_cluster2	IL1B	cultured suprabasal limbal epithelium
CXCL1	7.28027e-20	0.356636	0.594	0.546	2.44166e-15	additional_cluster2	CXCL1	cultured suprabasal limbal epithelium
NFKBIA	5.27246e-19	0.356893	0.474	0.384	1.76828e-14	additional_cluster2	NFKBIA	cultured suprabasal limbal epithelium
KRT7	7.6622e-17	0.26431	0.788	0.743	2.56975e-12	additional_cluster2	KRT7	cultured suprabasal limbal epithelium
PLAUR	3.47759e-16	0.347997	0.48	0.411	1.16631e-11	additional_cluster2	PLAUR	cultured suprabasal limbal epithelium
MALAT1	4.31315e-13	0.390413	0.995	0.993	1.44654e-08	additional_cluster2	MALAT1	cultured suprabasal limbal epithelium
PMAIP1	1.08079e-07	0.289612	0.518	0.478	0.00362476	additional_cluster2	PMAIP1	cultured suprabasal limbal epithelium
DAPL1	2.7497e-06	0.446195	0.284	0.245	0.0922194	additional_cluster2	DAPL1	cultured suprabasal limbal epithelium
JUND	0.000148345	0.422605	0.586	0.572	1	additional_cluster2	JUND	cultured suprabasal limbal epithelium
PPP1R15A	0.00539801	0.455889	0.359	0.335	1	additional_cluster2	PPP1R15A	cultured suprabasal limbal epithelium
MT2A	0	0.822966	0.99	0.925	0	additional_cluster1	MT2A	cultured basal limbal epithelium
CTNNAL1	0	0.563243	0.803	0.472	0	additional_cluster1	CTNNAL1	cultured basal limbal epithelium
CAV1	8.01644e-299	0.49601	0.959	0.83	2.68855e-294	additional_cluster1	CAV1	cultured basal limbal epithelium
EMP3	2.03525e-263	0.508834	0.844	0.612	6.82582e-259	additional_cluster1	EMP3	cultured basal limbal epithelium
MT1E	1.65296e-246	0.603886	0.899	0.774	5.54369e-242	additional_cluster1	MT1E	cultured basal limbal epithelium
VIM	8.22641e-242	0.713562	0.862	0.638	2.75897e-237	additional_cluster1	VIM	cultured basal limbal epithelium
ITGB1	6.42196e-235	0.391707	0.951	0.898	2.1538e-230	additional_cluster1	ITGB1	cultured basal limbal epithelium
PTMA	5.30041e-220	0.318304	0.996	0.974	1.77765e-215	additional_cluster1	PTMA	cultured basal limbal epithelium
NPM1	1.93528e-187	0.293056	0.985	0.967	6.49054e-183	additional_cluster1	NPM1	cultured basal limbal epithelium
ITGB4	8.17054e-170	0.360179	0.857	0.69	2.74023e-165	additional_cluster1	ITGB4	cultured basal limbal epithelium
IGFBP7	4.08775e-167	0.368503	0.905	0.829	1.37095e-162	additional_cluster1	IGFBP7	cultured basal limbal epithelium
HMGA1	3.08083e-166	0.325489	0.957	0.923	1.03325e-161	additional_cluster1	HMGA1	cultured basal limbal epithelium
LGALS1	7.75589e-154	0.332164	0.985	0.9	2.60117e-149	additional_cluster1	LGALS1	cultured basal limbal epithelium
TPM2	5.10113e-135	0.393905	0.705	0.512	1.71082e-130	additional_cluster1	TPM2	cultured basal limbal epithelium
HSP90B1	2.40351e-134	0.309163	0.938	0.893	8.06088e-130	additional_cluster1	HSP90B1	cultured basal limbal epithelium
DST	1.34247e-133	0.327678	0.863	0.73	4.50237e-129	additional_cluster1	DST	cultured basal limbal epithelium
NRG1	1.36602e-133	0.333102	0.622	0.39	4.58135e-129	additional_cluster1	NRG1	cultured basal limbal epithelium
SERPINH1	8.40568e-131	0.256372	0.56	0.326	2.8191e-126	additional_cluster1	SERPINH1	cultured basal limbal epithelium
COTL1	6.35769e-126	0.308683	0.839	0.723	2.13224e-121	additional_cluster1	COTL1	cultured basal limbal epithelium
NAP1L1	2.76645e-125	0.258524	0.909	0.857	9.27812e-121	additional_cluster1	NAP1L1	cultured basal limbal epithelium
IFITM3	1.89808e-124	0.437802	0.754	0.601	6.3658e-120	additional_cluster1	IFITM3	cultured basal limbal epithelium
PRSS23	1.5228e-122	0.330676	0.734	0.572	5.10718e-118	additional_cluster1	PRSS23	cultured basal limbal epithelium
FEZ1	6.0741e-112	0.274921	0.629	0.422	2.03713e-107	additional_cluster1	FEZ1	cultured basal limbal epithelium
CALR	1.71119e-110	0.265074	0.947	0.927	5.739e-106	additional_cluster1	CALR	cultured basal limbal epithelium
AXL	6.45266e-107	0.258177	0.576	0.371	2.16409e-102	additional_cluster1	AXL	cultured basal limbal epithelium
ITGA3	3.69484e-101	0.288962	0.798	0.685	1.23918e-96	additional_cluster1	ITGA3	cultured basal limbal epithelium
SNCA	3.65932e-100	0.257111	0.643	0.443	1.22726e-95	additional_cluster1	SNCA	cultured basal limbal epithelium
HSPD1	9.83572e-99	0.260944	0.938	0.878	3.2987e-94	additional_cluster1	HSPD1	cultured basal limbal epithelium
SPARC	1.78604e-94	0.261052	0.605	0.413	5.99004e-90	additional_cluster1	SPARC	cultured basal limbal epithelium
ITGA6	2.56153e-93	0.279263	0.872	0.778	8.59086e-89	additional_cluster1	ITGA6	cultured basal limbal epithelium
DUT	3.71301e-93	0.260762	0.852	0.792	1.24527e-88	additional_cluster1	DUT	cultured basal limbal epithelium
MT-ND6	4.35819e-89	0.279575	0.895	0.824	1.46165e-84	additional_cluster1	MT-ND6	cultured basal limbal epithelium
SERPINE2	9.02653e-88	0.31173	0.735	0.59	3.02732e-83	additional_cluster1	SERPINE2	cultured basal limbal epithelium
TIMP1	1.85103e-86	0.290879	0.771	0.671	6.20797e-82	additional_cluster1	TIMP1	cultured basal limbal epithelium
BNIP3	5.8226e-86	0.300712	0.728	0.597	1.95278e-81	additional_cluster1	BNIP3	cultured basal limbal epithelium
PCNA	1.10015e-84	0.272404	0.758	0.661	3.68968e-80	additional_cluster1	PCNA	cultured basal limbal epithelium
NASP	1.38934e-84	0.274425	0.757	0.648	4.65957e-80	additional_cluster1	NASP	cultured basal limbal epithelium
TYMS	1.77838e-83	0.263274	0.734	0.593	5.96433e-79	additional_cluster1	TYMS	cultured basal limbal epithelium
SLC3A2	1.14023e-81	0.304015	0.817	0.757	3.82409e-77	additional_cluster1	SLC3A2	cultured basal limbal epithelium
CYR61	1.50711e-78	0.355588	0.511	0.346	5.05456e-74	additional_cluster1	CYR61	cultured basal limbal epithelium
TINAGL1	6.54088e-74	0.279618	0.8	0.689	2.19368e-69	additional_cluster1	TINAGL1	cultured basal limbal epithelium
AKR1C1	2.9036e-53	0.250902	0.49	0.359	9.7381e-49	additional_cluster1	AKR1C1	cultured basal limbal epithelium
G0S2	4.08566e-53	0.477041	0.306	0.172	1.37025e-48	additional_cluster1	G0S2	cultured basal limbal epithelium
SLC7A5	5.74411e-53	0.252964	0.658	0.547	1.92646e-48	additional_cluster1	SLC7A5	cultured basal limbal epithelium
AREG	1.00996e-46	0.328079	0.866	0.836	3.38721e-42	additional_cluster1	AREG	cultured basal limbal epithelium
NUPR1	2.4314e-24	0.2618	0.452	0.367	8.15442e-20	additional_cluster1	NUPR1	cultured basal limbal epithelium
UBE2C	0	1.21925	0.941	0.511	0	additional_cluster3	UBE2C	mitotic epithelial progenitors
TOP2A	0	1.08648	0.92	0.441	0	additional_cluster3	TOP2A	mitotic epithelial progenitors
CENPF	0	0.921383	0.921	0.521	0	additional_cluster3	CENPF	mitotic epithelial progenitors
CDK1	0	0.903103	0.897	0.463	0	additional_cluster3	CDK1	mitotic epithelial progenitors
CKS2	2.93045e-301	0.878058	0.946	0.69	9.82813e-297	additional_cluster3	CKS2	mitotic epithelial progenitors
AURKA	2.62873e-290	0.710087	0.821	0.365	8.81622e-286	additional_cluster3	AURKA	mitotic epithelial progenitors
ASPM	1.31585e-273	0.704152	0.844	0.395	4.41309e-269	additional_cluster3	ASPM	mitotic epithelial progenitors
FAM83D	3.85684e-265	0.522435	0.718	0.248	1.29351e-260	additional_cluster3	FAM83D	mitotic epithelial progenitors
HMGB2	8.08302e-263	0.807027	0.924	0.632	2.71088e-258	additional_cluster3	HMGB2	mitotic epithelial progenitors
UBE2S	4.31329e-259	0.728573	0.946	0.779	1.44659e-254	additional_cluster3	UBE2S	mitotic epithelial progenitors
PIF1	8.97509e-259	0.313898	0.516	0.108	3.01007e-254	additional_cluster3	PIF1	mitotic epithelial progenitors
CDCA2	3.68207e-251	0.475701	0.72	0.26	1.23489e-246	additional_cluster3	CDCA2	mitotic epithelial progenitors
CENPA	5.6036e-251	0.569784	0.762	0.309	1.87933e-246	additional_cluster3	CENPA	mitotic epithelial progenitors
KPNA2	3.54819e-250	0.764068	0.915	0.712	1.18999e-245	additional_cluster3	KPNA2	mitotic epithelial progenitors
GTSE1	5.41034e-248	0.48716	0.706	0.249	1.81452e-243	additional_cluster3	GTSE1	mitotic epithelial progenitors
MKI67	3.5026e-239	0.707009	0.884	0.53	1.1747e-234	additional_cluster3	MKI67	mitotic epithelial progenitors
PLK1	5.78232e-239	0.576619	0.781	0.344	1.93928e-234	additional_cluster3	PLK1	mitotic epithelial progenitors
CENPE	4.87376e-231	0.595214	0.775	0.348	1.63456e-226	additional_cluster3	CENPE	mitotic epithelial progenitors
KIF23	1.52307e-224	0.559845	0.789	0.376	5.10808e-220	additional_cluster3	KIF23	mitotic epithelial progenitors
NDC80	1.13917e-219	0.456196	0.723	0.278	3.82053e-215	additional_cluster3	NDC80	mitotic epithelial progenitors
HJURP	2.14446e-218	0.390218	0.64	0.213	7.19208e-214	additional_cluster3	HJURP	mitotic epithelial progenitors
HMMR	2.93278e-214	0.64043	0.826	0.457	9.83597e-210	additional_cluster3	HMMR	mitotic epithelial progenitors
DEPDC1	7.32765e-212	0.478663	0.739	0.316	2.45755e-207	additional_cluster3	DEPDC1	mitotic epithelial progenitors
CCNB1	1.15233e-202	0.647877	0.919	0.649	3.86467e-198	additional_cluster3	CCNB1	mitotic epithelial progenitors
SGO2	3.24903e-200	0.372901	0.668	0.247	1.08966e-195	additional_cluster3	SGO2	mitotic epithelial progenitors
ARL6IP1	8.05356e-199	0.657695	0.862	0.56	2.701e-194	additional_cluster3	ARL6IP1	mitotic epithelial progenitors
TTK	4.73719e-197	0.385184	0.665	0.249	1.58876e-192	additional_cluster3	TTK	mitotic epithelial progenitors
TPX2	8.47938e-194	0.597511	0.845	0.506	2.84381e-189	additional_cluster3	TPX2	mitotic epithelial progenitors
KIF14	1.32305e-193	0.402957	0.678	0.26	4.43723e-189	additional_cluster3	KIF14	mitotic epithelial progenitors
PSRC1	1.55157e-192	0.265987	0.514	0.141	5.20364e-188	additional_cluster3	PSRC1	mitotic epithelial progenitors
CDCA8	1.6018e-191	0.342248	0.632	0.22	5.3721e-187	additional_cluster3	CDCA8	mitotic epithelial progenitors
KIF20B	1.98666e-185	0.567131	0.858	0.539	6.66286e-181	additional_cluster3	KIF20B	mitotic epithelial progenitors
CKAP2	2.44368e-179	0.456492	0.738	0.367	8.19562e-175	additional_cluster3	CKAP2	mitotic epithelial progenitors
KIF2C	9.59184e-176	0.339571	0.621	0.225	3.21691e-171	additional_cluster3	KIF2C	mitotic epithelial progenitors
NUF2	4.64349e-175	0.428986	0.728	0.341	1.55733e-170	additional_cluster3	NUF2	mitotic epithelial progenitors
NUSAP1	1.34586e-169	0.510897	0.799	0.46	4.51375e-165	additional_cluster3	NUSAP1	mitotic epithelial progenitors
CKAP2L	2.75328e-163	0.342394	0.631	0.243	9.23394e-159	additional_cluster3	CKAP2L	mitotic epithelial progenitors
CCNA2	6.67351e-160	0.487413	0.815	0.494	2.23816e-155	additional_cluster3	CCNA2	mitotic epithelial progenitors
TACC3	6.91392e-159	0.407119	0.742	0.374	2.31879e-154	additional_cluster3	TACC3	mitotic epithelial progenitors
DLGAP5	3.82211e-157	0.47236	0.779	0.434	1.28186e-152	additional_cluster3	DLGAP5	mitotic epithelial progenitors
NCAPG	5.18783e-155	0.430166	0.756	0.404	1.73989e-150	additional_cluster3	NCAPG	mitotic epithelial progenitors
AURKB	6.85734e-155	0.372948	0.697	0.32	2.29982e-150	additional_cluster3	AURKB	mitotic epithelial progenitors
ARHGAP11A	7.81536e-154	0.327651	0.641	0.263	2.62112e-149	additional_cluster3	ARHGAP11A	mitotic epithelial progenitors
BUB1B	6.03478e-151	0.306636	0.594	0.229	2.02394e-146	additional_cluster3	BUB1B	mitotic epithelial progenitors
KIF11	7.08669e-151	0.333597	0.651	0.278	2.37673e-146	additional_cluster3	KIF11	mitotic epithelial progenitors
NEK2	4.07429e-150	0.28742	0.538	0.186	1.36643e-145	additional_cluster3	NEK2	mitotic epithelial progenitors
CKS1B	5.10993e-148	0.474571	0.912	0.75	1.71377e-143	additional_cluster3	CKS1B	mitotic epithelial progenitors
CDCA3	3.57736e-145	0.375537	0.703	0.34	1.19977e-140	additional_cluster3	CDCA3	mitotic epithelial progenitors
BUB1	1.72206e-143	0.30537	0.605	0.243	5.77546e-139	additional_cluster3	BUB1	mitotic epithelial progenitors
CDC20	8.94506e-143	0.48589	0.868	0.579	2.99999e-138	additional_cluster3	CDC20	mitotic epithelial progenitors
KIFC1	2.52953e-136	0.28656	0.561	0.211	8.48355e-132	additional_cluster3	KIFC1	mitotic epithelial progenitors
RACGAP1	3.38971e-132	0.315819	0.65	0.296	1.13684e-127	additional_cluster3	RACGAP1	mitotic epithelial progenitors
KNSTRN	4.69799e-131	0.360812	0.716	0.391	1.57561e-126	additional_cluster3	KNSTRN	mitotic epithelial progenitors
PRC1	1.65271e-129	0.301931	0.619	0.268	5.54285e-125	additional_cluster3	PRC1	mitotic epithelial progenitors
KNL1	1.6908e-125	0.320734	0.653	0.304	5.67061e-121	additional_cluster3	KNL1	mitotic epithelial progenitors
ANLN	1.79259e-124	0.440853	0.805	0.519	6.012e-120	additional_cluster3	ANLN	mitotic epithelial progenitors
TUBA1C	8.84318e-123	0.396257	0.951	0.926	2.96582e-118	additional_cluster3	TUBA1C	mitotic epithelial progenitors
SGO1	3.89411e-122	0.282121	0.614	0.273	1.30601e-117	additional_cluster3	SGO1	mitotic epithelial progenitors
DBF4	3.46584e-121	0.363672	0.721	0.412	1.16237e-116	additional_cluster3	DBF4	mitotic epithelial progenitors
ECT2	7.05788e-121	0.339868	0.713	0.388	2.36707e-116	additional_cluster3	ECT2	mitotic epithelial progenitors
CCNB2	6.58237e-119	0.388305	0.793	0.496	2.2076e-114	additional_cluster3	CCNB2	mitotic epithelial progenitors
G2E3	1.93538e-116	0.297903	0.645	0.332	6.49086e-112	additional_cluster3	G2E3	mitotic epithelial progenitors
SMC4	1.50951e-111	0.4105	0.821	0.577	5.06258e-107	additional_cluster3	SMC4	mitotic epithelial progenitors
TUBB4B	5.36119e-105	0.318527	0.976	0.945	1.79804e-100	additional_cluster3	TUBB4B	mitotic epithelial progenitors
BUB3	4.0648e-103	0.382853	0.824	0.665	1.36325e-98	additional_cluster3	BUB3	mitotic epithelial progenitors
CALM2	5.05141e-96	0.286765	0.976	0.942	1.69414e-91	additional_cluster3	CALM2	mitotic epithelial progenitors
MIS18BP1	1.13732e-92	0.276559	0.672	0.384	3.81434e-88	additional_cluster3	MIS18BP1	mitotic epithelial progenitors
H2AFX	2.32034e-91	0.393932	0.787	0.552	7.78196e-87	additional_cluster3	H2AFX	mitotic epithelial progenitors
BIRC5	4.065e-89	0.355744	0.841	0.631	1.36332e-84	additional_cluster3	BIRC5	mitotic epithelial progenitors
CKAP5	1.69893e-88	0.280275	0.662	0.39	5.69785e-84	additional_cluster3	CKAP5	mitotic epithelial progenitors
PBK	1.55622e-83	0.298564	0.764	0.509	5.21924e-79	additional_cluster3	PBK	mitotic epithelial progenitors
GPSM2	3.48521e-82	0.281957	0.677	0.416	1.16887e-77	additional_cluster3	GPSM2	mitotic epithelial progenitors
CEP55	5.06067e-82	0.302872	0.745	0.478	1.69725e-77	additional_cluster3	CEP55	mitotic epithelial progenitors
HSPA1A	4.28028e-81	0.366299	0.738	0.475	1.43552e-76	additional_cluster3	HSPA1A	mitotic epithelial progenitors
UBALD2	1.30738e-75	0.260628	0.639	0.37	4.38469e-71	additional_cluster3	UBALD2	mitotic epithelial progenitors
CDC25B	1.39785e-71	0.277233	0.646	0.389	4.6881e-67	additional_cluster3	CDC25B	mitotic epithelial progenitors
PTTG1	1.0947e-67	0.298693	0.913	0.788	3.67141e-63	additional_cluster3	PTTG1	mitotic epithelial progenitors
CDKN3	3.25701e-65	0.302235	0.803	0.603	1.09234e-60	additional_cluster3	CDKN3	mitotic epithelial progenitors
MAD2L1	8.07797e-61	0.282052	0.849	0.644	2.70919e-56	additional_cluster3	MAD2L1	mitotic epithelial progenitors
STMN1	8.46987e-61	0.447107	0.937	0.786	2.84062e-56	additional_cluster3	STMN1	mitotic epithelial progenitors
UBE2T	2.45862e-51	0.25678	0.827	0.62	8.24571e-47	additional_cluster3	UBE2T	mitotic epithelial progenitors
HP1BP3	3.4809e-50	0.259927	0.745	0.575	1.16742e-45	additional_cluster3	HP1BP3	mitotic epithelial progenitors
H1FX	1.03173e-33	0.301792	0.803	0.685	3.46022e-29	additional_cluster3	H1FX	mitotic epithelial progenitors
PAX61	7.1384e-23	0.266422	0.73	0.594	2.39408e-18	additional_cluster3	PAX6	mitotic epithelial progenitors
FST	6.49038e-22	0.309034	0.797	0.718	2.17674e-17	additional_cluster3	FST	mitotic epithelial progenitors
SOX4	1.19444e-08	0.304338	0.605	0.486	0.000400591	additional_cluster3	SOX4	mitotic epithelial progenitors
ALDH3A1	1.90199e-05	0.563331	0.285	0.225	0.63789	additional_cluster3	ALDH3A1	mitotic epithelial progenitors
CXCL14	0.000132932	0.689025	0.33	0.271	1	additional_cluster3	CXCL14	mitotic epithelial progenitors
