# Supplementary material for: A single cell atlas of human cornea that defines its development, limbal progenitor cells and their interactions with the immune cells
Source: Ocul Surf. 2021 Jul;21:279–98. doi: 10.1016/j.jtos.2021.03.010 (PMC8343164; doi:10.1016/j.jtos.2021.03.010)
Supplement: Multimedia component 7 [file mmc7.xlsx]

## Sheet: DE_LPC_cluster9_additional_1
	p_val	avg_logFC	pct.1	pct.2	p_val_adj	cluster	gene
GPHA2	0	3.27198	0.328	0.002	0	9	GPHA2
CLU	0	3.12889	0.968	0.326	0	9	CLU
CXCL14	0	2.96751	0.948	0.273	0	9	CXCL14
JUND	0	2.43801	0.94	0.568	0	9	JUND
DUSP1	0	2.3598	0.892	0.278	0	9	DUSP1
ATF3	0	2.34178	0.801	0.05	0	9	ATF3
ZFP36	0	2.21975	0.885	0.369	0	9	ZFP36
FOSB	0	2.1255	0.892	0.352	0	9	FOSB
MTRNR2L8	0	2.12035	0.95	0.298	0	9	MTRNR2L8
C11orf96	0	2.05933	0.524	0.014	0	9	C11orf96
TXNIP	0	2.04029	0.872	0.366	0	9	TXNIP
PPP1R15A	0	1.95474	0.852	0.331	0	9	PPP1R15A
MALAT1	0	1.93707	0.996	0.993	0	9	MALAT1
KRT15	0	1.92657	0.989	0.8	0	9	KRT15
NFKBIA	0	1.90805	0.815	0.368	0	9	NFKBIA
KLF4	0	1.88	0.843	0.331	0	9	KLF4
BTG2	0	1.69654	0.746	0.179	0	9	BTG2
SLC6A6	0	1.65803	0.864	0.3	0	9	SLC6A6
CRYAB	0	1.63916	0.773	0.251	0	9	CRYAB
HLA-B	0	1.62548	0.934	0.717	0	9	HLA-B
MT1X	0	1.59354	0.992	0.918	0	9	MT1X
NR4A1	0	1.58024	0.742	0.045	0	9	NR4A1
PNRC1	0	1.55721	0.896	0.208	0	9	PNRC1
CFD	0	1.49251	0.655	0.125	0	9	CFD
B2M	0	1.46084	0.983	0.959	0	9	B2M
MTRNR2L12	0	1.43573	0.966	0.644	0	9	MTRNR2L12
NEAT1	0	1.43435	0.982	0.896	0	9	NEAT1
CCNL1	0	1.31947	0.842	0.387	0	9	CCNL1
MMP10	0	1.31288	0.501	0.056	0	9	MMP10
SERPINF1	0	1.26839	0.792	0.191	0	9	SERPINF1
KLF5	0	1.25812	0.839	0.403	0	9	KLF5
ELF3	0	1.25211	0.716	0.095	0	9	ELF3
HCAR3	0	1.19632	0.569	0.062	0	9	HCAR3
BAG1	0	1.16386	0.878	0.537	0	9	BAG1
HOPX	0	1.12545	0.798	0.183	0	9	HOPX
RPS27	0	1.09553	0.986	0.997	0	9	RPS27
CIRBP	0	1.08573	0.939	0.687	0	9	CIRBP
IGFBP3	0	1.04228	0.462	0.04	0	9	IGFBP3
TRIM29	0	1.0417	0.862	0.453	0	9	TRIM29
GPNMB	0	1.03797	0.707	0.093	0	9	GPNMB
TENT5A	0	1.02047	0.65	0.138	0	9	TENT5A
RHOB	0	0.949541	0.557	0.077	0	9	RHOB
KRT12	0	0.913846	0.776	0.118	0	9	KRT12
SPARCL1	0	0.90601	0.452	0.016	0	9	SPARCL1
MT-CO3	0	0.900729	0.998	0.995	0	9	MT-CO3
MT-ND1	0	0.875594	0.997	0.99	0	9	MT-ND1
APOBEC3A	0	0.852152	0.358	0.017	0	9	APOBEC3A
RPL34	0	0.838136	0.989	0.997	0	9	RPL34
ALDH3A1	0	0.809254	0.839	0.237	0	9	ALDH3A1
MT-CYB	0	0.791825	0.998	0.993	0	9	MT-CYB
RPLP1	0	0.735762	0.998	0.999	0	9	RPLP1
OVOL1	0	0.718471	0.476	0.023	0	9	OVOL1
CREBRF	0	0.684414	0.578	0.066	0	9	CREBRF
IFITM2	0	0.677785	0.603	0.095	0	9	IFITM2
CHL1	0	0.673172	0.526	0.012	0	9	CHL1
C1R	0	0.647887	0.512	0.041	0	9	C1R
RPL30	0	0.641259	0.981	0.996	0	9	RPL30
AC093496.1	0	0.636168	0.346	0	0	9	AC093496.1
NR4A2	0	0.62293	0.448	0.03	0	9	NR4A2
MAP3K8	0	0.612059	0.458	0.031	0	9	MAP3K8
RPL37	0	0.581331	0.993	0.996	0	9	RPL37
CSRNP1	0	0.574398	0.517	0.062	0	9	CSRNP1
DCN	0	0.49263	0.863	0.033	0	9	DCN
NTRK2	0	0.486416	0.367	0.016	0	9	NTRK2
RETREG1	0	0.446371	0.428	0.042	0	9	RETREG1
HSPB8	0	0.423044	0.31	0.01	0	9	HSPB8
MYLIP	0	0.416925	0.382	0.017	0	9	MYLIP
SERPING1	0	0.393654	0.453	0.032	0	9	SERPING1
FAM107A	0	0.37049	0.328	0.007	0	9	FAM107A
SYNPO2	0	0.320953	0.32	0.012	0	9	SYNPO2
C12orf57	3.17004e-306	1.04017	0.897	0.601	1.06317e-301	9	C12orf57
NOP53	4.1006e-306	1.02089	0.915	0.661	1.37526e-301	9	NOP53
JUNB	9.76529e-302	1.90593	0.928	0.715	3.27508e-297	9	JUNB
SAT1	3.25836e-301	1.16454	0.976	0.898	1.09279e-296	9	SAT1
COL18A1	4.2578e-301	0.832365	0.674	0.188	1.42798e-296	9	COL18A1
HCAR2	7.06139e-301	1.04738	0.604	0.136	2.36825e-296	9	HCAR2
ZC3H12A	4.54549e-300	0.709757	0.567	0.114	1.52447e-295	9	ZC3H12A
PERP	1.58091e-299	0.842205	0.972	0.906	5.30204e-295	9	PERP
HLA-A	2.48974e-298	1.23379	0.929	0.732	8.3501e-294	9	HLA-A
TNFAIP3	1.7437e-295	1.06808	0.579	0.123	5.84802e-291	9	TNFAIP3
CLDN4	1.04098e-292	1.93332	0.748	0.286	3.49124e-288	9	CLDN4
ZBTB20	1.92653e-292	0.446775	0.436	0.05	6.46118e-288	9	ZBTB20
CLEC2B	1.50144e-289	1.08306	0.793	0.324	5.03552e-285	9	CLEC2B
RPL13	3.23662e-287	0.521814	0.992	0.998	1.0855e-282	9	RPL13
BTG1	7.15442e-287	1.21445	0.88	0.576	2.39945e-282	9	BTG1
DEFB1	1.36439e-286	0.496532	0.424	0.049	4.5759e-282	9	DEFB1
NRARP	1.70695e-286	0.590743	0.376	0.034	5.72476e-282	9	NRARP
KLHL24	1.93082e-285	0.406139	0.379	0.035	6.47558e-281	9	KLHL24
SQSTM1	4.38009e-285	1.23546	0.868	0.538	1.46899e-280	9	SQSTM1
RSRP1	1.48693e-284	0.840998	0.73	0.264	4.98688e-280	9	RSRP1
TOB1	1.23782e-283	1.15835	0.803	0.375	4.15141e-279	9	TOB1
HLA-E	3.41497e-281	1.09281	0.889	0.6	1.14531e-276	9	HLA-E
DENND2C	1.96819e-280	0.785217	0.57	0.127	6.60091e-276	9	DENND2C
KDM6B	3.12886e-280	0.933047	0.587	0.144	1.04936e-275	9	KDM6B
TSPYL2	3.51635e-278	0.496436	0.459	0.066	1.17931e-273	9	TSPYL2
MUC15	4.13088e-278	0.259436	0.29	0.013	1.38542e-273	9	MUC15
SELENOM	1.53577e-274	0.716179	0.642	0.173	5.15068e-270	9	SELENOM
ITPKC	5.64888e-273	0.696754	0.522	0.103	1.89452e-268	9	ITPKC
EFNA1	1.1703e-271	0.610825	0.515	0.097	3.92495e-267	9	EFNA1
NCOA7	1.20163e-271	1.79635	0.725	0.306	4.03004e-267	9	NCOA7
CRTAC1	5.32042e-271	0.339607	0.258	0.007	1.78436e-266	9	CRTAC1
SELENOP	5.87568e-270	0.428921	0.523	0.097	1.97058e-265	9	SELENOP
C1S	4.17852e-268	0.319627	0.315	0.019	1.40139e-263	9	C1S
CP	9.53482e-268	0.443469	0.31	0.02	3.19779e-263	9	CP
TPT1	2.34911e-266	0.610928	0.994	0.998	7.87844e-262	9	TPT1
WFDC2	3.84991e-264	0.824781	0.557	0.128	1.29118e-259	9	WFDC2
CASP14	8.67782e-264	0.455503	0.254	0.008	2.91037e-259	9	CASP14
EPB41L4A-AS1	1.96596e-260	0.820088	0.801	0.412	6.59342e-256	9	EPB41L4A-AS1
RPS29	3.58657e-259	0.535704	0.98	0.987	1.20286e-254	9	RPS29
UBC	5.25935e-259	1.12957	0.977	0.953	1.76388e-254	9	UBC
PMAIP1	6.98258e-257	1.55671	0.793	0.465	2.34182e-252	9	PMAIP1
GABARAPL1	1.20683e-255	0.455086	0.479	0.086	4.04748e-251	9	GABARAPL1
JUN	3.93457e-253	2.26297	0.871	0.587	1.31958e-248	9	JUN
CEBPD	7.1412e-253	1.21511	0.845	0.503	2.39502e-248	9	CEBPD
HSPB1	1.67589e-252	1.10178	0.947	0.783	5.6206e-248	9	HSPB1
HBP1	6.10025e-251	0.635639	0.603	0.17	2.0459e-246	9	HBP1
NEDD9	2.61675e-250	0.429806	0.359	0.038	8.77606e-246	9	NEDD9
GADD45B	1.21416e-249	1.22664	0.686	0.251	4.07204e-245	9	GADD45B
SGK1	1.84588e-248	1.17228	0.73	0.32	6.19073e-244	9	SGK1
MAFB	3.0163e-247	0.412459	0.35	0.034	1.01161e-242	9	MAFB
RPL10	2.9387e-243	0.503505	0.994	0.998	9.85581e-239	9	RPL10
PTN	8.56825e-243	0.45246	0.329	0.031	2.87362e-238	9	PTN
SLPI	1.26007e-242	1.55855	0.843	0.541	4.22604e-238	9	SLPI
YPEL5	3.87981e-242	0.843462	0.719	0.3	1.30121e-237	9	YPEL5
PPP1R1B	4.97856e-241	0.327476	0.263	0.013	1.66971e-236	9	PPP1R1B
TSC22D3	9.05018e-241	0.808823	0.604	0.166	3.03525e-236	9	TSC22D3
KLF6	1.23721e-235	1.54355	0.781	0.454	4.14936e-231	9	KLF6
RPL37A	4.31047e-232	0.374082	0.996	0.997	1.44564e-227	9	RPL37A
CLK1	4.72459e-232	0.651118	0.622	0.203	1.58453e-227	9	CLK1
RPL9	7.21818e-230	0.43925	0.99	0.994	2.42083e-225	9	RPL9
SOCS3	1.09788e-228	0.678225	0.512	0.116	3.68206e-224	9	SOCS3
AC020916.1	7.49426e-228	1.189	0.694	0.301	2.51343e-223	9	AC020916.1
TACSTD2	6.00503e-227	1.44387	0.907	0.836	2.01397e-222	9	TACSTD2
HSPA1A	1.33845e-224	1.52354	0.809	0.469	4.48889e-220	9	HSPA1A
RPL36	2.41227e-224	0.41072	0.993	0.995	8.09026e-220	9	RPL36
MIR99AHG	1.35192e-223	0.320649	0.378	0.053	4.53408e-219	9	MIR99AHG
CD74	4.54458e-223	0.714319	0.415	0.069	1.52416e-218	9	CD74
DKK4	4.66309e-220	0.323354	0.263	0.017	1.56391e-215	9	DKK4
RPS11	1.59615e-219	0.422775	0.978	0.983	5.35318e-215	9	RPS11
HSPA1B	1.62076e-219	1.28947	0.75	0.38	5.43571e-215	9	HSPA1B
CSRP2	5.26131e-218	1.0812	0.899	0.719	1.76454e-213	9	CSRP2
MT-ND2	8.29361e-218	0.596113	0.99	0.977	2.78151e-213	9	MT-ND2
PAX6	1.30404e-217	1.05964	0.854	0.569	4.37349e-213	9	PAX6
FOS	1.47904e-216	2.32483	0.891	0.676	4.96041e-212	9	FOS
EGR3	8.61597e-216	0.267707	0.263	0.018	2.88962e-211	9	EGR3
CXADR	3.04484e-215	0.671754	0.677	0.283	1.02118e-210	9	CXADR
RIC3	5.73214e-215	0.320056	0.361	0.05	1.92244e-210	9	RIC3
CTSF	6.64132e-214	0.301116	0.37	0.052	2.22737e-209	9	CTSF
MT-ATP8	1.22527e-212	0.826919	0.832	0.485	4.10931e-208	9	MT-ATP8
FOXN3	1.33696e-211	0.492697	0.514	0.133	4.48391e-207	9	FOXN3
SSPN	3.448e-208	0.345887	0.368	0.054	1.15639e-203	9	SSPN
GLUL	2.12832e-207	0.874739	0.817	0.517	7.13795e-203	9	GLUL
BEX2	7.55346e-205	0.488069	0.546	0.151	2.53328e-200	9	BEX2
CPAMD8	2.05498e-202	0.273123	0.26	0.02	6.89198e-198	9	CPAMD8
NFKBIZ	4.40679e-202	0.847958	0.521	0.146	1.47795e-197	9	NFKBIZ
ID4	1.04421e-200	0.887426	0.564	0.18	3.50206e-196	9	ID4
PFDN5	3.34989e-199	0.506863	0.963	0.915	1.12349e-194	9	PFDN5
ETS2	8.92494e-197	0.920832	0.742	0.42	2.99325e-192	9	ETS2
CITED2	1.04698e-196	0.915952	0.624	0.246	3.51135e-192	9	CITED2
IFITM3	1.36457e-196	0.952968	0.91	0.754	4.57651e-192	9	IFITM3
RPL39	1.19188e-195	0.391057	0.985	0.997	3.99734e-191	9	RPL39
MAFF	1.6056e-195	0.70407	0.582	0.204	5.38488e-191	9	MAFF
REL	7.10056e-195	0.747896	0.641	0.273	2.38138e-190	9	REL
RORA	1.15916e-194	0.607798	0.592	0.209	3.88761e-190	9	RORA
SYNGR1	3.53349e-194	0.267311	0.305	0.036	1.18506e-189	9	SYNGR1
CRLF1	1.47035e-193	0.376161	0.362	0.057	4.93125e-189	9	CRLF1
MT-ATP6	7.98322e-193	0.568173	0.999	0.995	2.67741e-188	9	MT-ATP6
RPL41	3.61566e-192	0.324127	0.995	0.998	1.21262e-187	9	RPL41
ALDH1A1	5.69675e-192	0.90113	0.663	0.281	1.91058e-187	9	ALDH1A1
DNAJB1	1.94518e-190	1.17895	0.796	0.536	6.52373e-186	9	DNAJB1
DDX5	1.36098e-188	0.785971	0.932	0.859	4.56444e-184	9	DDX5
EIF1	1.23245e-187	0.677355	0.979	0.983	4.13341e-183	9	EIF1
CD55	2.44944e-187	0.972595	0.649	0.304	8.21494e-183	9	CD55
ANKRD12	1.63265e-186	0.777145	0.764	0.462	5.47559e-182	9	ANKRD12
MT-ND3	5.67105e-185	0.508329	1	0.994	1.90196e-180	9	MT-ND3
PELI1	3.67553e-182	0.531733	0.443	0.107	1.2327e-177	9	PELI1
TSC22D1	4.31093e-182	1.09574	0.76	0.468	1.4458e-177	9	TSC22D1
BRD2	8.2555e-181	0.845261	0.773	0.505	2.76873e-176	9	BRD2
NUPR1	1.26867e-180	0.736277	0.826	0.452	4.25485e-176	9	NUPR1
VAV3	9.70499e-180	0.466732	0.438	0.105	3.25486e-175	9	VAV3
KLF2	4.79279e-179	0.314043	0.305	0.039	1.60741e-174	9	KLF2
ARL4A	1.57031e-178	0.862759	0.716	0.389	5.2665e-174	9	ARL4A
PDCD4	1.05077e-177	0.66705	0.716	0.374	3.52407e-173	9	PDCD4
SERTAD1	1.30196e-177	0.831522	0.62	0.268	4.3665e-173	9	SERTAD1
NR1D1	7.72525e-177	0.638235	0.53	0.166	2.5909e-172	9	NR1D1
RPS9	2.10343e-176	0.364174	0.98	0.996	7.05448e-172	9	RPS9
TNFSF10	9.13731e-175	0.602966	0.571	0.202	3.06447e-170	9	TNFSF10
EGR1	1.8312e-174	1.57121	0.766	0.523	6.14147e-170	9	EGR1
TLE4	2.17391e-174	0.638212	0.622	0.268	7.29084e-170	9	TLE4
WEE1	5.40023e-174	0.859814	0.682	0.362	1.81113e-169	9	WEE1
ZSWIM6	5.89513e-173	0.553501	0.447	0.118	1.97711e-168	9	ZSWIM6
RPL35A	1.08367e-172	0.312387	0.981	0.994	3.63442e-168	9	RPL35A
IRF1	1.6488e-172	0.718505	0.524	0.169	5.52973e-168	9	IRF1
DST	6.29851e-171	1.03332	0.951	0.863	2.1124e-166	9	DST
NDUFA4L2	5.74821e-170	0.541419	0.747	0.325	1.92783e-165	9	NDUFA4L2
TUBA1A	2.29366e-169	0.592879	0.41	0.089	7.69248e-165	9	TUBA1A
DAPL1	3.26888e-169	0.597225	0.59	0.231	1.09632e-164	9	DAPL1
MLF1	2.87035e-168	0.573459	0.513	0.167	9.62658e-164	9	MLF1
LONRF1	7.62898e-167	0.377004	0.406	0.094	2.55861e-162	9	LONRF1
EMX2	4.0652e-166	0.468041	0.298	0.043	1.36339e-161	9	EMX2
RPS4X	5.28258e-166	0.366856	0.986	0.997	1.77167e-161	9	RPS4X
FCGRT	1.82601e-165	0.432414	0.537	0.179	6.12408e-161	9	FCGRT
WSB1	2.47549e-164	0.710701	0.738	0.437	8.3023e-160	9	WSB1
DUSP10	2.09854e-163	0.285848	0.32	0.054	7.0381e-159	9	DUSP10
BCL6	3.05872e-162	0.333701	0.362	0.074	1.02583e-157	9	BCL6
RPS3A	7.105e-162	0.361315	0.987	0.995	2.38287e-157	9	RPS3A
RPS20	3.77004e-161	0.409467	0.974	0.963	1.2644e-156	9	RPS20
RPL13A	2.15949e-160	0.357874	0.986	0.995	7.24248e-156	9	RPL13A
PLCG2	3.20677e-160	0.726144	0.399	0.092	1.07549e-155	9	PLCG2
CREB5	6.04641e-160	0.398522	0.393	0.091	2.02784e-155	9	CREB5
EIF4A2	8.45706e-160	0.647882	0.885	0.716	2.83633e-155	9	EIF4A2
LMO7	7.39371e-159	0.504526	0.468	0.14	2.4797e-154	9	LMO7
APOE	1.14912e-155	0.583398	0.314	0.053	3.85393e-151	9	APOE
EPAS1	2.38646e-155	0.705454	0.728	0.444	8.00372e-151	9	EPAS1
CXCL2	9.66506e-155	1.47349	0.511	0.181	3.24147e-150	9	CXCL2
RPS6KA5	8.27638e-154	0.325151	0.371	0.083	2.77573e-149	9	RPS6KA5
CLDN1	1.52148e-153	1.19946	0.731	0.496	5.10274e-149	9	CLDN1
VMP1	1.52161e-153	1.23523	0.811	0.708	5.10319e-149	9	VMP1
ITM2B	2.75873e-153	0.564933	0.961	0.913	9.25221e-149	9	ITM2B
MIR200CHG	1.71677e-152	0.32197	0.387	0.092	5.7577e-148	9	MIR200CHG
TRA2A	1.7542e-151	0.63233	0.681	0.382	5.88324e-147	9	TRA2A
DSC3	6.12632e-151	0.687905	0.757	0.504	2.05465e-146	9	DSC3
ARL5B	1.09906e-150	0.675563	0.528	0.208	3.68604e-146	9	ARL5B
TMEM91	2.05638e-150	0.272502	0.326	0.061	6.8967e-146	9	TMEM91
COX7A1	2.1816e-150	0.289448	0.304	0.05	7.31665e-146	9	COX7A1
LGALS3	5.45469e-150	0.569365	0.905	0.809	1.82939e-145	9	LGALS3
TRIB1	1.65512e-149	0.609353	0.481	0.163	5.55095e-145	9	TRIB1
FTL	2.82974e-149	0.612678	0.986	0.981	9.49037e-145	9	FTL
IFRD1	6.20696e-149	0.765436	0.667	0.372	2.08169e-144	9	IFRD1
PIM3	6.1379e-148	0.764405	0.656	0.351	2.05853e-143	9	PIM3
BCAM	6.79745e-148	0.589961	0.57	0.236	2.27973e-143	9	BCAM
BHLHE40	2.54448e-147	0.909095	0.703	0.409	8.53369e-143	9	BHLHE40
FAM133B	6.19675e-147	0.757086	0.735	0.498	2.07827e-142	9	FAM133B
FBXO32	8.24746e-147	0.32348	0.336	0.068	2.76603e-142	9	FBXO32
FGFR3	7.01095e-146	0.400434	0.429	0.122	2.35133e-141	9	FGFR3
DDIT3	1.90832e-145	0.491838	0.529	0.176	6.40013e-141	9	DDIT3
ID2	1.22308e-143	0.775185	0.499	0.18	4.10195e-139	9	ID2
C3orf52	3.10172e-143	0.419722	0.385	0.099	1.04025e-138	9	C3orf52
RPL32	4.19031e-143	0.270601	0.988	0.998	1.40535e-138	9	RPL32
RND3	5.73084e-143	1.22751	0.782	0.606	1.92201e-138	9	RND3
H3F3B	3.34421e-142	0.518986	0.984	0.978	1.12158e-137	9	H3F3B
RPL10A	5.76252e-141	0.341277	0.971	0.99	1.93263e-136	9	RPL10A
BOC	1.94329e-138	0.528317	0.524	0.206	6.5174e-134	9	BOC
PER1	2.3188e-138	0.36715	0.403	0.11	7.7768e-134	9	PER1
NDRG1	4.98119e-138	0.55225	0.715	0.372	1.67059e-133	9	NDRG1
MATN2	6.21252e-136	0.256027	0.279	0.048	2.08355e-131	9	MATN2
ADM	1.20474e-135	1.05233	0.596	0.295	4.04044e-131	9	ADM
HIVEP2	6.20703e-134	0.260317	0.305	0.061	2.08171e-129	9	HIVEP2
OLFM1	6.8124e-134	0.267624	0.252	0.039	2.28474e-129	9	OLFM1
IRF6	1.6123e-133	0.64282	0.682	0.419	5.40733e-129	9	IRF6
MIR22HG	3.84062e-132	0.474489	0.49	0.184	1.28807e-127	9	MIR22HG
IER2	6.7984e-132	1.37168	0.858	0.756	2.28005e-127	9	IER2
ERICH5	2.89396e-131	0.476083	0.408	0.119	9.70576e-127	9	ERICH5
ALDH2	5.05485e-130	0.315705	0.434	0.138	1.69529e-125	9	ALDH2
SYNE2	5.49605e-130	0.646346	0.789	0.553	1.84327e-125	9	SYNE2
RPS21	8.44057e-130	0.327076	0.982	0.991	2.8308e-125	9	RPS21
GAS1	9.02222e-130	0.400206	0.317	0.069	3.02587e-125	9	GAS1
NFAT5	1.03076e-129	0.513991	0.613	0.327	3.45697e-125	9	NFAT5
SLC19A2	1.65248e-129	0.274279	0.306	0.064	5.5421e-125	9	SLC19A2
NFE2L2	1.58715e-128	0.574332	0.816	0.652	5.32299e-124	9	NFE2L2
CFI	1.14681e-127	0.25561	0.306	0.064	3.84616e-123	9	CFI
IRS2	1.83171e-126	0.470957	0.494	0.197	6.14318e-122	9	IRS2
RPL12	5.26324e-126	0.287886	0.989	0.994	1.76519e-121	9	RPL12
FTH1	1.34462e-125	0.473134	0.99	0.998	4.50959e-121	9	FTH1
RPS15A	1.78523e-125	0.282687	0.989	0.995	5.9873e-121	9	RPS15A
RPL27A	2.46365e-125	0.299461	0.983	0.989	8.26258e-121	9	RPL27A
FAU	8.13694e-125	0.290076	0.975	0.984	2.72897e-120	9	FAU
DDX3X	3.15579e-124	0.681187	0.798	0.659	1.05839e-119	9	DDX3X
TMEM59	3.68843e-123	0.542195	0.845	0.709	1.23703e-118	9	TMEM59
BMP2	6.83998e-123	0.497027	0.311	0.072	2.29399e-118	9	BMP2
HLA-C	9.24929e-123	0.762112	0.876	0.781	3.10203e-118	9	HLA-C
CYBRD1	2.58376e-122	0.465544	0.49	0.195	8.66542e-118	9	CYBRD1
TIPARP	3.63859e-122	0.586543	0.606	0.333	1.22031e-117	9	TIPARP
BBC3	1.1568e-121	0.282466	0.269	0.051	3.87967e-117	9	BBC3
CHD2	1.00089e-120	0.47412	0.584	0.291	3.35678e-116	9	CHD2
CDC42EP4	6.06533e-120	0.531961	0.475	0.188	2.03419e-115	9	CDC42EP4
XIST	7.06758e-120	0.782548	0.755	0.636	2.37032e-115	9	XIST
PBX1	8.25253e-120	0.296449	0.311	0.072	2.76773e-115	9	PBX1
MXI1	1.74965e-119	0.379248	0.504	0.205	5.86796e-115	9	MXI1
RPL24	4.71068e-119	0.262894	0.975	0.992	1.57987e-114	9	RPL24
PER2	1.68713e-118	0.328742	0.421	0.139	5.65828e-114	9	PER2
DENND4A	3.7098e-118	0.355276	0.394	0.124	1.24419e-113	9	DENND4A
RPS28	4.34809e-118	0.2524	0.984	0.996	1.45826e-113	9	RPS28
CDKN1A	1.01003e-117	0.700998	0.704	0.466	3.38745e-113	9	CDKN1A
PLXDC2	1.13579e-117	0.266148	0.314	0.074	3.80922e-113	9	PLXDC2
GSN	3.2486e-117	0.478557	0.731	0.455	1.08952e-112	9	GSN
MIR222HG	7.32777e-117	0.909725	0.576	0.319	2.45759e-112	9	MIR222HG
MYADM	7.45473e-117	0.723632	0.662	0.425	2.50017e-112	9	MYADM
ZFAND5	1.64229e-116	0.6648	0.708	0.516	5.50791e-112	9	ZFAND5
HECA	1.98783e-116	0.297252	0.391	0.121	6.6668e-112	9	HECA
RPS8	2.57127e-116	0.292746	0.983	0.996	8.62353e-112	9	RPS8
HLA-F	1.59467e-115	0.332738	0.38	0.113	5.34821e-111	9	HLA-F
LTB4R	3.06796e-115	0.398871	0.469	0.179	1.02893e-110	9	LTB4R
ANXA1	3.03848e-113	1.29377	0.959	0.96	1.01905e-108	9	ANXA1
ARID5B	4.75005e-113	0.751714	0.606	0.344	1.59307e-108	9	ARID5B
BHLHE41	4.79406e-113	0.334472	0.361	0.103	1.60783e-108	9	BHLHE41
DNAJB4	1.94645e-112	0.475833	0.435	0.159	6.52802e-108	9	DNAJB4
CEMIP2	6.26363e-112	0.300907	0.375	0.113	2.1007e-107	9	CEMIP2
GEM	1.25246e-111	0.283344	0.26	0.051	4.20051e-107	9	GEM
NACA	1.38854e-111	0.267547	0.979	0.988	4.65688e-107	9	NACA
PHF1	2.36854e-110	0.305734	0.408	0.14	7.94362e-106	9	PHF1
EHF	3.31883e-110	0.558237	0.674	0.434	1.11307e-105	9	EHF
ZFAS1	1.51141e-108	0.439326	0.924	0.892	5.06897e-104	9	ZFAS1
FOXQ1	8.51334e-108	0.4482	0.365	0.114	2.8552e-103	9	FOXQ1
EMP1	1.24812e-107	0.908335	0.801	0.708	4.18594e-103	9	EMP1
CDKN1C	1.08591e-106	0.315006	0.304	0.074	3.64191e-102	9	CDKN1C
NTNG1	2.01602e-106	0.277689	0.29	0.069	6.76134e-102	9	NTNG1
ZNF217	5.92109e-106	0.453099	0.475	0.201	1.98581e-101	9	ZNF217
TSTD1	5.49256e-105	0.433183	0.706	0.463	1.8421e-100	9	TSTD1
AL391650.1	1.90707e-104	0.388208	0.469	0.187	6.39594e-100	9	AL391650.1
CYLD	5.40946e-104	0.348979	0.434	0.169	1.81422e-99	9	CYLD
IFI6	1.37396e-103	0.408173	0.296	0.071	4.60799e-99	9	IFI6
KLF9	3.67709e-103	0.366285	0.339	0.099	1.23322e-98	9	KLF9
SIK3	4.19389e-103	0.284547	0.368	0.12	1.40655e-98	9	SIK3
SLC7A8	2.80963e-102	0.399493	0.46	0.188	9.42293e-98	9	SLC7A8
CHMP1B	4.50363e-102	0.662572	0.647	0.439	1.51043e-97	9	CHMP1B
TM4SF1	5.94873e-102	1.44114	0.708	0.572	1.99509e-97	9	TM4SF1
DDAH2	1.84721e-101	0.287011	0.374	0.12	6.19517e-97	9	DDAH2
RPL3	4.59229e-101	0.283162	0.988	0.997	1.54016e-96	9	RPL3
CKB	5.09504e-101	0.343077	0.401	0.141	1.70878e-96	9	CKB
ABCA5	1.64517e-100	0.289793	0.337	0.1	5.51758e-96	9	ABCA5
SNHG9	2.29122e-100	0.450953	0.565	0.297	7.68429e-96	9	SNHG9
SPAG9	3.08889e-100	0.604387	0.674	0.488	1.03595e-95	9	SPAG9
LSP1	3.52398e-100	0.295679	0.357	0.111	1.18187e-95	9	LSP1
LPAR6	3.69159e-100	0.438945	0.378	0.127	1.23808e-95	9	LPAR6
NMRK1	6.37957e-100	0.340211	0.443	0.176	2.13958e-95	9	NMRK1
IVNS1ABP	4.56577e-99	0.651077	0.782	0.592	1.53127e-94	9	IVNS1ABP
RAPH1	1.06999e-98	0.331801	0.395	0.142	3.58855e-94	9	RAPH1
SRSF5	3.62719e-98	0.527122	0.839	0.726	1.21649e-93	9	SRSF5
SNHG19	8.20578e-98	0.432719	0.558	0.297	2.75206e-93	9	SNHG19
FXYD3	1.65161e-97	0.583032	0.923	0.814	5.53917e-93	9	FXYD3
SERINC1	1.76065e-97	0.369767	0.55	0.293	5.90486e-93	9	SERINC1
IER5	6.45591e-97	0.57242	0.635	0.409	2.16518e-92	9	IER5
ZFP36L2	1.73674e-96	0.876904	0.731	0.573	5.82469e-92	9	ZFP36L2
PCF11	6.6892e-96	0.392944	0.496	0.237	2.24342e-91	9	PCF11
INTS6	1.20006e-95	0.538172	0.569	0.331	4.02476e-91	9	INTS6
EPC1	1.00318e-94	0.371168	0.511	0.254	3.36448e-90	9	EPC1
FNIP1	1.1268e-94	0.312987	0.453	0.196	3.77908e-90	9	FNIP1
ADRB2	1.41113e-91	0.480408	0.533	0.281	4.73266e-87	9	ADRB2
RAP2B	3.50583e-91	0.79385	0.645	0.487	1.17578e-86	9	RAP2B
TOB2	4.47055e-91	0.329873	0.436	0.188	1.49933e-86	9	TOB2
SOD2	6.43756e-91	0.848282	0.514	0.272	2.15903e-86	9	SOD2
CSAD	1.94103e-90	0.262492	0.316	0.095	6.50984e-86	9	CSAD
COL17A1	3.26496e-90	0.582743	0.888	0.769	1.095e-85	9	COL17A1
PPP1R12B	3.89336e-90	0.345342	0.268	0.07	1.30575e-85	9	PPP1R12B
ZSCAN16-AS1	4.74965e-90	0.2671	0.367	0.129	1.59294e-85	9	ZSCAN16-AS1
KLF10	5.87348e-90	0.627234	0.596	0.367	1.96985e-85	9	KLF10
TRA2B	1.50738e-89	0.467201	0.811	0.658	5.05545e-85	9	TRA2B
RABGAP1L	3.82819e-89	0.252027	0.284	0.077	1.2839e-84	9	RABGAP1L
CD9	1.04524e-88	0.372342	0.95	0.919	3.50551e-84	9	CD9
TOMM7	4.40053e-88	0.31111	0.948	0.92	1.47585e-83	9	TOMM7
MEIS1	1.05663e-87	0.388649	0.361	0.13	3.54372e-83	9	MEIS1
DDX17	2.69411e-87	0.545351	0.773	0.615	9.03551e-83	9	DDX17
N4BP2L2	3.71386e-87	0.503168	0.75	0.565	1.24555e-82	9	N4BP2L2
KMT2E	1.66814e-86	0.439773	0.639	0.426	5.59462e-82	9	KMT2E
ZBTB43	1.72588e-86	0.406944	0.413	0.177	5.78825e-82	9	ZBTB43
SYF2	2.44202e-86	0.394364	0.701	0.524	8.19005e-82	9	SYF2
NFIL3	2.77386e-86	0.26549	0.317	0.101	9.30297e-82	9	NFIL3
FOSL2	7.27926e-86	0.374254	0.523	0.284	2.44132e-81	9	FOSL2
HES1	4.14072e-85	0.965515	0.605	0.391	1.38871e-80	9	HES1
EDN1	5.65849e-85	0.566285	0.302	0.094	1.89774e-80	9	EDN1
ARIH1	8.75997e-85	0.42952	0.535	0.311	2.93792e-80	9	ARIH1
CEBPB	1.20375e-84	0.613642	0.778	0.651	4.03714e-80	9	CEBPB
TINCR	1.17189e-83	0.274852	0.332	0.112	3.9303e-79	9	TINCR
SELENOW	5.47751e-83	0.39801	0.786	0.634	1.83705e-78	9	SELENOW
MIDN	2.01188e-82	0.597278	0.619	0.429	6.74743e-78	9	MIDN
GOLGB1	4.57019e-82	0.455091	0.647	0.436	1.53275e-77	9	GOLGB1
ABI1	5.51017e-82	0.474822	0.589	0.387	1.848e-77	9	ABI1
FAM53C	8.43649e-82	0.261379	0.381	0.15	2.82943e-77	9	FAM53C
MOXD1	1.12393e-81	0.340299	0.287	0.087	3.76945e-77	9	MOXD1
SMG1	1.33506e-81	0.405759	0.562	0.346	4.47752e-77	9	SMG1
PSAP	1.59899e-81	0.516747	0.754	0.584	5.3627e-77	9	PSAP
PRDM2	5.54348e-81	0.350851	0.51	0.276	1.85917e-76	9	PRDM2
TGFBI	9.49258e-81	0.763074	0.799	0.639	3.18362e-76	9	TGFBI
MCL1	3.35384e-80	0.628171	0.781	0.713	1.12481e-75	9	MCL1
SH3YL1	4.60133e-80	0.346965	0.526	0.29	1.54319e-75	9	SH3YL1
TGIF1	7.28686e-80	0.59886	0.646	0.471	2.44387e-75	9	TGIF1
PCMTD1	9.8477e-80	0.303991	0.447	0.205	3.30272e-75	9	PCMTD1
TP53BP2	3.44648e-79	0.30229	0.36	0.14	1.15588e-74	9	TP53BP2
YPEL3	9.03907e-79	0.298447	0.413	0.176	3.03152e-74	9	YPEL3
LMNA	1.21948e-78	0.779056	0.919	0.946	4.0899e-74	9	LMNA
YBX3	3.8537e-77	0.370338	0.932	0.905	1.29245e-72	9	YBX3
VAMP2	5.92399e-77	0.341077	0.547	0.323	1.98679e-72	9	VAMP2
IFNGR1	7.55859e-77	0.422403	0.589	0.38	2.535e-72	9	IFNGR1
PIK3R1	8.78613e-77	0.338739	0.395	0.167	2.94669e-72	9	PIK3R1
PIK3C2G	1.43248e-76	0.305868	0.284	0.088	4.80426e-72	9	PIK3C2G
RALGDS	3.30403e-76	0.292724	0.369	0.146	1.10811e-71	9	RALGDS
GLCE	2.64068e-75	0.340718	0.378	0.157	8.8563e-71	9	GLCE
GNAL	2.82005e-74	0.292217	0.35	0.135	9.4579e-70	9	GNAL
MSI2	2.83935e-74	0.41066	0.494	0.271	9.52261e-70	9	MSI2
PNISR	3.13985e-74	0.467635	0.756	0.645	1.05304e-69	9	PNISR
MT-ND4L	2.2981e-73	0.498656	0.908	0.764	7.70738e-69	9	MT-ND4L
LMO4	2.61977e-73	0.465785	0.68	0.511	8.78618e-69	9	LMO4
BRAF	6.86145e-73	0.298491	0.399	0.179	2.30119e-68	9	BRAF
NUFIP2	1.73806e-72	0.428135	0.615	0.435	5.82909e-68	9	NUFIP2
KIAA1217	2.7234e-72	0.37626	0.506	0.288	9.13374e-68	9	KIAA1217
C6orf48	3.25222e-72	0.370764	0.699	0.515	1.09073e-67	9	C6orf48
HMGN3	5.19832e-71	0.410987	0.885	0.775	1.74341e-66	9	HMGN3
DUSP23	1.66248e-70	0.455958	0.665	0.508	5.57564e-66	9	DUSP23
GRB7	1.62049e-69	0.269138	0.369	0.155	5.43481e-65	9	GRB7
PRRG4	2.21301e-69	0.439518	0.577	0.401	7.422e-65	9	PRRG4
IL6R	1.56523e-68	0.251178	0.29	0.099	5.24946e-64	9	IL6R
ZFP36L1	1.78386e-68	0.549515	0.882	0.847	5.98271e-64	9	ZFP36L1
USP53	1.85812e-67	0.316052	0.409	0.199	6.23176e-63	9	USP53
COMMD6	5.86831e-67	0.325881	0.9	0.849	1.96811e-62	9	COMMD6
TYMP	1.52476e-66	0.402905	0.556	0.34	5.11372e-62	9	TYMP
PLAUR	3.48294e-66	1.21326	0.551	0.393	1.16811e-61	9	PLAUR
TIMP1	2.32901e-65	0.76298	0.852	0.771	7.81103e-61	9	TIMP1
DNAJB9	5.67947e-65	0.269818	0.449	0.221	1.90478e-60	9	DNAJB9
ERF	2.52085e-63	0.369575	0.452	0.252	8.45443e-59	9	ERF
SINHCAF	3.96052e-63	0.365726	0.653	0.491	1.32828e-58	9	SINHCAF
ELF2	6.61719e-63	0.330875	0.486	0.283	2.21927e-58	9	ELF2
AFF4	1.00523e-62	0.317423	0.573	0.385	3.37135e-58	9	AFF4
MEIS2	1.09986e-62	0.370984	0.429	0.223	3.68871e-58	9	MEIS2
RGS12	3.74333e-62	0.363709	0.52	0.328	1.25544e-57	9	RGS12
SNHG8	4.61251e-62	0.357003	0.868	0.803	1.54695e-57	9	SNHG8
SELENOK	6.08279e-62	0.427754	0.762	0.681	2.04005e-57	9	SELENOK
BAIAP2	7.74173e-62	0.361666	0.559	0.375	2.59642e-57	9	BAIAP2
ATP1A1	1.85283e-61	0.409616	0.852	0.768	6.21404e-57	9	ATP1A1
FOXC1	2.52947e-61	0.41106	0.566	0.392	8.48333e-57	9	FOXC1
TAPBP	4.76733e-61	0.365761	0.574	0.401	1.59887e-56	9	TAPBP
LGALSL	7.32924e-61	0.373831	0.404	0.205	2.45808e-56	9	LGALSL
OSER1	1.55082e-60	0.3452	0.538	0.356	5.20114e-56	9	OSER1
NME3	2.14292e-60	0.342488	0.6	0.422	7.18694e-56	9	NME3
DNAJA1	4.45436e-60	0.807352	0.801	0.798	1.4939e-55	9	DNAJA1
RPL36A	4.93054e-60	0.417817	0.924	0.899	1.6536e-55	9	RPL36A
DSG3	1.49948e-59	0.546167	0.512	0.333	5.02895e-55	9	DSG3
KLHL21	1.98235e-59	0.315025	0.373	0.181	6.64842e-55	9	KLHL21
ASH1L	6.45345e-59	0.403682	0.584	0.419	2.16436e-54	9	ASH1L
NFIB	5.70362e-58	0.467217	0.642	0.506	1.91288e-53	9	NFIB
NFKB1	8.36062e-58	0.466973	0.505	0.338	2.80398e-53	9	NFKB1
ALKBH7	8.60946e-58	0.319557	0.638	0.487	2.88744e-53	9	ALKBH7
TUBB2A	1.12252e-57	0.494859	0.567	0.407	3.76471e-53	9	TUBB2A
PLK3	1.70365e-57	0.329041	0.421	0.226	5.7137e-53	9	PLK3
AKAP9	3.86962e-57	0.354954	0.658	0.504	1.29779e-52	9	AKAP9
MGARP	6.12965e-57	0.310714	0.406	0.203	2.05576e-52	9	MGARP
PHLDB2	1.0783e-56	0.361235	0.411	0.22	3.6164e-52	9	PHLDB2
CHD6	5.36119e-56	0.261759	0.367	0.175	1.79803e-51	9	CHD6
KIAA1551	2.68556e-55	0.331875	0.364	0.174	9.00683e-51	9	KIAA1551
RSRC2	3.01505e-55	0.390773	0.725	0.647	1.01119e-50	9	RSRC2
CXCL8	1.34821e-54	1.45213	0.361	0.176	4.52161e-50	9	CXCL8
PHACTR4	1.59777e-54	0.318356	0.488	0.305	5.35859e-50	9	PHACTR4
CAMLG	2.10054e-54	0.320052	0.635	0.483	7.04479e-50	9	CAMLG
DNAJC4	6.78303e-53	0.25471	0.4	0.21	2.27489e-48	9	DNAJC4
CREG1	8.83514e-53	0.280639	0.459	0.262	2.96313e-48	9	CREG1
TNFAIP8	2.79554e-52	0.513488	0.463	0.295	9.3757e-48	9	TNFAIP8
MED13	8.58783e-52	0.267787	0.433	0.245	2.88019e-47	9	MED13
ATF4	1.73033e-51	0.347937	0.812	0.718	5.80317e-47	9	ATF4
HERPUD1	2.31738e-51	0.413163	0.651	0.477	7.77203e-47	9	HERPUD1
KMT2A	4.04442e-51	0.330363	0.573	0.422	1.35642e-46	9	KMT2A
SMDT1	1.21045e-50	0.299465	0.676	0.527	4.05962e-46	9	SMDT1
SF1	1.74104e-50	0.354607	0.736	0.644	5.83909e-46	9	SF1
MEF2A	2.57642e-50	0.335031	0.438	0.252	8.64079e-46	9	MEF2A
OSR2	8.23937e-50	0.343905	0.292	0.127	2.76332e-45	9	OSR2
TSC22D2	1.26088e-49	0.395328	0.477	0.316	4.22874e-45	9	TSC22D2
ERRFI1	1.603e-49	0.444614	0.49	0.329	5.37616e-45	9	ERRFI1
UBB	9.88679e-49	0.698736	0.894	0.862	3.31583e-44	9	UBB
IL18	1.1724e-48	0.436372	0.696	0.626	3.932e-44	9	IL18
PNRC2	3.14846e-48	0.347862	0.553	0.412	1.05593e-43	9	PNRC2
KLF3	9.61012e-48	0.330411	0.522	0.359	3.22304e-43	9	KLF3
OGT	1.29357e-47	0.265016	0.391	0.214	4.33837e-43	9	OGT
RBM39	1.32243e-47	0.299863	0.82	0.747	4.43518e-43	9	RBM39
C9orf16	2.48013e-47	0.308669	0.716	0.61	8.31787e-43	9	C9orf16
IFI16	9.32899e-47	0.363895	0.763	0.651	3.12876e-42	9	IFI16
SLC2A1	2.11052e-46	0.436507	0.773	0.692	7.07826e-42	9	SLC2A1
NAMPT	2.42269e-46	0.377998	0.696	0.624	8.12523e-42	9	NAMPT
RYBP	2.47371e-46	0.277069	0.456	0.284	8.29632e-42	9	RYBP
ELF1	2.84903e-46	0.303337	0.529	0.379	9.55509e-42	9	ELF1
SDCBP	8.49516e-46	0.385872	0.731	0.683	2.84911e-41	9	SDCBP
IL6ST	1.26715e-45	0.287011	0.484	0.328	4.24978e-41	9	IL6ST
ALDH3A2	1.48176e-45	0.366662	0.699	0.58	4.96952e-41	9	ALDH3A2
HIPK3	2.37713e-45	0.256024	0.388	0.212	7.97243e-41	9	HIPK3
BTG3	2.56813e-45	0.379674	0.734	0.647	8.61299e-41	9	BTG3
MAFG	1.53987e-44	0.263011	0.4	0.234	5.16441e-40	9	MAFG
SLC38A2	1.9992e-44	0.397687	0.82	0.722	6.70493e-40	9	SLC38A2
RIOK3	2.08471e-44	0.287058	0.572	0.427	6.9917e-40	9	RIOK3
SNHG25	6.00962e-44	0.34044	0.467	0.303	2.01551e-39	9	SNHG25
ARRDC3	7.57406e-44	0.343745	0.438	0.263	2.54019e-39	9	ARRDC3
ARHGAP5	1.02715e-43	0.347603	0.557	0.417	3.44485e-39	9	ARHGAP5
RAB21	3.72782e-43	0.270628	0.583	0.45	1.25023e-38	9	RAB21
DSC2	4.35957e-43	0.387156	0.496	0.35	1.46211e-38	9	DSC2
GRINA	9.67112e-43	0.332817	0.538	0.402	3.2435e-38	9	GRINA
LAMP2	1.28099e-42	0.334492	0.638	0.516	4.2962e-38	9	LAMP2
TMEM134	2.5577e-42	0.263924	0.556	0.406	8.57803e-38	9	TMEM134
DSP	2.72165e-42	0.366157	0.864	0.812	9.12789e-38	9	DSP
EIF1B	9.39727e-42	0.282717	0.683	0.579	3.15166e-37	9	EIF1B
MARCKS	1.18081e-41	0.56106	0.739	0.732	3.9602e-37	9	MARCKS
DAZAP2	2.00599e-41	0.281038	0.644	0.533	6.72768e-37	9	DAZAP2
GPBP1	3.41663e-41	0.281683	0.614	0.5	1.14587e-36	9	GPBP1
B3GNT5	3.86005e-40	0.279812	0.419	0.266	1.29458e-35	9	B3GNT5
EIF5	4.22068e-40	0.361311	0.802	0.79	1.41553e-35	9	EIF5
ARID4B	1.00511e-39	0.293049	0.54	0.405	3.37094e-35	9	ARID4B
TP53TG1	1.23392e-39	0.276557	0.59	0.459	4.13831e-35	9	TP53TG1
C9orf3	1.94497e-39	0.283009	0.528	0.398	6.52304e-35	9	C9orf3
PPTC7	2.41969e-39	0.270979	0.376	0.222	8.11517e-35	9	PPTC7
JMJD1C	1.5103e-38	0.299441	0.526	0.387	5.06524e-34	9	JMJD1C
UBALD2	1.58639e-38	0.266774	0.501	0.351	5.32043e-34	9	UBALD2
CLSTN1	2.39127e-38	0.353343	0.63	0.521	8.01985e-34	9	CLSTN1
LTBP4	8.52624e-38	0.251016	0.45	0.296	2.85953e-33	9	LTBP4
IRF2BP2	1.19386e-37	0.318	0.567	0.456	4.00398e-33	9	IRF2BP2
TCF25	1.4903e-37	0.282264	0.66	0.579	4.99817e-33	9	TCF25
WAC	3.4232e-37	0.262274	0.601	0.502	1.14807e-32	9	WAC
TUT4	9.62975e-37	0.268791	0.468	0.32	3.22963e-32	9	TUT4
PRNP	9.8823e-37	0.353758	0.809	0.762	3.31432e-32	9	PRNP
TAF7	1.74268e-36	0.261105	0.569	0.442	5.84461e-32	9	TAF7
H1FX	1.76593e-36	0.424546	0.762	0.702	5.92257e-32	9	H1FX
RBBP6	1.71601e-35	0.293662	0.556	0.454	5.75517e-31	9	RBBP6
SUN1	1.862e-35	0.276892	0.489	0.357	6.24476e-31	9	SUN1
PHF3	2.59488e-35	0.284707	0.57	0.444	8.70272e-31	9	PHF3
SLC26A2	5.31226e-35	0.323677	0.328	0.184	1.78163e-30	9	SLC26A2
CCNB1IP1	8.88614e-35	0.269618	0.587	0.471	2.98023e-30	9	CCNB1IP1
NFIA	1.09906e-34	0.272286	0.432	0.286	3.68603e-30	9	NFIA
CD81	2.15615e-34	0.251671	0.849	0.738	7.23129e-30	9	CD81
UBE2B	3.49096e-34	0.259165	0.732	0.679	1.1708e-29	9	UBE2B
MAP3K2	4.84604e-34	0.252699	0.449	0.305	1.62526e-29	9	MAP3K2
AHNAK	8.60812e-34	0.262226	0.863	0.808	2.88699e-29	9	AHNAK
MED13L	9.17813e-34	0.254941	0.407	0.262	3.07816e-29	9	MED13L
POLR2A	1.18309e-33	0.297505	0.555	0.452	3.96785e-29	9	POLR2A
ZNF644	1.63785e-33	0.309003	0.488	0.372	5.49302e-29	9	ZNF644
IFFO2	3.17451e-33	0.274163	0.365	0.224	1.06467e-28	9	IFFO2
AES	6.66019e-33	0.260567	0.819	0.742	2.2337e-28	9	AES
HEXIM1	1.20078e-32	0.259961	0.418	0.277	4.02716e-28	9	HEXIM1
CFLAR	2.24223e-32	0.352433	0.514	0.408	7.51999e-28	9	CFLAR
MDM4	2.38538e-32	0.270348	0.444	0.307	8.00009e-28	9	MDM4
RASSF6	2.52638e-32	0.356988	0.515	0.39	8.47299e-28	9	RASSF6
LYPD3	4.28796e-32	0.337837	0.41	0.267	1.43809e-27	9	LYPD3
PTK2B	5.3399e-32	0.290824	0.341	0.202	1.7909e-27	9	PTK2B
CDH13	4.60195e-31	0.340688	0.453	0.336	1.5434e-26	9	CDH13
CST3	5.30872e-31	0.251617	0.896	0.869	1.78044e-26	9	CST3
LUC7L3	8.48424e-31	0.274928	0.73	0.655	2.84544e-26	9	LUC7L3
DEGS1	1.32803e-30	0.285153	0.658	0.581	4.45396e-26	9	DEGS1
APP	1.40228e-30	0.305993	0.766	0.701	4.70297e-26	9	APP
CHCHD10	1.46918e-30	0.262854	0.565	0.442	4.92734e-26	9	CHCHD10
KRT13	6.96876e-30	0.432565	0.48	0.341	2.33718e-25	9	KRT13
PPP1R10	1.18949e-29	0.305907	0.436	0.305	3.98931e-25	9	PPP1R10
GTF2B	1.04429e-28	0.301773	0.523	0.434	3.50235e-24	9	GTF2B
PET100	1.07422e-27	0.253854	0.674	0.592	3.60273e-23	9	PET100
S100A4	1.3014e-27	0.584737	0.898	0.861	4.36462e-23	9	S100A4
CXCL3	1.67028e-27	0.513493	0.281	0.152	5.6018e-23	9	CXCL3
GNAS	8.62804e-27	0.280151	0.892	0.809	2.89367e-22	9	GNAS
WTAP	1.32933e-26	0.355886	0.647	0.609	4.4583e-22	9	WTAP
ABHD5	4.08961e-26	0.273079	0.477	0.375	1.37157e-21	9	ABHD5
ARHGEF12	4.97596e-26	0.252227	0.438	0.317	1.66884e-21	9	ARHGEF12
ACAP2	1.06512e-25	0.280592	0.481	0.372	3.57218e-21	9	ACAP2
SCARA3	5.65176e-25	0.313404	0.403	0.288	1.89549e-20	9	SCARA3
ZMYM2	4.09241e-23	0.255028	0.394	0.274	1.37251e-18	9	ZMYM2
HNRNPH1	5.77026e-23	0.297048	0.833	0.753	1.93523e-18	9	HNRNPH1
MACF1	7.68865e-23	0.254458	0.631	0.579	2.57862e-18	9	MACF1
ITPRIPL2	8.07672e-23	0.250882	0.34	0.224	2.70877e-18	9	ITPRIPL2
DDR1	8.35302e-23	0.261805	0.505	0.391	2.80143e-18	9	DDR1
NKTR	7.66531e-19	0.253158	0.541	0.47	2.57079e-14	9	NKTR
PDLIM5	6.41583e-18	0.347921	0.558	0.545	2.15174e-13	9	PDLIM5
SYT8	1.0068e-17	0.319476	0.549	0.481	3.3766e-13	9	SYT8
TP63	4.03222e-17	0.310549	0.521	0.454	1.35233e-12	9	TP63
DUSP5	1.70469e-16	0.254499	0.391	0.306	5.71718e-12	9	DUSP5
HBEGF	3.32904e-12	0.423952	0.426	0.375	1.11649e-07	9	HBEGF
TNS4	3.56141e-11	0.290595	0.617	0.594	1.19442e-06	9	TNS4
MYC	9.41837e-11	0.451121	0.627	0.638	3.15873e-06	9	MYC
SOX9	2.49735e-09	0.28184	0.411	0.356	8.3756e-05	9	SOX9
GJA1	2.51946e-09	0.289801	0.451	0.422	8.44978e-05	9	GJA1
IGFBP2	2.72954e-06	0.254594	0.926	0.889	0.0915432	9	IGFBP2
FOSL1	2.29132e-05	0.348516	0.558	0.651	0.768462	9	FOSL1
CXCL1	8.15278e-05	0.619721	0.398	0.533	1	9	CXCL1
KRT16	0.000182909	0.270537	0.228	0.319	1	9	KRT16
SOX4	0.0038969	0.327579	0.451	0.484	1	9	SOX4
KRT6A	0	2.13571	0.947	0.174	0	additional_cluster1	KRT6A
MT2A	0	2.11939	0.99	0.928	0	additional_cluster1	MT2A
LGALS1	0	2.03236	0.985	0.505	0	additional_cluster1	LGALS1
S100A14	0	1.78704	0.969	0.668	0	additional_cluster1	S100A14
TMSB10	0	1.7175	0.992	0.958	0	additional_cluster1	TMSB10
TUBA1B	0	1.6528	0.973	0.769	0	additional_cluster1	TUBA1B
CAV1	0	1.63709	0.959	0.472	0	additional_cluster1	CAV1
S100A2	0	1.56186	0.971	0.97	0	additional_cluster1	S100A2
TUBB	0	1.50629	0.962	0.734	0	additional_cluster1	TUBB
PFN1	0	1.45388	0.975	0.821	0	additional_cluster1	PFN1
HMGA1	0	1.42253	0.957	0.644	0	additional_cluster1	HMGA1
RANBP1	0	1.38217	0.923	0.578	0	additional_cluster1	RANBP1
DCBLD2	0	1.34084	0.885	0.232	0	additional_cluster1	DCBLD2
PGAM1	0	1.33626	0.932	0.496	0	additional_cluster1	PGAM1
COTL1	0	1.31832	0.839	0.174	0	additional_cluster1	COTL1
ANXA3	0	1.28914	0.834	0.092	0	additional_cluster1	ANXA3
PPP1R14B	0	1.28582	0.946	0.671	0	additional_cluster1	PPP1R14B
UPP1	0	1.27883	0.856	0.201	0	additional_cluster1	UPP1
RAN	0	1.27763	0.963	0.786	0	additional_cluster1	RAN
JPT1	0	1.27384	0.898	0.445	0	additional_cluster1	JPT1
ACTN1	0	1.24982	0.879	0.283	0	additional_cluster1	ACTN1
EIF4EBP1	0	1.24666	0.846	0.155	0	additional_cluster1	EIF4EBP1
SSR3	0	1.2401	0.892	0.448	0	additional_cluster1	SSR3
FDPS	0	1.2284	0.884	0.423	0	additional_cluster1	FDPS
LDHB	0	1.2073	0.96	0.763	0	additional_cluster1	LDHB
TUBB6	0	1.19305	0.851	0.159	0	additional_cluster1	TUBB6
CALR	0	1.18331	0.947	0.733	0	additional_cluster1	CALR
TINAGL1	0	1.18256	0.8	0.041	0	additional_cluster1	TINAGL1
NME1	0	1.17117	0.873	0.417	0	additional_cluster1	NME1
C1QBP	0	1.15541	0.907	0.659	0	additional_cluster1	C1QBP
TXNDC17	0	1.14491	0.947	0.755	0	additional_cluster1	TXNDC17
H2AFZ	0	1.14228	0.967	0.869	0	additional_cluster1	H2AFZ
S100A16	0	1.1374	0.951	0.692	0	additional_cluster1	S100A16
SERINC2	0	1.13231	0.861	0.335	0	additional_cluster1	SERINC2
ARPC2	0	1.11145	0.968	0.814	0	additional_cluster1	ARPC2
DYNLL1	0	1.10866	0.957	0.768	0	additional_cluster1	DYNLL1
HSPD1	0	1.09002	0.938	0.704	0	additional_cluster1	HSPD1
YBX1	0	1.06958	0.983	0.906	0	additional_cluster1	YBX1
ATP5MC3	0	1.0677	0.937	0.74	0	additional_cluster1	ATP5MC3
LDHA	0	1.06	0.986	0.925	0	additional_cluster1	LDHA
AP2S1	0	1.04974	0.889	0.556	0	additional_cluster1	AP2S1
EIF5A	0	1.04521	0.941	0.758	0	additional_cluster1	EIF5A
SEC61G	0	0.998492	0.935	0.781	0	additional_cluster1	SEC61G
VDAC1	0	0.994577	0.902	0.638	0	additional_cluster1	VDAC1
PKM	0	0.977767	0.97	0.892	0	additional_cluster1	PKM
ACTB	0	0.974081	0.99	0.946	0	additional_cluster1	ACTB
PSMA7	0	0.971684	0.932	0.755	0	additional_cluster1	PSMA7
NPM1	0	0.965149	0.985	0.943	0	additional_cluster1	NPM1
TPI1	0	0.914932	0.955	0.822	0	additional_cluster1	TPI1
RPSA	0	0.901635	0.991	0.965	0	additional_cluster1	RPSA
POMP	0	0.900984	0.926	0.766	0	additional_cluster1	POMP
CFL1	0	0.86695	0.974	0.865	0	additional_cluster1	CFL1
ENO1	0	0.865523	0.979	0.91	0	additional_cluster1	ENO1
S100A10	0	0.861566	0.987	0.957	0	additional_cluster1	S100A10
SLC25A3	0	0.852034	0.956	0.834	0	additional_cluster1	SLC25A3
GAPDH	0	0.798994	0.993	0.987	0	additional_cluster1	GAPDH
APOD	0	0.784409	0.031	0.47	0	additional_cluster1	APOD
KRT18	2.74992e-306	1.06906	0.932	0.696	9.2227e-302	additional_cluster1	KRT18
PSMD2	3.51063e-306	1.10029	0.871	0.387	1.17739e-301	additional_cluster1	PSMD2
CCT5	7.49654e-305	1.11389	0.872	0.459	2.51419e-300	additional_cluster1	CCT5
TFPI2	8.55873e-303	1.27939	0.835	0.161	2.87043e-298	additional_cluster1	TFPI2
HSPE1	2.59571e-301	1.04694	0.939	0.804	8.70549e-297	additional_cluster1	HSPE1
MT-ND6	2.64674e-300	1.14916	0.895	0.546	8.87665e-296	additional_cluster1	MT-ND6
PCLAF	1.14e-299	1.07218	0.766	0.048	3.82334e-295	additional_cluster1	PCLAF
CCT6A	4.52706e-298	1.01743	0.876	0.529	1.51829e-293	additional_cluster1	CCT6A
FSCN1	5.24292e-298	1.03664	0.86	0.336	1.75837e-293	additional_cluster1	FSCN1
PTGES3	1.24578e-297	0.965084	0.92	0.751	4.1781e-293	additional_cluster1	PTGES3
CHCHD2	6.98554e-294	0.693557	0.959	0.907	2.34281e-289	additional_cluster1	CHCHD2
SRSF9	3.08201e-290	0.837253	0.911	0.703	1.03364e-285	additional_cluster1	SRSF9
PRELID1	2.34162e-288	0.945354	0.899	0.655	7.85333e-284	additional_cluster1	PRELID1
CAP1	8.68507e-288	0.989862	0.871	0.403	2.9128e-283	additional_cluster1	CAP1
TXN	5.28569e-285	0.740071	0.974	0.889	1.77271e-280	additional_cluster1	TXN
NOP10	7.10369e-285	0.938415	0.872	0.554	2.38244e-280	additional_cluster1	NOP10
SMS	7.88264e-285	1.07219	0.84	0.39	2.64368e-280	additional_cluster1	SMS
FKBP1A	4.71632e-284	0.938708	0.878	0.505	1.58176e-279	additional_cluster1	FKBP1A
SRM	2.26762e-283	1.11541	0.814	0.285	7.60513e-279	additional_cluster1	SRM
SLC25A5	2.81182e-283	0.844915	0.939	0.745	9.43028e-279	additional_cluster1	SLC25A5
OCIAD2	3.04139e-283	0.97552	0.885	0.543	1.02002e-278	additional_cluster1	OCIAD2
ARPC3	7.48842e-282	0.816984	0.928	0.758	2.51147e-277	additional_cluster1	ARPC3
FST	2.55826e-280	1.43449	0.764	0.09	8.57988e-276	additional_cluster1	FST
ACAT2	4.28703e-277	1.07472	0.793	0.186	1.43778e-272	additional_cluster1	ACAT2
CCT3	1.33348e-276	0.986132	0.861	0.5	4.47222e-272	additional_cluster1	CCT3
TYMS	7.88233e-273	0.93524	0.734	0.057	2.64358e-268	additional_cluster1	TYMS
STMN1	7.19398e-272	1.10139	0.844	0.359	2.41272e-267	additional_cluster1	STMN1
HMGN1	3.5239e-271	0.758338	0.929	0.815	1.18184e-266	additional_cluster1	HMGN1
TPM1	4.12868e-271	1.02104	0.79	0.175	1.38468e-266	additional_cluster1	TPM1
HMGB1	9.419e-268	0.740753	0.977	0.951	3.15895e-263	additional_cluster1	HMGB1
EBNA1BP2	5.18011e-266	0.994781	0.812	0.296	1.7373e-261	additional_cluster1	EBNA1BP2
ARPC1A	5.83543e-266	0.908181	0.835	0.355	1.95709e-261	additional_cluster1	ARPC1A
SNRPE	7.09287e-266	0.891764	0.885	0.715	2.37881e-261	additional_cluster1	SNRPE
SNRPG	1.45169e-265	0.933986	0.891	0.711	4.86867e-261	additional_cluster1	SNRPG
KRT7	6.99219e-265	1.5324	0.744	0.101	2.34504e-260	additional_cluster1	KRT7
PDCD5	1.50072e-264	0.878951	0.873	0.587	5.0331e-260	additional_cluster1	PDCD5
DRAP1	2.35057e-264	0.917382	0.913	0.61	7.88334e-260	additional_cluster1	DRAP1
PPIA	6.11387e-264	0.593569	0.977	0.95	2.05047e-259	additional_cluster1	PPIA
UQCRH	6.18713e-264	0.664522	0.944	0.858	2.07504e-259	additional_cluster1	UQCRH
PA2G4	4.6627e-263	0.983626	0.89	0.665	1.56378e-258	additional_cluster1	PA2G4
PRDX1	1.92772e-261	0.619471	0.974	0.939	6.46519e-257	additional_cluster1	PRDX1
STK17A	5.33171e-261	0.95028	0.872	0.385	1.78815e-256	additional_cluster1	STK17A
PTHLH	1.24522e-260	1.02859	0.792	0.15	4.17622e-256	additional_cluster1	PTHLH
MT1E	1.268e-260	1.29194	0.899	0.639	4.25263e-256	additional_cluster1	MT1E
CSTA	1.49487e-260	1.05184	0.833	0.399	5.01348e-256	additional_cluster1	CSTA
EIF2S2	8.21025e-260	0.856628	0.89	0.666	2.75355e-255	additional_cluster1	EIF2S2
MYL12B	1.41207e-259	0.653313	0.963	0.9	4.73579e-255	additional_cluster1	MYL12B
CLIC1	4.4157e-259	0.727125	0.942	0.84	1.48094e-254	additional_cluster1	CLIC1
PGK1	2.63528e-256	0.851575	0.896	0.642	8.83821e-252	additional_cluster1	PGK1
CAV2	4.83008e-256	0.933623	0.891	0.544	1.61991e-251	additional_cluster1	CAV2
PDIA6	5.69163e-256	0.893439	0.876	0.583	1.90886e-251	additional_cluster1	PDIA6
ITGB1	2.18934e-255	0.820044	0.951	0.78	7.3426e-251	additional_cluster1	ITGB1
CSTB	3.16905e-255	0.795017	0.944	0.812	1.06284e-250	additional_cluster1	CSTB
PTTG1	6.38428e-254	0.997884	0.833	0.383	2.14116e-249	additional_cluster1	PTTG1
LSM4	9.60219e-253	0.890394	0.851	0.497	3.22038e-248	additional_cluster1	LSM4
HSP90B1	1.7301e-252	0.858714	0.938	0.788	5.80242e-248	additional_cluster1	HSP90B1
CENPW	3.16516e-252	0.839622	0.728	0.106	1.06153e-247	additional_cluster1	CENPW
ITGA6	3.36768e-252	0.937144	0.872	0.477	1.12945e-247	additional_cluster1	ITGA6
SERBP1	4.81163e-252	0.768187	0.932	0.814	1.61372e-247	additional_cluster1	SERBP1
MAD2L1	9.38485e-251	0.908122	0.696	0.058	3.14749e-246	additional_cluster1	MAD2L1
CCT8	1.22574e-250	0.889024	0.854	0.534	4.11088e-246	additional_cluster1	CCT8
MYL6	3.01555e-248	0.618809	0.98	0.939	1.01135e-243	additional_cluster1	MYL6
SSBP1	1.87466e-247	0.822737	0.876	0.686	6.28722e-243	additional_cluster1	SSBP1
CCNB1	1.88427e-247	1.08463	0.696	0.06	6.31948e-243	additional_cluster1	CCNB1
AURKAIP1	1.77206e-246	0.817215	0.869	0.624	5.94314e-242	additional_cluster1	AURKAIP1
UQCC2	9.04582e-246	0.894629	0.809	0.352	3.03379e-241	additional_cluster1	UQCC2
BIRC5	6.71048e-245	0.823755	0.679	0.03	2.25056e-240	additional_cluster1	BIRC5
SH3BGRL3	1.16243e-244	0.814218	0.947	0.77	3.89855e-240	additional_cluster1	SH3BGRL3
PRSS23	4.39119e-243	0.854258	0.734	0.117	1.47272e-238	additional_cluster1	PRSS23
C12orf75	8.23563e-243	0.951961	0.85	0.431	2.76207e-238	additional_cluster1	C12orf75
AP1S1	9.43468e-241	0.829503	0.786	0.252	3.1642e-236	additional_cluster1	AP1S1
PLEK2	1.23631e-240	0.786129	0.721	0.109	4.14633e-236	additional_cluster1	PLEK2
PARK7	1.81409e-240	0.687896	0.921	0.798	6.0841e-236	additional_cluster1	PARK7
YWHAQ	4.81207e-240	0.742446	0.902	0.704	1.61387e-235	additional_cluster1	YWHAQ
H2AFY	1.24794e-239	0.828034	0.843	0.475	4.18535e-235	additional_cluster1	H2AFY
MRPL12	1.91339e-239	0.867481	0.774	0.266	6.41714e-235	additional_cluster1	MRPL12
NDUFAB1	7.477e-239	0.803011	0.859	0.595	2.50764e-234	additional_cluster1	NDUFAB1
C16orf74	6.50764e-238	0.776097	0.727	0.124	2.18253e-233	additional_cluster1	C16orf74
MRPL51	1.00233e-234	0.787575	0.86	0.613	3.36162e-230	additional_cluster1	MRPL51
GADD45GIP1	1.54194e-233	0.773789	0.867	0.602	5.17137e-229	additional_cluster1	GADD45GIP1
STRAP	8.22114e-233	0.843975	0.838	0.512	2.75721e-228	additional_cluster1	STRAP
RPS2	1.41225e-232	0.442883	0.998	0.983	4.73641e-228	additional_cluster1	RPS2
CBX3	1.43195e-232	0.780888	0.868	0.62	4.80248e-228	additional_cluster1	CBX3
DTYMK	1.57294e-232	0.787839	0.71	0.128	5.27533e-228	additional_cluster1	DTYMK
TKT	1.26085e-231	0.787236	0.94	0.803	4.22865e-227	additional_cluster1	TKT
PPIB	2.16024e-231	0.763606	0.9	0.761	7.24503e-227	additional_cluster1	PPIB
EPCAM	3.81923e-231	0.79	0.672	0.057	1.28089e-226	additional_cluster1	EPCAM
MRPS15	8.2125e-231	0.831886	0.803	0.386	2.75431e-226	additional_cluster1	MRPS15
PHB	3.8685e-230	0.846294	0.818	0.448	1.29742e-225	additional_cluster1	PHB
EI24	7.96724e-230	0.828944	0.823	0.424	2.67205e-225	additional_cluster1	EI24
KRT5	1.31611e-229	0.614253	0.982	0.989	4.41398e-225	additional_cluster1	KRT5
PRDX3	1.53021e-228	0.829153	0.821	0.466	5.13201e-224	additional_cluster1	PRDX3
MRPS10	1.29925e-227	0.82707	0.814	0.383	4.35743e-223	additional_cluster1	MRPS10
CDKN3	1.4669e-227	0.757554	0.647	0.028	4.91967e-223	additional_cluster1	CDKN3
SUB1	2.466e-227	0.687173	0.918	0.794	8.27047e-223	additional_cluster1	SUB1
UBE2T	6.82899e-227	0.765613	0.662	0.059	2.29031e-222	additional_cluster1	UBE2T
CCT4	8.65283e-227	0.800703	0.856	0.577	2.90199e-222	additional_cluster1	CCT4
SUMO2	2.7557e-226	0.563243	0.957	0.903	9.24208e-222	additional_cluster1	SUMO2
ANXA5	3.70443e-226	0.781768	0.883	0.602	1.24239e-221	additional_cluster1	ANXA5
TUBA1C	9.47985e-226	0.866081	0.931	0.688	3.17935e-221	additional_cluster1	TUBA1C
DMKN	1.32498e-225	0.811463	0.778	0.276	4.44373e-221	additional_cluster1	DMKN
DUT	3.06542e-225	0.890038	0.852	0.578	1.02808e-220	additional_cluster1	DUT
RRM2	1.09127e-224	0.746495	0.631	0.018	3.65991e-220	additional_cluster1	RRM2
TPM2	1.64821e-224	0.858401	0.705	0.121	5.52778e-220	additional_cluster1	TPM2
MGST1	1.84847e-224	1.09683	0.766	0.234	6.19939e-220	additional_cluster1	MGST1
CAPN2	2.07249e-224	0.819714	0.835	0.421	6.95072e-220	additional_cluster1	CAPN2
OAZ1	2.37509e-224	0.540759	0.961	0.922	7.96557e-220	additional_cluster1	OAZ1
ATP5F1B	9.79224e-224	0.733652	0.896	0.736	3.28412e-219	additional_cluster1	ATP5F1B
PSMB5	3.4042e-223	0.77288	0.836	0.528	1.1417e-218	additional_cluster1	PSMB5
UQCR10	5.10446e-223	0.763781	0.873	0.701	1.71193e-218	additional_cluster1	UQCR10
MYL12A	1.43956e-222	0.666754	0.933	0.811	4.82799e-218	additional_cluster1	MYL12A
HOMER3	4.52477e-222	0.791825	0.782	0.309	1.51752e-217	additional_cluster1	HOMER3
HMGA2	9.65358e-222	0.708653	0.645	0.034	3.23762e-217	additional_cluster1	HMGA2
TPM3	4.29945e-221	0.771357	0.882	0.636	1.44195e-216	additional_cluster1	TPM3
LSM3	7.83152e-221	0.780273	0.86	0.625	2.62653e-216	additional_cluster1	LSM3
MIR4435-2HG	2.70509e-220	0.707448	0.684	0.096	9.07233e-216	additional_cluster1	MIR4435-2HG
PPM1G	1.5149e-219	0.82042	0.818	0.434	5.08068e-215	additional_cluster1	PPM1G
MSMO1	2.32189e-219	0.937875	0.738	0.197	7.78716e-215	additional_cluster1	MSMO1
PSMB2	2.41583e-219	0.786186	0.836	0.514	8.10221e-215	additional_cluster1	PSMB2
CALM3	1.34757e-217	0.775146	0.788	0.301	4.51948e-213	additional_cluster1	CALM3
HMGN2	2.23557e-217	0.795067	0.897	0.771	7.49765e-213	additional_cluster1	HMGN2
NDUFS6	9.85629e-217	0.737008	0.855	0.659	3.3056e-212	additional_cluster1	NDUFS6
SNRPD1	1.19944e-216	0.788615	0.863	0.679	4.02267e-212	additional_cluster1	SNRPD1
MRPL3	1.89683e-216	0.780675	0.783	0.357	6.3616e-212	additional_cluster1	MRPL3
MRPL52	1.51982e-215	0.761405	0.846	0.643	5.09719e-211	additional_cluster1	MRPL52
GJB2	1.60473e-215	0.971321	0.84	0.35	5.38195e-211	additional_cluster1	GJB2
CDC20	4.18714e-215	0.848504	0.627	0.031	1.40428e-210	additional_cluster1	CDC20
PAICS	1.07424e-213	0.803115	0.789	0.362	3.60279e-209	additional_cluster1	PAICS
STOML2	1.44964e-213	0.772272	0.821	0.479	4.86179e-209	additional_cluster1	STOML2
GLRX3	3.04315e-213	0.774793	0.794	0.377	1.02061e-208	additional_cluster1	GLRX3
ERH	3.61064e-213	0.710392	0.872	0.689	1.21094e-208	additional_cluster1	ERH
YWHAB	4.13266e-213	0.673976	0.904	0.713	1.38601e-208	additional_cluster1	YWHAB
FGFBP1	6.3892e-213	0.947921	0.958	0.594	2.14281e-208	additional_cluster1	FGFBP1
TBCA	3.56184e-212	0.668437	0.88	0.719	1.19457e-207	additional_cluster1	TBCA
PTGDS	8.19367e-212	0.66041	0.028	0.309	2.74799e-207	additional_cluster1	PTGDS
LRRC59	2.60935e-211	0.767949	0.778	0.318	8.75123e-207	additional_cluster1	LRRC59
PSMA4	1.62618e-210	0.766682	0.84	0.587	5.45388e-206	additional_cluster1	PSMA4
GCSH	1.40215e-209	0.768754	0.811	0.441	4.70254e-205	additional_cluster1	GCSH
PSMA1	6.60146e-208	0.714251	0.853	0.618	2.214e-203	additional_cluster1	PSMA1
ARPC1B	2.55208e-207	0.794722	0.791	0.325	8.55917e-203	additional_cluster1	ARPC1B
FDFT1	4.20275e-207	0.861454	0.759	0.265	1.40952e-202	additional_cluster1	FDFT1
NDUFV2	1.38588e-206	0.68028	0.897	0.711	4.64797e-202	additional_cluster1	NDUFV2
MRPS34	2.77335e-205	0.759411	0.807	0.43	9.30125e-201	additional_cluster1	MRPS34
CACYBP	5.30402e-205	0.794755	0.815	0.454	1.77886e-200	additional_cluster1	CACYBP
COX5A	1.18797e-204	0.700801	0.842	0.581	3.98421e-200	additional_cluster1	COX5A
ANXA2	2.39719e-204	0.619205	0.982	0.95	8.03969e-200	additional_cluster1	ANXA2
TK1	3.95188e-204	0.60165	0.604	0.028	1.32538e-199	additional_cluster1	TK1
DBI	7.95659e-204	0.711721	0.896	0.708	2.66848e-199	additional_cluster1	DBI
DCUN1D5	1.07602e-203	0.750271	0.751	0.282	3.60875e-199	additional_cluster1	DCUN1D5
ITGA3	1.32029e-203	0.745541	0.798	0.342	4.42799e-199	additional_cluster1	ITGA3
MRPL13	1.48873e-203	0.740043	0.771	0.353	4.99289e-199	additional_cluster1	MRPL13
RUVBL1	2.95006e-203	0.694946	0.712	0.174	9.8939e-199	additional_cluster1	RUVBL1
DUSP4	2.1099e-202	0.7567	0.679	0.118	7.07618e-198	additional_cluster1	DUSP4
SLIRP	6.19967e-202	0.752161	0.862	0.728	2.07925e-197	additional_cluster1	SLIRP
SLC25A39	7.64208e-202	0.717598	0.755	0.266	2.563e-197	additional_cluster1	SLC25A39
EFHD2	1.49677e-201	0.764929	0.827	0.393	5.01986e-197	additional_cluster1	EFHD2
GUK1	2.55158e-201	0.615326	0.91	0.789	8.55749e-197	additional_cluster1	GUK1
CYTOR	5.34214e-201	0.655644	0.66	0.096	1.79165e-196	additional_cluster1	CYTOR
MRPL14	5.43985e-201	0.726036	0.809	0.451	1.82442e-196	additional_cluster1	MRPL14
MTCH2	1.32085e-200	0.715093	0.753	0.291	4.42988e-196	additional_cluster1	MTCH2
PSMB1	1.67498e-200	0.623179	0.909	0.783	5.61754e-196	additional_cluster1	PSMB1
PPA1	3.0782e-200	0.651105	0.882	0.724	1.03237e-195	additional_cluster1	PPA1
SKA2	3.89829e-200	0.674291	0.721	0.194	1.30741e-195	additional_cluster1	SKA2
TRMT112	4.87948e-200	0.623825	0.899	0.81	1.63648e-195	additional_cluster1	TRMT112
HINT1	5.83481e-200	0.480321	0.968	0.925	1.95688e-195	additional_cluster1	HINT1
SQLE	6.06652e-199	0.801696	0.712	0.2	2.03459e-194	additional_cluster1	SQLE
ATP5MD	2.19443e-198	0.612935	0.899	0.817	7.35969e-194	additional_cluster1	ATP5MD
S100A6	1.07327e-197	0.520023	0.995	0.99	3.59953e-193	additional_cluster1	S100A6
LSM5	1.51529e-197	0.754771	0.834	0.621	5.08198e-193	additional_cluster1	LSM5
AP2M1	2.5681e-197	0.70612	0.838	0.538	8.6129e-193	additional_cluster1	AP2M1
KPNA2	4.25002e-197	0.840335	0.738	0.236	1.42537e-192	additional_cluster1	KPNA2
AHCY	6.57895e-197	0.701356	0.774	0.334	2.20645e-192	additional_cluster1	AHCY
NAA10	1.30159e-196	0.750204	0.772	0.373	4.36528e-192	additional_cluster1	NAA10
CCT2	8.7024e-196	0.764838	0.83	0.536	2.91861e-191	additional_cluster1	CCT2
REXO2	5.09425e-195	0.715973	0.792	0.392	1.70851e-190	additional_cluster1	REXO2
MRPS12	6.04081e-195	0.705929	0.748	0.286	2.02597e-190	additional_cluster1	MRPS12
SNRPD3	8.58336e-194	0.67092	0.855	0.704	2.87869e-189	additional_cluster1	SNRPD3
TCP1	1.74121e-192	0.730777	0.841	0.594	5.83967e-188	additional_cluster1	TCP1
UQCRQ	5.45928e-192	0.631951	0.88	0.758	1.83093e-187	additional_cluster1	UQCRQ
NEDD8	2.26332e-191	0.620658	0.888	0.754	7.59073e-187	additional_cluster1	NEDD8
BOLA3	3.03765e-191	0.71706	0.772	0.357	1.01877e-186	additional_cluster1	BOLA3
NDUFAF8	4.18641e-191	0.739943	0.804	0.49	1.40404e-186	additional_cluster1	NDUFAF8
TIMM13	1.17597e-190	0.735036	0.826	0.612	3.94397e-186	additional_cluster1	TIMM13
ATOX1	4.95351e-190	0.735547	0.849	0.603	1.66131e-185	additional_cluster1	ATOX1
RBX1	5.16141e-190	0.62505	0.872	0.707	1.73103e-185	additional_cluster1	RBX1
MINOS1	8.83419e-190	0.666276	0.859	0.623	2.96281e-185	additional_cluster1	MINOS1
TALDO1	1.5204e-189	0.705768	0.83	0.512	5.09913e-185	additional_cluster1	TALDO1
PCNA	1.55544e-189	0.811182	0.758	0.341	5.21664e-185	additional_cluster1	PCNA
XRCC5	1.57972e-189	0.685892	0.855	0.619	5.29805e-185	additional_cluster1	XRCC5
ATP5MF	2.31214e-189	0.629465	0.875	0.762	7.75444e-185	additional_cluster1	ATP5MF
ITGB4	4.36645e-189	0.706856	0.857	0.554	1.46442e-184	additional_cluster1	ITGB4
ACOT7	9.69593e-189	0.563063	0.639	0.1	3.25182e-184	additional_cluster1	ACOT7
KDELR2	2.10111e-187	0.716426	0.808	0.476	7.0467e-183	additional_cluster1	KDELR2
RPL22L1	3.58132e-187	0.718238	0.902	0.713	1.2011e-182	additional_cluster1	RPL22L1
PSMB6	1.49047e-186	0.668682	0.85	0.626	4.99873e-182	additional_cluster1	PSMB6
EBP	1.26658e-185	0.701644	0.762	0.308	4.24787e-181	additional_cluster1	EBP
HNRNPF	3.03166e-185	0.666812	0.874	0.707	1.01676e-180	additional_cluster1	HNRNPF
NAA20	3.85168e-185	0.701621	0.792	0.45	1.29178e-180	additional_cluster1	NAA20
LSM2	5.18002e-185	0.675753	0.76	0.346	1.73727e-180	additional_cluster1	LSM2
MKI67	3.16518e-184	0.644016	0.564	0.019	1.06154e-179	additional_cluster1	MKI67
RHOD	1.51215e-183	0.685239	0.719	0.24	5.07144e-179	additional_cluster1	RHOD
LYPLA1	8.58888e-183	0.664746	0.767	0.35	2.88054e-178	additional_cluster1	LYPLA1
PFDN2	1.10112e-182	0.662841	0.87	0.685	3.69294e-178	additional_cluster1	PFDN2
GTF3C6	1.92015e-182	0.68822	0.77	0.376	6.4398e-178	additional_cluster1	GTF3C6
TXNL4A	2.76741e-182	0.718395	0.776	0.421	9.28133e-178	additional_cluster1	TXNL4A
COX7B	3.86048e-182	0.590265	0.886	0.788	1.29473e-177	additional_cluster1	COX7B
NDUFB2	5.10454e-182	0.648903	0.852	0.686	1.71196e-177	additional_cluster1	NDUFB2
THOC7	5.18202e-182	0.656928	0.818	0.525	1.73794e-177	additional_cluster1	THOC7
EIF6	8.56084e-182	0.691502	0.831	0.544	2.87113e-177	additional_cluster1	EIF6
PSMA3	1.1585e-181	0.70054	0.824	0.595	3.88539e-177	additional_cluster1	PSMA3
SRP9	1.47948e-181	0.623227	0.842	0.601	4.96189e-177	additional_cluster1	SRP9
IFRD2	8.31391e-181	0.633711	0.706	0.227	2.78832e-176	additional_cluster1	IFRD2
TMEM167A	3.66203e-180	0.653158	0.762	0.359	1.22817e-175	additional_cluster1	TMEM167A
SEC61B	3.90666e-180	0.587742	0.884	0.756	1.31022e-175	additional_cluster1	SEC61B
PSMB7	4.74609e-180	0.650594	0.836	0.593	1.59174e-175	additional_cluster1	PSMB7
COX8A	5.84562e-180	0.559736	0.897	0.8	1.9605e-175	additional_cluster1	COX8A
UBE2L3	2.00881e-179	0.637074	0.819	0.57	6.73714e-175	additional_cluster1	UBE2L3
NDUFC2	2.02023e-179	0.635766	0.851	0.662	6.77544e-175	additional_cluster1	NDUFC2
PSMB3	2.0493e-179	0.66067	0.848	0.653	6.87295e-175	additional_cluster1	PSMB3
NUDC	5.38044e-179	0.694736	0.813	0.55	1.80449e-174	additional_cluster1	NUDC
HNRNPA2B1	1.49548e-177	0.527442	0.954	0.926	5.01555e-173	additional_cluster1	HNRNPA2B1
SPINT2	3.73494e-177	0.57192	0.922	0.825	1.25262e-172	additional_cluster1	SPINT2
ANLN	4.19216e-177	0.566863	0.549	0.018	1.40597e-172	additional_cluster1	ANLN
MYDGF	7.96714e-177	0.68016	0.816	0.517	2.67202e-172	additional_cluster1	MYDGF
ATP5F1D	8.01949e-177	0.598254	0.875	0.74	2.68958e-172	additional_cluster1	ATP5F1D
SET	1.22698e-176	0.578525	0.938	0.856	4.11505e-172	additional_cluster1	SET
PBK	1.6625e-176	0.552418	0.552	0.025	5.57569e-172	additional_cluster1	PBK
EIF2S1	7.17221e-176	0.65936	0.759	0.333	2.40542e-171	additional_cluster1	EIF2S1
PDXK	8.79584e-176	0.648517	0.769	0.346	2.94995e-171	additional_cluster1	PDXK
FEZ1	1.9509e-175	0.581781	0.629	0.111	6.54291e-171	additional_cluster1	FEZ1
UBE2C	2.72909e-175	0.789676	0.547	0.025	9.15281e-171	additional_cluster1	UBE2C
SMC2	3.75002e-175	0.595691	0.641	0.132	1.25768e-170	additional_cluster1	SMC2
MRPL15	4.28434e-175	0.60271	0.688	0.207	1.43688e-170	additional_cluster1	MRPL15
FAM83A	7.93019e-175	0.735799	0.84	0.447	2.65963e-170	additional_cluster1	FAM83A
VDAC3	1.17789e-174	0.657934	0.768	0.367	3.95042e-170	additional_cluster1	VDAC3
ERCC1	1.78907e-174	0.704408	0.787	0.394	6.0002e-170	additional_cluster1	ERCC1
CALD1	2.87794e-174	0.695412	0.823	0.468	9.65205e-170	additional_cluster1	CALD1
SCD	3.14645e-174	0.669615	0.646	0.131	1.05526e-169	additional_cluster1	SCD
DNMT1	5.02722e-174	0.606057	0.652	0.151	1.68603e-169	additional_cluster1	DNMT1
RGS10	5.22293e-174	0.624511	0.687	0.209	1.75167e-169	additional_cluster1	RGS10
PFKP	2.82408e-173	0.634755	0.717	0.236	9.47138e-169	additional_cluster1	PFKP
PDAP1	2.86322e-173	0.677817	0.815	0.541	9.60265e-169	additional_cluster1	PDAP1
MDH2	3.6864e-173	0.639978	0.829	0.6	1.23635e-168	additional_cluster1	MDH2
GINS2	5.2492e-173	0.522267	0.549	0.033	1.76048e-168	additional_cluster1	GINS2
ATP5PF	5.65504e-173	0.54107	0.885	0.816	1.89659e-168	additional_cluster1	ATP5PF
METTL5	1.00375e-172	0.664524	0.771	0.397	3.36637e-168	additional_cluster1	METTL5
POLD2	6.41371e-172	0.633395	0.743	0.321	2.15103e-167	additional_cluster1	POLD2
MRPS16	1.81946e-171	0.637713	0.755	0.347	6.10209e-167	additional_cluster1	MRPS16
PSMA5	1.96984e-171	0.670291	0.795	0.457	6.60644e-167	additional_cluster1	PSMA5
ODC1	3.55617e-171	0.700912	0.801	0.388	1.19267e-166	additional_cluster1	ODC1
CENPF	4.78945e-171	0.6999	0.564	0.047	1.60629e-166	additional_cluster1	CENPF
PDLIM2	6.50669e-171	0.560199	0.612	0.099	2.18221e-166	additional_cluster1	PDLIM2
F3	1.21204e-170	0.710959	0.882	0.45	4.06495e-166	additional_cluster1	F3
MTDH	1.34915e-170	0.642723	0.845	0.644	4.52479e-166	additional_cluster1	MTDH
CLTB	1.47474e-170	0.599122	0.881	0.701	4.94599e-166	additional_cluster1	CLTB
UCHL3	5.30152e-170	0.63418	0.736	0.304	1.77803e-165	additional_cluster1	UCHL3
MTHFD2	1.20511e-169	0.633733	0.668	0.173	4.04171e-165	additional_cluster1	MTHFD2
CCT7	1.91787e-169	0.649523	0.809	0.504	6.43216e-165	additional_cluster1	CCT7
TUFM	3.69664e-169	0.658459	0.821	0.591	1.23978e-164	additional_cluster1	TUFM
EIF3I	2.01682e-168	0.624061	0.835	0.588	6.76402e-164	additional_cluster1	EIF3I
ELOC	2.99983e-168	0.613386	0.853	0.674	1.00608e-163	additional_cluster1	ELOC
MAPKAPK3	3.53113e-168	0.495366	0.586	0.076	1.18427e-163	additional_cluster1	MAPKAPK3
UPK1B	1.85046e-167	0.691186	0.693	0.198	6.20609e-163	additional_cluster1	UPK1B
CCNB2	3.81369e-167	0.526875	0.53	0.02	1.27903e-162	additional_cluster1	CCNB2
PGP	4.92126e-167	0.565319	0.655	0.165	1.65049e-162	additional_cluster1	PGP
CCNA2	4.93909e-167	0.540454	0.531	0.023	1.65647e-162	additional_cluster1	CCNA2
RRAS2	6.16816e-167	0.622689	0.731	0.315	2.06868e-162	additional_cluster1	RRAS2
HSPA8	8.3062e-167	0.615236	0.952	0.71	2.78573e-162	additional_cluster1	HSPA8
ARPC5	1.39013e-166	0.639623	0.822	0.529	4.66223e-162	additional_cluster1	ARPC5
PHB2	1.8974e-166	0.633555	0.826	0.589	6.36351e-162	additional_cluster1	PHB2
PSMD14	4.42263e-166	0.619963	0.759	0.355	1.48326e-161	additional_cluster1	PSMD14
RRP7A	5.6642e-166	0.577714	0.676	0.199	1.89966e-161	additional_cluster1	RRP7A
OLA1	8.87984e-166	0.635688	0.781	0.432	2.97812e-161	additional_cluster1	OLA1
SERF2	1.17263e-165	0.445583	0.956	0.921	3.93278e-161	additional_cluster1	SERF2
PYGL	1.38351e-165	0.640437	0.755	0.319	4.64003e-161	additional_cluster1	PYGL
TMEM40	2.09721e-165	0.568803	0.639	0.144	7.03361e-161	additional_cluster1	TMEM40
C4orf48	8.51898e-165	0.55376	0.646	0.138	2.8571e-160	additional_cluster1	C4orf48
GTF2H5	1.39162e-164	0.640652	0.787	0.446	4.66722e-160	additional_cluster1	GTF2H5
NDUFB3	2.73393e-164	0.62961	0.835	0.623	9.16906e-160	additional_cluster1	NDUFB3
HMGB3	4.39013e-164	0.564562	0.643	0.157	1.47236e-159	additional_cluster1	HMGB3
SNRPB	7.43905e-164	0.57671	0.882	0.763	2.49491e-159	additional_cluster1	SNRPB
VIM	1.16728e-163	1.03183	0.862	0.487	3.91484e-159	additional_cluster1	VIM
FLNA	1.1757e-163	0.65846	0.8	0.432	3.94305e-159	additional_cluster1	FLNA
S100A11	2.14194e-163	0.481111	0.985	0.965	7.18364e-159	additional_cluster1	S100A11
CAMK2N1	3.51924e-163	0.651422	0.724	0.263	1.18028e-158	additional_cluster1	CAMK2N1
ZWINT	8.84572e-163	0.502592	0.549	0.049	2.96668e-158	additional_cluster1	ZWINT
HSBP1	1.72612e-162	0.578238	0.848	0.663	5.78908e-158	additional_cluster1	HSBP1
LINC00958	2.4511e-162	0.61157	0.697	0.235	8.2205e-158	additional_cluster1	LINC00958
DCTPP1	2.62189e-162	0.654444	0.734	0.326	8.7933e-158	additional_cluster1	DCTPP1
NDUFS5	4.08595e-162	0.503992	0.909	0.838	1.37035e-157	additional_cluster1	NDUFS5
LYAR	4.66822e-162	0.634288	0.685	0.233	1.56563e-157	additional_cluster1	LYAR
2011-09-01	1.25619e-161	0.533917	0.629	0.139	4.21301e-157	additional_cluster1	2011-09-01
TXNDC9	1.39487e-161	0.569938	0.678	0.217	4.67812e-157	additional_cluster1	TXNDC9
FASN	3.27375e-161	0.576656	0.624	0.132	1.09795e-156	additional_cluster1	FASN
PSMD8	3.50021e-161	0.577281	0.853	0.69	1.1739e-156	additional_cluster1	PSMD8
BSG	5.26971e-161	0.599924	0.842	0.622	1.76736e-156	additional_cluster1	BSG
SSRP1	9.44116e-161	0.635531	0.733	0.329	3.16638e-156	additional_cluster1	SSRP1
EMP3	3.29134e-160	0.678064	0.844	0.522	1.10385e-155	additional_cluster1	EMP3
TUBA4A	4.53275e-160	0.694982	0.818	0.525	1.52019e-155	additional_cluster1	TUBA4A
BNIP3	4.58483e-160	0.653696	0.728	0.288	1.53766e-155	additional_cluster1	BNIP3
CKS1B	2.17121e-159	0.678436	0.784	0.493	7.2818e-155	additional_cluster1	CKS1B
XRCC6	3.50536e-159	0.609007	0.839	0.627	1.17563e-154	additional_cluster1	XRCC6
TPX2	7.45532e-159	0.576076	0.528	0.031	2.50037e-154	additional_cluster1	TPX2
DHFR	7.80682e-159	0.452637	0.54	0.044	2.61825e-154	additional_cluster1	DHFR
NETO2	8.47306e-159	0.512168	0.553	0.068	2.8417e-154	additional_cluster1	NETO2
YWHAH	1.97607e-158	0.641713	0.816	0.492	6.62734e-154	additional_cluster1	YWHAH
ANP32B	8.57874e-158	0.554854	0.888	0.783	2.87714e-153	additional_cluster1	ANP32B
TOMM22	1.3492e-157	0.622011	0.796	0.524	4.52495e-153	additional_cluster1	TOMM22
LAPTM4B	3.42376e-157	0.611236	0.743	0.351	1.14826e-152	additional_cluster1	LAPTM4B
KLK5	3.61744e-157	0.615051	0.544	0.056	1.21322e-152	additional_cluster1	KLK5
MAL2	3.95775e-157	0.661268	0.771	0.378	1.32735e-152	additional_cluster1	MAL2
SPHK1	6.25812e-157	0.594123	0.656	0.169	2.09885e-152	additional_cluster1	SPHK1
SNU13	8.43148e-157	0.537057	0.867	0.761	2.82775e-152	additional_cluster1	SNU13
SNRPF	1.84502e-156	0.569294	0.866	0.79	6.18784e-152	additional_cluster1	SNRPF
SSB	4.62352e-156	0.608309	0.826	0.573	1.55064e-151	additional_cluster1	SSB
GNG5	6.34736e-156	0.554555	0.864	0.695	2.12878e-151	additional_cluster1	GNG5
MRPL17	8.90837e-156	0.599337	0.718	0.302	2.98769e-151	additional_cluster1	MRPL17
DAD1	1.29511e-155	0.585729	0.848	0.656	4.34353e-151	additional_cluster1	DAD1
ARHGAP29	1.86343e-155	0.584568	0.556	0.071	6.24958e-151	additional_cluster1	ARHGAP29
DEK	2.54645e-155	0.628317	0.846	0.679	8.54029e-151	additional_cluster1	DEK
GMNN	6.02477e-155	0.532981	0.609	0.127	2.02059e-150	additional_cluster1	GMNN
DDIT4	1.05281e-154	0.828603	0.782	0.361	3.53092e-150	additional_cluster1	DDIT4
CENPU	1.83258e-154	0.487508	0.539	0.059	6.14612e-150	additional_cluster1	CENPU
FEN1	5.17043e-154	0.481226	0.541	0.058	1.73406e-149	additional_cluster1	FEN1
GLO1	8.75277e-154	0.621679	0.743	0.346	2.9355e-149	additional_cluster1	GLO1
CEP55	1.00494e-153	0.467567	0.505	0.021	3.37038e-149	additional_cluster1	CEP55
MRPL20	1.83291e-153	0.60205	0.824	0.611	6.14722e-149	additional_cluster1	MRPL20
MSN	1.85559e-153	0.619877	0.763	0.344	6.22329e-149	additional_cluster1	MSN
OSTC	3.30757e-153	0.626334	0.803	0.547	1.10929e-148	additional_cluster1	OSTC
EMG1	3.70932e-153	0.578722	0.7	0.269	1.24403e-148	additional_cluster1	EMG1
IGFBP6	4.82579e-153	0.72144	0.913	0.656	1.61847e-148	additional_cluster1	IGFBP6
TOMM40	7.65842e-153	0.615693	0.714	0.318	2.56848e-148	additional_cluster1	TOMM40
TUBG1	1.03715e-152	0.494438	0.62	0.141	3.47841e-148	additional_cluster1	TUBG1
MRPL28	1.30523e-152	0.59936	0.737	0.358	4.37747e-148	additional_cluster1	MRPL28
LAD1	2.09129e-152	0.51889	0.642	0.164	7.01377e-148	additional_cluster1	LAD1
ADRM1	5.07949e-152	0.605536	0.769	0.414	1.70356e-147	additional_cluster1	ADRM1
HDAC2	7.10722e-152	0.587869	0.743	0.361	2.38362e-147	additional_cluster1	HDAC2
HMOX2	9.43666e-152	0.560274	0.679	0.228	3.16487e-147	additional_cluster1	HMOX2
PDIA4	1.33257e-151	0.613101	0.721	0.297	4.46918e-147	additional_cluster1	PDIA4
FKBP4	2.11324e-151	0.595148	0.719	0.298	7.0874e-147	additional_cluster1	FKBP4
STMP1	3.06251e-151	0.589861	0.803	0.48	1.02711e-146	additional_cluster1	STMP1
PRDX6	8.8654e-151	0.55828	0.851	0.718	2.97328e-146	additional_cluster1	PRDX6
TMEM106C	1.0429e-150	0.502022	0.643	0.178	3.49769e-146	additional_cluster1	TMEM106C
ATP5MC1	2.85946e-150	0.608141	0.83	0.623	9.59005e-146	additional_cluster1	ATP5MC1
HPRT1	3.38945e-150	0.533554	0.662	0.203	1.13675e-145	additional_cluster1	HPRT1
CDK1	7.51334e-150	0.674829	0.496	0.025	2.51982e-145	additional_cluster1	CDK1
C19orf53	1.04406e-149	0.528885	0.855	0.727	3.50157e-145	additional_cluster1	C19orf53
ITGB1BP1	1.05194e-149	0.560131	0.706	0.274	3.52798e-145	additional_cluster1	ITGB1BP1
NUP37	1.18277e-149	0.509859	0.623	0.162	3.96678e-145	additional_cluster1	NUP37
MRPL36	1.59001e-149	0.565039	0.726	0.331	5.33257e-145	additional_cluster1	MRPL36
BANF1	1.61169e-149	0.605346	0.813	0.564	5.40527e-145	additional_cluster1	BANF1
MBOAT2	1.74762e-149	0.486126	0.531	0.056	5.86118e-145	additional_cluster1	MBOAT2
RHOA	1.789e-149	0.52833	0.87	0.713	5.99995e-145	additional_cluster1	RHOA
NDUFAF3	1.79279e-149	0.567902	0.735	0.344	6.01265e-145	additional_cluster1	NDUFAF3
CD24	2.58589e-149	0.52302	0.552	0.07	8.67254e-145	additional_cluster1	CD24
ATP5F1C	3.59917e-149	0.54218	0.848	0.659	1.20709e-144	additional_cluster1	ATP5F1C
NT5DC2	1.29843e-148	0.473489	0.591	0.125	4.35468e-144	additional_cluster1	NT5DC2
CTNNAL1	3.5002e-148	0.641756	0.803	0.476	1.1739e-143	additional_cluster1	CTNNAL1
RABL6	6.11048e-148	0.5054	0.637	0.185	2.04933e-143	additional_cluster1	RABL6
MRPL4	8.70578e-148	0.575422	0.697	0.287	2.91975e-143	additional_cluster1	MRPL4
MRPS23	3.76292e-147	0.543914	0.711	0.298	1.26201e-142	additional_cluster1	MRPS23
ATP5PB	3.82115e-147	0.572429	0.804	0.568	1.28154e-142	additional_cluster1	ATP5PB
PSMG1	6.41713e-147	0.581878	0.722	0.338	2.15218e-142	additional_cluster1	PSMG1
DESI1	8.26027e-147	0.514376	0.637	0.177	2.77033e-142	additional_cluster1	DESI1
INO80C	1.3897e-146	0.534149	0.592	0.137	4.66078e-142	additional_cluster1	INO80C
ADH5	1.49203e-146	0.578095	0.797	0.502	5.00397e-142	additional_cluster1	ADH5
CAPZA1	1.60045e-146	0.599421	0.78	0.435	5.36758e-142	additional_cluster1	CAPZA1
PSMD7	1.84981e-146	0.60262	0.794	0.502	6.20391e-142	additional_cluster1	PSMD7
MRPS7	2.08084e-146	0.573878	0.716	0.316	6.97871e-142	additional_cluster1	MRPS7
METRN	2.25368e-146	0.487815	0.585	0.123	7.55839e-142	additional_cluster1	METRN
P4HB	2.45749e-146	0.613059	0.823	0.606	8.24194e-142	additional_cluster1	P4HB
HMMR	2.53482e-146	0.541267	0.488	0.02	8.50126e-142	additional_cluster1	HMMR
LY6K	4.58088e-146	0.53278	0.513	0.044	1.53634e-141	additional_cluster1	LY6K
POLR2L	5.55812e-146	0.525881	0.895	0.843	1.86408e-141	additional_cluster1	POLR2L
TFDP1	9.7815e-146	0.530831	0.686	0.26	3.28052e-141	additional_cluster1	TFDP1
SERPINE2	1.53872e-145	0.664864	0.735	0.317	5.16055e-141	additional_cluster1	SERPINE2
EPRS	3.30518e-145	0.550051	0.697	0.276	1.10849e-140	additional_cluster1	EPRS
CSE1L	3.32056e-145	0.513579	0.639	0.185	1.11365e-140	additional_cluster1	CSE1L
HSPA4	4.25764e-145	0.570043	0.723	0.308	1.42793e-140	additional_cluster1	HSPA4
GGCT	1.5268e-144	0.576991	0.713	0.316	5.12057e-140	additional_cluster1	GGCT
TSPAN1	4.01548e-144	0.559148	0.626	0.159	1.34671e-139	additional_cluster1	TSPAN1
NME4	7.6986e-144	0.560709	0.721	0.308	2.58196e-139	additional_cluster1	NME4
SNRPA1	1.15276e-143	0.618998	0.758	0.424	3.86613e-139	additional_cluster1	SNRPA1
GDI2	1.40533e-143	0.561638	0.797	0.538	4.71318e-139	additional_cluster1	GDI2
METTL26	2.14853e-143	0.564491	0.752	0.393	7.20574e-139	additional_cluster1	METTL26
RTRAF	2.19348e-143	0.530885	0.848	0.682	7.3565e-139	additional_cluster1	RTRAF
C20orf27	3.61529e-143	0.483384	0.641	0.196	1.2125e-138	additional_cluster1	C20orf27
CALM2	4.04486e-143	0.48804	0.939	0.88	1.35656e-138	additional_cluster1	CALM2
VPS25	4.76964e-143	0.531475	0.674	0.246	1.59964e-138	additional_cluster1	VPS25
NPM3	1.67003e-142	0.559442	0.668	0.25	5.60095e-138	additional_cluster1	NPM3
TIMM10	1.73839e-142	0.619893	0.758	0.471	5.83022e-138	additional_cluster1	TIMM10
RPA3	2.0705e-142	0.60729	0.762	0.447	6.94405e-138	additional_cluster1	RPA3
DKK1	7.97042e-142	0.733587	0.474	0.017	2.67312e-137	additional_cluster1	DKK1
PRDX2	8.52387e-142	0.513608	0.865	0.756	2.85874e-137	additional_cluster1	PRDX2
PTS	8.98994e-142	0.543207	0.709	0.314	3.01505e-137	additional_cluster1	PTS
PCMT1	1.04423e-141	0.574483	0.768	0.431	3.50214e-137	additional_cluster1	PCMT1
DAZAP1	1.78109e-141	0.541895	0.716	0.312	5.9734e-137	additional_cluster1	DAZAP1
RPL26L1	1.78903e-141	0.556428	0.716	0.328	6.00005e-137	additional_cluster1	RPL26L1
PHLDA2	3.47398e-141	0.470383	0.911	0.577	1.1651e-136	additional_cluster1	PHLDA2
MCM3	5.34338e-141	0.525801	0.585	0.138	1.79206e-136	additional_cluster1	MCM3
ETHE1	6.35628e-141	0.5727	0.728	0.343	2.13177e-136	additional_cluster1	ETHE1
HNRNPA3	7.61183e-141	0.521275	0.877	0.774	2.55286e-136	additional_cluster1	HNRNPA3
ADIRF	1.07773e-140	0.632662	0.97	0.896	3.6145e-136	additional_cluster1	ADIRF
VDAC2	1.16935e-140	0.499913	0.877	0.738	3.92176e-136	additional_cluster1	VDAC2
MANF	1.38554e-140	0.650231	0.76	0.424	4.64681e-136	additional_cluster1	MANF
SHMT2	2.66847e-140	0.53194	0.664	0.229	8.94953e-136	additional_cluster1	SHMT2
IRAK1	7.49238e-140	0.418343	0.574	0.118	2.51279e-135	additional_cluster1	IRAK1
S100A13	7.56183e-140	0.580924	0.836	0.59	2.53609e-135	additional_cluster1	S100A13
H2AFV	8.31331e-140	0.578072	0.787	0.485	2.78812e-135	additional_cluster1	H2AFV
EXOSC3	9.99664e-140	0.464757	0.629	0.182	3.35267e-135	additional_cluster1	EXOSC3
CENPK	3.38463e-139	0.404085	0.488	0.037	1.13514e-134	additional_cluster1	CENPK
WNT7A	4.47377e-139	0.425263	0.475	0.023	1.50041e-134	additional_cluster1	WNT7A
ATP5F1E	6.70931e-139	0.409756	0.951	0.912	2.25017e-134	additional_cluster1	ATP5F1E
RPL39L	7.15314e-139	0.456942	0.585	0.135	2.39902e-134	additional_cluster1	RPL39L
CENPM	7.47522e-139	0.371908	0.47	0.02	2.50704e-134	additional_cluster1	CENPM
NRG1	7.66167e-139	0.575967	0.622	0.175	2.56957e-134	additional_cluster1	NRG1
SMC4	8.19468e-139	0.536399	0.61	0.177	2.74833e-134	additional_cluster1	SMC4
MDFI	1.18003e-138	0.443965	0.599	0.136	3.95758e-134	additional_cluster1	MDFI
PKP3	1.33233e-138	0.517315	0.743	0.349	4.46835e-134	additional_cluster1	PKP3
GLRX5	1.56478e-138	0.560022	0.728	0.361	5.24795e-134	additional_cluster1	GLRX5
TCOF1	2.14259e-138	0.519667	0.618	0.176	7.18581e-134	additional_cluster1	TCOF1
PSMD1	3.27839e-138	0.566752	0.717	0.319	1.09951e-133	additional_cluster1	PSMD1
MPHOSPH6	7.29172e-138	0.502043	0.678	0.252	2.4455e-133	additional_cluster1	MPHOSPH6
CDC123	8.64674e-138	0.542856	0.701	0.307	2.89994e-133	additional_cluster1	CDC123
PRKDC	1.7208e-137	0.57524	0.771	0.446	5.7712e-133	additional_cluster1	PRKDC
POLR3K	1.95259e-137	0.462514	0.586	0.143	6.5486e-133	additional_cluster1	POLR3K
MRPL19	3.09684e-137	0.509156	0.684	0.261	1.03862e-132	additional_cluster1	MRPL19
GSPT1	5.7851e-137	0.563078	0.79	0.496	1.94021e-132	additional_cluster1	GSPT1
EEF1E1	6.39648e-137	0.548251	0.721	0.354	2.14525e-132	additional_cluster1	EEF1E1
WDR66	8.41376e-137	0.488998	0.598	0.144	2.82181e-132	additional_cluster1	WDR66
SF3B6	1.11681e-136	0.490945	0.879	0.762	3.74554e-132	additional_cluster1	SF3B6
PSMD13	1.84491e-136	0.54445	0.719	0.331	6.18748e-132	additional_cluster1	PSMD13
ARPC5L	1.95464e-136	0.571563	0.763	0.438	6.55548e-132	additional_cluster1	ARPC5L
SNX5	2.12131e-136	0.525073	0.69	0.299	7.11446e-132	additional_cluster1	SNX5
CIB1	2.21484e-136	0.554813	0.828	0.602	7.42814e-132	additional_cluster1	CIB1
DLGAP5	3.48016e-136	0.43932	0.458	0.015	1.16718e-131	additional_cluster1	DLGAP5
UBE2N	5.73471e-136	0.559061	0.786	0.521	1.92331e-131	additional_cluster1	UBE2N
PARP1	8.32296e-136	0.531117	0.685	0.28	2.79136e-131	additional_cluster1	PARP1
PHF19	9.20647e-136	0.419801	0.544	0.09	3.08767e-131	additional_cluster1	PHF19
CYC1	1.00098e-135	0.561298	0.779	0.479	3.35707e-131	additional_cluster1	CYC1
BZW1	1.27062e-135	0.527044	0.875	0.69	4.26139e-131	additional_cluster1	BZW1
FAM49B	2.88798e-135	0.550067	0.71	0.336	9.6857e-131	additional_cluster1	FAM49B
UQCRFS1	2.99055e-135	0.554436	0.81	0.604	1.00297e-130	additional_cluster1	UQCRFS1
IDI1	4.07827e-135	0.702899	0.752	0.406	1.36777e-130	additional_cluster1	IDI1
KPNB1	7.04596e-135	0.593745	0.805	0.549	2.36307e-130	additional_cluster1	KPNB1
TRAP1	2.05249e-134	0.469052	0.63	0.193	6.88364e-130	additional_cluster1	TRAP1
MZT1	2.57004e-134	0.52946	0.681	0.282	8.6194e-130	additional_cluster1	MZT1
NAE1	3.31727e-134	0.52569	0.722	0.344	1.11255e-129	additional_cluster1	NAE1
TMEM14B	3.8994e-134	0.581845	0.777	0.493	1.30778e-129	additional_cluster1	TMEM14B
TMEM54	4.41175e-134	0.534293	0.693	0.281	1.47961e-129	additional_cluster1	TMEM54
TMEM141	5.05822e-134	0.530198	0.717	0.328	1.69642e-129	additional_cluster1	TMEM141
MRPL37	7.26414e-134	0.479112	0.641	0.221	2.43625e-129	additional_cluster1	MRPL37
SRI	1.04563e-133	0.573085	0.797	0.501	3.50683e-129	additional_cluster1	SRI
MCTS1	1.78205e-133	0.550621	0.739	0.396	5.97665e-129	additional_cluster1	MCTS1
COA4	1.81994e-133	0.540718	0.719	0.351	6.10373e-129	additional_cluster1	COA4
PRSS3	1.99568e-133	0.647455	0.457	0.019	6.69311e-129	additional_cluster1	PRSS3
RRAS	2.31148e-133	0.559586	0.669	0.243	7.75224e-129	additional_cluster1	RRAS
GTF2A2	9.04599e-133	0.560536	0.797	0.569	3.03384e-128	additional_cluster1	GTF2A2
FAM207A	1.01749e-132	0.450267	0.643	0.208	3.41246e-128	additional_cluster1	FAM207A
SLBP	1.04606e-132	0.616875	0.697	0.324	3.50829e-128	additional_cluster1	SLBP
TAF9	1.26246e-132	0.520007	0.745	0.398	4.23404e-128	additional_cluster1	TAF9
GARS	1.30077e-132	0.533307	0.687	0.293	4.36254e-128	additional_cluster1	GARS
NMU	1.36011e-132	0.400796	0.523	0.074	4.56154e-128	additional_cluster1	NMU
TOP2A	1.50134e-132	0.598407	0.472	0.033	5.0352e-128	additional_cluster1	TOP2A
HIGD1A	3.10661e-132	0.543415	0.733	0.392	1.04189e-127	additional_cluster1	HIGD1A
BOP1	5.33305e-132	0.403148	0.555	0.113	1.7886e-127	additional_cluster1	BOP1
TSPO	5.43207e-132	0.461579	0.924	0.867	1.82181e-127	additional_cluster1	TSPO
SUMO1	6.80179e-132	0.526563	0.836	0.671	2.28119e-127	additional_cluster1	SUMO1
POLR2E	7.36966e-132	0.526815	0.743	0.396	2.47164e-127	additional_cluster1	POLR2E
MRTO4	1.62095e-131	0.525804	0.704	0.324	5.43635e-127	additional_cluster1	MRTO4
PSMC1	3.67381e-131	0.544369	0.767	0.445	1.23212e-126	additional_cluster1	PSMC1
YWHAE	3.68407e-131	0.435388	0.927	0.849	1.23556e-126	additional_cluster1	YWHAE
ZDHHC12	7.56704e-131	0.463387	0.645	0.218	2.53784e-126	additional_cluster1	ZDHHC12
MTHFD1L	1.62574e-130	0.389025	0.516	0.079	5.45241e-126	additional_cluster1	MTHFD1L
POP7	3.15459e-130	0.464167	0.648	0.231	1.05799e-125	additional_cluster1	POP7
SRA1	4.38206e-130	0.52803	0.702	0.321	1.46965e-125	additional_cluster1	SRA1
NUDT5	7.13914e-130	0.489076	0.687	0.285	2.39433e-125	additional_cluster1	NUDT5
ACP1	7.63076e-130	0.541049	0.76	0.45	2.5592e-125	additional_cluster1	ACP1
TUBB4B	1.8259e-129	0.544709	0.948	0.808	6.1237e-125	additional_cluster1	TUBB4B
HSP90AA1	1.83007e-129	0.446212	0.987	0.946	6.13768e-125	additional_cluster1	HSP90AA1
KRT19	2.1515e-129	0.633034	0.97	0.921	7.21572e-125	additional_cluster1	KRT19
CAVIN3	2.22339e-129	0.541181	0.629	0.193	7.45681e-125	additional_cluster1	CAVIN3
CENPX	2.73976e-129	0.561731	0.752	0.43	9.18861e-125	additional_cluster1	CENPX
SDF2L1	4.21725e-129	0.604566	0.73	0.355	1.41438e-124	additional_cluster1	SDF2L1
MCM7	4.39968e-129	0.494857	0.63	0.216	1.47557e-124	additional_cluster1	MCM7
PRDX4	5.02556e-129	0.54587	0.758	0.461	1.68547e-124	additional_cluster1	PRDX4
KIF20B	5.17529e-129	0.521162	0.572	0.143	1.73569e-124	additional_cluster1	KIF20B
ALCAM	5.85748e-129	0.47428	0.617	0.179	1.96448e-124	additional_cluster1	ALCAM
NDUFA12	6.32636e-129	0.545701	0.791	0.539	2.12173e-124	additional_cluster1	NDUFA12
GALE	8.11671e-129	0.418154	0.554	0.115	2.72218e-124	additional_cluster1	GALE
CTPS1	9.09056e-129	0.42095	0.546	0.114	3.04879e-124	additional_cluster1	CTPS1
NHP2	2.56963e-128	0.539358	0.809	0.633	8.61803e-124	additional_cluster1	NHP2
NCL	2.81849e-128	0.588141	0.921	0.843	9.45266e-124	additional_cluster1	NCL
DHCR24	4.54635e-128	0.442958	0.557	0.122	1.52476e-123	additional_cluster1	DHCR24
RAB32	7.62509e-128	0.537118	0.682	0.296	2.5573e-123	additional_cluster1	RAB32
JTB	8.16132e-128	0.551364	0.791	0.554	2.73714e-123	additional_cluster1	JTB
CDC6	2.99681e-127	0.351711	0.43	0.011	1.00507e-122	additional_cluster1	CDC6
SERPINB1	3.01373e-127	0.792142	0.756	0.391	1.01075e-122	additional_cluster1	SERPINB1
ACLY	3.72873e-127	0.474437	0.554	0.129	1.25054e-122	additional_cluster1	ACLY
NUSAP1	4.60163e-127	0.437509	0.494	0.064	1.54329e-122	additional_cluster1	NUSAP1
BASP1	4.68441e-127	0.544158	0.752	0.37	1.57106e-122	additional_cluster1	BASP1
COX6B1	5.05247e-127	0.423222	0.892	0.843	1.6945e-122	additional_cluster1	COX6B1
SPCS1	5.25293e-127	0.472066	0.859	0.746	1.76173e-122	additional_cluster1	SPCS1
SDHB	6.77513e-127	0.520172	0.709	0.356	2.27224e-122	additional_cluster1	SDHB
ILF2	8.31877e-127	0.556288	0.786	0.531	2.78995e-122	additional_cluster1	ILF2
ORMDL2	1.01911e-126	0.494348	0.662	0.263	3.4179e-122	additional_cluster1	ORMDL2
MLF2	1.18476e-126	0.533475	0.823	0.604	3.97343e-122	additional_cluster1	MLF2
MPRIP	1.93068e-126	0.480907	0.634	0.217	6.4751e-122	additional_cluster1	MPRIP
RAD23A	1.95862e-126	0.526869	0.792	0.522	6.56881e-122	additional_cluster1	RAD23A
EIF2AK4	1.99825e-126	0.438879	0.607	0.175	6.70173e-122	additional_cluster1	EIF2AK4
SLC7A5	2.80047e-126	0.60047	0.658	0.267	9.39221e-122	additional_cluster1	SLC7A5
COA6	3.40708e-126	0.460944	0.649	0.242	1.14267e-121	additional_cluster1	COA6
CCND1	4.62051e-126	0.577923	0.733	0.368	1.54963e-121	additional_cluster1	CCND1
UBE2V2	4.67276e-126	0.526132	0.732	0.405	1.56715e-121	additional_cluster1	UBE2V2
ATP5F1A	6.03576e-126	0.496137	0.824	0.637	2.02427e-121	additional_cluster1	ATP5F1A
NR2F6	7.22172e-126	0.452665	0.629	0.206	2.42202e-121	additional_cluster1	NR2F6
CMTM7	8.5743e-126	0.405341	0.512	0.078	2.87565e-121	additional_cluster1	CMTM7
TWF2	1.25977e-125	0.449646	0.589	0.162	4.22501e-121	additional_cluster1	TWF2
WDR77	2.28842e-125	0.397707	0.539	0.113	7.67489e-121	additional_cluster1	WDR77
NTMT1	2.33703e-125	0.495217	0.664	0.265	7.83793e-121	additional_cluster1	NTMT1
MYBL2	2.98708e-125	0.347267	0.435	0.016	1.00181e-120	additional_cluster1	MYBL2
CAPG	3.41403e-125	0.557956	0.812	0.541	1.145e-120	additional_cluster1	CAPG
TIMM17A	7.04592e-125	0.529313	0.715	0.372	2.36306e-120	additional_cluster1	TIMM17A
UBE2M	1.4259e-124	0.539812	0.764	0.52	4.78217e-120	additional_cluster1	UBE2M
CLTA	2.14982e-124	0.470557	0.866	0.733	7.21006e-120	additional_cluster1	CLTA
NCAPG	2.82597e-124	0.38542	0.431	0.018	9.47774e-120	additional_cluster1	NCAPG
ECHDC1	3.31707e-124	0.459839	0.631	0.218	1.11248e-119	additional_cluster1	ECHDC1
UHRF1	4.25848e-124	0.346484	0.421	0.01	1.42821e-119	additional_cluster1	UHRF1
RCN2	4.27793e-124	0.521431	0.738	0.419	1.43473e-119	additional_cluster1	RCN2
SLC16A3	8.66113e-124	0.487439	0.575	0.15	2.90477e-119	additional_cluster1	SLC16A3
MCM6	9.16661e-124	0.369702	0.451	0.035	3.0743e-119	additional_cluster1	MCM6
UBE2I	2.30923e-123	0.531432	0.783	0.532	7.74469e-119	additional_cluster1	UBE2I
ACTR3	2.72973e-123	0.524958	0.821	0.558	9.15497e-119	additional_cluster1	ACTR3
CYCS	4.8632e-123	0.521123	0.898	0.751	1.63102e-118	additional_cluster1	CYCS
CLSPN	6.14678e-123	0.381564	0.438	0.025	2.06151e-118	additional_cluster1	CLSPN
PSMA2	6.59013e-123	0.542125	0.826	0.6	2.2102e-118	additional_cluster1	PSMA2
ECM1	7.1971e-123	0.498471	0.511	0.084	2.41376e-118	additional_cluster1	ECM1
INHBA	9.70696e-123	0.558506	0.456	0.036	3.25552e-118	additional_cluster1	INHBA
UQCRB	1.43627e-122	0.364653	0.94	0.919	4.81695e-118	additional_cluster1	UQCRB
TENM2	1.89369e-122	0.375753	0.485	0.062	6.35106e-118	additional_cluster1	TENM2
BAX	3.09184e-122	0.508562	0.711	0.345	1.03694e-117	additional_cluster1	BAX
SNRPC	8.55019e-122	0.534504	0.75	0.484	2.86756e-117	additional_cluster1	SNRPC
POLE4	1.05978e-121	0.502517	0.714	0.363	3.55428e-117	additional_cluster1	POLE4
PLS3	1.47666e-121	0.52397	0.745	0.386	4.95241e-117	additional_cluster1	PLS3
MRPL58	1.55439e-121	0.396765	0.566	0.146	5.21311e-117	additional_cluster1	MRPL58
COMMD8	2.65372e-121	0.439433	0.627	0.212	8.90003e-117	additional_cluster1	COMMD8
DYNLT1	3.15095e-121	0.523255	0.792	0.539	1.05676e-116	additional_cluster1	DYNLT1
ADAM8	4.22442e-121	0.377619	0.464	0.051	1.41679e-116	additional_cluster1	ADAM8
ATP5IF1	5.33051e-121	0.453094	0.885	0.803	1.78775e-116	additional_cluster1	ATP5IF1
WDR54	8.81203e-121	0.414262	0.55	0.126	2.95538e-116	additional_cluster1	WDR54
THBS1	1.54083e-120	0.635566	0.662	0.249	5.16765e-116	additional_cluster1	THBS1
RTCA	1.76098e-120	0.417501	0.568	0.148	5.90597e-116	additional_cluster1	RTCA
NOP56	2.81942e-120	0.559973	0.746	0.457	9.45578e-116	additional_cluster1	NOP56
DHCR7	3.84662e-120	0.37192	0.461	0.048	1.29008e-115	additional_cluster1	DHCR7
RAC1	4.65091e-120	0.410823	0.909	0.852	1.55982e-115	additional_cluster1	RAC1
CHCHD1	9.603e-120	0.50065	0.716	0.375	3.22065e-115	additional_cluster1	CHCHD1
UBE2D2	1.09228e-119	0.506102	0.812	0.592	3.66327e-115	additional_cluster1	UBE2D2
UCHL5	1.28686e-119	0.425512	0.617	0.203	4.31586e-115	additional_cluster1	UCHL5
PPDPF	1.44821e-119	0.47726	0.953	0.889	4.85701e-115	additional_cluster1	PPDPF
RUVBL2	1.94226e-119	0.415465	0.604	0.192	6.51395e-115	additional_cluster1	RUVBL2
WDR18	2.06414e-119	0.411384	0.589	0.173	6.9227e-115	additional_cluster1	WDR18
EXOSC8	2.40505e-119	0.484137	0.668	0.292	8.06605e-115	additional_cluster1	EXOSC8
SEC11A	3.59526e-119	0.504545	0.824	0.626	1.20578e-114	additional_cluster1	SEC11A
CD151	5.19837e-119	0.514038	0.764	0.472	1.74343e-114	additional_cluster1	CD151
FAM213A	8.58282e-119	0.567103	0.702	0.305	2.87851e-114	additional_cluster1	FAM213A
NDUFA8	1.3497e-118	0.48638	0.709	0.361	4.52661e-114	additional_cluster1	NDUFA8
RRP36	1.41139e-118	0.421531	0.622	0.214	4.73351e-114	additional_cluster1	RRP36
PCBP1	1.72988e-118	0.46368	0.849	0.685	5.80168e-114	additional_cluster1	PCBP1
MRPL41	4.93609e-118	0.510381	0.788	0.57	1.65547e-113	additional_cluster1	MRPL41
SNRNP40	1.32179e-117	0.458691	0.655	0.268	4.43303e-113	additional_cluster1	SNRNP40
CKS2	1.53424e-117	0.781261	0.715	0.396	5.14554e-113	additional_cluster1	CKS2
AREG	2.02119e-117	0.628558	0.866	0.531	6.77867e-113	additional_cluster1	AREG
TMSB4X	2.19125e-117	0.3643	0.995	0.971	7.34902e-113	additional_cluster1	TMSB4X
MDH1	3.16358e-117	0.513233	0.797	0.555	1.061e-112	additional_cluster1	MDH1
FXYD5	3.89804e-117	0.515117	0.73	0.388	1.30733e-112	additional_cluster1	FXYD5
AQP3	4.91025e-117	0.881677	0.901	0.779	1.6468e-112	additional_cluster1	AQP3
CARHSP1	9.03496e-117	0.486389	0.677	0.311	3.03014e-112	additional_cluster1	CARHSP1
TNNT1	1.08205e-116	0.429258	0.432	0.026	3.62899e-112	additional_cluster1	TNNT1
GMPPB	1.20215e-116	0.337968	0.477	0.069	4.03177e-112	additional_cluster1	GMPPB
MVD	1.29612e-116	0.45265	0.504	0.095	4.34691e-112	additional_cluster1	MVD
FAM3C	1.83178e-116	0.612691	0.737	0.393	6.14344e-112	additional_cluster1	FAM3C
CD320	2.21078e-116	0.375905	0.572	0.154	7.41451e-112	additional_cluster1	CD320
ASPM	2.22177e-116	0.449454	0.414	0.016	7.45136e-112	additional_cluster1	ASPM
MMADHC	2.69325e-116	0.498105	0.748	0.448	9.03264e-112	additional_cluster1	MMADHC
POLR2F	2.80162e-116	0.517188	0.735	0.431	9.39607e-112	additional_cluster1	POLR2F
IGF2BP2	2.92893e-116	0.473213	0.646	0.252	9.82304e-112	additional_cluster1	IGF2BP2
PHLDA1	3.18586e-116	0.530408	0.893	0.606	1.06847e-111	additional_cluster1	PHLDA1
NTM	1.15195e-115	0.321882	0.412	0.018	3.86342e-111	additional_cluster1	NTM
PPP1CA	1.84423e-115	0.490554	0.747	0.445	6.18517e-111	additional_cluster1	PPP1CA
FH	2.27048e-115	0.431684	0.61	0.213	7.61474e-111	additional_cluster1	FH
LINP1	2.29001e-115	0.316055	0.426	0.029	7.68022e-111	additional_cluster1	LINP1
CDT1	2.70223e-115	0.32503	0.41	0.017	9.06275e-111	additional_cluster1	CDT1
ALYREF	3.4946e-115	0.47809	0.69	0.343	1.17202e-110	additional_cluster1	ALYREF
PSMC3	6.43594e-115	0.500469	0.752	0.457	2.15848e-110	additional_cluster1	PSMC3
ABCE1	6.93907e-115	0.495603	0.735	0.41	2.32723e-110	additional_cluster1	ABCE1
TMED9	8.71978e-115	0.535325	0.775	0.504	2.92444e-110	additional_cluster1	TMED9
PHGDH	1.10129e-114	0.50498	0.674	0.303	3.69352e-110	additional_cluster1	PHGDH
SNRNP25	2.32985e-114	0.414379	0.594	0.196	7.81384e-110	additional_cluster1	SNRNP25
GEMIN6	3.72562e-114	0.341629	0.501	0.092	1.2495e-109	additional_cluster1	GEMIN6
SFT2D1	4.91094e-114	0.465681	0.707	0.381	1.64703e-109	additional_cluster1	SFT2D1
DIAPH3	4.92055e-114	0.326049	0.41	0.017	1.65025e-109	additional_cluster1	DIAPH3
C7orf50	6.43918e-114	0.422083	0.614	0.213	2.15957e-109	additional_cluster1	C7orf50
HNRNPD	7.64898e-114	0.482574	0.837	0.701	2.56532e-109	additional_cluster1	HNRNPD
NUDT15	8.1449e-114	0.411754	0.587	0.193	2.73164e-109	additional_cluster1	NUDT15
MCM5	1.68691e-113	0.368013	0.488	0.087	5.65755e-109	additional_cluster1	MCM5
RAC2	1.84394e-113	0.391724	0.429	0.033	6.18421e-109	additional_cluster1	RAC2
MRPL16	2.9798e-113	0.410294	0.596	0.198	9.99366e-109	additional_cluster1	MRPL16
ORC6	3.08279e-113	0.344393	0.434	0.041	1.03391e-108	additional_cluster1	ORC6
SPCS3	4.20338e-113	0.489725	0.732	0.413	1.40973e-108	additional_cluster1	SPCS3
ARHGDIB	7.14961e-113	0.526838	0.719	0.358	2.39784e-108	additional_cluster1	ARHGDIB
MFSD10	1.22638e-112	0.417883	0.609	0.214	4.11303e-108	additional_cluster1	MFSD10
COX17	2.13645e-112	0.495885	0.774	0.514	7.16522e-108	additional_cluster1	COX17
DBNL	2.20515e-112	0.362872	0.549	0.137	7.39564e-108	additional_cluster1	DBNL
AXL	2.64396e-112	0.440027	0.576	0.182	8.8673e-108	additional_cluster1	AXL
TMPO	3.77092e-112	0.412218	0.59	0.183	1.26469e-107	additional_cluster1	TMPO
PDLIM7	9.69844e-112	0.384781	0.511	0.118	3.25266e-107	additional_cluster1	PDLIM7
ALDH1A3	1.37729e-111	0.651072	0.62	0.221	4.61917e-107	additional_cluster1	ALDH1A3
TARS	2.10586e-111	0.470975	0.702	0.357	7.06262e-107	additional_cluster1	TARS
EIF1AX	2.45619e-111	0.436714	0.89	0.831	8.23758e-107	additional_cluster1	EIF1AX
LAMTOR1	2.61031e-111	0.489463	0.738	0.458	8.75445e-107	additional_cluster1	LAMTOR1
ELOVL1	3.7587e-111	0.376136	0.54	0.144	1.26059e-106	additional_cluster1	ELOVL1
EMC6	5.08841e-111	0.499338	0.742	0.472	1.70655e-106	additional_cluster1	EMC6
VRK1	5.77232e-111	0.369303	0.512	0.114	1.93592e-106	additional_cluster1	VRK1
MTAP	5.94759e-111	0.401958	0.594	0.195	1.9947e-106	additional_cluster1	MTAP
ABRACL	7.82623e-111	0.509001	0.743	0.427	2.62476e-106	additional_cluster1	ABRACL
INTS13	8.08368e-111	0.328788	0.486	0.091	2.71111e-106	additional_cluster1	INTS13
TSTA3	8.22749e-111	0.422716	0.616	0.225	2.75934e-106	additional_cluster1	TSTA3
UCK2	8.94602e-111	0.34525	0.477	0.087	3.00032e-106	additional_cluster1	UCK2
CMAS	9.71017e-111	0.417089	0.613	0.218	3.2566e-106	additional_cluster1	CMAS
SLC43A3	1.23167e-110	0.367298	0.491	0.099	4.13077e-106	additional_cluster1	SLC43A3
TRAPPC1	1.52093e-110	0.467952	0.723	0.372	5.10089e-106	additional_cluster1	TRAPPC1
LRR1	1.69817e-110	0.341807	0.477	0.085	5.69534e-106	additional_cluster1	LRR1
POLR3G	2.3473e-110	0.325796	0.428	0.039	7.87236e-106	additional_cluster1	POLR3G
TNFRSF12A	2.57747e-110	0.402683	0.878	0.515	8.64433e-106	additional_cluster1	TNFRSF12A
LINC00973	2.73881e-110	0.336881	0.395	0.015	9.18543e-106	additional_cluster1	LINC00973
COA3	2.83796e-110	0.464296	0.691	0.322	9.51796e-106	additional_cluster1	COA3
CARS2	3.10198e-110	0.37881	0.565	0.165	1.04034e-105	additional_cluster1	CARS2
YIF1A	3.34258e-110	0.459815	0.676	0.316	1.12104e-105	additional_cluster1	YIF1A
MRPL11	3.98254e-110	0.495377	0.724	0.423	1.33567e-105	additional_cluster1	MRPL11
RARS	7.18484e-110	0.448105	0.675	0.322	2.40965e-105	additional_cluster1	RARS
MAP2K2	9.19631e-110	0.463252	0.725	0.41	3.08426e-105	additional_cluster1	MAP2K2
DENR	1.08488e-109	0.468295	0.722	0.387	3.63847e-105	additional_cluster1	DENR
TPGS2	1.11837e-109	0.410503	0.589	0.196	3.7508e-105	additional_cluster1	TPGS2
DDX39A	1.32979e-109	0.465235	0.656	0.297	4.45983e-105	additional_cluster1	DDX39A
RPS6KA4	3.87364e-109	0.324123	0.479	0.084	1.29914e-104	additional_cluster1	RPS6KA4
NT5E	4.77433e-109	0.373054	0.393	0.015	1.60122e-104	additional_cluster1	NT5E
PRMT1	5.94685e-109	0.482538	0.819	0.658	1.99445e-104	additional_cluster1	PRMT1
MYH9	6.13512e-109	0.503294	0.746	0.414	2.0576e-104	additional_cluster1	MYH9
IARS	9.48728e-109	0.438884	0.637	0.258	3.18184e-104	additional_cluster1	IARS
EIF3A	1.01703e-108	0.47801	0.851	0.668	3.41092e-104	additional_cluster1	EIF3A
ELOB	1.25505e-108	0.386989	0.893	0.854	4.20919e-104	additional_cluster1	ELOB
FAM96B	1.59489e-108	0.473905	0.779	0.536	5.34894e-104	additional_cluster1	FAM96B
ETFA	1.87716e-108	0.468082	0.677	0.331	6.29563e-104	additional_cluster1	ETFA
NDUFB10	2.47103e-108	0.42841	0.834	0.722	8.28735e-104	additional_cluster1	NDUFB10
ASNS	2.84632e-108	0.424253	0.504	0.119	9.54599e-104	additional_cluster1	ASNS
CCNC	3.02391e-108	0.46058	0.722	0.401	1.01416e-103	additional_cluster1	CCNC
GMPS	3.1908e-108	0.434184	0.65	0.274	1.07013e-103	additional_cluster1	GMPS
ELAVL1	3.41234e-108	0.443159	0.69	0.342	1.14443e-103	additional_cluster1	ELAVL1
MRPL42	3.7833e-108	0.490149	0.733	0.445	1.26884e-103	additional_cluster1	MRPL42
PDCD6	5.16972e-108	0.456912	0.768	0.505	1.73382e-103	additional_cluster1	PDCD6
IMMT	7.6691e-108	0.437891	0.63	0.249	2.57206e-103	additional_cluster1	IMMT
MORF4L2	9.39495e-108	0.454448	0.818	0.643	3.15088e-103	additional_cluster1	MORF4L2
CDCA4	3.5506e-107	0.382354	0.539	0.148	1.1908e-102	additional_cluster1	CDCA4
TACC3	4.07493e-107	0.344469	0.392	0.018	1.36665e-102	additional_cluster1	TACC3
FKBP3	4.2654e-107	0.479362	0.723	0.404	1.43053e-102	additional_cluster1	FKBP3
PROCR	5.03567e-107	0.308831	0.438	0.052	1.68886e-102	additional_cluster1	PROCR
ACTR2	7.25476e-107	0.457487	0.803	0.568	2.4331e-102	additional_cluster1	ACTR2
FAM136A	9.21493e-107	0.39434	0.6	0.215	3.0905e-102	additional_cluster1	FAM136A
ANAPC11	1.43557e-106	0.465021	0.815	0.648	4.81461e-102	additional_cluster1	ANAPC11
FJX1	1.53096e-106	0.388277	0.534	0.14	5.13453e-102	additional_cluster1	FJX1
ARNTL2	1.62223e-106	0.332702	0.416	0.039	5.44065e-102	additional_cluster1	ARNTL2
IMP3	1.91459e-106	0.419282	0.667	0.296	6.42115e-102	additional_cluster1	IMP3
RGS20	2.32304e-106	0.308196	0.444	0.058	7.791e-102	additional_cluster1	RGS20
CENPH	2.38131e-106	0.371679	0.529	0.14	7.98644e-102	additional_cluster1	CENPH
ATP5MPL	2.68333e-106	0.384528	0.879	0.853	8.99934e-102	additional_cluster1	ATP5MPL
MPG	2.97994e-106	0.412808	0.667	0.303	9.99413e-102	additional_cluster1	MPG
KIF23	3.12174e-106	0.375175	0.391	0.02	1.04697e-101	additional_cluster1	KIF23
ANP32A	3.76577e-106	0.480846	0.75	0.472	1.26296e-101	additional_cluster1	ANP32A
GOT2	3.77775e-106	0.400756	0.597	0.217	1.26698e-101	additional_cluster1	GOT2
ERO1A	3.98386e-106	0.463698	0.684	0.328	1.33611e-101	additional_cluster1	ERO1A
NDUFS8	4.69041e-106	0.479087	0.763	0.516	1.57307e-101	additional_cluster1	NDUFS8
CDK4	4.81369e-106	0.457763	0.69	0.351	1.61442e-101	additional_cluster1	CDK4
TM7SF3	6.79318e-106	0.498978	0.663	0.293	2.2783e-101	additional_cluster1	TM7SF3
AIMP2	1.1784e-105	0.346137	0.526	0.138	3.95211e-101	additional_cluster1	AIMP2
ERG28	1.29828e-105	0.417189	0.592	0.211	4.35416e-101	additional_cluster1	ERG28
MRPL57	1.56859e-105	0.474175	0.783	0.568	5.26075e-101	additional_cluster1	MRPL57
GIPC1	1.88927e-105	0.46179	0.71	0.359	6.33625e-101	additional_cluster1	GIPC1
RAI14	1.99799e-105	0.356529	0.497	0.111	6.70085e-101	additional_cluster1	RAI14
MTHFD1	2.46572e-105	0.339895	0.486	0.096	8.26953e-101	additional_cluster1	MTHFD1
HM13	3.66027e-105	0.447808	0.674	0.311	1.22758e-100	additional_cluster1	HM13
MAGOHB	3.70099e-105	0.380148	0.579	0.195	1.24124e-100	additional_cluster1	MAGOHB
PDHA1	4.72802e-105	0.405968	0.621	0.24	1.58568e-100	additional_cluster1	PDHA1
CMTM6	5.70904e-105	0.453658	0.706	0.363	1.9147e-100	additional_cluster1	CMTM6
IMPDH1	7.5547e-105	0.291653	0.456	0.073	2.5337e-100	additional_cluster1	IMPDH1
ID1	7.75409e-105	0.5377	0.907	0.671	2.60057e-100	additional_cluster1	ID1
MRPS21	8.34872e-105	0.46614	0.789	0.589	2.79999e-100	additional_cluster1	MRPS21
2007-09-01	1.30341e-104	0.475199	0.821	0.639	4.37136e-100	additional_cluster1	2007-09-01
SRPK1	1.46603e-104	0.404749	0.621	0.25	4.91678e-100	additional_cluster1	SRPK1
FARSA	1.63644e-104	0.336956	0.535	0.145	5.4883e-100	additional_cluster1	FARSA
STUB1	1.68359e-104	0.473686	0.77	0.546	5.64643e-100	additional_cluster1	STUB1
TIMM8B	1.96262e-104	0.479979	0.748	0.489	6.58223e-100	additional_cluster1	TIMM8B
WDR1	2.48836e-104	0.470723	0.748	0.427	8.34545e-100	additional_cluster1	WDR1
KCNMA1	2.678e-104	0.46695	0.612	0.226	8.98147e-100	additional_cluster1	KCNMA1
CENPN	3.09036e-104	0.318556	0.455	0.073	1.03644e-99	additional_cluster1	CENPN
ENOPH1	3.27161e-104	0.389775	0.609	0.231	1.09723e-99	additional_cluster1	ENOPH1
CPA4	5.19837e-104	0.468127	0.432	0.059	1.74343e-99	additional_cluster1	CPA4
WDR34	5.64333e-104	0.313865	0.523	0.132	1.89266e-99	additional_cluster1	WDR34
HRAS	5.97033e-104	0.454352	0.798	0.617	2.00233e-99	additional_cluster1	HRAS
AP3S1	6.03023e-104	0.457459	0.728	0.417	2.02242e-99	additional_cluster1	AP3S1
CDCA7	7.40039e-104	0.345272	0.467	0.087	2.48194e-99	additional_cluster1	CDCA7
IL1B	7.90662e-104	0.511713	0.399	0.028	2.65172e-99	additional_cluster1	IL1B
PPP1R14C	1.22603e-103	0.365196	0.575	0.179	4.11185e-99	additional_cluster1	PPP1R14C
KCNK6	1.25975e-103	0.35291	0.533	0.143	4.22496e-99	additional_cluster1	KCNK6
BCL2L12	1.49834e-103	0.338765	0.53	0.148	5.02512e-99	additional_cluster1	BCL2L12
MRPL35	1.60488e-103	0.343322	0.555	0.164	5.38243e-99	additional_cluster1	MRPL35
MRPL47	1.81438e-103	0.457381	0.713	0.398	6.08506e-99	additional_cluster1	MRPL47
AURKA	3.53413e-103	0.387132	0.378	0.015	1.18528e-98	additional_cluster1	AURKA
GTF3A	6.21239e-103	0.469431	0.729	0.417	2.08351e-98	additional_cluster1	GTF3A
VCP	1.20174e-102	0.478161	0.769	0.489	4.0304e-98	additional_cluster1	VCP
ESD	1.33204e-102	0.47022	0.807	0.635	4.46739e-98	additional_cluster1	ESD
EEF2	3.28312e-102	0.378489	0.948	0.897	1.10109e-97	additional_cluster1	EEF2
HELLS	3.50834e-102	0.36907	0.538	0.162	1.17663e-97	additional_cluster1	HELLS
TLDC1	3.58233e-102	0.311276	0.452	0.073	1.20144e-97	additional_cluster1	TLDC1
CCDC124	4.49597e-102	0.415212	0.657	0.306	1.50786e-97	additional_cluster1	CCDC124
NUTF2	5.21508e-102	0.429624	0.67	0.315	1.74904e-97	additional_cluster1	NUTF2
GJB3	5.40137e-102	0.403258	0.64	0.249	1.81151e-97	additional_cluster1	GJB3
PDCD2	7.95401e-102	0.417887	0.679	0.344	2.66762e-97	additional_cluster1	PDCD2
PPP4C	2.1666e-101	0.45689	0.717	0.394	7.26633e-97	additional_cluster1	PPP4C
STEAP1	2.79728e-101	0.308364	0.397	0.035	9.38151e-97	additional_cluster1	STEAP1
RHOC	3.10738e-101	0.469385	0.846	0.663	1.04215e-96	additional_cluster1	RHOC
HNRNPAB	3.10881e-101	0.511668	0.815	0.653	1.04263e-96	additional_cluster1	HNRNPAB
SAC3D1	4.40076e-101	0.318908	0.488	0.104	1.47593e-96	additional_cluster1	SAC3D1
CNIH4	4.83958e-101	0.468252	0.75	0.485	1.6231e-96	additional_cluster1	CNIH4
APRT	5.2624e-101	0.439492	0.832	0.721	1.7649e-96	additional_cluster1	APRT
BRCA1	5.49815e-101	0.306475	0.406	0.04	1.84397e-96	additional_cluster1	BRCA1
C8orf59	8.15636e-101	0.440818	0.828	0.688	2.73548e-96	additional_cluster1	C8orf59
SUPT16H	8.77e-101	0.466075	0.69	0.36	2.94128e-96	additional_cluster1	SUPT16H
ZC3H15	1.12891e-100	0.472902	0.765	0.503	3.78614e-96	additional_cluster1	ZC3H15
RAB5C	1.20881e-100	0.447458	0.705	0.382	4.05412e-96	additional_cluster1	RAB5C
CA2	1.64737e-100	0.420977	0.471	0.088	5.52496e-96	additional_cluster1	CA2
ATIC	1.99538e-100	0.346539	0.588	0.212	6.69212e-96	additional_cluster1	ATIC
VBP1	2.173e-100	0.437729	0.667	0.336	7.2878e-96	additional_cluster1	VBP1
RPL6	2.88928e-100	0.276836	0.992	0.974	9.69006e-96	additional_cluster1	RPL6
POLDIP2	3.4872e-100	0.341023	0.539	0.165	1.16954e-95	additional_cluster1	POLDIP2
GNPNAT1	4.93614e-100	0.311809	0.486	0.108	1.65548e-95	additional_cluster1	GNPNAT1
MND1	5.43073e-100	0.280956	0.372	0.018	1.82136e-95	additional_cluster1	MND1
TSPAN4	5.80983e-100	0.399358	0.561	0.188	1.9485e-95	additional_cluster1	TSPAN4
MYO1B	5.85668e-100	0.436124	0.68	0.338	1.96421e-95	additional_cluster1	MYO1B
LMNB2	7.62363e-100	0.30461	0.459	0.087	2.55681e-95	additional_cluster1	LMNB2
LSM7	9.62366e-100	0.441989	0.817	0.696	3.22758e-95	additional_cluster1	LSM7
EMC8	1.15522e-99	0.368356	0.57	0.199	3.87438e-95	additional_cluster1	EMC8
SSNA1	2.15143e-99	0.441902	0.695	0.363	7.21547e-95	additional_cluster1	SSNA1
TPM4	2.23754e-99	0.404823	0.886	0.639	7.50428e-95	additional_cluster1	TPM4
LIMA1	5.12604e-99	0.438114	0.862	0.608	1.71917e-94	additional_cluster1	LIMA1
BUB3	7.29277e-99	0.436826	0.683	0.353	2.44585e-94	additional_cluster1	BUB3
CAPN1	9.26925e-99	0.448688	0.761	0.485	3.10872e-94	additional_cluster1	CAPN1
ICMT	1.41256e-98	0.288278	0.441	0.072	4.73746e-94	additional_cluster1	ICMT
DNAJC9	2.12008e-98	0.393007	0.603	0.249	7.11031e-94	additional_cluster1	DNAJC9
MMAB	3.34208e-98	0.343936	0.536	0.161	1.12087e-93	additional_cluster1	MMAB
REEP3	3.50917e-98	0.42075	0.643	0.275	1.17691e-93	additional_cluster1	REEP3
EIF4G1	3.87937e-98	0.445208	0.732	0.419	1.30106e-93	additional_cluster1	EIF4G1
PKMYT1	4.51882e-98	0.271685	0.357	0.01	1.51552e-93	additional_cluster1	PKMYT1
HMGCR	6.14865e-98	0.349504	0.485	0.115	2.06214e-93	additional_cluster1	HMGCR
SNRPA	6.34235e-98	0.400188	0.642	0.299	2.1271e-93	additional_cluster1	SNRPA
MALSU1	6.56928e-98	0.397657	0.623	0.263	2.20321e-93	additional_cluster1	MALSU1
QDPR	7.78395e-98	0.319388	0.49	0.126	2.61058e-93	additional_cluster1	QDPR
SRP72	1.12146e-97	0.466414	0.759	0.521	3.76117e-93	additional_cluster1	SRP72
ELOVL6	1.2357e-97	0.306543	0.441	0.074	4.1443e-93	additional_cluster1	ELOVL6
NDUFB8	2.00519e-97	0.459351	0.821	0.643	6.72501e-93	additional_cluster1	NDUFB8
MCFD2	2.24226e-97	0.442492	0.655	0.304	7.52008e-93	additional_cluster1	MCFD2
RAD51AP1	2.47644e-97	0.274677	0.371	0.022	8.3055e-93	additional_cluster1	RAD51AP1
TMEM126A	3.46368e-97	0.390119	0.645	0.288	1.16165e-92	additional_cluster1	TMEM126A
PFN2	3.87135e-97	0.416525	0.673	0.334	1.29837e-92	additional_cluster1	PFN2
LSM6	3.96253e-97	0.446224	0.734	0.452	1.32895e-92	additional_cluster1	LSM6
THOP1	9.12745e-97	0.268641	0.424	0.061	3.06116e-92	additional_cluster1	THOP1
NUF2	9.33095e-97	0.302109	0.358	0.013	3.12941e-92	additional_cluster1	NUF2
RFC4	9.96736e-97	0.290808	0.455	0.092	3.34285e-92	additional_cluster1	RFC4
BID	1.13966e-96	0.37919	0.581	0.215	3.82219e-92	additional_cluster1	BID
EIF4G2	1.23802e-96	0.372632	0.868	0.767	4.15209e-92	additional_cluster1	EIF4G2
EMB	1.45861e-96	0.315474	0.526	0.151	4.89188e-92	additional_cluster1	EMB
FLII	1.46483e-96	0.366136	0.582	0.206	4.91275e-92	additional_cluster1	FLII
TEX30	1.74379e-96	0.305495	0.483	0.114	5.84831e-92	additional_cluster1	TEX30
PIN1	2.09505e-96	0.421489	0.674	0.326	7.02636e-92	additional_cluster1	PIN1
MELK	2.62299e-96	0.263365	0.358	0.014	8.79698e-92	additional_cluster1	MELK
ARHGDIA	3.51218e-96	0.422071	0.792	0.577	1.17792e-91	additional_cluster1	ARHGDIA
KNSTRN	3.56238e-96	0.312566	0.397	0.043	1.19475e-91	additional_cluster1	KNSTRN
VARS	5.65637e-96	0.299156	0.493	0.119	1.89703e-91	additional_cluster1	VARS
CITED4	7.79122e-96	0.467327	0.691	0.333	2.61302e-91	additional_cluster1	CITED4
CLTC	9.28238e-96	0.416639	0.69	0.358	3.11313e-91	additional_cluster1	CLTC
CLPTM1L	9.49392e-96	0.353693	0.614	0.258	3.18407e-91	additional_cluster1	CLPTM1L
CKLF	1.18192e-95	0.377992	0.549	0.176	3.96392e-91	additional_cluster1	CKLF
MRPL18	1.34143e-95	0.460113	0.761	0.512	4.4989e-91	additional_cluster1	MRPL18
TMA7	1.69164e-95	0.322051	0.939	0.936	5.67341e-91	additional_cluster1	TMA7
KIF5B	1.76113e-95	0.456873	0.791	0.559	5.90649e-91	additional_cluster1	KIF5B
CNN3	2.28052e-95	0.455815	0.697	0.365	7.6484e-91	additional_cluster1	CNN3
MRPS33	2.74355e-95	0.42263	0.702	0.404	9.20131e-91	additional_cluster1	MRPS33
IKBIP	3.19248e-95	0.391165	0.592	0.226	1.07069e-90	additional_cluster1	IKBIP
OST4	4.17158e-95	0.351255	0.899	0.85	1.39907e-90	additional_cluster1	OST4
MAP4K4	4.78688e-95	0.405498	0.625	0.263	1.60543e-90	additional_cluster1	MAP4K4
NAP1L4	4.81168e-95	0.419016	0.682	0.349	1.61374e-90	additional_cluster1	NAP1L4
SPINK6	5.45584e-95	0.429116	0.378	0.029	1.82978e-90	additional_cluster1	SPINK6
TRIP13	6.95492e-95	0.281385	0.39	0.041	2.33254e-90	additional_cluster1	TRIP13
TRAPPC4	8.36393e-95	0.43312	0.673	0.35	2.80509e-90	additional_cluster1	TRAPPC4
FGF5	1.1806e-94	0.301919	0.353	0.012	3.95949e-90	additional_cluster1	FGF5
ATAD2	1.44345e-94	0.33273	0.483	0.121	4.84104e-90	additional_cluster1	ATAD2
IMPDH2	1.50718e-94	0.442094	0.777	0.548	5.05478e-90	additional_cluster1	IMPDH2
CHEK1	1.88242e-94	0.293178	0.418	0.062	6.31327e-90	additional_cluster1	CHEK1
CTSC	2.07153e-94	0.450309	0.677	0.343	6.94749e-90	additional_cluster1	CTSC
PRKAG2	2.62633e-94	0.281657	0.458	0.092	8.80819e-90	additional_cluster1	PRKAG2
TWF1	4.01204e-94	0.406494	0.663	0.319	1.34556e-89	additional_cluster1	TWF1
PHF5A	4.47914e-94	0.374522	0.634	0.289	1.50221e-89	additional_cluster1	PHF5A
CCDC34	7.3826e-94	0.284154	0.473	0.11	2.47598e-89	additional_cluster1	CCDC34
EIF3M	7.603e-94	0.416358	0.838	0.708	2.5499e-89	additional_cluster1	EIF3M
TUSC2	9.32504e-94	0.347468	0.57	0.202	3.12743e-89	additional_cluster1	TUSC2
BRI3BP	1.01238e-93	0.286161	0.423	0.069	3.39532e-89	additional_cluster1	BRI3BP
MNAT1	1.45812e-93	0.377981	0.624	0.26	4.89023e-89	additional_cluster1	MNAT1
EIF4E2	1.7299e-93	0.399694	0.634	0.281	5.80175e-89	additional_cluster1	EIF4E2
MLEC	1.89787e-93	0.40057	0.658	0.315	6.36507e-89	additional_cluster1	MLEC
RPS19BP1	1.92126e-93	0.457826	0.773	0.576	6.44353e-89	additional_cluster1	RPS19BP1
ARMT1	2.148e-93	0.297138	0.503	0.136	7.20396e-89	additional_cluster1	ARMT1
CISD3	2.26327e-93	0.35464	0.578	0.219	7.59055e-89	additional_cluster1	CISD3
DKC1	2.62426e-93	0.42096	0.667	0.34	8.80125e-89	additional_cluster1	DKC1
EXOSC4	2.85577e-93	0.323012	0.533	0.165	9.57767e-89	additional_cluster1	EXOSC4
ADK	2.92345e-93	0.432505	0.689	0.365	9.80466e-89	additional_cluster1	ADK
FAM173A	3.10446e-93	0.318301	0.529	0.166	1.04117e-88	additional_cluster1	FAM173A
FIBP	3.98303e-93	0.397965	0.625	0.274	1.33583e-88	additional_cluster1	FIBP
POLR3H	5.22796e-93	0.302854	0.477	0.121	1.75335e-88	additional_cluster1	POLR3H
MRPS2	5.67059e-93	0.372992	0.584	0.233	1.9018e-88	additional_cluster1	MRPS2
ECT2	5.87807e-93	0.295942	0.396	0.049	1.97139e-88	additional_cluster1	ECT2
NOL7	6.68509e-93	0.438113	0.77	0.553	2.24205e-88	additional_cluster1	NOL7
PLK1	6.86989e-93	0.340073	0.354	0.018	2.30402e-88	additional_cluster1	PLK1
HNRNPR	7.39386e-93	0.438577	0.81	0.624	2.47975e-88	additional_cluster1	HNRNPR
CDCA3	8.71262e-93	0.284489	0.355	0.018	2.92204e-88	additional_cluster1	CDCA3
PGLS	1.01225e-92	0.438867	0.715	0.409	3.39488e-88	additional_cluster1	PGLS
DSTN	1.36059e-92	0.329109	0.944	0.9	4.56315e-88	additional_cluster1	DSTN
NUDT1	1.58127e-92	0.400267	0.642	0.294	5.30328e-88	additional_cluster1	NUDT1
DEF8	1.82757e-92	0.343653	0.553	0.19	6.1293e-88	additional_cluster1	DEF8
CALU	2.77662e-92	0.429519	0.68	0.365	9.31224e-88	additional_cluster1	CALU
NXN	3.26227e-92	0.429603	0.68	0.363	1.0941e-87	additional_cluster1	NXN
UMPS	4.14133e-92	0.294136	0.478	0.118	1.38892e-87	additional_cluster1	UMPS
DNAJC15	6.05161e-92	0.420427	0.692	0.395	2.02959e-87	additional_cluster1	DNAJC15
CTDNEP1	6.90574e-92	0.393462	0.687	0.378	2.31605e-87	additional_cluster1	CTDNEP1
WSB2	7.76711e-92	0.382112	0.574	0.22	2.60493e-87	additional_cluster1	WSB2
FARSB	1.02724e-91	0.322279	0.542	0.19	3.44516e-87	additional_cluster1	FARSB
NDUFS2	1.1989e-91	0.432337	0.705	0.407	4.02088e-87	additional_cluster1	NDUFS2
RRP1B	1.53334e-91	0.330091	0.499	0.139	5.14252e-87	additional_cluster1	RRP1B
EIF3B	1.93355e-91	0.412286	0.699	0.41	6.48474e-87	additional_cluster1	EIF3B
TIPIN	3.71534e-91	0.295091	0.468	0.107	1.24605e-86	additional_cluster1	TIPIN
APEH	4.58018e-91	0.330223	0.522	0.159	1.5361e-86	additional_cluster1	APEH
NARS	5.3073e-91	0.438566	0.727	0.466	1.77996e-86	additional_cluster1	NARS
TRIB3	7.43846e-91	0.356364	0.386	0.043	2.49471e-86	additional_cluster1	TRIB3
AURKB	7.54294e-91	0.271463	0.343	0.013	2.52975e-86	additional_cluster1	AURKB
CKAP4	8.18091e-91	0.424746	0.708	0.414	2.74371e-86	additional_cluster1	CKAP4
ZWILCH	1.12543e-90	0.267741	0.394	0.051	3.77445e-86	additional_cluster1	ZWILCH
BACE2	1.65885e-90	0.35441	0.571	0.206	5.56344e-86	additional_cluster1	BACE2
SMIM30	1.93408e-90	0.374003	0.638	0.29	6.48653e-86	additional_cluster1	SMIM30
SORD	2.19062e-90	0.281363	0.447	0.095	7.34691e-86	additional_cluster1	SORD
RAP1GDS1	2.71907e-90	0.330744	0.53	0.171	9.11923e-86	additional_cluster1	RAP1GDS1
CAPZB	3.6059e-90	0.418754	0.786	0.573	1.20935e-85	additional_cluster1	CAPZB
PRELID3B	5.29113e-90	0.361145	0.63	0.3	1.77454e-85	additional_cluster1	PRELID3B
SMC1A	8.07432e-90	0.362675	0.625	0.269	2.70796e-85	additional_cluster1	SMC1A
UROS	8.38026e-90	0.305404	0.506	0.149	2.81057e-85	additional_cluster1	UROS
NUDCD2	8.44454e-90	0.405436	0.689	0.364	2.83213e-85	additional_cluster1	NUDCD2
YARS	1.30426e-89	0.341289	0.566	0.213	4.37423e-85	additional_cluster1	YARS
CHCHD3	1.7891e-89	0.352397	0.572	0.217	6.00028e-85	additional_cluster1	CHCHD3
TAGLN2	1.99963e-89	0.382297	0.913	0.844	6.70636e-85	additional_cluster1	TAGLN2
FANCI	2.57737e-89	0.261009	0.39	0.052	8.64397e-85	additional_cluster1	FANCI
GRSF1	2.57792e-89	0.3544	0.617	0.276	8.64583e-85	additional_cluster1	GRSF1
RNASEH1	3.81464e-89	0.320797	0.512	0.161	1.27935e-84	additional_cluster1	RNASEH1
EEF1B2	4.17567e-89	0.298887	0.976	0.928	1.40043e-84	additional_cluster1	EEF1B2
CYB5A	4.26545e-89	0.36369	0.595	0.245	1.43055e-84	additional_cluster1	CYB5A
PYGB	5.95124e-89	0.374645	0.586	0.23	1.99593e-84	additional_cluster1	PYGB
SLC16A1	6.30724e-89	0.30946	0.485	0.131	2.11532e-84	additional_cluster1	SLC16A1
MIS18A	7.41149e-89	0.305159	0.454	0.105	2.48567e-84	additional_cluster1	MIS18A
PYCR1	9.19084e-89	0.259483	0.378	0.043	3.08242e-84	additional_cluster1	PYCR1
CARS	1.25985e-88	0.316088	0.471	0.119	4.22527e-84	additional_cluster1	CARS
CISD1	1.44564e-88	0.362422	0.638	0.3	4.84839e-84	additional_cluster1	CISD1
RCC1	1.50184e-88	0.275949	0.443	0.092	5.03689e-84	additional_cluster1	RCC1
VPS29	2.03176e-88	0.437787	0.807	0.649	6.81412e-84	additional_cluster1	VPS29
VPS35	2.13047e-88	0.412619	0.706	0.401	7.14518e-84	additional_cluster1	VPS35
TIMM50	2.44442e-88	0.340783	0.573	0.224	8.19808e-84	additional_cluster1	TIMM50
USP14	2.9205e-88	0.401689	0.711	0.407	9.79477e-84	additional_cluster1	USP14
RFC2	5.67374e-88	0.333712	0.53	0.18	1.90286e-83	additional_cluster1	RFC2
PABPC4	6.4741e-88	0.385443	0.725	0.413	2.17129e-83	additional_cluster1	PABPC4
TUSC3	6.59484e-88	0.33083	0.467	0.117	2.21178e-83	additional_cluster1	TUSC3
EIF3D	6.73367e-88	0.413049	0.799	0.62	2.25834e-83	additional_cluster1	EIF3D
PPID	7.4857e-88	0.278884	0.503	0.145	2.51056e-83	additional_cluster1	PPID
DFFA	8.33284e-88	0.271505	0.574	0.22	2.79467e-83	additional_cluster1	DFFA
CMSS1	9.14602e-88	0.351096	0.613	0.272	3.06739e-83	additional_cluster1	CMSS1
ACTL6A	1.08021e-87	0.380524	0.62	0.282	3.62282e-83	additional_cluster1	ACTL6A
XPOT	1.13655e-87	0.300555	0.472	0.121	3.81178e-83	additional_cluster1	XPOT
GHITM	1.17283e-87	0.424188	0.76	0.567	3.93343e-83	additional_cluster1	GHITM
SLC25A11	1.38656e-87	0.382285	0.611	0.27	4.65025e-83	additional_cluster1	SLC25A11
AP1M2	1.61177e-87	0.276679	0.476	0.127	5.40554e-83	additional_cluster1	AP1M2
COX7A2	1.71544e-87	0.323525	0.906	0.88	5.75325e-83	additional_cluster1	COX7A2
DOCK5	1.81753e-87	0.309725	0.452	0.107	6.09564e-83	additional_cluster1	DOCK5
RMDN1	2.76201e-87	0.307264	0.506	0.15	9.26323e-83	additional_cluster1	RMDN1
SLC35F6	2.85324e-87	0.289777	0.451	0.107	9.56921e-83	additional_cluster1	SLC35F6
MZT2B	3.4075e-87	0.347186	0.883	0.842	1.14281e-82	additional_cluster1	MZT2B
FAM96A	3.52365e-87	0.296437	0.51	0.15	1.18176e-82	additional_cluster1	FAM96A
MTX2	3.70704e-87	0.356538	0.579	0.231	1.24327e-82	additional_cluster1	MTX2
TRIM28	3.85959e-87	0.417755	0.71	0.442	1.29443e-82	additional_cluster1	TRIM28
PAFAH1B3	3.87507e-87	0.365563	0.583	0.244	1.29962e-82	additional_cluster1	PAFAH1B3
SQOR	5.68374e-87	0.411493	0.601	0.262	1.90621e-82	additional_cluster1	SQOR
CENPA	7.97856e-87	0.301283	0.324	0.008	2.67585e-82	additional_cluster1	CENPA
PRR13	8.9589e-87	0.416062	0.708	0.406	3.00464e-82	additional_cluster1	PRR13
BCKDK	9.0276e-87	0.265976	0.442	0.093	3.02768e-82	additional_cluster1	BCKDK
MRGBP	9.16584e-87	0.297763	0.489	0.141	3.07404e-82	additional_cluster1	MRGBP
PSMD3	1.02663e-86	0.381855	0.653	0.331	3.4431e-82	additional_cluster1	PSMD3
ATXN10	1.03274e-86	0.4435	0.715	0.431	3.46361e-82	additional_cluster1	ATXN10
CDC42	1.55451e-86	0.364255	0.892	0.806	5.21352e-82	additional_cluster1	CDC42
MZT2A	1.79056e-86	0.399862	0.796	0.609	6.00516e-82	additional_cluster1	MZT2A
NCLN	2.54733e-86	0.262057	0.431	0.086	8.54322e-82	additional_cluster1	NCLN
TIMM8A	2.57707e-86	0.330152	0.547	0.191	8.64297e-82	additional_cluster1	TIMM8A
MSANTD3	2.92887e-86	0.311541	0.528	0.174	9.82283e-82	additional_cluster1	MSANTD3
NDUFB7	3.13384e-86	0.381088	0.834	0.737	1.05103e-81	additional_cluster1	NDUFB7
ATAD3A	3.13534e-86	0.265899	0.444	0.099	1.05153e-81	additional_cluster1	ATAD3A
KLK10	3.14035e-86	0.351501	0.434	0.093	1.05321e-81	additional_cluster1	KLK10
ECI2	3.34397e-86	0.392804	0.634	0.288	1.1215e-81	additional_cluster1	ECI2
SNF8	4.68535e-86	0.396678	0.687	0.379	1.57137e-81	additional_cluster1	SNF8
CD3EAP	6.3119e-86	0.304998	0.445	0.102	2.11688e-81	additional_cluster1	CD3EAP
LEPROTL1	7.63759e-86	0.313157	0.526	0.178	2.56149e-81	additional_cluster1	LEPROTL1
NDUFB6	7.72151e-86	0.414676	0.764	0.542	2.58964e-81	additional_cluster1	NDUFB6
PTGES2	9.80411e-86	0.319817	0.573	0.221	3.2881e-81	additional_cluster1	PTGES2
CBLC	1.17328e-85	0.326902	0.508	0.16	3.93494e-81	additional_cluster1	CBLC
HDLBP	1.24626e-85	0.403906	0.76	0.502	4.17971e-81	additional_cluster1	HDLBP
KLF7	1.30259e-85	0.295251	0.412	0.074	4.36861e-81	additional_cluster1	KLF7
YDJC	1.59924e-85	0.321698	0.573	0.229	5.36352e-81	additional_cluster1	YDJC
DEPDC1	2.09849e-85	0.282947	0.33	0.016	7.03792e-81	additional_cluster1	DEPDC1
CHAF1A	2.92254e-85	0.260014	0.367	0.041	9.8016e-81	additional_cluster1	CHAF1A
HNRNPM	3.39467e-85	0.422591	0.818	0.673	1.1385e-80	additional_cluster1	HNRNPM
CCDC167	4.35231e-85	0.298043	0.497	0.147	1.45968e-80	additional_cluster1	CCDC167
IARS2	8.22256e-85	0.336464	0.603	0.261	2.75768e-80	additional_cluster1	IARS2
MRPL48	1.04098e-84	0.27747	0.472	0.128	3.49123e-80	additional_cluster1	MRPL48
SIGMAR1	1.05539e-84	0.293301	0.529	0.185	3.53957e-80	additional_cluster1	SIGMAR1
PTGES	1.2537e-84	0.436301	0.642	0.32	4.20467e-80	additional_cluster1	PTGES
MRPS25	1.43407e-84	0.352693	0.603	0.266	4.80959e-80	additional_cluster1	MRPS25
COPZ1	1.59977e-84	0.377465	0.621	0.297	5.36531e-80	additional_cluster1	COPZ1
PSME3	2.69282e-84	0.343364	0.567	0.225	9.03117e-80	additional_cluster1	PSME3
LONP1	3.71774e-84	0.282878	0.454	0.113	1.24686e-79	additional_cluster1	LONP1
POLR2H	3.91133e-84	0.420591	0.701	0.423	1.31178e-79	additional_cluster1	POLR2H
PSMD6	3.97492e-84	0.408206	0.692	0.403	1.33311e-79	additional_cluster1	PSMD6
FAM111B	4.56904e-84	0.273967	0.328	0.015	1.53237e-79	additional_cluster1	FAM111B
ATP6V0B	4.85617e-84	0.418224	0.774	0.582	1.62866e-79	additional_cluster1	ATP6V0B
SLC38A5	5.27887e-84	0.305173	0.396	0.067	1.77043e-79	additional_cluster1	SLC38A5
RDH11	7.07518e-84	0.350644	0.574	0.228	2.37287e-79	additional_cluster1	RDH11
NSD2	7.23485e-84	0.275785	0.411	0.077	2.42642e-79	additional_cluster1	NSD2
GGH	1.03925e-83	0.326561	0.551	0.19	3.48543e-79	additional_cluster1	GGH
CLPP	1.0695e-83	0.388285	0.651	0.327	3.5869e-79	additional_cluster1	CLPP
DLD	2.37308e-83	0.333261	0.578	0.234	7.95885e-79	additional_cluster1	DLD
RDX	2.43118e-83	0.39183	0.766	0.537	8.15369e-79	additional_cluster1	RDX
TMED2	2.9539e-83	0.414897	0.8	0.625	9.90679e-79	additional_cluster1	TMED2
MRPL44	3.22903e-83	0.29271	0.495	0.15	1.08295e-78	additional_cluster1	MRPL44
RAB5IF	3.42589e-83	0.3994	0.689	0.393	1.14898e-78	additional_cluster1	RAB5IF
RALA	6.93672e-83	0.389037	0.654	0.334	2.32644e-78	additional_cluster1	RALA
ISOC2	7.63298e-83	0.35655	0.639	0.316	2.55995e-78	additional_cluster1	ISOC2
CCK	7.96748e-83	0.268328	0.357	0.037	2.67213e-78	additional_cluster1	CCK
RRM1	8.31435e-83	0.352234	0.597	0.257	2.78847e-78	additional_cluster1	RRM1
PDCD10	1.05655e-82	0.404266	0.724	0.451	3.54345e-78	additional_cluster1	PDCD10
MRPS26	1.42951e-82	0.404533	0.679	0.376	4.79428e-78	additional_cluster1	MRPS26
SMC3	2.17366e-82	0.385063	0.669	0.356	7.29001e-78	additional_cluster1	SMC3
SLC48A1	2.20604e-82	0.284575	0.487	0.142	7.39863e-78	additional_cluster1	SLC48A1
CDKN2AIPNL	2.52865e-82	0.31734	0.545	0.21	8.48059e-78	additional_cluster1	CDKN2AIPNL
MRPS35	2.6795e-82	0.350494	0.604	0.279	8.98651e-78	additional_cluster1	MRPS35
AGPAT5	2.68671e-82	0.263684	0.442	0.104	9.01069e-78	additional_cluster1	AGPAT5
PPP1CC	2.8147e-82	0.409578	0.738	0.499	9.43994e-78	additional_cluster1	PPP1CC
PGM1	3.03459e-82	0.338683	0.514	0.177	1.01774e-77	additional_cluster1	PGM1
LSM12	6.43884e-82	0.384004	0.637	0.331	2.15946e-77	additional_cluster1	LSM12
UBL5	6.88721e-82	0.309375	0.896	0.88	2.30983e-77	additional_cluster1	UBL5
PFDN4	9.56512e-82	0.417281	0.728	0.493	3.20795e-77	additional_cluster1	PFDN4
MRPL1	1.19922e-81	0.28044	0.565	0.217	4.02194e-77	additional_cluster1	MRPL1
COPB2	1.4186e-81	0.374559	0.642	0.322	4.7577e-77	additional_cluster1	COPB2
C11orf24	2.25103e-81	0.259964	0.437	0.102	7.54951e-77	additional_cluster1	C11orf24
VASP	2.68691e-81	0.421542	0.71	0.407	9.01135e-77	additional_cluster1	VASP
MOCS2	2.94811e-81	0.338805	0.57	0.237	9.88738e-77	additional_cluster1	MOCS2
MRPL22	3.37454e-81	0.385932	0.693	0.411	1.13175e-76	additional_cluster1	MRPL22
HAS3	3.43204e-81	0.276235	0.418	0.083	1.15104e-76	additional_cluster1	HAS3
BRK1	4.7247e-81	0.437346	0.799	0.584	1.58457e-76	additional_cluster1	BRK1
HMBS	4.7885e-81	0.260724	0.432	0.102	1.60597e-76	additional_cluster1	HMBS
KXD1	9.32158e-81	0.326432	0.599	0.257	3.12627e-76	additional_cluster1	KXD1
RNASEH2C	1.00882e-80	0.325649	0.583	0.252	3.38339e-76	additional_cluster1	RNASEH2C
EIF3K	1.62594e-80	0.331462	0.887	0.849	5.45308e-76	additional_cluster1	EIF3K
MRPS18B	1.88938e-80	0.354463	0.655	0.338	6.33659e-76	additional_cluster1	MRPS18B
CDC25B	3.0044e-80	0.263451	0.4	0.075	1.00762e-75	additional_cluster1	CDC25B
FLNB	5.31641e-80	0.361506	0.663	0.338	1.78302e-75	additional_cluster1	FLNB
CNOT7	5.8058e-80	0.364238	0.653	0.342	1.94715e-75	additional_cluster1	CNOT7
TBRG4	5.98784e-80	0.293978	0.509	0.173	2.0082e-75	additional_cluster1	TBRG4
CENPE	7.09117e-80	0.319891	0.357	0.046	2.37824e-75	additional_cluster1	CENPE
COX6A1	7.39811e-80	0.322585	0.907	0.883	2.48118e-75	additional_cluster1	COX6A1
SNX7	8.04365e-80	0.304329	0.468	0.138	2.69768e-75	additional_cluster1	SNX7
SND1	9.70539e-80	0.301309	0.498	0.169	3.25499e-75	additional_cluster1	SND1
FAM120A	1.07464e-79	0.336531	0.679	0.378	3.60413e-75	additional_cluster1	FAM120A
XPO1	1.34302e-79	0.320638	0.625	0.285	4.50423e-75	additional_cluster1	XPO1
ZBTB8OS	2.35042e-79	0.274015	0.602	0.266	7.88284e-75	additional_cluster1	ZBTB8OS
EXOSC9	2.42976e-79	0.306852	0.485	0.155	8.14894e-75	additional_cluster1	EXOSC9
SSU72	2.78074e-79	0.400257	0.762	0.558	9.32605e-75	additional_cluster1	SSU72
SUGCT	2.89348e-79	0.3874	0.383	0.067	9.70417e-75	additional_cluster1	SUGCT
SLC38A1	3.2944e-79	0.376839	0.695	0.411	1.10488e-74	additional_cluster1	SLC38A1
ANAPC15	4.98663e-79	0.345221	0.6	0.275	1.67242e-74	additional_cluster1	ANAPC15
ALG3	5.1442e-79	0.2826	0.514	0.181	1.72526e-74	additional_cluster1	ALG3
CD59	5.26355e-79	0.443259	0.843	0.613	1.76529e-74	additional_cluster1	CD59
ARL2BP	5.37985e-79	0.333332	0.573	0.235	1.80429e-74	additional_cluster1	ARL2BP
NDUFA4	5.80636e-79	0.312552	0.908	0.88	1.94734e-74	additional_cluster1	NDUFA4
PSAT1	6.00595e-79	0.464875	0.688	0.418	2.01427e-74	additional_cluster1	PSAT1
HIKESHI	6.15301e-79	0.378688	0.674	0.379	2.0636e-74	additional_cluster1	HIKESHI
CLNS1A	6.81483e-79	0.387207	0.723	0.493	2.28556e-74	additional_cluster1	CLNS1A
ARPC4	7.03064e-79	0.366274	0.7	0.422	2.35794e-74	additional_cluster1	ARPC4
COPB1	8.69298e-79	0.385962	0.702	0.41	2.91545e-74	additional_cluster1	COPB1
CRELD2	9.88441e-79	0.369353	0.492	0.172	3.31503e-74	additional_cluster1	CRELD2
SNCA	9.89595e-79	0.365552	0.643	0.324	3.31891e-74	additional_cluster1	SNCA
NCAPD2	1.9813e-78	0.264742	0.407	0.088	6.64487e-74	additional_cluster1	NCAPD2
NSDHL	2.02546e-78	0.275105	0.438	0.112	6.79297e-74	additional_cluster1	NSDHL
ANXA11	3.2509e-78	0.393594	0.741	0.482	1.09029e-73	additional_cluster1	ANXA11
CDK6	4.15336e-78	0.344464	0.676	0.359	1.39295e-73	additional_cluster1	CDK6
NAPRT	5.14467e-78	0.307552	0.536	0.198	1.72542e-73	additional_cluster1	NAPRT
LINC01503	6.17543e-78	0.252935	0.397	0.078	2.07111e-73	additional_cluster1	LINC01503
GTPBP4	6.95843e-78	0.388064	0.68	0.379	2.33372e-73	additional_cluster1	GTPBP4
SPRYD7	7.00269e-78	0.289321	0.514	0.179	2.34856e-73	additional_cluster1	SPRYD7
POP4	7.0669e-78	0.286225	0.494	0.165	2.3701e-73	additional_cluster1	POP4
GPX8	8.98754e-78	0.28028	0.447	0.121	3.01424e-73	additional_cluster1	GPX8
C19orf70	1.03279e-77	0.381994	0.776	0.585	3.46378e-73	additional_cluster1	C19orf70
SFRP1	1.11599e-77	0.364701	0.554	0.218	3.74281e-73	additional_cluster1	SFRP1
JPT2	1.25614e-77	0.268624	0.497	0.172	4.21285e-73	additional_cluster1	JPT2
HDHD5	1.40088e-77	0.256837	0.446	0.121	4.69827e-73	additional_cluster1	HDHD5
TSFM	1.79109e-77	0.27207	0.504	0.173	6.00695e-73	additional_cluster1	TSFM
FERMT1	2.50852e-77	0.38995	0.557	0.23	8.41308e-73	additional_cluster1	FERMT1
SMIM37	3.04782e-77	0.371558	0.675	0.379	1.02218e-72	additional_cluster1	SMIM37
UQCC3	3.66955e-77	0.349943	0.655	0.331	1.23069e-72	additional_cluster1	UQCC3
NABP2	4.75398e-77	0.275032	0.469	0.141	1.59439e-72	additional_cluster1	NABP2
IMP4	5.68733e-77	0.368328	0.663	0.378	1.90742e-72	additional_cluster1	IMP4
COX20	7.06922e-77	0.408828	0.724	0.471	2.37087e-72	additional_cluster1	COX20
MRPS18C	1.48447e-76	0.382565	0.717	0.482	4.97861e-72	additional_cluster1	MRPS18C
TIGAR	1.72592e-76	0.303856	0.464	0.144	5.78839e-72	additional_cluster1	TIGAR
PDIA3	2.43122e-76	0.437949	0.827	0.676	8.15382e-72	additional_cluster1	PDIA3
DGUOK	2.74337e-76	0.39279	0.753	0.511	9.20072e-72	additional_cluster1	DGUOK
TCTEX1D2	2.81996e-76	0.321748	0.52	0.188	9.45757e-72	additional_cluster1	TCTEX1D2
ERGIC2	2.86954e-76	0.372141	0.688	0.414	9.62387e-72	additional_cluster1	ERGIC2
SLC25A24	2.98876e-76	0.293094	0.487	0.158	1.00237e-71	additional_cluster1	SLC25A24
TSR3	3.7072e-76	0.306454	0.607	0.297	1.24332e-71	additional_cluster1	TSR3
MTIF2	4.08752e-76	0.264213	0.481	0.157	1.37087e-71	additional_cluster1	MTIF2
STIP1	5.39949e-76	0.364552	0.652	0.36	1.81088e-71	additional_cluster1	STIP1
CCM2	5.56219e-76	0.294649	0.559	0.22	1.86545e-71	additional_cluster1	CCM2
COPE	6.63978e-76	0.388268	0.795	0.643	2.22685e-71	additional_cluster1	COPE
SNX3	7.21603e-76	0.38601	0.827	0.704	2.42011e-71	additional_cluster1	SNX3
EMC4	1.26273e-75	0.3872	0.708	0.447	4.23496e-71	additional_cluster1	EMC4
SLC4A7	1.4757e-75	0.315626	0.572	0.249	4.94922e-71	additional_cluster1	SLC4A7
DTD1	1.8583e-75	0.356761	0.616	0.311	6.23236e-71	additional_cluster1	DTD1
GPAA1	2.51852e-75	0.291226	0.589	0.26	8.44662e-71	additional_cluster1	GPAA1
MALL	2.51939e-75	0.375144	0.695	0.383	8.44955e-71	additional_cluster1	MALL
TMEM14A	2.7324e-75	0.29652	0.592	0.267	9.16391e-71	additional_cluster1	TMEM14A
IDH1	3.04271e-75	0.269331	0.455	0.131	1.02046e-70	additional_cluster1	IDH1
AP3D1	4.04961e-75	0.263959	0.504	0.176	1.35816e-70	additional_cluster1	AP3D1
SMIM12	6.24835e-75	0.273074	0.494	0.169	2.09557e-70	additional_cluster1	SMIM12
PSMC5	8.51101e-75	0.392779	0.782	0.599	2.85442e-70	additional_cluster1	PSMC5
SLC39A4	8.87243e-75	0.307205	0.518	0.195	2.97563e-70	additional_cluster1	SLC39A4
SMYD2	8.87696e-75	0.257264	0.461	0.143	2.97716e-70	additional_cluster1	SMYD2
PSMD12	9.24931e-75	0.365535	0.723	0.476	3.10203e-70	additional_cluster1	PSMD12
MRPS14	1.39613e-74	0.272137	0.511	0.184	4.68235e-70	additional_cluster1	MRPS14
SRGAP1	1.65352e-74	0.274464	0.426	0.106	5.54557e-70	additional_cluster1	SRGAP1
ITGB6	1.66533e-74	0.356995	0.445	0.13	5.58519e-70	additional_cluster1	ITGB6
WARS	2.17737e-74	0.277349	0.438	0.118	7.30247e-70	additional_cluster1	WARS
PSMC6	2.18847e-74	0.394071	0.754	0.538	7.33968e-70	additional_cluster1	PSMC6
UBA2	2.81771e-74	0.37017	0.666	0.383	9.45005e-70	additional_cluster1	UBA2
NCS1	3.98894e-74	0.266018	0.539	0.212	1.33781e-69	additional_cluster1	NCS1
ATG5	4.17756e-74	0.281112	0.486	0.163	1.40107e-69	additional_cluster1	ATG5
TMEM256	6.26951e-74	0.388237	0.721	0.456	2.10267e-69	additional_cluster1	TMEM256
ZNF593	6.61148e-74	0.390341	0.735	0.505	2.21736e-69	additional_cluster1	ZNF593
AK4	7.82062e-74	0.269803	0.516	0.186	2.62288e-69	additional_cluster1	AK4
NOC2L	9.4337e-74	0.32811	0.606	0.29	3.16387e-69	additional_cluster1	NOC2L
CINP	1.03724e-73	0.25688	0.517	0.188	3.47869e-69	additional_cluster1	CINP
SEPHS1	1.52686e-73	0.259651	0.502	0.179	5.1208e-69	additional_cluster1	SEPHS1
MRPS5	1.83953e-73	0.309749	0.587	0.264	6.16942e-69	additional_cluster1	MRPS5
CTTN	2.05729e-73	0.393992	0.708	0.448	6.89973e-69	additional_cluster1	CTTN
TXNL1	2.55852e-73	0.383618	0.759	0.579	8.58076e-69	additional_cluster1	TXNL1
CAPRIN1	2.58169e-73	0.343411	0.649	0.341	8.65846e-69	additional_cluster1	CAPRIN1
BRIX1	2.76516e-73	0.389047	0.676	0.399	9.27381e-69	additional_cluster1	BRIX1
MRPL21	2.92346e-73	0.370874	0.687	0.421	9.8047e-69	additional_cluster1	MRPL21
NUDT22	3.04274e-73	0.285345	0.507	0.181	1.02047e-68	additional_cluster1	NUDT22
DYNC1H1	3.07178e-73	0.352747	0.683	0.385	1.03021e-68	additional_cluster1	DYNC1H1
PUF60	8.43379e-73	0.366123	0.716	0.464	2.82853e-68	additional_cluster1	PUF60
AMIGO2	9.74326e-73	0.269321	0.399	0.091	3.2677e-68	additional_cluster1	AMIGO2
SMTN	9.80738e-73	0.287935	0.451	0.138	3.2892e-68	additional_cluster1	SMTN
SLC52A2	1.2299e-72	0.268433	0.466	0.156	4.12483e-68	additional_cluster1	SLC52A2
MANCR	1.25069e-72	0.28086	0.291	0.014	4.19458e-68	additional_cluster1	MANCR
AMZ2	1.4794e-72	0.298149	0.516	0.197	4.96161e-68	additional_cluster1	AMZ2
COPRS	1.59636e-72	0.301935	0.576	0.257	5.35387e-68	additional_cluster1	COPRS
HAT1	1.7801e-72	0.363816	0.657	0.373	5.97011e-68	additional_cluster1	HAT1
ME2	1.87405e-72	0.272127	0.454	0.14	6.2852e-68	additional_cluster1	ME2
RALY	2.11131e-72	0.359996	0.655	0.363	7.08091e-68	additional_cluster1	RALY
LSM1	2.47879e-72	0.331015	0.606	0.299	8.31335e-68	additional_cluster1	LSM1
MTX1	2.55616e-72	0.305523	0.568	0.25	8.57285e-68	additional_cluster1	MTX1
SYNCRIP	2.76984e-72	0.398948	0.761	0.565	9.2895e-68	additional_cluster1	SYNCRIP
BCAR3	2.9159e-72	0.288606	0.457	0.139	9.77934e-68	additional_cluster1	BCAR3
AKR7A2	3.12686e-72	0.319677	0.58	0.263	1.04869e-67	additional_cluster1	AKR7A2
ATP5MG	4.32314e-72	0.285995	0.915	0.896	1.4499e-67	additional_cluster1	ATP5MG
GRK6	4.5962e-72	0.256425	0.445	0.133	1.54147e-67	additional_cluster1	GRK6
RANGAP1	4.62312e-72	0.275968	0.491	0.173	1.5505e-67	additional_cluster1	RANGAP1
PLEC	4.65831e-72	0.343626	0.7	0.403	1.5623e-67	additional_cluster1	PLEC
SAR1B	4.74903e-72	0.293302	0.587	0.264	1.59273e-67	additional_cluster1	SAR1B
SH3BP1	5.5067e-72	0.285856	0.505	0.189	1.84684e-67	additional_cluster1	SH3BP1
MCM4	6.09536e-72	0.274903	0.451	0.138	2.04426e-67	additional_cluster1	MCM4
ASCC3	6.17847e-72	0.30578	0.557	0.233	2.07213e-67	additional_cluster1	ASCC3
HAUS1	6.61383e-72	0.260864	0.448	0.131	2.21815e-67	additional_cluster1	HAUS1
PSMD11	6.81106e-72	0.379617	0.722	0.47	2.28429e-67	additional_cluster1	PSMD11
MED31	2.69433e-71	0.299515	0.604	0.288	9.03623e-67	additional_cluster1	MED31
JOSD2	3.0699e-71	0.304884	0.532	0.214	1.02958e-66	additional_cluster1	JOSD2
SMARCA5	3.18645e-71	0.335773	0.662	0.361	1.06867e-66	additional_cluster1	SMARCA5
NIPA2	3.28648e-71	0.27545	0.505	0.188	1.10222e-66	additional_cluster1	NIPA2
CFAP298	4.06752e-71	0.358993	0.651	0.357	1.36416e-66	additional_cluster1	CFAP298
TMEM70	5.5704e-71	0.312305	0.561	0.246	1.8682e-66	additional_cluster1	TMEM70
COX7A2L	5.7178e-71	0.374055	0.837	0.742	1.91764e-66	additional_cluster1	COX7A2L
CTNNBIP1	6.86122e-71	0.361023	0.64	0.341	2.30112e-66	additional_cluster1	CTNNBIP1
NANS	8.96229e-71	0.331606	0.578	0.273	3.00577e-66	additional_cluster1	NANS
COPS9	9.65718e-71	0.367049	0.805	0.722	3.23882e-66	additional_cluster1	COPS9
HDAC1	1.03813e-70	0.281933	0.551	0.233	3.48169e-66	additional_cluster1	HDAC1
ANTXR2	1.17165e-70	0.27732	0.293	0.02	3.92948e-66	additional_cluster1	ANTXR2
MGAT4B	1.40524e-70	0.263454	0.518	0.198	4.71288e-66	additional_cluster1	MGAT4B
UBE2F	2.09595e-70	0.277303	0.514	0.207	7.02941e-66	additional_cluster1	UBE2F
SAA1	2.26686e-70	0.371853	0.081	0.269	7.6026e-66	additional_cluster1	SAA1
TMEM126B	3.66449e-70	0.305537	0.576	0.256	1.229e-65	additional_cluster1	TMEM126B
SSSCA1	3.93429e-70	0.375465	0.696	0.434	1.31948e-65	additional_cluster1	SSSCA1
PYCARD	7.79761e-70	0.381045	0.698	0.41	2.61516e-65	additional_cluster1	PYCARD
TRIAP1	9.79797e-70	0.304983	0.513	0.206	3.28604e-65	additional_cluster1	TRIAP1
UQCRC1	1.18762e-69	0.380351	0.757	0.55	3.98304e-65	additional_cluster1	UQCRC1
ACOT9	1.44382e-69	0.291696	0.528	0.21	4.84229e-65	additional_cluster1	ACOT9
TIMMDC1	1.59928e-69	0.34096	0.634	0.329	5.36365e-65	additional_cluster1	TIMMDC1
ADAM9	3.0104e-69	0.328623	0.555	0.257	1.00963e-64	additional_cluster1	ADAM9
TSPAN5	3.63776e-69	0.339774	0.578	0.268	1.22003e-64	additional_cluster1	TSPAN5
RPE	4.11157e-69	0.259231	0.468	0.155	1.37894e-64	additional_cluster1	RPE
TAF10	4.31467e-69	0.354004	0.681	0.417	1.44705e-64	additional_cluster1	TAF10
SSR1	4.64648e-69	0.338015	0.661	0.37	1.55834e-64	additional_cluster1	SSR1
NDUFA11	4.81627e-69	0.320024	0.834	0.75	1.61528e-64	additional_cluster1	NDUFA11
LAMTOR2	9.97804e-69	0.353415	0.652	0.369	3.34644e-64	additional_cluster1	LAMTOR2
ARMC1	1.27111e-68	0.263438	0.506	0.194	4.26306e-64	additional_cluster1	ARMC1
LLPH	1.35626e-68	0.335068	0.624	0.327	4.54863e-64	additional_cluster1	LLPH
SMIM15	1.61249e-68	0.326157	0.646	0.359	5.40797e-64	additional_cluster1	SMIM15
MYOF	1.86158e-68	0.353722	0.652	0.361	6.24337e-64	additional_cluster1	MYOF
PLGRKT	1.86905e-68	0.313524	0.575	0.266	6.2684e-64	additional_cluster1	PLGRKT
RAB34	2.1326e-68	0.363709	0.684	0.404	7.15231e-64	additional_cluster1	RAB34
MLX	2.22316e-68	0.264876	0.532	0.218	7.45604e-64	additional_cluster1	MLX
ARHGAP18	2.26314e-68	0.274305	0.472	0.163	7.59011e-64	additional_cluster1	ARHGAP18
CNIH1	2.31321e-68	0.362517	0.683	0.439	7.75806e-64	additional_cluster1	CNIH1
HAX1	2.83365e-68	0.354009	0.698	0.442	9.50351e-64	additional_cluster1	HAX1
RAD51C	3.15089e-68	0.27486	0.47	0.165	1.05674e-63	additional_cluster1	RAD51C
CTSZ	3.29355e-68	0.344439	0.608	0.309	1.10459e-63	additional_cluster1	CTSZ
MRPL40	3.87177e-68	0.355896	0.686	0.432	1.29851e-63	additional_cluster1	MRPL40
HNRNPK	5.17777e-68	0.288815	0.898	0.854	1.73652e-63	additional_cluster1	HNRNPK
BCAP29	5.34535e-68	0.306062	0.58	0.273	1.79272e-63	additional_cluster1	BCAP29
DCAF13	9.55755e-68	0.33987	0.639	0.349	3.20541e-63	additional_cluster1	DCAF13
GALNT1	1.45836e-67	0.303642	0.591	0.282	4.89105e-63	additional_cluster1	GALNT1
NAA50	1.47207e-67	0.357277	0.7	0.436	4.93702e-63	additional_cluster1	NAA50
PLEKHJ1	1.49283e-67	0.279887	0.546	0.231	5.00666e-63	additional_cluster1	PLEKHJ1
CHPF	2.14087e-67	0.277406	0.53	0.217	7.18005e-63	additional_cluster1	CHPF
RWDD4	2.53856e-67	0.309035	0.582	0.281	8.51383e-63	additional_cluster1	RWDD4
GJB5	3.59424e-67	0.271172	0.504	0.196	1.20544e-62	additional_cluster1	GJB5
PLIN3	5.35031e-67	0.358694	0.665	0.38	1.79439e-62	additional_cluster1	PLIN3
MRPL27	5.37927e-67	0.343282	0.688	0.422	1.8041e-62	additional_cluster1	MRPL27
PRPF40A	5.44753e-67	0.372788	0.767	0.574	1.82699e-62	additional_cluster1	PRPF40A
TMEM147	5.65043e-67	0.343834	0.691	0.436	1.89504e-62	additional_cluster1	TMEM147
PPA2	6.79876e-67	0.350289	0.65	0.365	2.28017e-62	additional_cluster1	PPA2
BRMS1	7.02435e-67	0.271007	0.537	0.228	2.35583e-62	additional_cluster1	BRMS1
TRIP6	7.2758e-67	0.361998	0.694	0.442	2.44016e-62	additional_cluster1	TRIP6
MAZ	8.10919e-67	0.28769	0.604	0.314	2.71966e-62	additional_cluster1	MAZ
DDX1	1.02769e-66	0.334014	0.66	0.377	3.44666e-62	additional_cluster1	DDX1
C1orf122	1.15504e-66	0.34694	0.653	0.382	3.87379e-62	additional_cluster1	C1orf122
XRN2	1.57079e-66	0.348168	0.705	0.44	5.2681e-62	additional_cluster1	XRN2
MAPKAP1	2.13363e-66	0.263207	0.499	0.191	7.15577e-62	additional_cluster1	MAPKAP1
MTPN	2.49235e-66	0.370204	0.738	0.512	8.35883e-62	additional_cluster1	MTPN
SNRPB2	2.85344e-66	0.368454	0.736	0.526	9.56987e-62	additional_cluster1	SNRPB2
ATG3	3.25005e-66	0.303857	0.607	0.312	1.09e-61	additional_cluster1	ATG3
C19orf48	4.54824e-66	0.302906	0.537	0.231	1.52539e-61	additional_cluster1	C19orf48
FBXO22	4.95849e-66	0.290215	0.588	0.28	1.66298e-61	additional_cluster1	FBXO22
C1orf43	6.66283e-66	0.35939	0.713	0.487	2.23458e-61	additional_cluster1	C1orf43
EIF4A1	1.02478e-65	0.351777	0.87	0.76	3.43691e-61	additional_cluster1	EIF4A1
CCNI	1.04709e-65	0.353551	0.915	0.829	3.51173e-61	additional_cluster1	CCNI
C19orf24	1.21287e-65	0.29679	0.6	0.3	4.06772e-61	additional_cluster1	C19orf24
RTCB	1.5633e-65	0.317682	0.601	0.31	5.24299e-61	additional_cluster1	RTCB
LYRM4	1.57792e-65	0.284077	0.531	0.231	5.29204e-61	additional_cluster1	LYRM4
RBBP7	1.62144e-65	0.352295	0.687	0.421	5.438e-61	additional_cluster1	RBBP7
NIT2	1.97719e-65	0.327466	0.615	0.324	6.63111e-61	additional_cluster1	NIT2
SRP19	3.58791e-65	0.341966	0.689	0.427	1.20331e-60	additional_cluster1	SRP19
NAXE	1.0341e-64	0.32253	0.65	0.37	3.46815e-60	additional_cluster1	NAXE
TUBGCP2	1.35654e-64	0.27542	0.53	0.225	4.54957e-60	additional_cluster1	TUBGCP2
G3BP1	1.69647e-64	0.308074	0.759	0.543	5.68963e-60	additional_cluster1	G3BP1
SNRPD2	1.95492e-64	0.295084	0.855	0.836	6.5564e-60	additional_cluster1	SNRPD2
NR2F2	1.97857e-64	0.370445	0.682	0.419	6.63574e-60	additional_cluster1	NR2F2
ZNF706	2.02367e-64	0.34449	0.814	0.672	6.78698e-60	additional_cluster1	ZNF706
MAP4	2.66387e-64	0.343636	0.672	0.386	8.93409e-60	additional_cluster1	MAP4
CMC1	3.04195e-64	0.299148	0.6	0.298	1.02021e-59	additional_cluster1	CMC1
COX5B	3.05971e-64	0.287008	0.878	0.856	1.02617e-59	additional_cluster1	COX5B
SEC13	3.24759e-64	0.293982	0.572	0.272	1.08918e-59	additional_cluster1	SEC13
UBE2S	3.52446e-64	0.441997	0.813	0.642	1.18203e-59	additional_cluster1	UBE2S
PSME2	8.7356e-64	0.358271	0.765	0.539	2.92975e-59	additional_cluster1	PSME2
STAMBP	9.23718e-64	0.273571	0.533	0.226	3.09796e-59	additional_cluster1	STAMBP
GALNT3	1.16161e-63	0.329459	0.655	0.36	3.89582e-59	additional_cluster1	GALNT3
PDCL3	1.23113e-63	0.28204	0.527	0.237	4.12895e-59	additional_cluster1	PDCL3
GLRX2	1.64682e-63	0.269207	0.534	0.238	5.52311e-59	additional_cluster1	GLRX2
LAMA3	2.08739e-63	0.413091	0.718	0.442	7.00068e-59	additional_cluster1	LAMA3
MCUR1	2.20082e-63	0.275855	0.558	0.256	7.38109e-59	additional_cluster1	MCUR1
GPATCH4	2.47478e-63	0.323106	0.59	0.297	8.29992e-59	additional_cluster1	GPATCH4
AHSA1	2.62006e-63	0.352674	0.704	0.452	8.78715e-59	additional_cluster1	AHSA1
TMX1	2.96176e-63	0.308856	0.605	0.317	9.93315e-59	additional_cluster1	TMX1
JAGN1	3.0645e-63	0.276995	0.518	0.228	1.02777e-58	additional_cluster1	JAGN1
SLC25A1	3.26138e-63	0.268936	0.557	0.256	1.0938e-58	additional_cluster1	SLC25A1
ACTG1	3.3318e-63	0.314326	0.99	0.98	1.11742e-58	additional_cluster1	ACTG1
CTGF	4.25734e-63	0.355698	0.37	0.09	1.42783e-58	additional_cluster1	CTGF
COPS5	4.47499e-63	0.307662	0.601	0.311	1.50082e-58	additional_cluster1	COPS5
MAP2K1	4.4845e-63	0.272476	0.491	0.197	1.50401e-58	additional_cluster1	MAP2K1
GART	7.80722e-63	0.303232	0.58	0.289	2.61838e-58	additional_cluster1	GART
BCCIP	1.14172e-62	0.308949	0.619	0.335	3.82911e-58	additional_cluster1	BCCIP
BMS1	1.14569e-62	0.268308	0.536	0.236	3.84241e-58	additional_cluster1	BMS1
EPN1	1.60174e-62	0.272598	0.59	0.298	5.37191e-58	additional_cluster1	EPN1
KDELR1	1.85709e-62	0.355905	0.749	0.555	6.22832e-58	additional_cluster1	KDELR1
AGTRAP	1.98409e-62	0.296233	0.577	0.276	6.65423e-58	additional_cluster1	AGTRAP
CISD2	2.00939e-62	0.317245	0.633	0.367	6.7391e-58	additional_cluster1	CISD2
FDX1	2.32664e-62	0.339108	0.674	0.422	7.80309e-58	additional_cluster1	FDX1
SF3A3	2.50607e-62	0.283158	0.59	0.296	8.40486e-58	additional_cluster1	SF3A3
IPO5	2.62101e-62	0.293985	0.581	0.287	8.79035e-58	additional_cluster1	IPO5
COMMD4	3.40971e-62	0.296271	0.595	0.309	1.14355e-57	additional_cluster1	COMMD4
ZNF511	4.04163e-62	0.263106	0.554	0.262	1.35548e-57	additional_cluster1	ZNF511
ENY2	4.24042e-62	0.326441	0.802	0.668	1.42215e-57	additional_cluster1	ENY2
PSMC2	4.62346e-62	0.300491	0.594	0.31	1.55061e-57	additional_cluster1	PSMC2
COA1	4.92198e-62	0.270442	0.565	0.267	1.65073e-57	additional_cluster1	COA1
YARS2	6.98049e-62	0.268584	0.478	0.19	2.34112e-57	additional_cluster1	YARS2
MESD	8.1005e-62	0.323465	0.673	0.41	2.71674e-57	additional_cluster1	MESD
UFD1	8.59289e-62	0.333998	0.687	0.427	2.88188e-57	additional_cluster1	UFD1
U2SURP	9.23451e-62	0.346677	0.737	0.517	3.09707e-57	additional_cluster1	U2SURP
MRPS22	9.58713e-62	0.275843	0.551	0.261	3.21533e-57	additional_cluster1	MRPS22
MFF	1.03545e-61	0.333893	0.673	0.421	3.47269e-57	additional_cluster1	MFF
AATF	1.11067e-61	0.284436	0.529	0.235	3.72495e-57	additional_cluster1	AATF
RBBP8	1.24256e-61	0.312335	0.615	0.336	4.1673e-57	additional_cluster1	RBBP8
LAMC2	1.51481e-61	0.345363	0.797	0.485	5.08037e-57	additional_cluster1	LAMC2
IER3	1.57965e-61	0.304893	0.91	0.75	5.29782e-57	additional_cluster1	IER3
SDHC	1.76833e-61	0.321554	0.676	0.413	5.93062e-57	additional_cluster1	SDHC
MAPK13	2.23936e-61	0.251778	0.435	0.149	7.51036e-57	additional_cluster1	MAPK13
EIF4E	2.2827e-61	0.345633	0.744	0.536	7.65573e-57	additional_cluster1	EIF4E
CDC37	2.80282e-61	0.332825	0.734	0.524	9.40008e-57	additional_cluster1	CDC37
RSU1	3.88266e-61	0.262004	0.497	0.21	1.30217e-56	additional_cluster1	RSU1
TTC1	4.29796e-61	0.269743	0.562	0.268	1.44145e-56	additional_cluster1	TTC1
SELENOT	4.63493e-61	0.330359	0.703	0.46	1.55446e-56	additional_cluster1	SELENOT
PALLD	5.7723e-61	0.272081	0.661	0.349	1.93591e-56	additional_cluster1	PALLD
AK2	7.20016e-61	0.335774	0.648	0.397	2.41479e-56	additional_cluster1	AK2
P3H2	8.46924e-61	0.320649	0.604	0.311	2.84041e-56	additional_cluster1	P3H2
ANP32E	9.36296e-61	0.332924	0.654	0.392	3.14015e-56	additional_cluster1	ANP32E
HNRNPA1	1.24708e-60	0.290097	0.945	0.914	4.18246e-56	additional_cluster1	HNRNPA1
DNAJA2	1.81863e-60	0.328839	0.689	0.435	6.0993e-56	additional_cluster1	DNAJA2
KARS	2.40247e-60	0.296504	0.602	0.311	8.05742e-56	additional_cluster1	KARS
DERA	2.41537e-60	0.305539	0.577	0.288	8.10068e-56	additional_cluster1	DERA
MRPL39	2.87058e-60	0.256729	0.495	0.201	9.62734e-56	additional_cluster1	MRPL39
HSPA9	4.74267e-60	0.339822	0.751	0.577	1.5906e-55	additional_cluster1	HSPA9
TSR1	4.82438e-60	0.284994	0.55	0.266	1.618e-55	additional_cluster1	TSR1
TSEN34	5.00681e-60	0.34118	0.654	0.392	1.67918e-55	additional_cluster1	TSEN34
ARF3	5.25224e-60	0.286849	0.592	0.3	1.7615e-55	additional_cluster1	ARF3
RPL7L1	5.48363e-60	0.358231	0.687	0.446	1.8391e-55	additional_cluster1	RPL7L1
AIMP1	1.52047e-59	0.351265	0.725	0.529	5.09934e-55	additional_cluster1	AIMP1
NDUFB9	1.52239e-59	0.321259	0.778	0.608	5.10579e-55	additional_cluster1	NDUFB9
CIAO1	1.76083e-59	0.2536	0.501	0.215	5.90547e-55	additional_cluster1	CIAO1
KHDRBS1	1.90991e-59	0.35302	0.781	0.609	6.40546e-55	additional_cluster1	KHDRBS1
SPCS2	3.22078e-59	0.346099	0.797	0.718	1.08018e-54	additional_cluster1	SPCS2
RBM17	3.38813e-59	0.324337	0.706	0.477	1.13631e-54	additional_cluster1	RBM17
COPS3	3.53294e-59	0.310871	0.633	0.368	1.18488e-54	additional_cluster1	COPS3
SYPL1	3.73374e-59	0.34641	0.805	0.724	1.25222e-54	additional_cluster1	SYPL1
CKAP2	4.2662e-59	0.251736	0.379	0.111	1.4308e-54	additional_cluster1	CKAP2
SEM1	4.29424e-59	0.280187	0.877	0.821	1.4402e-54	additional_cluster1	SEM1
EIF5B	4.6953e-59	0.319227	0.79	0.647	1.57471e-54	additional_cluster1	EIF5B
UAP1	4.85791e-59	0.324372	0.67	0.392	1.62925e-54	additional_cluster1	UAP1
PDZD11	5.31725e-59	0.261377	0.471	0.186	1.7833e-54	additional_cluster1	PDZD11
GTF2E2	7.40983e-59	0.263016	0.548	0.255	2.48511e-54	additional_cluster1	GTF2E2
LMAN2	7.92839e-59	0.357238	0.731	0.519	2.65902e-54	additional_cluster1	LMAN2
TMOD3	8.33219e-59	0.341604	0.699	0.446	2.79445e-54	additional_cluster1	TMOD3
RNPEP	8.42667e-59	0.265969	0.558	0.263	2.82614e-54	additional_cluster1	RNPEP
ACBD6	1.15676e-58	0.27293	0.54	0.253	3.87955e-54	additional_cluster1	ACBD6
LTV1	1.71638e-58	0.257409	0.474	0.191	5.75639e-54	additional_cluster1	LTV1
HMGB2	1.81296e-58	0.468892	0.687	0.488	6.0803e-54	additional_cluster1	HMGB2
PGD	1.82931e-58	0.260803	0.55	0.26	6.13514e-54	additional_cluster1	PGD
TRAPPC3	3.42004e-58	0.30339	0.674	0.421	1.14701e-53	additional_cluster1	TRAPPC3
NSMCE1	4.1781e-58	0.258729	0.5	0.217	1.40125e-53	additional_cluster1	NSMCE1
HARS	4.38637e-58	0.270419	0.537	0.248	1.4711e-53	additional_cluster1	HARS
SERPINB6	4.7277e-58	0.301727	0.523	0.244	1.58557e-53	additional_cluster1	SERPINB6
TIPRL	4.75775e-58	0.300783	0.639	0.367	1.59565e-53	additional_cluster1	TIPRL
CHCHD5	5.78295e-58	0.307381	0.652	0.385	1.93949e-53	additional_cluster1	CHCHD5
UBE2J2	7.69829e-58	0.257417	0.509	0.226	2.58185e-53	additional_cluster1	UBE2J2
AKR1B1	1.01959e-57	0.284342	0.591	0.308	3.41949e-53	additional_cluster1	AKR1B1
ITGAE	1.22607e-57	0.271846	0.589	0.308	4.112e-53	additional_cluster1	ITGAE
ACSL3	1.24918e-57	0.298993	0.655	0.392	4.1895e-53	additional_cluster1	ACSL3
LAMTOR5	1.27724e-57	0.339948	0.811	0.673	4.28361e-53	additional_cluster1	LAMTOR5
ECHS1	1.9758e-57	0.321957	0.694	0.451	6.62644e-53	additional_cluster1	ECHS1
NDUFV3	1.97806e-57	0.324602	0.667	0.407	6.63403e-53	additional_cluster1	NDUFV3
RAB38	2.32644e-57	0.307102	0.571	0.3	7.80241e-53	additional_cluster1	RAB38
PTPN11	2.99434e-57	0.253694	0.552	0.266	1.00424e-52	additional_cluster1	PTPN11
RBCK1	3.26097e-57	0.349034	0.648	0.408	1.09366e-52	additional_cluster1	RBCK1
GNA15	3.54039e-57	0.270103	0.503	0.215	1.18738e-52	additional_cluster1	GNA15
TPRKB	3.66976e-57	0.304659	0.673	0.441	1.23076e-52	additional_cluster1	TPRKB
DDX18	3.91464e-57	0.333724	0.755	0.605	1.31289e-52	additional_cluster1	DDX18
NDUFA9	4.24614e-57	0.311505	0.604	0.331	1.42407e-52	additional_cluster1	NDUFA9
RNF126	4.89603e-57	0.3075	0.625	0.36	1.64203e-52	additional_cluster1	RNF126
MRPL9	5.40405e-57	0.267725	0.549	0.267	1.81241e-52	additional_cluster1	MRPL9
PFDN6	7.9739e-57	0.287321	0.624	0.354	2.67429e-52	additional_cluster1	PFDN6
SRSF3	1.85085e-56	0.284962	0.879	0.837	6.20739e-52	additional_cluster1	SRSF3
RAD23B	2.59679e-56	0.293562	0.667	0.419	8.70913e-52	additional_cluster1	RAD23B
PRKAR2A	3.1544e-56	0.252014	0.555	0.265	1.05792e-51	additional_cluster1	PRKAR2A
CCND2	4.07279e-56	0.366317	0.565	0.288	1.36593e-51	additional_cluster1	CCND2
PSMG2	6.38069e-56	0.323068	0.697	0.472	2.13996e-51	additional_cluster1	PSMG2
EFNB1	1.17176e-55	0.267109	0.51	0.229	3.92983e-51	additional_cluster1	EFNB1
GALNT2	1.22315e-55	0.251009	0.501	0.219	4.10221e-51	additional_cluster1	GALNT2
TCEA1	1.60429e-55	0.323805	0.772	0.631	5.38046e-51	additional_cluster1	TCEA1
APOBEC3C	1.79429e-55	0.279669	0.519	0.24	6.0177e-51	additional_cluster1	APOBEC3C
TFG	2.05477e-55	0.318328	0.718	0.497	6.89127e-51	additional_cluster1	TFG
C12orf45	2.54759e-55	0.274527	0.569	0.302	8.54411e-51	additional_cluster1	C12orf45
RER1	3.73438e-55	0.311663	0.786	0.636	1.25244e-50	additional_cluster1	RER1
SF3B2	4.17735e-55	0.312062	0.717	0.497	1.401e-50	additional_cluster1	SF3B2
TRAM1	7.38929e-55	0.294829	0.606	0.343	2.47822e-50	additional_cluster1	TRAM1
POP5	1.07908e-54	0.251981	0.548	0.274	3.61901e-50	additional_cluster1	POP5
SMARCC1	1.18032e-54	0.254523	0.572	0.297	3.95856e-50	additional_cluster1	SMARCC1
HCFC1R1	1.29948e-54	0.328336	0.603	0.34	4.35818e-50	additional_cluster1	HCFC1R1
POLR2I	1.39854e-54	0.312977	0.764	0.608	4.69042e-50	additional_cluster1	POLR2I
EIF2S3	1.58057e-54	0.333364	0.738	0.559	5.30092e-50	additional_cluster1	EIF2S3
RPS27L	1.77272e-54	0.338026	0.833	0.733	5.94536e-50	additional_cluster1	RPS27L
NIP7	2.28012e-54	0.302016	0.602	0.334	7.64706e-50	additional_cluster1	NIP7
BRD7	2.339e-54	0.309353	0.668	0.424	7.84454e-50	additional_cluster1	BRD7
SMARCA4	2.82725e-54	0.263403	0.55	0.272	9.48204e-50	additional_cluster1	SMARCA4
THRAP3	2.89256e-54	0.349938	0.715	0.506	9.70108e-50	additional_cluster1	THRAP3
CBR1	4.08157e-54	0.307886	0.792	0.626	1.36888e-49	additional_cluster1	CBR1
ILK	4.23356e-54	0.26174	0.529	0.253	1.41985e-49	additional_cluster1	ILK
HDDC2	5.01935e-54	0.317245	0.722	0.503	1.68339e-49	additional_cluster1	HDDC2
LRRC42	5.06059e-54	0.253795	0.514	0.234	1.69722e-49	additional_cluster1	LRRC42
PWP1	7.18587e-54	0.28678	0.597	0.328	2.41e-49	additional_cluster1	PWP1
DNAJC7	1.43977e-53	0.300495	0.687	0.45	4.82871e-49	additional_cluster1	DNAJC7
CCNA1	1.59259e-53	0.334911	0.252	0.028	5.34123e-49	additional_cluster1	CCNA1
HACD3	1.63681e-53	0.291719	0.595	0.329	5.48954e-49	additional_cluster1	HACD3
RPN1	2.2468e-53	0.275535	0.585	0.317	7.53532e-49	additional_cluster1	RPN1
USP1	3.23405e-53	0.257616	0.531	0.261	1.08464e-48	additional_cluster1	USP1
FYB1	3.45259e-53	0.264979	0.357	0.102	1.15793e-48	additional_cluster1	FYB1
VMA21	4.7261e-53	0.257777	0.583	0.318	1.58504e-48	additional_cluster1	VMA21
ILF3	6.56625e-53	0.303806	0.709	0.492	2.20219e-48	additional_cluster1	ILF3
BAD	1.10962e-52	0.280079	0.643	0.387	3.72144e-48	additional_cluster1	BAD
NDUFS7	1.40751e-52	0.314127	0.709	0.484	4.7205e-48	additional_cluster1	NDUFS7
FAT1	1.44392e-52	0.252425	0.62	0.335	4.84263e-48	additional_cluster1	FAT1
ZDHHC3	5.81318e-52	0.280265	0.612	0.349	1.94963e-47	additional_cluster1	ZDHHC3
SDC1	1.87293e-51	0.309934	0.814	0.653	6.28144e-47	additional_cluster1	SDC1
UGCG	2.14328e-51	0.250908	0.45	0.188	7.18814e-47	additional_cluster1	UGCG
PPP2R1A	5.49562e-51	0.258283	0.629	0.367	1.84312e-46	additional_cluster1	PPP2R1A
GRPEL1	6.67502e-51	0.303939	0.666	0.424	2.23867e-46	additional_cluster1	GRPEL1
SURF4	8.44829e-51	0.255492	0.625	0.374	2.83339e-46	additional_cluster1	SURF4
UQCR11	9.17115e-51	0.25875	0.844	0.793	3.07582e-46	additional_cluster1	UQCR11
CLDN7	1.06958e-50	0.289592	0.457	0.196	3.58715e-46	additional_cluster1	CLDN7
ARMC10	1.28014e-50	0.26978	0.582	0.327	4.29334e-46	additional_cluster1	ARMC10
MYO10	1.57138e-50	0.267525	0.52	0.249	5.27011e-46	additional_cluster1	MYO10
CBX5	2.00435e-50	0.266687	0.65	0.39	6.72218e-46	additional_cluster1	CBX5
CNN2	2.12627e-50	0.285047	0.657	0.404	7.13109e-46	additional_cluster1	CNN2
POLR2J	2.43433e-50	0.312961	0.727	0.521	8.16425e-46	additional_cluster1	POLR2J
ATP6V1D	6.14012e-50	0.287747	0.599	0.345	2.05927e-45	additional_cluster1	ATP6V1D
RAP1B	6.43543e-50	0.319685	0.782	0.592	2.15832e-45	additional_cluster1	RAP1B
PSMF1	9.16659e-50	0.254241	0.591	0.339	3.07429e-45	additional_cluster1	PSMF1
AUP1	1.16673e-49	0.270676	0.621	0.373	3.91297e-45	additional_cluster1	AUP1
SLC25A6	1.42204e-49	0.306103	0.891	0.805	4.76925e-45	additional_cluster1	SLC25A6
ARL4C	3.96033e-49	0.307233	0.724	0.504	1.32821e-44	additional_cluster1	ARL4C
GPI	4.34962e-49	0.266821	0.636	0.379	1.45877e-44	additional_cluster1	GPI
NQO1	4.75773e-49	0.294098	0.804	0.637	1.59565e-44	additional_cluster1	NQO1
NDUFB5	8.03826e-49	0.292221	0.709	0.508	2.69587e-44	additional_cluster1	NDUFB5
REEP5	8.66536e-49	0.304224	0.774	0.621	2.90619e-44	additional_cluster1	REEP5
NDUFAF2	8.67289e-49	0.286283	0.675	0.446	2.90871e-44	additional_cluster1	NDUFAF2
APLP2	9.44404e-49	0.314659	0.819	0.674	3.16734e-44	additional_cluster1	APLP2
PRPF31	9.48906e-49	0.262307	0.61	0.352	3.18244e-44	additional_cluster1	PRPF31
ARF1	1.72012e-48	0.290291	0.804	0.688	5.76893e-44	additional_cluster1	ARF1
SF3B5	2.20602e-48	0.304969	0.785	0.664	7.39856e-44	additional_cluster1	SF3B5
TBCB	2.37003e-48	0.293205	0.645	0.399	7.94859e-44	additional_cluster1	TBCB
TYW3	5.92764e-48	0.25998	0.578	0.319	1.98801e-43	additional_cluster1	TYW3
GRB2	6.44128e-48	0.250847	0.554	0.29	2.16028e-43	additional_cluster1	GRB2
BLOC1S1	7.20284e-48	0.304902	0.706	0.493	2.41569e-43	additional_cluster1	BLOC1S1
ATP5PO	1.90714e-47	0.285104	0.829	0.737	6.39616e-43	additional_cluster1	ATP5PO
UQCRC2	2.14716e-47	0.309991	0.721	0.535	7.20116e-43	additional_cluster1	UQCRC2
COPS6	2.35706e-47	0.307575	0.726	0.534	7.90511e-43	additional_cluster1	COPS6
DSG2	3.19837e-47	0.25733	0.631	0.374	1.07267e-42	additional_cluster1	DSG2
RABGGTB	3.92768e-47	0.275849	0.674	0.451	1.31726e-42	additional_cluster1	RABGGTB
HNRNPC	4.26727e-47	0.263449	0.875	0.831	1.43116e-42	additional_cluster1	HNRNPC
TMEM160	5.64651e-47	0.294596	0.7	0.489	1.89373e-42	additional_cluster1	TMEM160
[truncated: 74 more rows]
