# Supplementary material for: A single cell atlas of human cornea that defines its development, limbal progenitor cells and their interactions with the immune cells
Source: Ocul Surf. 2021 Jul;21:279–98. doi: 10.1016/j.jtos.2021.03.010 (PMC8343164; doi:10.1016/j.jtos.2021.03.010)
Supplement: Multimedia component 8 [file mmc8.xlsx]

## Sheet: markers
	p_val	avg_logFC	pct.1	pct.2	p_val_adj	cluster	gene	predicted cell type
KRT13	0	1.84648	0.981	0.45	0	0	KRT13	Conjunctival Basal Epithelium
PLAUR	0	1.36052	0.829	0.399	0	0	PLAUR	Conjunctival Basal Epithelium
HES1	0	1.32126	0.891	0.54	0	0	HES1	Conjunctival Basal Epithelium
CSRP2	0	1.30886	0.969	0.618	0	0	CSRP2	Conjunctival Basal Epithelium
CLDN4	0	1.27785	0.987	0.561	0	0	CLDN4	Conjunctival Basal Epithelium
ATF3	0	1.25871	0.947	0.406	0	0	ATF3	Conjunctival Basal Epithelium
PMAIP1	0	1.18113	0.937	0.5	0	0	PMAIP1	Conjunctival Basal Epithelium
APOBEC3A	0	1.17722	0.904	0.348	0	0	APOBEC3A	Conjunctival Basal Epithelium
S100A8	0	1.15754	0.806	0.443	0	0	S100A8	Conjunctival Basal Epithelium
NRARP	0	1.15153	0.863	0.273	0	0	NRARP	Conjunctival Basal Epithelium
FABP5	0	1.14676	0.992	0.891	0	0	FABP5	Conjunctival Basal Epithelium
IGFBP3	0	1.13613	0.787	0.178	0	0	IGFBP3	Conjunctival Basal Epithelium
KRT19	0	1.09829	0.98	0.738	0	0	KRT19	Conjunctival Basal Epithelium
PPP1R15A	0	1.09003	0.967	0.569	0	0	PPP1R15A	Conjunctival Basal Epithelium
SLPI	0	1.07926	0.979	0.499	0	0	SLPI	Conjunctival Basal Epithelium
NUPR1	0	1.07447	0.939	0.427	0	0	NUPR1	Conjunctival Basal Epithelium
CLEC2B	0	1.06415	0.928	0.423	0	0	CLEC2B	Conjunctival Basal Epithelium
S100A9	0	1.06147	0.874	0.559	0	0	S100A9	Conjunctival Basal Epithelium
BTG1	0	1.0614	0.981	0.699	0	0	BTG1	Conjunctival Basal Epithelium
DUSP5	0	1.04265	0.854	0.414	0	0	DUSP5	Conjunctival Basal Epithelium
IL1RN	0	1.03385	0.863	0.39	0	0	IL1RN	Conjunctival Basal Epithelium
CXCL17	0	1.03244	0.885	0.23	0	0	CXCL17	Conjunctival Basal Epithelium
NFKBIA	0	1.02668	0.963	0.586	0	0	NFKBIA	Conjunctival Basal Epithelium
BTG2	0	1.01608	0.926	0.433	0	0	BTG2	Conjunctival Basal Epithelium
TACSTD2	0	0.992609	0.994	0.776	0	0	TACSTD2	Conjunctival Basal Epithelium
C11orf96	0	0.974373	0.78	0.321	0	0	C11orf96	Conjunctival Basal Epithelium
GPNMB	0	0.972735	0.9	0.277	0	0	GPNMB	Conjunctival Basal Epithelium
ELF3	0	0.960845	0.98	0.459	0	0	ELF3	Conjunctival Basal Epithelium
ZFP36	0	0.954998	0.973	0.618	0	0	ZFP36	Conjunctival Basal Epithelium
BAG1	0	0.937632	0.973	0.628	0	0	BAG1	Conjunctival Basal Epithelium
LMO4	0	0.930626	0.935	0.526	0	0	LMO4	Conjunctival Basal Epithelium
RND3	0	0.923755	0.963	0.636	0	0	RND3	Conjunctival Basal Epithelium
KLF5	0	0.904807	0.961	0.518	0	0	KLF5	Conjunctival Basal Epithelium
ANXA1	0	0.894605	0.989	0.935	0	0	ANXA1	Conjunctival Basal Epithelium
SAT1	0	0.890613	0.995	0.895	0	0	SAT1	Conjunctival Basal Epithelium
HSPB1	0	0.88706	0.996	0.837	0	0	HSPB1	Conjunctival Basal Epithelium
RHOV	0	0.866295	0.86	0.312	0	0	RHOV	Conjunctival Basal Epithelium
PNRC1	0	0.851091	0.942	0.538	0	0	PNRC1	Conjunctival Basal Epithelium
CP	0	0.849161	0.741	0.107	0	0	CP	Conjunctival Basal Epithelium
AQP5	0	0.841646	0.802	0.177	0	0	AQP5	Conjunctival Basal Epithelium
ZNF750	0	0.83516	0.882	0.303	0	0	ZNF750	Conjunctival Basal Epithelium
BHLHE40	0	0.83371	0.955	0.567	0	0	BHLHE40	Conjunctival Basal Epithelium
SYT8	0	0.824074	0.951	0.502	0	0	SYT8	Conjunctival Basal Epithelium
SQSTM1	0	0.822131	0.959	0.651	0	0	SQSTM1	Conjunctival Basal Epithelium
OVOL1	0	0.818128	0.802	0.266	0	0	OVOL1	Conjunctival Basal Epithelium
PLAU	0	0.806084	0.851	0.532	0	0	PLAU	Conjunctival Basal Epithelium
LSP1	0	0.80547	0.839	0.215	0	0	LSP1	Conjunctival Basal Epithelium
DENND2C	0	0.804097	0.917	0.389	0	0	DENND2C	Conjunctival Basal Epithelium
DEFB1	0	0.800395	0.771	0.264	0	0	DEFB1	Conjunctival Basal Epithelium
CDKN2B	0	0.78584	0.803	0.279	0	0	CDKN2B	Conjunctival Basal Epithelium
ITPKC	0	0.784839	0.802	0.31	0	0	ITPKC	Conjunctival Basal Epithelium
C9orf16	0	0.780446	0.966	0.659	0	0	C9orf16	Conjunctival Basal Epithelium
ZFP36L1	0	0.776364	0.98	0.795	0	0	ZFP36L1	Conjunctival Basal Epithelium
B2M	0	0.757869	0.997	0.934	0	0	B2M	Conjunctival Basal Epithelium
CD55	0	0.755344	0.933	0.519	0	0	CD55	Conjunctival Basal Epithelium
PHLDA2	0	0.750984	0.954	0.744	0	0	PHLDA2	Conjunctival Basal Epithelium
TRIM29	0	0.749957	0.971	0.552	0	0	TRIM29	Conjunctival Basal Epithelium
CLDN1	0	0.746443	0.942	0.56	0	0	CLDN1	Conjunctival Basal Epithelium
NFKBIZ	0	0.741079	0.836	0.392	0	0	NFKBIZ	Conjunctival Basal Epithelium
DSG3	0	0.730614	0.764	0.363	0	0	DSG3	Conjunctival Basal Epithelium
MAFF	0	0.715231	0.89	0.43	0	0	MAFF	Conjunctival Basal Epithelium
PERP	0	0.710189	0.995	0.853	0	0	PERP	Conjunctival Basal Epithelium
DUSP1	0	0.694063	0.969	0.598	0	0	DUSP1	Conjunctival Basal Epithelium
MIR200CHG	0	0.693477	0.827	0.296	0	0	MIR200CHG	Conjunctival Basal Epithelium
ITM2B	0	0.693357	0.987	0.906	0	0	ITM2B	Conjunctival Basal Epithelium
S100A11	0	0.690021	0.997	0.956	0	0	S100A11	Conjunctival Basal Epithelium
ETS2	0	0.688658	0.88	0.431	0	0	ETS2	Conjunctival Basal Epithelium
JUND	0	0.687055	0.985	0.725	0	0	JUND	Conjunctival Basal Epithelium
RAP2B	0	0.685448	0.905	0.516	0	0	RAP2B	Conjunctival Basal Epithelium
CDC42EP4	0	0.684273	0.68	0.232	0	0	CDC42EP4	Conjunctival Basal Epithelium
MIR222HG	0	0.673355	0.77	0.368	0	0	MIR222HG	Conjunctival Basal Epithelium
NCOA7	0	0.655374	0.704	0.362	0	0	NCOA7	Conjunctival Basal Epithelium
TXNIP	0	0.649875	0.918	0.556	0	0	TXNIP	Conjunctival Basal Epithelium
SOX9	0	0.644517	0.669	0.319	0	0	SOX9	Conjunctival Basal Epithelium
CDKN1A	0	0.641309	0.932	0.561	0	0	CDKN1A	Conjunctival Basal Epithelium
TOB1	0	0.635073	0.897	0.527	0	0	TOB1	Conjunctival Basal Epithelium
UBC	0	0.634602	0.992	0.946	0	0	UBC	Conjunctival Basal Epithelium
JUNB	0	0.620041	0.953	0.746	0	0	JUNB	Conjunctival Basal Epithelium
CLCF1	0	0.610385	0.68	0.284	0	0	CLCF1	Conjunctival Basal Epithelium
KLF6	0	0.609869	0.918	0.612	0	0	KLF6	Conjunctival Basal Epithelium
SCGB2A1	0	0.604715	0.723	0.261	0	0	SCGB2A1	Conjunctival Basal Epithelium
AC025154.2	0	0.603346	0.605	0.074	0	0	AC025154.2	Conjunctival Basal Epithelium
CD9	0	0.590707	0.985	0.887	0	0	CD9	Conjunctival Basal Epithelium
PLAT	0	0.589271	0.68	0.305	0	0	PLAT	Conjunctival Basal Epithelium
KDM6B	0	0.5878	0.736	0.288	0	0	KDM6B	Conjunctival Basal Epithelium
FAM3B	0	0.583808	0.643	0.089	0	0	FAM3B	Conjunctival Basal Epithelium
SELENOW	0	0.581753	0.941	0.655	0	0	SELENOW	Conjunctival Basal Epithelium
PIM3	0	0.580396	0.836	0.465	0	0	PIM3	Conjunctival Basal Epithelium
GSTP1	0	0.579938	0.994	0.959	0	0	GSTP1	Conjunctival Basal Epithelium
RAB11FIP1	0	0.576921	0.684	0.318	0	0	RAB11FIP1	Conjunctival Basal Epithelium
BBC3	0	0.575511	0.508	0.115	0	0	BBC3	Conjunctival Basal Epithelium
EPHA2	0	0.566433	0.722	0.394	0	0	EPHA2	Conjunctival Basal Epithelium
KLF4	0	0.565918	0.93	0.582	0	0	KLF4	Conjunctival Basal Epithelium
AQP3	0	0.564902	0.984	0.647	0	0	AQP3	Conjunctival Basal Epithelium
PDCD4	0	0.564748	0.917	0.509	0	0	PDCD4	Conjunctival Basal Epithelium
IRF6	0	0.564506	0.866	0.465	0	0	IRF6	Conjunctival Basal Epithelium
HLA-B	0	0.563502	0.98	0.751	0	0	HLA-B	Conjunctival Basal Epithelium
SERPINB5	0	0.556165	0.914	0.625	0	0	SERPINB5	Conjunctival Basal Epithelium
TNFAIP8	0	0.555864	0.625	0.222	0	0	TNFAIP8	Conjunctival Basal Epithelium
EZR	0	0.55405	0.973	0.762	0	0	EZR	Conjunctival Basal Epithelium
ZC3H12A	0	0.552072	0.691	0.22	0	0	ZC3H12A	Conjunctival Basal Epithelium
CCNL1	0	0.548175	0.938	0.575	0	0	CCNL1	Conjunctival Basal Epithelium
MDK	0	0.543909	0.781	0.233	0	0	MDK	Conjunctival Basal Epithelium
DDIT3	0	0.54076	0.715	0.31	0	0	DDIT3	Conjunctival Basal Epithelium
MIDN	0	0.538484	0.843	0.477	0	0	MIDN	Conjunctival Basal Epithelium
ADM	0	0.535564	0.761	0.403	0	0	ADM	Conjunctival Basal Epithelium
FXYD3	0	0.535174	0.977	0.712	0	0	FXYD3	Conjunctival Basal Epithelium
RPLP1	0	0.531945	1	0.996	0	0	RPLP1	Conjunctival Basal Epithelium
KLK11	0	0.520954	0.734	0.227	0	0	KLK11	Conjunctival Basal Epithelium
LRRC8A	0	0.520521	0.738	0.369	0	0	LRRC8A	Conjunctival Basal Epithelium
BAALC	0	0.511585	0.491	0.042	0	0	BAALC	Conjunctival Basal Epithelium
HCAR3	0	0.508185	0.694	0.247	0	0	HCAR3	Conjunctival Basal Epithelium
GLUL	0	0.507076	0.962	0.662	0	0	GLUL	Conjunctival Basal Epithelium
JUN	0	0.506647	0.938	0.658	0	0	JUN	Conjunctival Basal Epithelium
RRAD	0	0.506475	0.35	0.106	0	0	RRAD	Conjunctival Basal Epithelium
MGST2	0	0.504816	0.896	0.536	0	0	MGST2	Conjunctival Basal Epithelium
TNNT3	0	0.495634	0.646	0.196	0	0	TNNT3	Conjunctival Basal Epithelium
NDRG1	0	0.495478	0.844	0.483	0	0	NDRG1	Conjunctival Basal Epithelium
NEAT1	0	0.495381	0.984	0.899	0	0	NEAT1	Conjunctival Basal Epithelium
RALGDS	0	0.489885	0.723	0.312	0	0	RALGDS	Conjunctival Basal Epithelium
TNFSF10	0	0.485122	0.806	0.384	0	0	TNFSF10	Conjunctival Basal Epithelium
MAP3K8	0	0.484347	0.685	0.281	0	0	MAP3K8	Conjunctival Basal Epithelium
MPZL2	0	0.482064	0.898	0.536	0	0	MPZL2	Conjunctival Basal Epithelium
A4GALT	0	0.474057	0.843	0.46	0	0	A4GALT	Conjunctival Basal Epithelium
CHMP1B	0	0.472782	0.839	0.502	0	0	CHMP1B	Conjunctival Basal Epithelium
TMPRSS11D	0	0.470997	0.734	0.332	0	0	TMPRSS11D	Conjunctival Basal Epithelium
PRDM1	0	0.470679	0.387	0.124	0	0	PRDM1	Conjunctival Basal Epithelium
EFNA1	0	0.468893	0.694	0.31	0	0	EFNA1	Conjunctival Basal Epithelium
CLINT1	0	0.468491	0.876	0.516	0	0	CLINT1	Conjunctival Basal Epithelium
NECTIN4	0	0.465513	0.812	0.324	0	0	NECTIN4	Conjunctival Basal Epithelium
TPT1	0	0.460958	0.999	0.996	0	0	TPT1	Conjunctival Basal Epithelium
ZBTB43	0	0.459559	0.723	0.34	0	0	ZBTB43	Conjunctival Basal Epithelium
RGS12	0	0.457988	0.766	0.378	0	0	RGS12	Conjunctival Basal Epithelium
HES4	0	0.45781	0.853	0.429	0	0	HES4	Conjunctival Basal Epithelium
VEGFA	0	0.455755	0.661	0.322	0	0	VEGFA	Conjunctival Basal Epithelium
WEE1	0	0.453284	0.803	0.445	0	0	WEE1	Conjunctival Basal Epithelium
TCEA3	0	0.450781	0.712	0.243	0	0	TCEA3	Conjunctival Basal Epithelium
REL	0	0.447141	0.78	0.388	0	0	REL	Conjunctival Basal Epithelium
B3GNT5	0	0.444866	0.692	0.322	0	0	B3GNT5	Conjunctival Basal Epithelium
LMO7	0	0.444191	0.77	0.411	0	0	LMO7	Conjunctival Basal Epithelium
CEL	0	0.44394	0.366	0.031	0	0	CEL	Conjunctival Basal Epithelium
PHLDA3	0	0.442738	0.889	0.579	0	0	PHLDA3	Conjunctival Basal Epithelium
ARL5B	0	0.442322	0.795	0.388	0	0	ARL5B	Conjunctival Basal Epithelium
KRT23	0	0.441533	0.351	0.071	0	0	KRT23	Conjunctival Basal Epithelium
WFDC2	0	0.440352	0.495	0.136	0	0	WFDC2	Conjunctival Basal Epithelium
CAPNS2	0	0.434596	0.715	0.343	0	0	CAPNS2	Conjunctival Basal Epithelium
TGIF1	0	0.43309	0.764	0.449	0	0	TGIF1	Conjunctival Basal Epithelium
SELENOK	0	0.433067	0.92	0.686	0	0	SELENOK	Conjunctival Basal Epithelium
MT-ND1	0	0.433003	0.996	0.983	0	0	MT-ND1	Conjunctival Basal Epithelium
TNNI2	0	0.429205	0.57	0.187	0	0	TNNI2	Conjunctival Basal Epithelium
CHCHD10	0	0.424932	0.699	0.308	0	0	CHCHD10	Conjunctival Basal Epithelium
HS3ST1	0	0.424558	0.594	0.276	0	0	HS3ST1	Conjunctival Basal Epithelium
TRIB1	0	0.424503	0.692	0.334	0	0	TRIB1	Conjunctival Basal Epithelium
FOSB	0	0.424094	0.962	0.572	0	0	FOSB	Conjunctival Basal Epithelium
NFE2L2	0	0.419174	0.909	0.638	0	0	NFE2L2	Conjunctival Basal Epithelium
FAM213A	0	0.418172	0.819	0.397	0	0	FAM213A	Conjunctival Basal Epithelium
TLE4	0	0.417701	0.708	0.326	0	0	TLE4	Conjunctival Basal Epithelium
TMPRSS4	0	0.414424	0.793	0.386	0	0	TMPRSS4	Conjunctival Basal Epithelium
TIPARP	0	0.414377	0.745	0.394	0	0	TIPARP	Conjunctival Basal Epithelium
MAOA	0	0.413444	0.669	0.226	0	0	MAOA	Conjunctival Basal Epithelium
YPEL5	0	0.40994	0.864	0.504	0	0	YPEL5	Conjunctival Basal Epithelium
TP53TG1	0	0.408832	0.848	0.476	0	0	TP53TG1	Conjunctival Basal Epithelium
EIF1	0	0.408721	0.995	0.973	0	0	EIF1	Conjunctival Basal Epithelium
IL36G	0	0.404206	0.356	0.115	0	0	IL36G	Conjunctival Basal Epithelium
SPINT1-AS1	0	0.403197	0.752	0.338	0	0	SPINT1-AS1	Conjunctival Basal Epithelium
NR4A1	0	0.402129	0.866	0.4	0	0	NR4A1	Conjunctival Basal Epithelium
RPS27	0	0.397972	0.998	0.993	0	0	RPS27	Conjunctival Basal Epithelium
NR1D1	0	0.395593	0.777	0.4	0	0	NR1D1	Conjunctival Basal Epithelium
ZNF217	0	0.394434	0.614	0.302	0	0	ZNF217	Conjunctival Basal Epithelium
MT-CO3	0	0.394116	0.999	0.991	0	0	MT-CO3	Conjunctival Basal Epithelium
DNAJB1	0	0.392675	0.958	0.653	0	0	DNAJB1	Conjunctival Basal Epithelium
MT-ND3	0	0.386402	0.998	0.987	0	0	MT-ND3	Conjunctival Basal Epithelium
PAX6	0	0.385673	0.943	0.575	0	0	PAX6	Conjunctival Basal Epithelium
ADRB2	0	0.385043	0.71	0.362	0	0	ADRB2	Conjunctival Basal Epithelium
CALML3	0	0.384522	0.694	0.35	0	0	CALML3	Conjunctival Basal Epithelium
TMEM238	0	0.384466	0.801	0.407	0	0	TMEM238	Conjunctival Basal Epithelium
RERG	0	0.383515	0.541	0.09	0	0	RERG	Conjunctival Basal Epithelium
PRRG4	0	0.38321	0.763	0.426	0	0	PRRG4	Conjunctival Basal Epithelium
FAM200B	0	0.382927	0.82	0.505	0	0	FAM200B	Conjunctival Basal Epithelium
STX11	0	0.382271	0.563	0.17	0	0	STX11	Conjunctival Basal Epithelium
VAV3	0	0.380912	0.638	0.252	0	0	VAV3	Conjunctival Basal Epithelium
GADD45B	0	0.38072	0.877	0.505	0	0	GADD45B	Conjunctival Basal Epithelium
RPS29	0	0.380597	0.992	0.977	0	0	RPS29	Conjunctival Basal Epithelium
CXADR	0	0.376573	0.841	0.43	0	0	CXADR	Conjunctival Basal Epithelium
LIPH	0	0.374448	0.608	0.24	0	0	LIPH	Conjunctival Basal Epithelium
EHF	0	0.373657	0.757	0.435	0	0	EHF	Conjunctival Basal Epithelium
IRF2BP2	0	0.372789	0.743	0.445	0	0	IRF2BP2	Conjunctival Basal Epithelium
RORA	0	0.371339	0.801	0.438	0	0	RORA	Conjunctival Basal Epithelium
RPL34	0	0.357848	0.997	0.99	0	0	RPL34	Conjunctival Basal Epithelium
CTSS	0	0.348979	0.67	0.215	0	0	CTSS	Conjunctival Basal Epithelium
H3F3B	0	0.348729	0.993	0.958	0	0	H3F3B	Conjunctival Basal Epithelium
CLDN7	0	0.336465	0.931	0.526	0	0	CLDN7	Conjunctival Basal Epithelium
TP53BP2	0	0.336049	0.543	0.245	0	0	TP53BP2	Conjunctival Basal Epithelium
SDCBP2	0	0.335164	0.614	0.253	0	0	SDCBP2	Conjunctival Basal Epithelium
EGOT	0	0.334866	0.313	0.066	0	0	EGOT	Conjunctival Basal Epithelium
GSTA4	0	0.332132	0.641	0.287	0	0	GSTA4	Conjunctival Basal Epithelium
FMO1	0	0.332095	0.366	0.049	0	0	FMO1	Conjunctival Basal Epithelium
ATP10B	0	0.323622	0.459	0.096	0	0	ATP10B	Conjunctival Basal Epithelium
THAP9-AS1	0	0.321899	0.647	0.326	0	0	THAP9-AS1	Conjunctival Basal Epithelium
HS3ST6	0	0.321424	0.568	0.223	0	0	HS3ST6	Conjunctival Basal Epithelium
F11R	0	0.320117	0.698	0.367	0	0	F11R	Conjunctival Basal Epithelium
SMIM19	0	0.319828	0.746	0.42	0	0	SMIM19	Conjunctival Basal Epithelium
OSR2	0	0.318748	0.505	0.142	0	0	OSR2	Conjunctival Basal Epithelium
NMRK1	0	0.318586	0.703	0.355	0	0	NMRK1	Conjunctival Basal Epithelium
ZNF385A	0	0.317612	0.676	0.338	0	0	ZNF385A	Conjunctival Basal Epithelium
NR4A2	0	0.3167	0.505	0.197	0	0	NR4A2	Conjunctival Basal Epithelium
METRNL	0	0.314134	0.644	0.293	0	0	METRNL	Conjunctival Basal Epithelium
BLNK	0	0.311588	0.491	0.162	0	0	BLNK	Conjunctival Basal Epithelium
OCLN	0	0.308049	0.542	0.213	0	0	OCLN	Conjunctival Basal Epithelium
GRHL3	0	0.307983	0.416	0.14	0	0	GRHL3	Conjunctival Basal Epithelium
MT-ND2	0	0.307499	0.991	0.967	0	0	MT-ND2	Conjunctival Basal Epithelium
MT-CYB	0	0.306592	0.997	0.986	0	0	MT-CYB	Conjunctival Basal Epithelium
C3orf52	0	0.305769	0.504	0.196	0	0	C3orf52	Conjunctival Basal Epithelium
RPL41	0	0.303176	0.999	0.993	0	0	RPL41	Conjunctival Basal Epithelium
APOBEC3B	0	0.297429	0.372	0.104	0	0	APOBEC3B	Conjunctival Basal Epithelium
HCAR2	0	0.297022	0.657	0.308	0	0	HCAR2	Conjunctival Basal Epithelium
SLC26A2	0	0.296966	0.643	0.304	0	0	SLC26A2	Conjunctival Basal Epithelium
CCDC57	0	0.296765	0.611	0.264	0	0	CCDC57	Conjunctival Basal Epithelium
HOPX	0	0.295429	0.961	0.427	0	0	HOPX	Conjunctival Basal Epithelium
H3F3A	0	0.291157	0.989	0.947	0	0	H3F3A	Conjunctival Basal Epithelium
PCP4L1	0	0.290568	0.418	0.113	0	0	PCP4L1	Conjunctival Basal Epithelium
TMEM30B	0	0.290284	0.488	0.203	0	0	TMEM30B	Conjunctival Basal Epithelium
LYPD3	0	0.289397	0.908	0.494	0	0	LYPD3	Conjunctival Basal Epithelium
ABLIM1	0	0.283994	0.666	0.334	0	0	ABLIM1	Conjunctival Basal Epithelium
NUDT8	0	0.277124	0.592	0.287	0	0	NUDT8	Conjunctival Basal Epithelium
CLU	0	0.275224	0.981	0.616	0	0	CLU	Conjunctival Basal Epithelium
FAM57A	0	0.273404	0.406	0.149	0	0	FAM57A	Conjunctival Basal Epithelium
TMC5	0	0.270307	0.387	0.088	0	0	TMC5	Conjunctival Basal Epithelium
ZSWIM6	0	0.270137	0.479	0.188	0	0	ZSWIM6	Conjunctival Basal Epithelium
DUSP10	0	0.269614	0.453	0.177	0	0	DUSP10	Conjunctival Basal Epithelium
RPL30	0	0.26913	0.994	0.989	0	0	RPL30	Conjunctival Basal Epithelium
BARX2	0	0.266226	0.425	0.1	0	0	BARX2	Conjunctival Basal Epithelium
FGFR3	0	0.264189	0.612	0.277	0	0	FGFR3	Conjunctival Basal Epithelium
MPP7	0	0.262132	0.508	0.193	0	0	MPP7	Conjunctival Basal Epithelium
MAFB	0	0.255969	0.652	0.273	0	0	MAFB	Conjunctival Basal Epithelium
WNT4	0	0.253057	0.506	0.2	0	0	WNT4	Conjunctival Basal Epithelium
TC2N	0	0.252228	0.504	0.162	0	0	TC2N	Conjunctival Basal Epithelium
EMP1	1.13662e-307	0.427898	0.96	0.751	3.81198e-303	0	EMP1	Conjunctival Basal Epithelium
SERPINB2	2.05297e-306	0.789514	0.483	0.204	6.88524e-302	0	SERPINB2	Conjunctival Basal Epithelium
TSTD1	7.22043e-306	0.27615	0.917	0.521	2.42159e-301	0	TSTD1	Conjunctival Basal Epithelium
CCDC12	9.78956e-306	0.33027	0.808	0.494	3.28322e-301	0	CCDC12	Conjunctival Basal Epithelium
HIST1H2AC	2.14278e-305	0.254833	0.354	0.118	7.18646e-301	0	HIST1H2AC	Conjunctival Basal Epithelium
DAPP1	4.46739e-301	0.351964	0.651	0.329	1.49827e-296	0	DAPP1	Conjunctival Basal Epithelium
ABI1	2.2792e-300	0.334546	0.753	0.45	7.64399e-296	0	ABI1	Conjunctival Basal Epithelium
COX7A1	2.33166e-298	0.329009	0.666	0.32	7.81991e-294	0	COX7A1	Conjunctival Basal Epithelium
HLA-E	1.96902e-297	0.277328	0.945	0.699	6.6037e-293	0	HLA-E	Conjunctival Basal Epithelium
HBEGF	1.31746e-296	0.529631	0.649	0.356	4.41849e-292	0	HBEGF	Conjunctival Basal Epithelium
POLR1D	1.26214e-292	0.34889	0.95	0.726	4.23296e-288	0	POLR1D	Conjunctival Basal Epithelium
B4GALT5	5.57259e-292	0.342753	0.707	0.376	1.86894e-287	0	B4GALT5	Conjunctival Basal Epithelium
NUAK2	7.46444e-292	0.319807	0.513	0.228	2.50343e-287	0	NUAK2	Conjunctival Basal Epithelium
TUBB2A	6.05272e-291	0.43542	0.762	0.48	2.02996e-286	0	TUBB2A	Conjunctival Basal Epithelium
SGK1	7.05221e-291	0.3152	0.757	0.428	2.36517e-286	0	SGK1	Conjunctival Basal Epithelium
SFN	5.87908e-290	0.574311	0.99	0.841	1.97172e-285	0	SFN	Conjunctival Basal Epithelium
CYBA	6.30335e-288	0.336886	0.915	0.646	2.11402e-283	0	CYBA	Conjunctival Basal Epithelium
JUP	5.84845e-285	0.31688	0.916	0.613	1.96145e-280	0	JUP	Conjunctival Basal Epithelium
FOSL1	3.83625e-284	0.473459	0.736	0.448	1.2866e-279	0	FOSL1	Conjunctival Basal Epithelium
NOL3	8.31468e-281	0.263611	0.535	0.254	2.78858e-276	0	NOL3	Conjunctival Basal Epithelium
IRF1	1.66346e-280	0.266988	0.598	0.286	5.57891e-276	0	IRF1	Conjunctival Basal Epithelium
BCAS2	6.98634e-280	0.358586	0.804	0.521	2.34308e-275	0	BCAS2	Conjunctival Basal Epithelium
TMSB4X	1.58301e-278	0.311158	0.999	0.98	5.3091e-274	0	TMSB4X	Conjunctival Basal Epithelium
INPP1	4.07276e-277	0.289454	0.58	0.29	1.36592e-272	0	INPP1	Conjunctival Basal Epithelium
AL161431.1	1.10338e-275	0.292718	0.438	0.188	3.70053e-271	0	AL161431.1	Conjunctival Basal Epithelium
RNF19B	2.05022e-275	0.287861	0.549	0.269	6.87604e-271	0	RNF19B	Conjunctival Basal Epithelium
ARL4A	2.11747e-274	0.324708	0.658	0.36	7.10155e-270	0	ARL4A	Conjunctival Basal Epithelium
MARCKS	4.29143e-274	0.438247	0.922	0.705	1.43926e-269	0	MARCKS	Conjunctival Basal Epithelium
DNAJA1	1.69291e-271	0.426429	0.92	0.733	5.67767e-267	0	DNAJA1	Conjunctival Basal Epithelium
TNFAIP3	5.25738e-269	0.323153	0.725	0.374	1.76322e-264	0	TNFAIP3	Conjunctival Basal Epithelium
CTNND1	2.85088e-268	0.313354	0.844	0.537	9.56127e-264	0	CTNND1	Conjunctival Basal Epithelium
VMP1	5.2843e-268	0.426541	0.918	0.685	1.77225e-263	0	VMP1	Conjunctival Basal Epithelium
CFLAR	1.13538e-266	0.387072	0.757	0.483	3.80784e-262	0	CFLAR	Conjunctival Basal Epithelium
UNC5B-AS1	1.48228e-266	0.340925	0.455	0.19	4.97125e-262	0	UNC5B-AS1	Conjunctival Basal Epithelium
HLA-A	2.01071e-265	0.28591	0.966	0.766	6.74351e-261	0	HLA-A	Conjunctival Basal Epithelium
HBP1	2.18088e-265	0.272545	0.704	0.384	7.31423e-261	0	HBP1	Conjunctival Basal Epithelium
BRD2	1.03519e-264	0.326227	0.808	0.526	3.47183e-260	0	BRD2	Conjunctival Basal Epithelium
DSC3	3.74123e-263	0.332454	0.804	0.485	1.25473e-258	0	DSC3	Conjunctival Basal Epithelium
GPRC5A	5.49672e-262	0.332498	0.769	0.437	1.84349e-257	0	GPRC5A	Conjunctival Basal Epithelium
CXCL2	2.34829e-261	0.841279	0.477	0.224	7.8757e-257	0	CXCL2	Conjunctival Basal Epithelium
RPS4X	4.33103e-260	0.255261	0.995	0.985	1.45254e-255	0	RPS4X	Conjunctival Basal Epithelium
SPAG9	1.34696e-258	0.354746	0.795	0.524	4.51745e-254	0	SPAG9	Conjunctival Basal Epithelium
NCK1	1.20665e-254	0.330888	0.609	0.343	4.04685e-250	0	NCK1	Conjunctival Basal Epithelium
TMEM134	1.76961e-253	0.253743	0.752	0.445	5.93491e-249	0	TMEM134	Conjunctival Basal Epithelium
KLF3	2.97542e-251	0.336751	0.742	0.456	9.97897e-247	0	KLF3	Conjunctival Basal Epithelium
PNKD	4.54505e-251	0.283062	0.837	0.54	1.52432e-246	0	PNKD	Conjunctival Basal Epithelium
ATP6V1G1	1.35001e-245	0.297471	0.957	0.774	4.52768e-241	0	ATP6V1G1	Conjunctival Basal Epithelium
FAM107B	1.73365e-245	0.288584	0.702	0.417	5.81431e-241	0	FAM107B	Conjunctival Basal Epithelium
DSP	2.21792e-245	0.335769	0.97	0.73	7.43848e-241	0	DSP	Conjunctival Basal Epithelium
PELI1	1.36295e-243	0.335575	0.52	0.259	4.57108e-239	0	PELI1	Conjunctival Basal Epithelium
ATP6V1F	1.61358e-243	0.299571	0.936	0.701	5.41164e-239	0	ATP6V1F	Conjunctival Basal Epithelium
CRYAB	3.38411e-243	0.311515	0.892	0.519	1.13496e-238	0	CRYAB	Conjunctival Basal Epithelium
PNRC2	1.03731e-240	0.28194	0.701	0.433	3.47891e-236	0	PNRC2	Conjunctival Basal Epithelium
SDCBP	2.21457e-239	0.31473	0.843	0.6	7.42721e-235	0	SDCBP	Conjunctival Basal Epithelium
DDX5	6.15889e-239	0.342848	0.974	0.857	2.06557e-234	0	DDX5	Conjunctival Basal Epithelium
TM4SF1	9.18635e-237	0.662366	0.824	0.616	3.08092e-232	0	TM4SF1	Conjunctival Basal Epithelium
PIM1	7.11458e-235	0.26759	0.651	0.347	2.38609e-230	0	PIM1	Conjunctival Basal Epithelium
MAST4	3.33374e-231	0.349052	0.68	0.415	1.11807e-226	0	MAST4	Conjunctival Basal Epithelium
RAC1	2.57603e-230	0.284917	0.97	0.859	8.63948e-226	0	RAC1	Conjunctival Basal Epithelium
PSMB8	6.74319e-230	0.251512	0.728	0.449	2.26153e-225	0	PSMB8	Conjunctival Basal Epithelium
TRAF4	2.24545e-228	0.294406	0.685	0.414	7.53078e-224	0	TRAF4	Conjunctival Basal Epithelium
KRT15	1.14824e-227	0.648925	0.858	0.562	3.85097e-223	0	KRT15	Conjunctival Basal Epithelium
HERPUD1	2.69052e-227	0.412391	0.834	0.575	9.02346e-223	0	HERPUD1	Conjunctival Basal Epithelium
RARRES1	3.12888e-227	0.305826	0.34	0.122	1.04936e-222	0	RARRES1	Conjunctival Basal Epithelium
MALAT1	1.33988e-224	0.355361	0.995	0.982	4.4937e-220	0	MALAT1	Conjunctival Basal Epithelium
HLA-C	5.9164e-220	0.25233	0.951	0.763	1.98424e-215	0	HLA-C	Conjunctival Basal Epithelium
CEBPB	8.53095e-220	0.294608	0.895	0.662	2.86111e-215	0	CEBPB	Conjunctival Basal Epithelium
PRDX5	1.65033e-219	0.260251	0.973	0.845	5.53489e-215	0	PRDX5	Conjunctival Basal Epithelium
ISG20	5.68983e-219	0.387143	0.532	0.281	1.90826e-214	0	ISG20	Conjunctival Basal Epithelium
MT1X	1.26431e-217	0.453443	0.981	0.841	4.24023e-213	0	MT1X	Conjunctival Basal Epithelium
C19orf33	9.40472e-217	0.292086	0.971	0.753	3.15416e-212	0	C19orf33	Conjunctival Basal Epithelium
TMCC3	1.32609e-215	0.330098	0.446	0.212	4.44746e-211	0	TMCC3	Conjunctival Basal Epithelium
CIRBP	1.00554e-213	0.312371	0.959	0.742	3.37239e-209	0	CIRBP	Conjunctival Basal Epithelium
AES	1.62433e-211	0.272478	0.924	0.702	5.44768e-207	0	AES	Conjunctival Basal Epithelium
SLC2A1	8.92621e-211	0.270304	0.876	0.608	2.99367e-206	0	SLC2A1	Conjunctival Basal Epithelium
MXD1	5.11815e-207	0.270839	0.535	0.278	1.71652e-202	0	MXD1	Conjunctival Basal Epithelium
ZFAND5	5.5941e-203	0.351457	0.809	0.579	1.87615e-198	0	ZFAND5	Conjunctival Basal Epithelium
CAST	2.09164e-202	0.288229	0.978	0.857	7.01494e-198	0	CAST	Conjunctival Basal Epithelium
CTSD	2.37588e-202	0.274191	0.92	0.663	7.96822e-198	0	CTSD	Conjunctival Basal Epithelium
SPRR2A	7.18591e-199	0.739266	0.305	0.122	2.41001e-194	0	SPRR2A	Conjunctival Basal Epithelium
SGMS2	2.15723e-195	0.281816	0.502	0.262	7.23492e-191	0	SGMS2	Conjunctival Basal Epithelium
DSE	1.66844e-193	0.257053	0.61	0.366	5.5956e-189	0	DSE	Conjunctival Basal Epithelium
KRT8	1.61622e-190	0.333532	0.616	0.371	5.42046e-186	0	KRT8	Conjunctival Basal Epithelium
DUSP23	3.53938e-188	0.278643	0.761	0.514	1.18704e-183	0	DUSP23	Conjunctival Basal Epithelium
AC020916.1	2.41021e-180	0.290559	0.613	0.364	8.08337e-176	0	AC020916.1	Conjunctival Basal Epithelium
UBE2H	1.11666e-177	0.297115	0.754	0.511	3.74505e-173	0	UBE2H	Conjunctival Basal Epithelium
ZFAS1	2.98938e-174	0.252332	0.96	0.821	1.00258e-169	0	ZFAS1	Conjunctival Basal Epithelium
KLF10	4.70833e-173	0.264147	0.616	0.379	1.57908e-168	0	KLF10	Conjunctival Basal Epithelium
FOS	5.59906e-171	0.275098	0.929	0.731	1.87781e-166	0	FOS	Conjunctival Basal Epithelium
PTP4A2	1.44198e-168	0.251248	0.858	0.647	4.83611e-164	0	PTP4A2	Conjunctival Basal Epithelium
BAZ1A	6.78467e-149	0.250938	0.706	0.491	2.27544e-144	0	BAZ1A	Conjunctival Basal Epithelium
DNAJB6	4.68031e-148	0.262712	0.882	0.696	1.56968e-143	0	DNAJB6	Conjunctival Basal Epithelium
CXCL8	9.37614e-138	0.49733	0.318	0.155	3.14457e-133	0	CXCL8	Conjunctival Basal Epithelium
CYSTM1	1.44676e-136	0.267414	0.751	0.544	4.85214e-132	0	CYSTM1	Conjunctival Basal Epithelium
MT1G	1.52003e-125	0.576694	0.384	0.21	5.09788e-121	0	MT1G	Conjunctival Basal Epithelium
TSPAN1	5.30567e-123	0.254614	0.708	0.476	1.77942e-118	0	TSPAN1	Conjunctival Basal Epithelium
DBI	2.56681e-119	0.340703	0.951	0.809	8.60857e-115	0	DBI	Conjunctival Basal Epithelium
DDIT4	2.63536e-111	0.296123	0.752	0.52	8.83846e-107	0	DDIT4	Conjunctival Basal Epithelium
IER2	6.91002e-111	0.300268	0.895	0.723	2.31748e-106	0	IER2	Conjunctival Basal Epithelium
TXN	2.62293e-103	0.364376	0.983	0.921	8.7968e-99	0	TXN	Conjunctival Basal Epithelium
ANKRD37	2.31586e-99	0.250217	0.378	0.221	7.76695e-95	0	ANKRD37	Conjunctival Basal Epithelium
GADD45A	7.16538e-82	0.279324	0.637	0.488	2.40312e-77	0	GADD45A	Conjunctival Basal Epithelium
CXCL1	0.00209788	0.295697	0.279	0.313	1	0	CXCL1	Conjunctival Basal Epithelium
AQP51	0	3.08267	0.94	0.179	0	6	AQP5	Conjunctival Superficial Epithelium
LCN2	0	2.74248	0.977	0.315	0	6	LCN2	Conjunctival Superficial Epithelium
S100A91	0	2.43093	0.986	0.557	0	6	S100A9	Conjunctival Superficial Epithelium
S100A81	0	2.33333	0.924	0.442	0	6	S100A8	Conjunctival Superficial Epithelium
PSCA	0	1.96853	0.771	0.157	0	6	PSCA	Conjunctival Superficial Epithelium
CXCL171	0	1.79284	0.923	0.239	0	6	CXCL17	Conjunctival Superficial Epithelium
KRT131	0	1.64867	0.99	0.458	0	6	KRT13	Conjunctival Superficial Epithelium
CEACAM7	0	1.64342	0.736	0.035	0	6	CEACAM7	Conjunctival Superficial Epithelium
LYPD2	0	1.59201	0.86	0.214	0	6	LYPD2	Conjunctival Superficial Epithelium
C3	0	1.47376	0.729	0.106	0	6	C3	Conjunctival Superficial Epithelium
KRT4	0	1.44494	0.865	0.157	0	6	KRT4	Conjunctival Superficial Epithelium
MUC1	0	1.43738	0.874	0.145	0	6	MUC1	Conjunctival Superficial Epithelium
S100P	0	1.39025	0.538	0.114	0	6	S100P	Conjunctival Superficial Epithelium
HOPX1	0	1.39003	0.978	0.435	0	6	HOPX	Conjunctival Superficial Epithelium
PIGR	0	1.38782	0.622	0.019	0	6	PIGR	Conjunctival Superficial Epithelium
SLPI1	0	1.3732	0.97	0.507	0	6	SLPI	Conjunctival Superficial Epithelium
SLC34A2	0	1.35428	0.824	0.06	0	6	SLC34A2	Conjunctival Superficial Epithelium
WFDC21	0	1.33233	0.647	0.133	0	6	WFDC2	Conjunctival Superficial Epithelium
CEACAM6	0	1.28293	0.759	0.088	0	6	CEACAM6	Conjunctival Superficial Epithelium
ELF31	0	1.24997	0.983	0.468	0	6	ELF3	Conjunctival Superficial Epithelium
CP1	0	1.23373	0.851	0.11	0	6	CP	Conjunctival Superficial Epithelium
LMO41	0	1.21943	0.935	0.533	0	6	LMO4	Conjunctival Superficial Epithelium
F3	0	1.17381	0.978	0.571	0	6	F3	Conjunctival Superficial Epithelium
BAG11	0	1.17364	0.964	0.634	0	6	BAG1	Conjunctival Superficial Epithelium
CEACAM5	0	1.17138	0.652	0.033	0	6	CEACAM5	Conjunctival Superficial Epithelium
GDF15	0	1.13452	0.478	0.089	0	6	GDF15	Conjunctival Superficial Epithelium
SPRR3	0	1.12457	0.516	0.046	0	6	SPRR3	Conjunctival Superficial Epithelium
RARRES11	0	1.11269	0.492	0.116	0	6	RARRES1	Conjunctival Superficial Epithelium
MSLN	0	1.10333	0.872	0.354	0	6	MSLN	Conjunctival Superficial Epithelium
MDK1	0	1.09017	0.848	0.238	0	6	MDK	Conjunctival Superficial Epithelium
FAM3D	0	1.06344	0.869	0.191	0	6	FAM3D	Conjunctival Superficial Epithelium
RARRES3	0	1.04994	0.863	0.327	0	6	RARRES3	Conjunctival Superficial Epithelium
A4GALT1	0	1.02481	0.922	0.462	0	6	A4GALT	Conjunctival Superficial Epithelium
IL1RN1	0	1.0102	0.843	0.4	0	6	IL1RN	Conjunctival Superficial Epithelium
VSIG2	0	1.00543	0.805	0.095	0	6	VSIG2	Conjunctival Superficial Epithelium
CTSD1	0	1.00294	0.965	0.665	0	6	CTSD	Conjunctival Superficial Epithelium
KRT191	0	0.988993	0.998	0.741	0	6	KRT19	Conjunctival Superficial Epithelium
FAM3B1	0	0.983356	0.73	0.093	0	6	FAM3B	Conjunctival Superficial Epithelium
TXNIP1	0	0.981667	0.898	0.564	0	6	TXNIP	Conjunctival Superficial Epithelium
C15orf48	0	0.977769	0.552	0.134	0	6	C15orf48	Conjunctival Superficial Epithelium
RAB11FIP11	0	0.976642	0.838	0.314	0	6	RAB11FIP1	Conjunctival Superficial Epithelium
CYBA1	0	0.957385	0.942	0.649	0	6	CYBA	Conjunctival Superficial Epithelium
SLC6A14	0	0.943941	0.689	0.062	0	6	SLC6A14	Conjunctival Superficial Epithelium
AC025154.21	0	0.935132	0.778	0.073	0	6	AC025154.2	Conjunctival Superficial Epithelium
LGALS3	0	0.933039	0.988	0.829	0	6	LGALS3	Conjunctival Superficial Epithelium
SYT81	0	0.919352	0.928	0.511	0	6	SYT8	Conjunctival Superficial Epithelium
IGFBP31	0	0.917809	0.678	0.195	0	6	IGFBP3	Conjunctival Superficial Epithelium
B2M1	0	0.913644	0.992	0.936	0	6	B2M	Conjunctival Superficial Epithelium
AGR2	0	0.906071	0.855	0.401	0	6	AGR2	Conjunctival Superficial Epithelium
CD551	0	0.895933	0.926	0.527	0	6	CD55	Conjunctival Superficial Epithelium
POLR2J3	0	0.895082	0.842	0.303	0	6	POLR2J3	Conjunctival Superficial Epithelium
KLK111	0	0.893493	0.838	0.229	0	6	KLK11	Conjunctival Superficial Epithelium
HES11	0	0.892912	0.879	0.546	0	6	HES1	Conjunctival Superficial Epithelium
RHOV1	0	0.850695	0.877	0.32	0	6	RHOV	Conjunctival Superficial Epithelium
MIR200CHG1	0	0.818907	0.813	0.306	0	6	MIR200CHG	Conjunctival Superficial Epithelium
KLF51	0	0.812212	0.939	0.527	0	6	KLF5	Conjunctival Superficial Epithelium
EFNA11	0	0.807296	0.743	0.314	0	6	EFNA1	Conjunctival Superficial Epithelium
ATP10B1	0	0.805383	0.734	0.085	0	6	ATP10B	Conjunctival Superficial Epithelium
CTSS1	0	0.77363	0.81	0.214	0	6	CTSS	Conjunctival Superficial Epithelium
MIDN1	0	0.750261	0.857	0.482	0	6	MIDN	Conjunctival Superficial Epithelium
IFI27	0	0.748867	0.703	0.331	0	6	IFI27	Conjunctival Superficial Epithelium
SOX91	0	0.738243	0.687	0.323	0	6	SOX9	Conjunctival Superficial Epithelium
NEAT11	0	0.724625	0.989	0.901	0	6	NEAT1	Conjunctival Superficial Epithelium
CDKN2B1	0	0.719944	0.78	0.29	0	6	CDKN2B	Conjunctival Superficial Epithelium
CLDN71	0	0.716769	0.96	0.531	0	6	CLDN7	Conjunctival Superficial Epithelium
SMIM22	0	0.704073	0.74	0.158	0	6	SMIM22	Conjunctival Superficial Epithelium
HLA-B1	0	0.701717	0.951	0.757	0	6	HLA-B	Conjunctival Superficial Epithelium
SLC12A2	0	0.699524	0.78	0.359	0	6	SLC12A2	Conjunctival Superficial Epithelium
HES41	0	0.691794	0.884	0.434	0	6	HES4	Conjunctival Superficial Epithelium
NDRG2	0	0.691563	0.783	0.211	0	6	NDRG2	Conjunctival Superficial Epithelium
ALDH1A1	0	0.690528	0.918	0.529	0	6	ALDH1A1	Conjunctival Superficial Epithelium
TNNI21	0	0.689186	0.536	0.195	0	6	TNNI2	Conjunctival Superficial Epithelium
SAT11	0	0.688071	0.995	0.897	0	6	SAT1	Conjunctival Superficial Epithelium
KRT7	0	0.681252	0.809	0.342	0	6	KRT7	Conjunctival Superficial Epithelium
TMC51	0	0.679839	0.628	0.078	0	6	TMC5	Conjunctival Superficial Epithelium
PDZK1IP1	0	0.679818	0.601	0.054	0	6	PDZK1IP1	Conjunctival Superficial Epithelium
ZFP36L11	0	0.669121	0.959	0.799	0	6	ZFP36L1	Conjunctival Superficial Epithelium
SQSTM11	0	0.667702	0.924	0.658	0	6	SQSTM1	Conjunctival Superficial Epithelium
ASAH1	0	0.664207	0.912	0.594	0	6	ASAH1	Conjunctival Superficial Epithelium
MALL	0	0.659163	0.888	0.57	0	6	MALL	Conjunctival Superficial Epithelium
CLINT11	0	0.654941	0.888	0.522	0	6	CLINT1	Conjunctival Superficial Epithelium
C9orf161	0	0.652058	0.948	0.665	0	6	C9orf16	Conjunctival Superficial Epithelium
CLDN3	0	0.646084	0.532	0.074	0	6	CLDN3	Conjunctival Superficial Epithelium
NFKBIZ1	0	0.645886	0.755	0.405	0	6	NFKBIZ	Conjunctival Superficial Epithelium
GRN	0	0.64478	0.892	0.593	0	6	GRN	Conjunctival Superficial Epithelium
OSR21	0	0.640214	0.704	0.136	0	6	OSR2	Conjunctival Superficial Epithelium
GLUL1	0	0.638247	0.947	0.668	0	6	GLUL	Conjunctival Superficial Epithelium
PRSS22	0	0.636901	0.7	0.178	0	6	PRSS22	Conjunctival Superficial Epithelium
PAX61	0	0.631552	0.951	0.58	0	6	PAX6	Conjunctival Superficial Epithelium
BCAS1	0	0.631375	0.708	0.138	0	6	BCAS1	Conjunctival Superficial Epithelium
FXYD31	0	0.630165	0.958	0.718	0	6	FXYD3	Conjunctival Superficial Epithelium
DEGS2	0	0.620792	0.601	0.081	0	6	DEGS2	Conjunctival Superficial Epithelium
PPDPF	0	0.615216	0.986	0.881	0	6	PPDPF	Conjunctival Superficial Epithelium
HSPB11	0	0.611713	0.997	0.84	0	6	HSPB1	Conjunctival Superficial Epithelium
B4GALT51	0	0.608879	0.828	0.374	0	6	B4GALT5	Conjunctival Superficial Epithelium
VAMP8	0	0.593132	0.927	0.646	0	6	VAMP8	Conjunctival Superficial Epithelium
ARRDC3	0	0.591355	0.772	0.313	0	6	ARRDC3	Conjunctival Superficial Epithelium
PIM31	0	0.58703	0.83	0.472	0	6	PIM3	Conjunctival Superficial Epithelium
SCNN1A	0	0.584891	0.784	0.29	0	6	SCNN1A	Conjunctival Superficial Epithelium
TC2N1	0	0.584835	0.694	0.156	0	6	TC2N	Conjunctival Superficial Epithelium
NMB	0	0.583199	0.561	0.167	0	6	NMB	Conjunctival Superficial Epithelium
HOMER2	0	0.57772	0.766	0.314	0	6	HOMER2	Conjunctival Superficial Epithelium
CTSB	0	0.57466	0.9	0.607	0	6	CTSB	Conjunctival Superficial Epithelium
TSPAN11	0	0.573556	0.8	0.474	0	6	TSPAN1	Conjunctival Superficial Epithelium
MT-ND11	0	0.566705	0.992	0.984	0	6	MT-ND1	Conjunctival Superficial Epithelium
ST3GAL4	0	0.565728	0.762	0.305	0	6	ST3GAL4	Conjunctival Superficial Epithelium
RAB25	0	0.556532	0.872	0.538	0	6	RAB25	Conjunctival Superficial Epithelium
DUOX2	0	0.556277	0.472	0.058	0	6	DUOX2	Conjunctival Superficial Epithelium
PLXNB2	0	0.554934	0.739	0.32	0	6	PLXNB2	Conjunctival Superficial Epithelium
PRDM11	0	0.554247	0.492	0.122	0	6	PRDM1	Conjunctival Superficial Epithelium
TRIM291	0	0.546499	0.946	0.561	0	6	TRIM29	Conjunctival Superficial Epithelium
CD82	0	0.54544	0.843	0.422	0	6	CD82	Conjunctival Superficial Epithelium
KRT81	0	0.544027	0.75	0.366	0	6	KRT8	Conjunctival Superficial Epithelium
TMPRSS41	0	0.543655	0.819	0.392	0	6	TMPRSS4	Conjunctival Superficial Epithelium
SELENBP1	0	0.543394	0.614	0.104	0	6	SELENBP1	Conjunctival Superficial Epithelium
AKR1A1	0	0.543384	0.865	0.538	0	6	AKR1A1	Conjunctival Superficial Epithelium
PDCD41	0	0.539596	0.886	0.518	0	6	PDCD4	Conjunctival Superficial Epithelium
SPINT1	0	0.539069	0.868	0.483	0	6	SPINT1	Conjunctival Superficial Epithelium
SGK11	0	0.535511	0.8	0.431	0	6	SGK1	Conjunctival Superficial Epithelium
CNFN	0	0.53005	0.585	0.129	0	6	CNFN	Conjunctival Superficial Epithelium
RHOBTB3	0	0.529534	0.706	0.241	0	6	RHOBTB3	Conjunctival Superficial Epithelium
H2AFJ	0	0.528349	0.892	0.597	0	6	H2AFJ	Conjunctival Superficial Epithelium
AES1	0	0.527641	0.932	0.706	0	6	AES	Conjunctival Superficial Epithelium
TMSB4X1	0	0.525544	0.999	0.981	0	6	TMSB4X	Conjunctival Superficial Epithelium
GCNT3	0	0.52042	0.511	0.052	0	6	GCNT3	Conjunctival Superficial Epithelium
TMEM2381	0	0.518058	0.766	0.416	0	6	TMEM238	Conjunctival Superficial Epithelium
MUC4	0	0.516849	0.432	0.03	0	6	MUC4	Conjunctival Superficial Epithelium
REEP6	0	0.516826	0.614	0.139	0	6	REEP6	Conjunctival Superficial Epithelium
SDCBP1	0	0.515606	0.856	0.604	0	6	SDCBP	Conjunctival Superficial Epithelium
TSPAN13	0	0.514755	0.765	0.353	0	6	TSPAN13	Conjunctival Superficial Epithelium
NCCRP1	0	0.507839	0.505	0.097	0	6	NCCRP1	Conjunctival Superficial Epithelium
CXADR1	0	0.507064	0.853	0.437	0	6	CXADR	Conjunctival Superficial Epithelium
SLC40A1	0	0.506597	0.467	0.041	0	6	SLC40A1	Conjunctival Superficial Epithelium
CCDC6	0	0.50568	0.746	0.35	0	6	CCDC6	Conjunctival Superficial Epithelium
BICDL2	0	0.504559	0.684	0.19	0	6	BICDL2	Conjunctival Superficial Epithelium
INSR	0	0.499454	0.581	0.151	0	6	INSR	Conjunctival Superficial Epithelium
SPINT1-AS11	0	0.495244	0.765	0.344	0	6	SPINT1-AS1	Conjunctival Superficial Epithelium
APOBEC3A1	0	0.490988	0.808	0.364	0	6	APOBEC3A	Conjunctival Superficial Epithelium
GCHFR	0	0.490917	0.715	0.306	0	6	GCHFR	Conjunctival Superficial Epithelium
TMEM59	0	0.490523	0.912	0.737	0	6	TMEM59	Conjunctival Superficial Epithelium
MAOA1	0	0.488963	0.682	0.233	0	6	MAOA	Conjunctival Superficial Epithelium
TSTD11	0	0.483462	0.877	0.53	0	6	TSTD1	Conjunctival Superficial Epithelium
SLC27A5	0	0.479954	0.547	0.226	0	6	SLC27A5	Conjunctival Superficial Epithelium
TNFSF101	0	0.478324	0.791	0.393	0	6	TNFSF10	Conjunctival Superficial Epithelium
FGGY	0	0.47563	0.672	0.251	0	6	FGGY	Conjunctival Superficial Epithelium
SDCBP21	0	0.47545	0.684	0.254	0	6	SDCBP2	Conjunctival Superficial Epithelium
CD46	0	0.474878	0.844	0.562	0	6	CD46	Conjunctival Superficial Epithelium
IRF11	0	0.472929	0.718	0.283	0	6	IRF1	Conjunctival Superficial Epithelium
S100A111	0	0.469619	0.996	0.957	0	6	S100A11	Conjunctival Superficial Epithelium
CLDN41	0	0.468473	0.963	0.569	0	6	CLDN4	Conjunctival Superficial Epithelium
BNIP3L	0	0.467683	0.84	0.537	0	6	BNIP3L	Conjunctival Superficial Epithelium
MUC15	0	0.465548	0.807	0.302	0	6	MUC15	Conjunctival Superficial Epithelium
HEBP2	0	0.46547	0.926	0.716	0	6	HEBP2	Conjunctival Superficial Epithelium
RBM47	0	0.46516	0.703	0.3	0	6	RBM47	Conjunctival Superficial Epithelium
GSTP11	0	0.4642	0.996	0.96	0	6	GSTP1	Conjunctival Superficial Epithelium
LSP11	0	0.460901	0.669	0.236	0	6	LSP1	Conjunctival Superficial Epithelium
TAPBP	0	0.460823	0.796	0.444	0	6	TAPBP	Conjunctival Superficial Epithelium
ABLIM11	0	0.459867	0.752	0.334	0	6	ABLIM1	Conjunctival Superficial Epithelium
ERBB2	0	0.457761	0.643	0.22	0	6	ERBB2	Conjunctival Superficial Epithelium
STK39	0	0.454361	0.634	0.188	0	6	STK39	Conjunctival Superficial Epithelium
PPM1K	0	0.451173	0.588	0.133	0	6	PPM1K	Conjunctival Superficial Epithelium
RERG1	0	0.448885	0.56	0.097	0	6	RERG	Conjunctival Superficial Epithelium
EMILIN2	0	0.447271	0.516	0.101	0	6	EMILIN2	Conjunctival Superficial Epithelium
AL359715.1	0	0.447141	0.466	0.036	0	6	AL359715.1	Conjunctival Superficial Epithelium
SCGB2A11	0	0.446957	0.669	0.273	0	6	SCGB2A1	Conjunctival Superficial Epithelium
MYH14	0	0.446618	0.814	0.365	0	6	MYH14	Conjunctival Superficial Epithelium
LITAF	0	0.442557	0.826	0.519	0	6	LITAF	Conjunctival Superficial Epithelium
SLC16A4	0	0.442467	0.557	0.104	0	6	SLC16A4	Conjunctival Superficial Epithelium
XDH	0	0.43932	0.653	0.275	0	6	XDH	Conjunctival Superficial Epithelium
MAFB1	0	0.43835	0.681	0.277	0	6	MAFB	Conjunctival Superficial Epithelium
MUC20-OT1	0	0.436183	0.727	0.364	0	6	MUC20-OT1	Conjunctival Superficial Epithelium
ADGRV1	0	0.435306	0.358	0.038	0	6	ADGRV1	Conjunctival Superficial Epithelium
ST6GALNAC1	0	0.432586	0.585	0.129	0	6	ST6GALNAC1	Conjunctival Superficial Epithelium
WLS	0	0.432064	0.772	0.401	0	6	WLS	Conjunctival Superficial Epithelium
ADD3	0	0.431401	0.713	0.298	0	6	ADD3	Conjunctival Superficial Epithelium
CAPN5	0	0.430981	0.594	0.128	0	6	CAPN5	Conjunctival Superficial Epithelium
REL1	0	0.429897	0.749	0.396	0	6	REL	Conjunctival Superficial Epithelium
EHD3	0	0.429594	0.55	0.1	0	6	EHD3	Conjunctival Superficial Epithelium
FAM213A1	0	0.428053	0.796	0.405	0	6	FAM213A	Conjunctival Superficial Epithelium
PNKD1	0	0.427288	0.845	0.545	0	6	PNKD	Conjunctival Superficial Epithelium
CPEB4	0	0.426512	0.737	0.375	0	6	CPEB4	Conjunctival Superficial Epithelium
TRIM2	0	0.424745	0.64	0.214	0	6	TRIM2	Conjunctival Superficial Epithelium
GOLM1	0	0.424391	0.515	0.166	0	6	GOLM1	Conjunctival Superficial Epithelium
CDC42EP5	0	0.421411	0.684	0.248	0	6	CDC42EP5	Conjunctival Superficial Epithelium
AC113410.2	0	0.420619	0.313	0.037	0	6	AC113410.2	Conjunctival Superficial Epithelium
PITX1	0	0.42057	0.53	0.199	0	6	PITX1	Conjunctival Superficial Epithelium
SERPINA1	0	0.419259	0.468	0.026	0	6	SERPINA1	Conjunctival Superficial Epithelium
GPRC5C	0	0.418745	0.617	0.186	0	6	GPRC5C	Conjunctival Superficial Epithelium
LMO71	0	0.418175	0.82	0.414	0	6	LMO7	Conjunctival Superficial Epithelium
IKZF2	0	0.414053	0.624	0.244	0	6	IKZF2	Conjunctival Superficial Epithelium
UNC93B1	0	0.413914	0.606	0.191	0	6	UNC93B1	Conjunctival Superficial Epithelium
TACC2	0	0.409629	0.649	0.273	0	6	TACC2	Conjunctival Superficial Epithelium
FBP1	0	0.408647	0.542	0.105	0	6	FBP1	Conjunctival Superficial Epithelium
SLC16A7	0	0.403849	0.604	0.199	0	6	SLC16A7	Conjunctival Superficial Epithelium
TRNP1	0	0.403728	0.483	0.122	0	6	TRNP1	Conjunctival Superficial Epithelium
GABRP	0	0.403288	0.337	0.009	0	6	GABRP	Conjunctival Superficial Epithelium
MPP71	0	0.403224	0.627	0.191	0	6	MPP7	Conjunctival Superficial Epithelium
HIST1H2AC1	0	0.40237	0.485	0.113	0	6	HIST1H2AC	Conjunctival Superficial Epithelium
GGT6	0	0.40218	0.559	0.115	0	6	GGT6	Conjunctival Superficial Epithelium
BARX21	0	0.397791	0.535	0.099	0	6	BARX2	Conjunctival Superficial Epithelium
AL118508.1	0	0.396908	0.494	0.115	0	6	AL118508.1	Conjunctival Superficial Epithelium
LIPH1	0	0.396056	0.67	0.242	0	6	LIPH	Conjunctival Superficial Epithelium
TJP3	0	0.393808	0.524	0.07	0	6	TJP3	Conjunctival Superficial Epithelium
TNFAIP2	0	0.393685	0.43	0.11	0	6	TNFAIP2	Conjunctival Superficial Epithelium
NUAK21	0	0.393312	0.568	0.229	0	6	NUAK2	Conjunctival Superficial Epithelium
TMC4	0	0.390862	0.55	0.129	0	6	TMC4	Conjunctival Superficial Epithelium
TCEA31	0	0.390686	0.642	0.256	0	6	TCEA3	Conjunctival Superficial Epithelium
TTC9	0	0.387611	0.563	0.147	0	6	TTC9	Conjunctival Superficial Epithelium
CYP3A5	0	0.38716	0.342	0.046	0	6	CYP3A5	Conjunctival Superficial Epithelium
ERBB3	0	0.386372	0.654	0.248	0	6	ERBB3	Conjunctival Superficial Epithelium
MIA2	0	0.385362	0.642	0.258	0	6	MIA2	Conjunctival Superficial Epithelium
SMIM5	0	0.382192	0.634	0.191	0	6	SMIM5	Conjunctival Superficial Epithelium
COX7A11	0	0.381775	0.714	0.323	0	6	COX7A1	Conjunctival Superficial Epithelium
PPL	0	0.38003	0.75	0.376	0	6	PPL	Conjunctival Superficial Epithelium
PROM2	0	0.37645	0.617	0.238	0	6	PROM2	Conjunctival Superficial Epithelium
MLPH	0	0.373876	0.583	0.16	0	6	MLPH	Conjunctival Superficial Epithelium
SLC9A3R1	0	0.373761	0.737	0.38	0	6	SLC9A3R1	Conjunctival Superficial Epithelium
PRSS8	0	0.373242	0.583	0.201	0	6	PRSS8	Conjunctival Superficial Epithelium
SLC15A2	0	0.372309	0.482	0.035	0	6	SLC15A2	Conjunctival Superficial Epithelium
EXPH5	0	0.369128	0.607	0.261	0	6	EXPH5	Conjunctival Superficial Epithelium
CFD	0	0.365151	0.784	0.264	0	6	CFD	Conjunctival Superficial Epithelium
ALOX5	0	0.361384	0.449	0.045	0	6	ALOX5	Conjunctival Superficial Epithelium
MUC20	0	0.359306	0.528	0.093	0	6	MUC20	Conjunctival Superficial Epithelium
SH3GLB2	0	0.35888	0.658	0.278	0	6	SH3GLB2	Conjunctival Superficial Epithelium
BMP3	0	0.355687	0.47	0.045	0	6	BMP3	Conjunctival Superficial Epithelium
WNK2	0	0.355521	0.5	0.132	0	6	WNK2	Conjunctival Superficial Epithelium
MFSD4A	0	0.354901	0.637	0.227	0	6	MFSD4A	Conjunctival Superficial Epithelium
PLPP2	0	0.352615	0.611	0.229	0	6	PLPP2	Conjunctival Superficial Epithelium
CREB3L2	0	0.352211	0.664	0.286	0	6	CREB3L2	Conjunctival Superficial Epithelium
H3F3A1	0	0.351679	0.984	0.948	0	6	H3F3A	Conjunctival Superficial Epithelium
OTX1	0	0.348859	0.549	0.185	0	6	OTX1	Conjunctival Superficial Epithelium
MGLL	0	0.345745	0.498	0.186	0	6	MGLL	Conjunctival Superficial Epithelium
LRG1	0	0.343892	0.407	0.06	0	6	LRG1	Conjunctival Superficial Epithelium
TMEM184A	0	0.343743	0.468	0.119	0	6	TMEM184A	Conjunctival Superficial Epithelium
CXXC5	0	0.343072	0.614	0.22	0	6	CXXC5	Conjunctival Superficial Epithelium
CRIP2	0	0.342951	0.593	0.196	0	6	CRIP2	Conjunctival Superficial Epithelium
B3GALT5	0	0.341337	0.458	0.078	0	6	B3GALT5	Conjunctival Superficial Epithelium
TSPAN6	0	0.340838	0.608	0.249	0	6	TSPAN6	Conjunctival Superficial Epithelium
MX1	0	0.340504	0.499	0.106	0	6	MX1	Conjunctival Superficial Epithelium
CPM	0	0.339837	0.522	0.195	0	6	CPM	Conjunctival Superficial Epithelium
SLC35C1	0	0.331894	0.532	0.184	0	6	SLC35C1	Conjunctival Superficial Epithelium
AMN	0	0.331194	0.483	0.089	0	6	AMN	Conjunctival Superficial Epithelium
CHCHD101	0	0.331023	0.699	0.315	0	6	CHCHD10	Conjunctival Superficial Epithelium
IL20RA	0	0.329695	0.687	0.291	0	6	IL20RA	Conjunctival Superficial Epithelium
CCDC571	0	0.327728	0.637	0.269	0	6	CCDC57	Conjunctival Superficial Epithelium
FAM102A	0	0.326562	0.507	0.151	0	6	FAM102A	Conjunctival Superficial Epithelium
INAVA	0	0.326441	0.586	0.22	0	6	INAVA	Conjunctival Superficial Epithelium
GALNT5	0	0.325412	0.494	0.183	0	6	GALNT5	Conjunctival Superficial Epithelium
HSPA1B	0	0.315891	0.89	0.568	0	6	HSPA1B	Conjunctival Superficial Epithelium
RAPGEFL1	0	0.31548	0.519	0.18	0	6	RAPGEFL1	Conjunctival Superficial Epithelium
LYN	0	0.314116	0.53	0.17	0	6	LYN	Conjunctival Superficial Epithelium
EPB41L1	0	0.311996	0.556	0.205	0	6	EPB41L1	Conjunctival Superficial Epithelium
FMO11	0	0.311685	0.303	0.058	0	6	FMO1	Conjunctival Superficial Epithelium
MEIS1	0	0.309233	0.522	0.186	0	6	MEIS1	Conjunctival Superficial Epithelium
GBP3	0	0.305932	0.545	0.178	0	6	GBP3	Conjunctival Superficial Epithelium
KIAA1522	0	0.305714	0.622	0.285	0	6	KIAA1522	Conjunctival Superficial Epithelium
CDKN2A	0	0.305439	0.468	0.155	0	6	CDKN2A	Conjunctival Superficial Epithelium
CD177	0	0.303524	0.289	0.054	0	6	CD177	Conjunctival Superficial Epithelium
MESP1	0	0.297973	0.26	0.011	0	6	MESP1	Conjunctival Superficial Epithelium
PQLC1	0	0.29581	0.634	0.295	0	6	PQLC1	Conjunctival Superficial Epithelium
HERC6	0	0.294365	0.438	0.077	0	6	HERC6	Conjunctival Superficial Epithelium
EPB41L4A	0	0.293211	0.52	0.189	0	6	EPB41L4A	Conjunctival Superficial Epithelium
EPS8L1	0	0.293193	0.569	0.209	0	6	EPS8L1	Conjunctival Superficial Epithelium
EFEMP1	0	0.292805	0.505	0.177	0	6	EFEMP1	Conjunctival Superficial Epithelium
SCEL	0	0.290669	0.755	0.341	0	6	SCEL	Conjunctival Superficial Epithelium
PLD1	0	0.289322	0.462	0.128	0	6	PLD1	Conjunctival Superficial Epithelium
FUT3	0	0.288895	0.45	0.089	0	6	FUT3	Conjunctival Superficial Epithelium
MYLIP	0	0.288694	0.52	0.178	0	6	MYLIP	Conjunctival Superficial Epithelium
RHCG	0	0.287929	0.307	0.064	0	6	RHCG	Conjunctival Superficial Epithelium
TMEM125	0	0.286134	0.443	0.095	0	6	TMEM125	Conjunctival Superficial Epithelium
AL359715.2	0	0.284473	0.298	0.02	0	6	AL359715.2	Conjunctival Superficial Epithelium
ALDH1L1	0	0.282259	0.382	0.039	0	6	ALDH1L1	Conjunctival Superficial Epithelium
FUT2	0	0.28169	0.39	0.049	0	6	FUT2	Conjunctival Superficial Epithelium
FAM214A	0	0.280129	0.496	0.165	0	6	FAM214A	Conjunctival Superficial Epithelium
MMP7	0	0.27677	0.282	0.02	0	6	MMP7	Conjunctival Superficial Epithelium
DNAJA4	0	0.275208	0.449	0.14	0	6	DNAJA4	Conjunctival Superficial Epithelium
CEACAM1	0	0.274194	0.34	0.06	0	6	CEACAM1	Conjunctival Superficial Epithelium
LGALS9	0	0.273761	0.454	0.102	0	6	LGALS9	Conjunctival Superficial Epithelium
FUCA1	0	0.269147	0.513	0.188	0	6	FUCA1	Conjunctival Superficial Epithelium
PIK3IP1	0	0.268892	0.461	0.141	0	6	PIK3IP1	Conjunctival Superficial Epithelium
YPEL2	0	0.266655	0.5	0.165	0	6	YPEL2	Conjunctival Superficial Epithelium
HIST1H2BC	0	0.259754	0.316	0.067	0	6	HIST1H2BC	Conjunctival Superficial Epithelium
LRRC26	0	0.258891	0.295	0.01	0	6	LRRC26	Conjunctival Superficial Epithelium
HIST2H2BE	0	0.258739	0.383	0.079	0	6	HIST2H2BE	Conjunctival Superficial Epithelium
CA13	0	0.257685	0.343	0.045	0	6	CA13	Conjunctival Superficial Epithelium
NEBL	0	0.252038	0.515	0.179	0	6	NEBL	Conjunctival Superficial Epithelium
ANXA11	1.85935e-307	0.441873	0.923	0.666	6.23587e-303	6	ANXA11	Conjunctival Superficial Epithelium
TACSTD21	4.88598e-307	0.47382	0.99	0.78	1.63866e-302	6	TACSTD2	Conjunctival Superficial Epithelium
LPCAT4	5.34705e-307	0.273047	0.51	0.195	1.79329e-302	6	LPCAT4	Conjunctival Superficial Epithelium
SLC25A23	6.35358e-307	0.272287	0.581	0.244	2.13086e-302	6	SLC25A23	Conjunctival Superficial Epithelium
TLE41	1.15176e-306	0.439602	0.678	0.335	3.86276e-302	6	TLE4	Conjunctival Superficial Epithelium
PGD	1.577e-306	0.395113	0.786	0.45	5.28894e-302	6	PGD	Conjunctival Superficial Epithelium
TM7SF2	3.27439e-306	0.296026	0.49	0.183	1.09816e-301	6	TM7SF2	Conjunctival Superficial Epithelium
S100A4	7.48147e-306	0.55622	0.994	0.892	2.50914e-301	6	S100A4	Conjunctival Superficial Epithelium
BCL6	2.1925e-304	0.296261	0.603	0.251	7.3532e-300	6	BCL6	Conjunctival Superficial Epithelium
NBEAL2	2.15283e-303	0.374874	0.516	0.201	7.22016e-299	6	NBEAL2	Conjunctival Superficial Epithelium
PSMB81	5.86237e-303	0.405093	0.76	0.452	1.96612e-298	6	PSMB8	Conjunctival Superficial Epithelium
COX14	2.98846e-302	0.449663	0.861	0.605	1.00227e-297	6	COX14	Conjunctival Superficial Epithelium
NRARP1	5.70591e-302	0.431785	0.662	0.296	1.91365e-297	6	NRARP	Conjunctival Superficial Epithelium
DHRS9	1.70901e-301	0.570616	0.33	0.092	5.73167e-297	6	DHRS9	Conjunctival Superficial Epithelium
DYRK2	3.01564e-300	0.25027	0.486	0.184	1.01139e-295	6	DYRK2	Conjunctival Superficial Epithelium
PDLIM5	1.48035e-299	0.403567	0.816	0.482	4.96479e-295	6	PDLIM5	Conjunctival Superficial Epithelium
ARHGAP32	4.08441e-299	0.27247	0.482	0.184	1.36983e-294	6	ARHGAP32	Conjunctival Superficial Epithelium
RASSF7	1.46491e-298	0.293071	0.575	0.249	4.91301e-294	6	RASSF7	Conjunctival Superficial Epithelium
SH2D4A	1.04518e-296	0.300759	0.656	0.308	3.50532e-292	6	SH2D4A	Conjunctival Superficial Epithelium
PNPLA2	1.78448e-296	0.300228	0.614	0.278	5.98477e-292	6	PNPLA2	Conjunctival Superficial Epithelium
AKAP9	2.10015e-296	0.458403	0.87	0.569	7.04347e-292	6	AKAP9	Conjunctival Superficial Epithelium
HLA-C1	8.18693e-296	0.502486	0.925	0.768	2.74573e-291	6	HLA-C	Conjunctival Superficial Epithelium
RIPK4	1.78514e-294	0.325884	0.58	0.247	5.98702e-290	6	RIPK4	Conjunctival Superficial Epithelium
HIST1H1C	5.68066e-294	0.390055	0.534	0.222	1.90518e-289	6	HIST1H1C	Conjunctival Superficial Epithelium
PTK6	3.96235e-293	0.280049	0.543	0.222	1.32889e-288	6	PTK6	Conjunctival Superficial Epithelium
TPCN1	4.4112e-291	0.26781	0.449	0.158	1.47943e-286	6	TPCN1	Conjunctival Superficial Epithelium
MXD11	6.95087e-290	0.44222	0.605	0.278	2.33118e-285	6	MXD1	Conjunctival Superficial Epithelium
HSBP1L1	6.04965e-289	0.366928	0.778	0.453	2.02893e-284	6	HSBP1L1	Conjunctival Superficial Epithelium
SLC16A3	1.4626e-288	0.312986	0.676	0.32	4.90525e-284	6	SLC16A3	Conjunctival Superficial Epithelium
UBL3	1.72418e-288	0.297717	0.652	0.306	5.78254e-284	6	UBL3	Conjunctival Superficial Epithelium
TM9SF3	5.63865e-288	0.3872	0.837	0.542	1.89109e-283	6	TM9SF3	Conjunctival Superficial Epithelium
DEFB11	2.13359e-287	0.362823	0.639	0.281	7.15565e-283	6	DEFB1	Conjunctival Superficial Epithelium
CRIP1	3.00601e-287	0.313794	0.528	0.208	1.00816e-282	6	CRIP1	Conjunctival Superficial Epithelium
RASGEF1B	8.62609e-287	0.29195	0.436	0.153	2.89302e-282	6	RASGEF1B	Conjunctival Superficial Epithelium
C19orf331	5.50907e-286	0.405608	0.972	0.757	1.84763e-281	6	C19orf33	Conjunctival Superficial Epithelium
DUSP11	4.07149e-284	0.53257	0.94	0.606	1.3655e-279	6	DUSP1	Conjunctival Superficial Epithelium
SPTSSA	9.77367e-284	0.426928	0.875	0.615	3.27789e-279	6	SPTSSA	Conjunctival Superficial Epithelium
NFIA	6.1354e-283	0.310008	0.694	0.351	2.05769e-278	6	NFIA	Conjunctival Superficial Epithelium
MT-ND31	1.26873e-282	0.524431	0.994	0.987	4.25505e-278	6	MT-ND3	Conjunctival Superficial Epithelium
UPK3BL1	1.93998e-282	0.423372	0.32	0.095	6.50629e-278	6	UPK3BL1	Conjunctival Superficial Epithelium
CALM1	3.32838e-280	0.398923	0.961	0.887	1.11627e-275	6	CALM1	Conjunctival Superficial Epithelium
ZNF91	6.37361e-280	0.299794	0.59	0.26	2.13758e-275	6	ZNF91	Conjunctival Superficial Epithelium
MUC16	1.21138e-279	0.510009	0.522	0.205	4.06274e-275	6	MUC16	Conjunctival Superficial Epithelium
TMED3	2.10112e-279	0.382031	0.841	0.577	7.04672e-275	6	TMED3	Conjunctival Superficial Epithelium
RALGDS1	5.65902e-276	0.397396	0.652	0.324	1.89792e-271	6	RALGDS	Conjunctival Superficial Epithelium
ITM2B1	9.92651e-276	0.477815	0.98	0.907	3.32915e-271	6	ITM2B	Conjunctival Superficial Epithelium
VAV31	6.73681e-274	0.293054	0.598	0.261	2.25939e-269	6	VAV3	Conjunctival Superficial Epithelium
SMAGP	1.89114e-272	0.275946	0.652	0.33	6.3425e-268	6	SMAGP	Conjunctival Superficial Epithelium
EPS8L2	5.99861e-272	0.338509	0.678	0.335	2.01181e-267	6	EPS8L2	Conjunctival Superficial Epithelium
SCAMP2	1.27495e-271	0.293234	0.657	0.336	4.27593e-267	6	SCAMP2	Conjunctival Superficial Epithelium
CMPK1	9.5602e-269	0.365181	0.851	0.595	3.2063e-264	6	CMPK1	Conjunctival Superficial Epithelium
DAZAP2	1.18103e-268	0.371752	0.846	0.562	3.96095e-264	6	DAZAP2	Conjunctival Superficial Epithelium
C1GALT1	1.74963e-268	0.301129	0.664	0.34	5.86792e-264	6	C1GALT1	Conjunctival Superficial Epithelium
MT-ND21	2.62979e-268	0.441122	0.99	0.968	8.8198e-264	6	MT-ND2	Conjunctival Superficial Epithelium
SRD5A3	4.83473e-267	0.261697	0.514	0.221	1.62147e-262	6	SRD5A3	Conjunctival Superficial Epithelium
GRHL1	1.56558e-265	0.259011	0.524	0.212	5.25065e-261	6	GRHL1	Conjunctival Superficial Epithelium
ATP1B1	4.75142e-265	0.481291	0.768	0.471	1.59353e-260	6	ATP1B1	Conjunctival Superficial Epithelium
TOB2	8.29858e-265	0.280274	0.568	0.256	2.78318e-260	6	TOB2	Conjunctival Superficial Epithelium
LRIG3	3.22135e-264	0.255315	0.443	0.169	1.08038e-259	6	LRIG3	Conjunctival Superficial Epithelium
PPIL2	3.3429e-264	0.265159	0.513	0.21	1.12114e-259	6	PPIL2	Conjunctival Superficial Epithelium
ILVBL	2.16578e-263	0.261777	0.604	0.286	7.26358e-259	6	ILVBL	Conjunctival Superficial Epithelium
ARPC3	2.4069e-263	0.386082	0.933	0.846	8.07227e-259	6	ARPC3	Conjunctival Superficial Epithelium
BBC31	4.97726e-263	0.284423	0.383	0.13	1.66927e-258	6	BBC3	Conjunctival Superficial Epithelium
ADH7	4.61404e-262	0.371719	0.576	0.247	1.54746e-257	6	ADH7	Conjunctival Superficial Epithelium
ZFP361	5.66278e-262	0.508124	0.919	0.628	1.89918e-257	6	ZFP36	Conjunctival Superficial Epithelium
ITGB8	7.48191e-262	0.371594	0.562	0.258	2.50928e-257	6	ITGB8	Conjunctival Superficial Epithelium
GADD45B1	2.363e-261	0.610815	0.809	0.516	7.92503e-257	6	GADD45B	Conjunctival Superficial Epithelium
NOTCH2	6.56157e-261	0.253232	0.527	0.223	2.20062e-256	6	NOTCH2	Conjunctival Superficial Epithelium
FOXC1	6.90801e-261	0.375142	0.681	0.369	2.31681e-256	6	FOXC1	Conjunctival Superficial Epithelium
SCP2	6.91844e-261	0.366392	0.888	0.663	2.3203e-256	6	SCP2	Conjunctival Superficial Epithelium
HLA-A1	9.85692e-261	0.410539	0.936	0.771	3.30581e-256	6	HLA-A	Conjunctival Superficial Epithelium
HLA-F	7.71621e-260	0.250219	0.549	0.235	2.58786e-255	6	HLA-F	Conjunctival Superficial Epithelium
TECR	1.20686e-258	0.385183	0.927	0.688	4.04756e-254	6	TECR	Conjunctival Superficial Epithelium
AGPAT2	2.28743e-258	0.352487	0.756	0.444	7.67158e-254	6	AGPAT2	Conjunctival Superficial Epithelium
GSTK1	1.34121e-257	0.34159	0.768	0.474	4.49816e-253	6	GSTK1	Conjunctival Superficial Epithelium
DDIT31	1.23773e-256	0.481927	0.646	0.321	4.15111e-252	6	DDIT3	Conjunctival Superficial Epithelium
YPEL3	1.66261e-256	0.325525	0.729	0.382	5.57605e-252	6	YPEL3	Conjunctival Superficial Epithelium
AP1M2	6.311e-256	0.264319	0.652	0.328	2.11658e-251	6	AP1M2	Conjunctival Superficial Epithelium
SERPINB1	7.07022e-255	0.592442	0.881	0.645	2.37121e-250	6	SERPINB1	Conjunctival Superficial Epithelium
TRIM56	1.47474e-254	0.340234	0.563	0.262	4.946e-250	6	TRIM56	Conjunctival Superficial Epithelium
NT5C2	2.43674e-254	0.262483	0.587	0.269	8.17233e-250	6	NT5C2	Conjunctival Superficial Epithelium
DHCR24	7.73448e-253	0.346761	0.689	0.365	2.59399e-248	6	DHCR24	Conjunctival Superficial Epithelium
CHMP1B1	9.49805e-253	0.393657	0.806	0.51	3.18546e-248	6	CHMP1B	Conjunctival Superficial Epithelium
TP53I3	1.10176e-250	0.312865	0.705	0.37	3.69508e-246	6	TP53I3	Conjunctival Superficial Epithelium
BLOC1S1	3.4567e-249	0.365696	0.856	0.6	1.15931e-244	6	BLOC1S1	Conjunctival Superficial Epithelium
DNAJB11	6.47414e-249	0.368727	0.902	0.662	2.1713e-244	6	DNAJB1	Conjunctival Superficial Epithelium
FBXO32	7.44238e-249	0.349042	0.487	0.203	2.49602e-244	6	FBXO32	Conjunctival Superficial Epithelium
RTN3	2.33449e-248	0.324132	0.781	0.486	7.82942e-244	6	RTN3	Conjunctival Superficial Epithelium
CHL1	6.50611e-248	0.251824	0.527	0.218	2.18202e-243	6	CHL1	Conjunctival Superficial Epithelium
PRDX51	2.56409e-247	0.369367	0.968	0.847	8.59945e-243	6	PRDX5	Conjunctival Superficial Epithelium
LGALS8	3.79213e-247	0.269472	0.576	0.28	1.27181e-242	6	LGALS8	Conjunctival Superficial Epithelium
MSMB	1.77037e-246	0.325427	0.446	0.16	5.93746e-242	6	MSMB	Conjunctival Superficial Epithelium
KANSL1-AS1	1.19275e-245	0.252617	0.51	0.217	4.00025e-241	6	KANSL1-AS1	Conjunctival Superficial Epithelium
PPP1R15A1	4.02634e-245	0.653129	0.848	0.583	1.35035e-240	6	PPP1R15A	Conjunctival Superficial Epithelium
RHOB	1.92841e-244	0.352976	0.714	0.389	6.4675e-240	6	RHOB	Conjunctival Superficial Epithelium
GMDS	2.34577e-244	0.267304	0.593	0.295	7.86726e-240	6	GMDS	Conjunctival Superficial Epithelium
TRIM38	3.38873e-243	0.288457	0.627	0.309	1.13651e-238	6	TRIM38	Conjunctival Superficial Epithelium
ZC3H12A1	7.16957e-242	0.28791	0.537	0.238	2.40453e-237	6	ZC3H12A	Conjunctival Superficial Epithelium
GPCPD1	2.87123e-241	0.304149	0.501	0.224	9.62952e-237	6	GPCPD1	Conjunctival Superficial Epithelium
TMEM165	1.33075e-240	0.388415	0.791	0.526	4.46305e-236	6	TMEM165	Conjunctival Superficial Epithelium
TMEM219	9.80245e-240	0.321081	0.772	0.493	3.28755e-235	6	TMEM219	Conjunctival Superficial Epithelium
MVP	1.05312e-239	0.31112	0.669	0.364	3.53195e-235	6	MVP	Conjunctival Superficial Epithelium
ISG15	3.37477e-239	0.417321	0.542	0.252	1.13183e-234	6	ISG15	Conjunctival Superficial Epithelium
CASP3	3.47684e-238	0.282263	0.604	0.302	1.16606e-233	6	CASP3	Conjunctival Superficial Epithelium
CASP7	3.97464e-238	0.259703	0.562	0.264	1.33301e-233	6	CASP7	Conjunctival Superficial Epithelium
FAM84B	2.09941e-236	0.321081	0.574	0.287	7.041e-232	6	FAM84B	Conjunctival Superficial Epithelium
SERTAD1	3.85264e-236	0.30916	0.598	0.295	1.2921e-231	6	SERTAD1	Conjunctival Superficial Epithelium
SYNGR2	5.03147e-234	0.320834	0.741	0.429	1.68745e-229	6	SYNGR2	Conjunctival Superficial Epithelium
HES5	1.12065e-231	0.544206	0.491	0.212	3.75842e-227	6	HES5	Conjunctival Superficial Epithelium
FOSB1	5.25869e-231	0.540168	0.856	0.585	1.76366e-226	6	FOSB	Conjunctival Superficial Epithelium
MACC1	1.57755e-230	0.284366	0.616	0.293	5.29078e-226	6	MACC1	Conjunctival Superficial Epithelium
PTTG1IP	7.15634e-230	0.287537	0.721	0.426	2.40009e-225	6	PTTG1IP	Conjunctival Superficial Epithelium
NUDT81	1.93761e-229	0.257329	0.6	0.292	6.49836e-225	6	NUDT8	Conjunctival Superficial Epithelium
TOB11	1.60929e-228	0.416745	0.836	0.537	5.39723e-224	6	TOB1	Conjunctival Superficial Epithelium
SMIM191	2.35039e-228	0.303439	0.728	0.427	7.88275e-224	6	SMIM19	Conjunctival Superficial Epithelium
COMTD1	3.06735e-228	0.293519	0.71	0.398	1.02873e-223	6	COMTD1	Conjunctival Superficial Epithelium
FGFR31	1.74779e-227	0.323083	0.6	0.284	5.86175e-223	6	FGFR3	Conjunctival Superficial Epithelium
ISG201	4.67212e-225	0.299252	0.587	0.282	1.56694e-220	6	ISG20	Conjunctival Superficial Epithelium
BRD21	5.79245e-225	0.396407	0.803	0.532	1.94267e-220	6	BRD2	Conjunctival Superficial Epithelium
MAP3K81	2.25709e-224	0.283185	0.615	0.293	7.56983e-220	6	MAP3K8	Conjunctival Superficial Epithelium
HS3ST61	2.45033e-224	0.254472	0.538	0.231	8.21792e-220	6	HS3ST6	Conjunctival Superficial Epithelium
COX7A2	4.92725e-224	0.337349	0.943	0.863	1.6525e-219	6	COX7A2	Conjunctival Superficial Epithelium
CHP1	5.77742e-224	0.306926	0.763	0.483	1.93763e-219	6	CHP1	Conjunctival Superficial Epithelium
SUCLG2	6.14139e-223	0.255709	0.621	0.326	2.0597e-218	6	SUCLG2	Conjunctival Superficial Epithelium
ATP6V0D1	3.10949e-221	0.272783	0.729	0.431	1.04286e-216	6	ATP6V0D1	Conjunctival Superficial Epithelium
ATP6V1G11	4.08499e-221	0.364476	0.929	0.779	1.37002e-216	6	ATP6V1G1	Conjunctival Superficial Epithelium
MTRNR2L8	8.50401e-221	0.415983	0.921	0.635	2.85208e-216	6	MTRNR2L8	Conjunctival Superficial Epithelium
SYTL1	2.34921e-220	0.309978	0.693	0.376	7.87879e-216	6	SYTL1	Conjunctival Superficial Epithelium
TSPAN3	3.45991e-220	0.302516	0.724	0.442	1.16038e-215	6	TSPAN3	Conjunctival Superficial Epithelium
NR2F6	8.80734e-220	0.268848	0.727	0.42	2.95381e-215	6	NR2F6	Conjunctival Superficial Epithelium
ADGRF1	1.69569e-219	0.305867	0.589	0.286	5.68702e-215	6	ADGRF1	Conjunctival Superficial Epithelium
SPRR2A1	3.6824e-219	0.85656	0.343	0.123	1.235e-214	6	SPRR2A	Conjunctival Superficial Epithelium
INTS6	1.11211e-216	0.366801	0.641	0.348	3.72979e-212	6	INTS6	Conjunctival Superficial Epithelium
TSPAN14	4.78508e-216	0.280994	0.679	0.374	1.60482e-211	6	TSPAN14	Conjunctival Superficial Epithelium
KIF21A	1.15807e-215	0.310699	0.745	0.425	3.88394e-211	6	KIF21A	Conjunctival Superficial Epithelium
ATF31	2.30512e-214	0.484974	0.747	0.428	7.7309e-210	6	ATF3	Conjunctival Superficial Epithelium
PTP4A21	3.74184e-213	0.367502	0.866	0.65	1.25494e-208	6	PTP4A2	Conjunctival Superficial Epithelium
SMDT1	4.06808e-212	0.31963	0.813	0.567	1.36435e-207	6	SMDT1	Conjunctival Superficial Epithelium
KCNQ1OT1	4.44903e-212	0.382521	0.505	0.233	1.49212e-207	6	KCNQ1OT1	Conjunctival Superficial Epithelium
IDH1	4.96992e-212	0.257235	0.58	0.296	1.66681e-207	6	IDH1	Conjunctival Superficial Epithelium
COBLL1	5.26487e-211	0.283512	0.632	0.33	1.76573e-206	6	COBLL1	Conjunctival Superficial Epithelium
EHF1	1.63816e-209	0.357372	0.742	0.441	5.49405e-205	6	EHF	Conjunctival Superficial Epithelium
ABHD5	6.78376e-209	0.310148	0.634	0.356	2.27514e-204	6	ABHD5	Conjunctival Superficial Epithelium
CALCOCO2	7.73378e-209	0.266202	0.695	0.4	2.59376e-204	6	CALCOCO2	Conjunctival Superficial Epithelium
BAZ2B	8.22507e-208	0.273637	0.62	0.326	2.75852e-203	6	BAZ2B	Conjunctival Superficial Epithelium
HINT2	1.67394e-207	0.272187	0.728	0.45	5.61404e-203	6	HINT2	Conjunctival Superficial Epithelium
SMIM14	6.65002e-207	0.250561	0.694	0.381	2.23028e-202	6	SMIM14	Conjunctival Superficial Epithelium
CASP4	1.33978e-206	0.273195	0.659	0.38	4.49334e-202	6	CASP4	Conjunctival Superficial Epithelium
KRAS	3.36642e-206	0.261697	0.702	0.418	1.12903e-201	6	KRAS	Conjunctival Superficial Epithelium
FAM107B1	1.71307e-205	0.368639	0.694	0.422	5.74528e-201	6	FAM107B	Conjunctival Superficial Epithelium
CXCL21	3.70152e-205	0.572046	0.493	0.227	1.24142e-200	6	CXCL2	Conjunctival Superficial Epithelium
ARL4A1	4.79101e-205	0.260223	0.669	0.364	1.60681e-200	6	ARL4A	Conjunctival Superficial Epithelium
TRIM8	7.03098e-205	0.281376	0.669	0.392	2.35805e-200	6	TRIM8	Conjunctival Superficial Epithelium
2001-06-01	3.52983e-204	0.432755	0.865	0.667	1.18384e-199	6	JUN	Conjunctival Superficial Epithelium
TMPRSS11D1	1.11559e-202	0.290202	0.651	0.344	3.74148e-198	6	TMPRSS11D	Conjunctival Superficial Epithelium
PERP1	3.18291e-202	0.368389	0.992	0.856	1.06749e-197	6	PERP	Conjunctival Superficial Epithelium
BAIAP2	1.12313e-201	0.294994	0.686	0.398	3.76676e-197	6	BAIAP2	Conjunctival Superficial Epithelium
MAML2	1.94974e-200	0.273369	0.547	0.272	6.53904e-196	6	MAML2	Conjunctival Superficial Epithelium
ATP6AP1	1.77493e-199	0.260449	0.664	0.373	5.95275e-195	6	ATP6AP1	Conjunctival Superficial Epithelium
DDR1	2.263e-199	0.269684	0.656	0.363	7.58966e-195	6	DDR1	Conjunctival Superficial Epithelium
CHMP4B	1.25028e-198	0.260383	0.76	0.464	4.19318e-194	6	CHMP4B	Conjunctival Superficial Epithelium
CIB1	9.61101e-198	0.32908	0.885	0.679	3.22334e-193	6	CIB1	Conjunctival Superficial Epithelium
CD91	5.97179e-197	0.355074	0.971	0.89	2.00282e-192	6	CD9	Conjunctival Superficial Epithelium
YPEL51	1.14727e-196	0.365485	0.809	0.514	3.84772e-192	6	YPEL5	Conjunctival Superficial Epithelium
CAPS	1.25612e-196	0.273697	0.557	0.265	4.21279e-192	6	CAPS	Conjunctival Superficial Epithelium
CAPNS21	9.51544e-196	0.33075	0.632	0.355	3.19129e-191	6	CAPNS2	Conjunctival Superficial Epithelium
CCDC121	1.37239e-194	0.304312	0.789	0.501	4.60272e-190	6	CCDC12	Conjunctival Superficial Epithelium
PTPRF	1.70215e-194	0.255464	0.607	0.326	5.70868e-190	6	PTPRF	Conjunctival Superficial Epithelium
TMEM205	7.84536e-194	0.302612	0.776	0.49	2.63118e-189	6	TMEM205	Conjunctival Superficial Epithelium
GOLGB1	9.01585e-194	0.339299	0.801	0.525	3.02373e-189	6	GOLGB1	Conjunctival Superficial Epithelium
KLF31	3.43477e-193	0.294529	0.749	0.46	1.15195e-188	6	KLF3	Conjunctival Superficial Epithelium
SOX4	5.94852e-192	0.307503	0.668	0.388	1.99501e-187	6	SOX4	Conjunctival Superficial Epithelium
CHMP2A	9.88364e-192	0.297904	0.881	0.668	3.31477e-187	6	CHMP2A	Conjunctival Superficial Epithelium
CCNL11	7.22112e-191	0.375555	0.866	0.586	2.42182e-186	6	CCNL1	Conjunctival Superficial Epithelium
GPRC5A1	8.73018e-191	0.375231	0.744	0.444	2.92793e-186	6	GPRC5A	Conjunctival Superficial Epithelium
DAPP11	1.20323e-188	0.309359	0.639	0.335	4.03538e-184	6	DAPP1	Conjunctival Superficial Epithelium
MAFF1	2.33136e-187	0.477158	0.707	0.45	7.81891e-183	6	MAFF	Conjunctival Superficial Epithelium
RNF145	2.50844e-185	0.289286	0.803	0.532	8.41279e-181	6	RNF145	Conjunctival Superficial Epithelium
TAX1BP1	4.13379e-184	0.29145	0.869	0.626	1.38639e-179	6	TAX1BP1	Conjunctival Superficial Epithelium
COX6C	5.10364e-182	0.306147	0.943	0.861	1.71166e-177	6	COX6C	Conjunctival Superficial Epithelium
KDM6B1	9.09904e-182	0.262616	0.584	0.305	3.05163e-177	6	KDM6B	Conjunctival Superficial Epithelium
UACA	8.52379e-181	0.274047	0.616	0.333	2.85871e-176	6	UACA	Conjunctival Superficial Epithelium
BHLHE401	4.13962e-180	0.33306	0.874	0.578	1.38835e-175	6	BHLHE40	Conjunctival Superficial Epithelium
C4orf48	5.42568e-179	0.286719	0.641	0.354	1.81967e-174	6	C4orf48	Conjunctival Superficial Epithelium
TMEM123	1.2235e-178	0.317617	0.856	0.626	4.10338e-174	6	TMEM123	Conjunctival Superficial Epithelium
ALKBH7	1.10261e-175	0.273445	0.802	0.541	3.69794e-171	6	ALKBH7	Conjunctival Superficial Epithelium
SDR16C5	1.9303e-174	0.258218	0.535	0.276	6.47384e-170	6	SDR16C5	Conjunctival Superficial Epithelium
GABARAPL2	8.5987e-172	0.290887	0.879	0.703	2.88383e-167	6	GABARAPL2	Conjunctival Superficial Epithelium
DUSP51	1.15225e-171	0.502499	0.682	0.433	3.86441e-167	6	DUSP5	Conjunctival Superficial Epithelium
CFLAR1	4.06079e-168	0.293475	0.755	0.487	1.36191e-163	6	CFLAR	Conjunctival Superficial Epithelium
CD63	1.96699e-167	0.262445	0.948	0.899	6.5969e-163	6	CD63	Conjunctival Superficial Epithelium
PMAIP11	2.43644e-167	0.426399	0.77	0.518	8.17134e-163	6	PMAIP1	Conjunctival Superficial Epithelium
LAMTOR5	5.51852e-167	0.293752	0.876	0.721	1.8508e-162	6	LAMTOR5	Conjunctival Superficial Epithelium
NR4A11	6.26621e-166	0.374414	0.72	0.418	2.10156e-161	6	NR4A1	Conjunctival Superficial Epithelium
JUP1	1.23064e-165	0.297125	0.891	0.619	4.12731e-161	6	JUP	Conjunctival Superficial Epithelium
PSME1	2.72796e-165	0.293416	0.867	0.671	9.14905e-161	6	PSME1	Conjunctival Superficial Epithelium
MTRNR2L12	4.59963e-165	0.31736	0.946	0.756	1.54262e-160	6	MTRNR2L12	Conjunctival Superficial Epithelium
CDKN1C	2.05334e-164	0.336517	0.494	0.238	6.88649e-160	6	CDKN1C	Conjunctival Superficial Epithelium
NFKBIA1	1.07311e-163	0.349741	0.855	0.599	3.59901e-159	6	NFKBIA	Conjunctival Superficial Epithelium
ERO1A	2.57736e-163	0.295149	0.724	0.46	8.64396e-159	6	ERO1A	Conjunctival Superficial Epithelium
OVOL11	6.21126e-163	0.295417	0.561	0.29	2.08313e-158	6	OVOL1	Conjunctival Superficial Epithelium
IER21	2.02063e-159	0.323076	0.905	0.725	6.77679e-155	6	IER2	Conjunctival Superficial Epithelium
BTG21	4.41926e-159	0.26684	0.756	0.452	1.48213e-154	6	BTG2	Conjunctival Superficial Epithelium
SEC63	2.06684e-158	0.255513	0.779	0.524	6.93176e-154	6	SEC63	Conjunctival Superficial Epithelium
SELENOH	3.2932e-158	0.250456	0.827	0.606	1.10447e-153	6	SELENOH	Conjunctival Superficial Epithelium
CLEC2B1	3.72235e-157	0.337248	0.716	0.445	1.2484e-152	6	CLEC2B	Conjunctival Superficial Epithelium
LY6E	6.43658e-157	0.303819	0.774	0.507	2.1587e-152	6	LY6E	Conjunctival Superficial Epithelium
JUNB1	1.30651e-156	0.261419	0.935	0.751	4.38176e-152	6	JUNB	Conjunctival Superficial Epithelium
SELENOW1	1.36572e-156	0.31603	0.877	0.664	4.58035e-152	6	SELENOW	Conjunctival Superficial Epithelium
TRAF41	1.03336e-154	0.255781	0.673	0.419	3.46567e-150	6	TRAF4	Conjunctival Superficial Epithelium
COX5B	3.38444e-154	0.27302	0.941	0.836	1.13507e-149	6	COX5B	Conjunctival Superficial Epithelium
WSB1	7.26824e-153	0.306483	0.815	0.57	2.43762e-148	6	WSB1	Conjunctival Superficial Epithelium
TMBIM6	3.536e-152	0.306337	0.95	0.831	1.18591e-147	6	TMBIM6	Conjunctival Superficial Epithelium
PRDX6	1.1686e-151	0.272262	0.908	0.775	3.91927e-147	6	PRDX6	Conjunctival Superficial Epithelium
CEBPB1	1.6658e-151	0.269775	0.867	0.667	5.58675e-147	6	CEBPB	Conjunctival Superficial Epithelium
LAMP1	4.61216e-147	0.252121	0.821	0.601	1.54683e-142	6	LAMP1	Conjunctival Superficial Epithelium
COX6A1	7.93422e-144	0.252228	0.948	0.855	2.66098e-139	6	COX6A1	Conjunctival Superficial Epithelium
DYNLT1	9.51304e-144	0.268502	0.862	0.673	3.19048e-139	6	DYNLT1	Conjunctival Superficial Epithelium
MALAT11	1.177e-143	0.37672	0.996	0.982	3.94742e-139	6	MALAT1	Conjunctival Superficial Epithelium
MT-CYB1	1.1947e-137	0.327074	0.995	0.986	4.0068e-133	6	MT-CYB	Conjunctival Superficial Epithelium
CTNND11	1.81867e-137	0.261821	0.821	0.543	6.09945e-133	6	CTNND1	Conjunctival Superficial Epithelium
VEGFA1	7.2057e-137	0.265813	0.583	0.333	2.41665e-132	6	VEGFA	Conjunctival Superficial Epithelium
MT-CO31	4.98008e-133	0.312467	0.997	0.991	1.67022e-128	6	MT-CO3	Conjunctival Superficial Epithelium
ATP1A1	1.35882e-131	0.257646	0.866	0.668	4.55722e-127	6	ATP1A1	Conjunctival Superficial Epithelium
RRAD1	1.73389e-129	0.283368	0.284	0.114	5.81513e-125	6	RRAD	Conjunctival Superficial Epithelium
RND31	2.02933e-129	0.295212	0.875	0.647	6.80598e-125	6	RND3	Conjunctival Superficial Epithelium
TFPI2	9.28421e-126	0.314533	0.675	0.395	3.11374e-121	6	TFPI2	Conjunctival Superficial Epithelium
KLF41	1.44688e-125	0.333645	0.839	0.594	4.85255e-121	6	KLF4	Conjunctival Superficial Epithelium
EZR1	6.0584e-125	0.255584	0.956	0.767	2.03187e-120	6	EZR	Conjunctival Superficial Epithelium
FAM83A	1.34728e-123	0.323119	0.891	0.659	4.5185e-119	6	FAM83A	Conjunctival Superficial Epithelium
HERPUD11	6.83517e-123	0.348417	0.784	0.582	2.29238e-118	6	HERPUD1	Conjunctival Superficial Epithelium
DDIT41	3.13614e-117	0.333509	0.764	0.523	1.0518e-112	6	DDIT4	Conjunctival Superficial Epithelium
TYMP	1.05556e-116	0.331527	0.6	0.369	3.54013e-112	6	TYMP	Conjunctival Superficial Epithelium
ANKRD371	1.34368e-114	0.256215	0.42	0.221	4.50643e-110	6	ANKRD37	Conjunctival Superficial Epithelium
EPHA21	5.12275e-111	0.286245	0.618	0.406	1.71807e-106	6	EPHA2	Conjunctival Superficial Epithelium
TIPARP1	1.60861e-109	0.267239	0.622	0.408	5.39494e-105	6	TIPARP	Conjunctival Superficial Epithelium
SRSF5	4.41978e-109	0.252394	0.892	0.719	1.48231e-104	6	SRSF5	Conjunctival Superficial Epithelium
PLCG2	4.16948e-105	0.830139	0.42	0.232	1.39836e-100	6	PLCG2	Conjunctival Superficial Epithelium
KLF61	2.36214e-103	0.356565	0.803	0.625	7.92214e-99	6	KLF6	Conjunctival Superficial Epithelium
TMEM106B	2.87431e-98	0.262096	0.648	0.444	9.63986e-94	6	TMEM106B	Conjunctival Superficial Epithelium
MT-ATP6	1.94383e-96	0.299017	0.997	0.989	6.5192e-92	6	MT-ATP6	Conjunctival Superficial Epithelium
ANXA12	3.8513e-85	0.280268	0.983	0.937	1.29165e-80	6	ANXA1	Conjunctival Superficial Epithelium
CSTA	7.59426e-62	0.286984	0.83	0.632	2.54696e-57	6	CSTA	Conjunctival Superficial Epithelium
FTH1	5.09976e-49	0.254115	0.998	0.995	1.71036e-44	6	FTH1	Conjunctival Superficial Epithelium
XIST	1.49792e-45	0.301034	0.668	0.563	5.02373e-41	6	XIST	Conjunctival Superficial Epithelium
GPHA2	0	2.69252	0.28	0.035	0	9	GPHA2	Limbal Progenitor Cells
KRT151	0	1.68259	0.987	0.573	0	9	KRT15	Limbal Progenitor Cells
SLC6A6	0	1.57215	0.864	0.238	0	9	SLC6A6	Limbal Progenitor Cells
CXCL14	0	1.42038	0.889	0.413	0	9	CXCL14	Limbal Progenitor Cells
MMP10	0	1.40005	0.528	0.044	0	9	MMP10	Limbal Progenitor Cells
DST	0	1.3148	0.95	0.605	0	9	DST	Limbal Progenitor Cells
RPS271	0	0.900243	0.988	0.993	0	9	RPS27	Limbal Progenitor Cells
ID4	0	0.882431	0.599	0.173	0	9	ID4	Limbal Progenitor Cells
NOP53	0	0.843206	0.925	0.653	0	9	NOP53	Limbal Progenitor Cells
RPL341	0	0.768005	0.991	0.99	0	9	RPL34	Limbal Progenitor Cells
RPLP11	0	0.755734	0.998	0.997	0	9	RPLP1	Limbal Progenitor Cells
COL18A1	0	0.710528	0.663	0.128	0	9	COL18A1	Limbal Progenitor Cells
RPL13	0	0.676885	0.992	0.994	0	9	RPL13	Limbal Progenitor Cells
RPL10	0	0.675524	0.994	0.992	0	9	RPL10	Limbal Progenitor Cells
AC093496.1	0	0.65481	0.36	0.003	0	9	AC093496.1	Limbal Progenitor Cells
RPL37	0	0.634139	0.993	0.989	0	9	RPL37	Limbal Progenitor Cells
RPL301	0	0.616712	0.983	0.989	0	9	RPL30	Limbal Progenitor Cells
RPS3A	0	0.605235	0.989	0.985	0	9	RPS3A	Limbal Progenitor Cells
RPL10A	0	0.583665	0.973	0.97	0	9	RPL10A	Limbal Progenitor Cells
RPS9	0	0.576659	0.981	0.982	0	9	RPS9	Limbal Progenitor Cells
RPL12	0	0.567543	0.99	0.984	0	9	RPL12	Limbal Progenitor Cells
RPL13A	0	0.566849	0.987	0.981	0	9	RPL13A	Limbal Progenitor Cells
RPL9	0	0.566276	0.99	0.986	0	9	RPL9	Limbal Progenitor Cells
WFDC22	0	0.545204	0.594	0.151	0	9	WFDC2	Limbal Progenitor Cells
RPS15A	0	0.544821	0.989	0.976	0	9	RPS15A	Limbal Progenitor Cells
RPL36	0	0.526012	0.993	0.985	0	9	RPL36	Limbal Progenitor Cells
RPL39	0	0.523715	0.988	0.986	0	9	RPL39	Limbal Progenitor Cells
RPL35A	0	0.497462	0.983	0.983	0	9	RPL35A	Limbal Progenitor Cells
RPL32	0	0.497079	0.989	0.992	0	9	RPL32	Limbal Progenitor Cells
PPP1R1B	0	0.451322	0.35	0.027	0	9	PPP1R1B	Limbal Progenitor Cells
LTB4R	0	0.447472	0.52	0.114	0	9	LTB4R	Limbal Progenitor Cells
CREB5	0	0.341951	0.38	0.067	0	9	CREB5	Limbal Progenitor Cells
RPS12	5.25799e-304	0.510208	0.988	0.994	1.76342e-299	9	RPS12	Limbal Progenitor Cells
RPS6	1.85518e-300	0.570082	0.987	0.986	6.22191e-296	9	RPS6	Limbal Progenitor Cells
RPS4X1	3.57332e-300	0.533773	0.988	0.986	1.19842e-295	9	RPS4X	Limbal Progenitor Cells
RPS19	5.10705e-300	0.582653	0.99	0.987	1.7128e-295	9	RPS19	Limbal Progenitor Cells
RPS18	8.90067e-298	0.500781	0.997	0.994	2.98511e-293	9	RPS18	Limbal Progenitor Cells
EPB41L4A-AS1	6.6212e-295	0.743046	0.816	0.443	2.22062e-290	9	EPB41L4A-AS1	Limbal Progenitor Cells
RPS11	1.30563e-294	0.482939	0.98	0.968	4.37883e-290	9	RPS11	Limbal Progenitor Cells
RPL411	1.27521e-291	0.422322	0.996	0.993	4.27681e-287	9	RPL41	Limbal Progenitor Cells
MT1X1	7.0786e-290	1.03481	0.991	0.848	2.37402e-285	9	MT1X	Limbal Progenitor Cells
C12orf57	1.33243e-289	0.773904	0.899	0.619	4.46871e-285	9	C12orf57	Limbal Progenitor Cells
RPL14	7.24319e-289	0.497626	0.986	0.977	2.42922e-284	9	RPL14	Limbal Progenitor Cells
RPL37A	1.19949e-287	0.415571	0.996	0.992	4.02285e-283	9	RPL37A	Limbal Progenitor Cells
MT-CO32	8.57696e-283	0.638024	0.999	0.992	2.87654e-278	9	MT-CO3	Limbal Progenitor Cells
TPT11	3.68841e-282	0.507909	0.995	0.996	1.23702e-277	9	TPT1	Limbal Progenitor Cells
RPS14	1.60646e-280	0.4397	0.984	0.99	5.38775e-276	9	RPS14	Limbal Progenitor Cells
BCAM	9.31691e-278	0.492036	0.6	0.19	3.1247e-273	9	BCAM	Limbal Progenitor Cells
RPS15	1.36231e-275	0.419789	0.986	0.987	4.56893e-271	9	RPS15	Limbal Progenitor Cells
RPL11	1.59434e-275	0.42524	0.992	0.99	5.3471e-271	9	RPL11	Limbal Progenitor Cells
RPS8	2.46526e-273	0.510452	0.984	0.988	8.26799e-269	9	RPS8	Limbal Progenitor Cells
RPL3	4.69879e-272	0.540911	0.989	0.985	1.57588e-267	9	RPL3	Limbal Progenitor Cells
NCOA71	2.17274e-265	1.34243	0.747	0.378	7.28695e-261	9	NCOA7	Limbal Progenitor Cells
SERPINF1	1.64427e-263	0.405076	0.792	0.325	5.51457e-259	9	SERPINF1	Limbal Progenitor Cells
RPS20	1.74408e-263	0.43225	0.978	0.945	5.84931e-259	9	RPS20	Limbal Progenitor Cells
NACA	5.63763e-260	0.448388	0.981	0.971	1.89075e-255	9	NACA	Limbal Progenitor Cells
RPS21	1.18456e-259	0.476997	0.985	0.978	3.97279e-255	9	RPS21	Limbal Progenitor Cells
EEF1A1	7.49622e-259	0.488377	0.998	0.997	2.51408e-254	9	EEF1A1	Limbal Progenitor Cells
BMP2	5.19514e-257	0.456632	0.325	0.065	1.74235e-252	9	BMP2	Limbal Progenitor Cells
RPS27A	1.19167e-253	0.463582	0.989	0.988	3.99663e-249	9	RPS27A	Limbal Progenitor Cells
IFITM3	6.6018e-252	0.846132	0.915	0.573	2.21411e-247	9	IFITM3	Limbal Progenitor Cells
MOXD1	1.22514e-249	0.309142	0.325	0.064	4.10887e-245	9	MOXD1	Limbal Progenitor Cells
RPL5	3.30707e-240	0.518751	0.981	0.974	1.10912e-235	9	RPL5	Limbal Progenitor Cells
RPS24	1.12571e-239	0.391963	0.995	0.991	3.7754e-235	9	RPS24	Limbal Progenitor Cells
RPL22	5.28835e-239	0.401505	0.987	0.975	1.77361e-234	9	RPL22	Limbal Progenitor Cells
RPL24	3.21156e-237	0.393086	0.978	0.979	1.07709e-232	9	RPL24	Limbal Progenitor Cells
RPL21	1.37587e-236	0.395916	0.985	0.985	4.6144e-232	9	RPL21	Limbal Progenitor Cells
BOC	2.9187e-235	0.45187	0.501	0.156	9.78875e-231	9	BOC	Limbal Progenitor Cells
CITED2	3.97682e-234	0.901607	0.656	0.283	1.33375e-229	9	CITED2	Limbal Progenitor Cells
RPS25	2.98316e-231	0.386717	0.987	0.979	1.00049e-226	9	RPS25	Limbal Progenitor Cells
RPL18	1.37581e-225	0.390589	0.987	0.984	4.61418e-221	9	RPL18	Limbal Progenitor Cells
RPS28	2.0637e-217	0.364461	0.987	0.988	6.92124e-213	9	RPS28	Limbal Progenitor Cells
COL17A1	1.85016e-214	0.63956	0.889	0.479	6.20507e-210	9	COL17A1	Limbal Progenitor Cells
RPL19	2.00086e-213	0.345496	0.991	0.988	6.71047e-209	9	RPL19	Limbal Progenitor Cells
ZFAS11	1.18874e-210	0.565903	0.934	0.829	3.9868e-206	9	ZFAS1	Limbal Progenitor Cells
RPL27A	8.32006e-210	0.383542	0.984	0.973	2.79038e-205	9	RPL27A	Limbal Progenitor Cells
RPS291	1.12126e-209	0.390457	0.982	0.978	3.76048e-205	9	RPS29	Limbal Progenitor Cells
ARL4A2	5.68135e-209	0.68653	0.734	0.372	1.90541e-204	9	ARL4A	Limbal Progenitor Cells
JUND1	2.41332e-208	0.863145	0.939	0.739	8.09378e-204	9	JUND	Limbal Progenitor Cells
PIK3C2G	2.59828e-195	0.281674	0.284	0.062	8.71412e-191	9	PIK3C2G	Limbal Progenitor Cells
HSPB8	4.0214e-195	0.322917	0.305	0.071	1.3487e-190	9	HSPB8	Limbal Progenitor Cells
RPS13	1.48547e-193	0.347253	0.98	0.981	4.98197e-189	9	RPS13	Limbal Progenitor Cells
RPL15	3.93184e-189	0.317674	0.986	0.987	1.31866e-184	9	RPL15	Limbal Progenitor Cells
PNRC11	3.73985e-187	0.606388	0.896	0.559	1.25427e-182	9	PNRC1	Limbal Progenitor Cells
PFDN5	2.62654e-186	0.410629	0.962	0.882	8.80889e-182	9	PFDN5	Limbal Progenitor Cells
ATF32	1.96761e-184	0.984415	0.796	0.437	6.59897e-180	9	ATF3	Limbal Progenitor Cells
FOSB2	4.37975e-184	0.873745	0.891	0.593	1.46888e-179	9	FOSB	Limbal Progenitor Cells
IFITM2	1.52548e-183	0.372101	0.641	0.246	5.11615e-179	9	IFITM2	Limbal Progenitor Cells
AC020916.11	3.435e-182	0.809804	0.704	0.374	1.15203e-177	9	AC020916.1	Limbal Progenitor Cells
TENT5A	1.10903e-177	0.650093	0.643	0.301	3.71947e-173	9	TENT5A	Limbal Progenitor Cells
IVNS1ABP	3.22564e-177	0.64163	0.792	0.471	1.08181e-172	9	IVNS1ABP	Limbal Progenitor Cells
RPL18A	1.55962e-176	0.336251	0.988	0.986	5.23065e-172	9	RPL18A	Limbal Progenitor Cells
SERTAD11	3.13409e-176	0.592879	0.64	0.304	1.05111e-171	9	SERTAD1	Limbal Progenitor Cells
ZC3H12A2	1.76328e-173	0.495223	0.574	0.247	5.91368e-169	9	ZC3H12A	Limbal Progenitor Cells
CXCL22	1.84381e-172	1.19074	0.553	0.234	6.18377e-168	9	CXCL2	Limbal Progenitor Cells
NDUFA4L2	1.42425e-169	0.51632	0.73	0.343	4.77665e-165	9	NDUFA4L2	Limbal Progenitor Cells
MT-ND12	7.74715e-167	0.450301	0.997	0.984	2.59824e-162	9	MT-ND1	Limbal Progenitor Cells
DEGS1	9.88998e-167	0.43447	0.669	0.327	3.3169e-162	9	DEGS1	Limbal Progenitor Cells
RPS7	1.96549e-166	0.334573	0.981	0.978	6.59187e-162	9	RPS7	Limbal Progenitor Cells
TSPYL2	1.61562e-164	0.325418	0.464	0.161	5.41847e-160	9	TSPYL2	Limbal Progenitor Cells
EPAS1	2.9851e-164	0.517291	0.734	0.406	1.00114e-159	9	EPAS1	Limbal Progenitor Cells
RPL29	2.59264e-163	0.365215	0.978	0.974	8.6952e-159	9	RPL29	Limbal Progenitor Cells
RPL26	1.62499e-162	0.339106	0.988	0.984	5.4499e-158	9	RPL26	Limbal Progenitor Cells
CFD1	5.65041e-162	0.301811	0.624	0.285	1.89503e-157	9	CFD	Limbal Progenitor Cells
NUPR11	1.22083e-161	0.480132	0.836	0.455	4.09441e-157	9	NUPR1	Limbal Progenitor Cells
GPNMB1	1.4699e-161	0.41712	0.704	0.313	4.92976e-157	9	GPNMB	Limbal Progenitor Cells
CLEC2B2	2.3211e-160	0.565362	0.801	0.452	7.78452e-156	9	CLEC2B	Limbal Progenitor Cells
BEX2	3.1436e-159	0.371852	0.564	0.241	1.0543e-154	9	BEX2	Limbal Progenitor Cells
CEBPD	3.2434e-158	0.600594	0.85	0.594	1.08777e-153	9	CEBPD	Limbal Progenitor Cells
SNHG8	3.57806e-158	0.518411	0.882	0.694	1.20001e-153	9	SNHG8	Limbal Progenitor Cells
SGK12	1.45387e-155	0.706811	0.742	0.444	4.876e-151	9	SGK1	Limbal Progenitor Cells
PTN	2.62349e-155	0.265591	0.273	0.066	8.79866e-151	9	PTN	Limbal Progenitor Cells
RPS23	2.60951e-153	0.314876	0.985	0.988	8.75177e-149	9	RPS23	Limbal Progenitor Cells
EGR1	3.42414e-153	0.953785	0.776	0.51	1.14839e-148	9	EGR1	Limbal Progenitor Cells
ETS21	5.85276e-153	0.570247	0.758	0.457	1.9629e-148	9	ETS2	Limbal Progenitor Cells
FTL	7.43507e-153	0.381666	0.987	0.964	2.49357e-148	9	FTL	Limbal Progenitor Cells
ID2	2.55643e-152	0.684609	0.525	0.224	8.57375e-148	9	ID2	Limbal Progenitor Cells
PMAIP12	9.04921e-152	0.767996	0.805	0.525	3.03493e-147	9	PMAIP1	Limbal Progenitor Cells
TSC22D1	2.17292e-151	0.545304	0.761	0.457	7.28755e-147	9	TSC22D1	Limbal Progenitor Cells
RPL23A	1.47154e-150	0.29509	0.979	0.979	4.93526e-146	9	RPL23A	Limbal Progenitor Cells
MEIS2	9.34989e-148	0.339834	0.43	0.157	3.13576e-143	9	MEIS2	Limbal Progenitor Cells
JUNB2	1.36757e-145	0.847897	0.935	0.757	4.58657e-141	9	JUNB	Limbal Progenitor Cells
NFIB	5.66272e-145	0.449644	0.645	0.329	1.89916e-140	9	NFIB	Limbal Progenitor Cells
RPL7	4.93906e-144	0.345066	0.982	0.973	1.65646e-139	9	RPL7	Limbal Progenitor Cells
RPL36A	5.64617e-143	0.449978	0.927	0.831	1.89361e-138	9	RPL36A	Limbal Progenitor Cells
RPL38	2.40777e-142	0.326943	0.973	0.97	8.07517e-138	9	RPL38	Limbal Progenitor Cells
RPS16	1.27752e-140	0.328267	0.986	0.977	4.28455e-136	9	RPS16	Limbal Progenitor Cells
CHL11	2.50884e-140	0.410393	0.535	0.227	8.41416e-136	9	CHL1	Limbal Progenitor Cells
RPS3	4.40194e-139	0.375103	0.983	0.982	1.47632e-134	9	RPS3	Limbal Progenitor Cells
BRD22	3.38939e-138	0.555366	0.788	0.541	1.13673e-133	9	BRD2	Limbal Progenitor Cells
RPLP2	9.12457e-138	0.279613	0.983	0.983	3.0602e-133	9	RPLP2	Limbal Progenitor Cells
RPL31	7.96238e-137	0.36666	0.955	0.91	2.67042e-132	9	RPL31	Limbal Progenitor Cells
KDM6B2	1.46036e-136	0.562475	0.602	0.313	4.89776e-132	9	KDM6B	Limbal Progenitor Cells
KLF42	2.84991e-136	0.849911	0.85	0.601	9.55802e-132	9	KLF4	Limbal Progenitor Cells
CXCL81	5.12009e-134	1.04208	0.415	0.16	1.71718e-129	9	CXCL8	Limbal Progenitor Cells
TXNIP2	3.01888e-133	0.802334	0.848	0.576	1.01247e-128	9	TXNIP	Limbal Progenitor Cells
HCAR31	5.46577e-132	0.74536	0.568	0.273	1.83311e-127	9	HCAR3	Limbal Progenitor Cells
MTRNR2L121	5.94165e-132	0.56486	0.96	0.762	1.99271e-127	9	MTRNR2L12	Limbal Progenitor Cells
2002-06-01	3.85828e-131	0.940433	0.883	0.673	1.29399e-126	9	JUN	Limbal Progenitor Cells
MYADM	4.77602e-129	0.564844	0.647	0.374	1.60178e-124	9	MYADM	Limbal Progenitor Cells
COMMD6	8.27057e-126	0.398536	0.904	0.767	2.77378e-121	9	COMMD6	Limbal Progenitor Cells
MALAT12	1.62359e-125	0.516485	0.996	0.983	5.44519e-121	9	MALAT1	Limbal Progenitor Cells
BTG22	6.61216e-125	0.71178	0.755	0.462	2.21758e-120	9	BTG2	Limbal Progenitor Cells
RPS5	1.04343e-124	0.353598	0.974	0.97	3.49944e-120	9	RPS5	Limbal Progenitor Cells
RPL8	2.49634e-124	0.283308	0.985	0.985	8.37221e-120	9	RPL8	Limbal Progenitor Cells
DLL1	2.96661e-123	0.355924	0.293	0.089	9.94941e-119	9	DLL1	Limbal Progenitor Cells
CIRBP1	4.47848e-120	0.428738	0.937	0.753	1.50199e-115	9	CIRBP	Limbal Progenitor Cells
IFI16	8.87822e-120	0.527501	0.793	0.547	2.97758e-115	9	IFI16	Limbal Progenitor Cells
EIF4A2	1.72574e-118	0.435757	0.888	0.699	5.78777e-114	9	EIF4A2	Limbal Progenitor Cells
IFRD1	3.24542e-118	0.5063	0.66	0.394	1.08845e-113	9	IFRD1	Limbal Progenitor Cells
TIMP1	3.39172e-118	0.483036	0.862	0.606	1.13752e-113	9	TIMP1	Limbal Progenitor Cells
HLA-B2	1.32185e-117	0.554521	0.932	0.764	4.43322e-113	9	HLA-B	Limbal Progenitor Cells
PTK2B	2.80298e-116	0.292737	0.343	0.122	9.40063e-112	9	PTK2B	Limbal Progenitor Cells
EIF11	1.358e-115	0.383454	0.981	0.975	4.55445e-111	9	EIF1	Limbal Progenitor Cells
MYC	8.20088e-112	0.664066	0.658	0.388	2.75041e-107	9	MYC	Limbal Progenitor Cells
RSRP1	8.78044e-112	0.412951	0.725	0.451	2.94478e-107	9	RSRP1	Limbal Progenitor Cells
HCAR21	4.36426e-110	0.61247	0.605	0.327	1.46369e-105	9	HCAR2	Limbal Progenitor Cells
SYNE2	4.70995e-110	0.465603	0.791	0.521	1.57962e-105	9	SYNE2	Limbal Progenitor Cells
CCNL12	5.8201e-110	0.509831	0.845	0.596	1.95195e-105	9	CCNL1	Limbal Progenitor Cells
MTRNR2L81	2.24003e-109	0.699551	0.93	0.644	7.51261e-105	9	MTRNR2L8	Limbal Progenitor Cells
MLF1	1.2892e-108	0.414834	0.527	0.267	4.32371e-104	9	MLF1	Limbal Progenitor Cells
C6orf48	5.57228e-108	0.30888	0.711	0.431	1.86883e-103	9	C6orf48	Limbal Progenitor Cells
ZFP362	9.57525e-108	0.668351	0.888	0.638	3.21135e-103	9	ZFP36	Limbal Progenitor Cells
FHL2	1.06062e-107	0.342681	0.642	0.351	3.55709e-103	9	FHL2	Limbal Progenitor Cells
RACK1	5.33685e-107	0.298603	0.978	0.969	1.78987e-102	9	RACK1	Limbal Progenitor Cells
CA12	1.54588e-106	0.260658	0.434	0.184	5.18456e-102	9	CA12	Limbal Progenitor Cells
CDH13	3.29323e-106	0.317183	0.413	0.172	1.10448e-101	9	CDH13	Limbal Progenitor Cells
IRS2	1.11971e-105	0.280684	0.512	0.242	3.7553e-101	9	IRS2	Limbal Progenitor Cells
TOB12	1.3084e-105	0.498553	0.813	0.547	4.38813e-101	9	TOB1	Limbal Progenitor Cells
KLF52	7.3263e-105	0.425815	0.842	0.543	2.4571e-100	9	KLF5	Limbal Progenitor Cells
IER22	4.56265e-104	0.894271	0.874	0.732	1.53022e-99	9	IER2	Limbal Progenitor Cells
IGFBP32	8.42851e-104	0.437878	0.488	0.216	2.82675e-99	9	IGFBP3	Limbal Progenitor Cells
NFKBIA2	3.5525e-103	0.657818	0.823	0.608	1.19144e-98	9	NFKBIA	Limbal Progenitor Cells
EEF1D	1.29289e-102	0.29172	0.957	0.914	4.3361e-98	9	EEF1D	Limbal Progenitor Cells
TLE42	2.05775e-102	0.367735	0.611	0.348	6.90129e-98	9	TLE4	Limbal Progenitor Cells
PPP1R12B	2.18965e-102	0.253501	0.258	0.082	7.34364e-98	9	PPP1R12B	Limbal Progenitor Cells
TP63	3.38351e-102	0.381467	0.539	0.276	1.13476e-97	9	TP63	Limbal Progenitor Cells
DUSP12	5.26951e-102	0.685195	0.893	0.619	1.76729e-97	9	DUSP1	Limbal Progenitor Cells
NR4A21	3.39904e-101	0.339898	0.466	0.213	1.13997e-96	9	NR4A2	Limbal Progenitor Cells
ERF	7.75578e-100	0.287526	0.431	0.194	2.60113e-95	9	ERF	Limbal Progenitor Cells
NEAT12	4.19706e-99	0.379012	0.979	0.904	1.40761e-94	9	NEAT1	Limbal Progenitor Cells
TNFAIP81	1.00305e-98	0.451006	0.488	0.246	3.36404e-94	9	TNFAIP8	Limbal Progenitor Cells
CSRNP1	1.73889e-98	0.328028	0.534	0.267	5.8319e-94	9	CSRNP1	Limbal Progenitor Cells
CSRP21	4.32557e-98	0.368195	0.897	0.638	1.45071e-93	9	CSRP2	Limbal Progenitor Cells
ARID5B	1.76301e-97	0.489897	0.632	0.385	5.9128e-93	9	ARID5B	Limbal Progenitor Cells
CXCL3	4.01194e-97	0.481275	0.289	0.1	1.34552e-92	9	CXCL3	Limbal Progenitor Cells
MT-CYB2	5.19983e-97	0.332396	0.996	0.986	1.74392e-92	9	MT-CYB	Limbal Progenitor Cells
IFFO2	5.52805e-96	0.253794	0.343	0.137	1.854e-91	9	IFFO2	Limbal Progenitor Cells
KLF62	7.22355e-95	0.647314	0.799	0.631	2.42263e-90	9	KLF6	Limbal Progenitor Cells
LRRC75A	9.03752e-95	0.380054	0.52	0.268	3.031e-90	9	LRRC75A	Limbal Progenitor Cells
CP2	1.44664e-94	0.293081	0.383	0.148	4.85176e-90	9	CP	Limbal Progenitor Cells
ATP1A11	1.82259e-94	0.400066	0.859	0.675	6.11261e-90	9	ATP1A1	Limbal Progenitor Cells
LAMB3	4.54731e-93	0.305531	0.737	0.448	1.52508e-88	9	LAMB3	Limbal Progenitor Cells
KRT14	9.20258e-93	0.372697	0.981	0.67	3.08636e-88	9	KRT14	Limbal Progenitor Cells
FAM133B	1.73199e-92	0.476967	0.742	0.54	5.80876e-88	9	FAM133B	Limbal Progenitor Cells
KRT82	3.24809e-92	0.401596	0.646	0.382	1.08934e-87	9	KRT8	Limbal Progenitor Cells
HLA-A2	6.03681e-91	0.441442	0.932	0.777	2.02462e-86	9	HLA-A	Limbal Progenitor Cells
CCNB1IP1	6.33984e-91	0.296129	0.601	0.353	2.12626e-86	9	CCNB1IP1	Limbal Progenitor Cells
PTMA	7.98556e-91	0.343955	0.98	0.972	2.6782e-86	9	PTMA	Limbal Progenitor Cells
SLC7A8	8.57117e-91	0.284101	0.44	0.205	2.8746e-86	9	SLC7A8	Limbal Progenitor Cells
PPP1R15A2	3.81623e-90	0.468084	0.858	0.591	1.27989e-85	9	PPP1R15A	Limbal Progenitor Cells
ANKRD12	5.02588e-90	0.39448	0.778	0.56	1.68558e-85	9	ANKRD12	Limbal Progenitor Cells
SINHCAF	2.14313e-89	0.327649	0.672	0.433	7.18764e-85	9	SINHCAF	Limbal Progenitor Cells
SQSTM12	2.18524e-89	0.421883	0.875	0.668	7.32887e-85	9	SQSTM1	Limbal Progenitor Cells
RPS10	2.67662e-89	0.317269	0.962	0.938	8.97684e-85	9	RPS10	Limbal Progenitor Cells
IRF12	5.08799e-89	0.444262	0.555	0.302	1.70641e-84	9	IRF1	Limbal Progenitor Cells
RPL7A	1.30434e-88	0.264115	0.98	0.979	4.37449e-84	9	RPL7A	Limbal Progenitor Cells
H1FX	8.42682e-86	0.507783	0.783	0.596	2.82619e-81	9	H1FX	Limbal Progenitor Cells
TRA2A	1.52264e-85	0.369681	0.67	0.447	5.10664e-81	9	TRA2A	Limbal Progenitor Cells
FBL	2.18701e-85	0.300416	0.74	0.502	7.33478e-81	9	FBL	Limbal Progenitor Cells
KLF101	2.34958e-85	0.447493	0.627	0.39	7.88004e-81	9	KLF10	Limbal Progenitor Cells
SNHG19	2.63367e-85	0.280062	0.531	0.288	8.8328e-81	9	SNHG19	Limbal Progenitor Cells
NR4A12	7.09533e-85	0.588629	0.698	0.428	2.37963e-80	9	NR4A1	Limbal Progenitor Cells
CHCHD102	7.22065e-85	0.270475	0.599	0.33	2.42166e-80	9	CHCHD10	Limbal Progenitor Cells
ZFP36L2	2.6789e-84	0.545747	0.758	0.554	8.98449e-80	9	ZFP36L2	Limbal Progenitor Cells
CDC42EP41	7.2292e-84	0.330186	0.494	0.259	2.42453e-79	9	CDC42EP4	Limbal Progenitor Cells
LMNA	1.17013e-83	0.637945	0.927	0.899	3.92439e-79	9	LMNA	Limbal Progenitor Cells
B2M2	2.10198e-83	0.386187	0.98	0.938	7.04963e-79	9	B2M	Limbal Progenitor Cells
ZSWIM61	1.21053e-82	0.359272	0.413	0.204	4.05988e-78	9	ZSWIM6	Limbal Progenitor Cells
REL2	1.25455e-82	0.346759	0.644	0.411	4.20749e-78	9	REL	Limbal Progenitor Cells
PABPC1	1.60334e-82	0.329349	0.942	0.882	5.3773e-78	9	PABPC1	Limbal Progenitor Cells
EIF3E	5.68727e-82	0.335382	0.913	0.806	1.9074e-77	9	EIF3E	Limbal Progenitor Cells
EDN1	1.41675e-81	0.428631	0.267	0.1	4.75151e-77	9	EDN1	Limbal Progenitor Cells
TGIF11	2.12638e-81	0.430975	0.676	0.467	7.13145e-77	9	TGIF1	Limbal Progenitor Cells
BCL11A	8.09812e-81	0.267217	0.385	0.178	2.71595e-76	9	BCL11A	Limbal Progenitor Cells
SNHG15	1.60372e-80	0.262634	0.505	0.277	5.37854e-76	9	SNHG15	Limbal Progenitor Cells
BTG3	3.11482e-80	0.352217	0.744	0.542	1.04465e-75	9	BTG3	Limbal Progenitor Cells
H3F3B1	2.13704e-79	0.32645	0.987	0.959	7.1672e-75	9	H3F3B	Limbal Progenitor Cells
SLC38A2	4.0365e-79	0.373906	0.824	0.614	1.35376e-74	9	SLC38A2	Limbal Progenitor Cells
PTMS	1.25762e-78	0.303518	0.804	0.558	4.21781e-74	9	PTMS	Limbal Progenitor Cells
YBX3	1.2912e-78	0.3173	0.936	0.884	4.33041e-74	9	YBX3	Limbal Progenitor Cells
SNHG25	1.80456e-78	0.27673	0.506	0.279	6.05212e-74	9	SNHG25	Limbal Progenitor Cells
NFE2L21	1.82834e-78	0.330058	0.826	0.654	6.13189e-74	9	NFE2L2	Limbal Progenitor Cells
INTS61	2.63788e-78	0.32611	0.589	0.358	8.84691e-74	9	INTS6	Limbal Progenitor Cells
KIAA1217	3.80284e-78	0.293543	0.521	0.297	1.2754e-73	9	KIAA1217	Limbal Progenitor Cells
RPL4	7.84203e-78	0.279367	0.973	0.941	2.63006e-73	9	RPL4	Limbal Progenitor Cells
TRA2B	1.13323e-77	0.316919	0.816	0.603	3.80063e-73	9	TRA2B	Limbal Progenitor Cells
NSA2	1.24332e-75	0.303228	0.842	0.677	4.16984e-71	9	NSA2	Limbal Progenitor Cells
FOXQ1	1.3994e-75	0.346878	0.376	0.177	4.69332e-71	9	FOXQ1	Limbal Progenitor Cells
FOXC11	1.95477e-75	0.31255	0.61	0.381	6.55591e-71	9	FOXC1	Limbal Progenitor Cells
FOS1	2.83158e-75	0.800141	0.896	0.741	9.49657e-71	9	FOS	Limbal Progenitor Cells
WEE11	4.7686e-74	0.426575	0.679	0.466	1.59929e-69	9	WEE1	Limbal Progenitor Cells
EHF2	6.87981e-74	0.332221	0.693	0.452	2.30735e-69	9	EHF	Limbal Progenitor Cells
OSR22	1.1277e-73	0.31294	0.362	0.164	3.78208e-69	9	OSR2	Limbal Progenitor Cells
EIF3L	5.75693e-72	0.270359	0.804	0.635	1.93076e-67	9	EIF3L	Limbal Progenitor Cells
DDX51	1.27583e-71	0.365891	0.935	0.864	4.27888e-67	9	DDX5	Limbal Progenitor Cells
DUSP6	3.2995e-71	0.359926	0.584	0.349	1.10659e-66	9	DUSP6	Limbal Progenitor Cells
NDRG11	8.62558e-71	0.326202	0.73	0.504	2.89285e-66	9	NDRG1	Limbal Progenitor Cells
MIR222HG1	1.43595e-70	0.506787	0.592	0.392	4.81588e-66	9	MIR222HG	Limbal Progenitor Cells
MCL1	3.79688e-70	0.433162	0.801	0.675	1.2734e-65	9	MCL1	Limbal Progenitor Cells
TIPARP2	4.21707e-70	0.311964	0.639	0.414	1.41432e-65	9	TIPARP	Limbal Progenitor Cells
CHD2	5.05109e-69	0.282884	0.588	0.371	1.69404e-64	9	CHD2	Limbal Progenitor Cells
TOMM20	5.71871e-69	0.265507	0.895	0.772	1.91794e-64	9	TOMM20	Limbal Progenitor Cells
UGDH	1.10246e-68	0.316193	0.457	0.253	3.69741e-64	9	UGDH	Limbal Progenitor Cells
MT-ATP61	1.93295e-68	0.309471	0.997	0.989	6.48274e-64	9	MT-ATP6	Limbal Progenitor Cells
NAP1L1	5.50671e-68	0.267377	0.906	0.762	1.84684e-63	9	NAP1L1	Limbal Progenitor Cells
DSC31	1.39408e-67	0.303662	0.743	0.502	4.67545e-63	9	DSC3	Limbal Progenitor Cells
TUBA1A	2.44865e-66	0.320481	0.404	0.196	8.21228e-62	9	TUBA1A	Limbal Progenitor Cells
SOD2	3.44307e-66	0.568676	0.566	0.376	1.15474e-61	9	SOD2	Limbal Progenitor Cells
RSL24D1	2.97004e-65	0.2829	0.808	0.664	9.96091e-61	9	RSL24D1	Limbal Progenitor Cells
ATF4	3.11817e-65	0.301067	0.823	0.67	1.04577e-60	9	ATF4	Limbal Progenitor Cells
CREBRF	3.81788e-65	0.274786	0.554	0.331	1.28044e-60	9	CREBRF	Limbal Progenitor Cells
APP	7.6285e-65	0.266889	0.78	0.576	2.55845e-60	9	APP	Limbal Progenitor Cells
VMP11	1.29041e-64	0.538949	0.816	0.699	4.32779e-60	9	VMP1	Limbal Progenitor Cells
PAX62	3.29343e-64	0.364949	0.861	0.595	1.10455e-59	9	PAX6	Limbal Progenitor Cells
PDLIM1	1.26994e-63	0.315388	0.849	0.713	4.25913e-59	9	PDLIM1	Limbal Progenitor Cells
PRNP	7.35639e-63	0.345795	0.828	0.677	2.46719e-58	9	PRNP	Limbal Progenitor Cells
SLC2A11	1.89424e-61	0.394865	0.791	0.623	6.35291e-57	9	SLC2A1	Limbal Progenitor Cells
ADM1	5.22845e-60	0.57758	0.611	0.424	1.75352e-55	9	ADM	Limbal Progenitor Cells
ARIH1	2.97468e-59	0.265936	0.528	0.342	9.97649e-55	9	ARIH1	Limbal Progenitor Cells
EGFR	8.95587e-59	0.317972	0.717	0.507	3.00362e-54	9	EGFR	Limbal Progenitor Cells
WTAP	1.7777e-58	0.367551	0.676	0.512	5.96205e-54	9	WTAP	Limbal Progenitor Cells
NFKB1	2.36794e-58	0.303461	0.518	0.332	7.94161e-54	9	NFKB1	Limbal Progenitor Cells
MAT2A	4.46741e-57	0.331298	0.647	0.423	1.49828e-52	9	MAT2A	Limbal Progenitor Cells
DUSP231	1.72402e-55	0.348206	0.701	0.528	5.78201e-51	9	DUSP23	Limbal Progenitor Cells
SRSF51	2.47701e-54	0.311827	0.85	0.726	8.3074e-50	9	SRSF5	Limbal Progenitor Cells
TNS4	1.01359e-52	0.326131	0.623	0.417	3.39936e-48	9	TNS4	Limbal Progenitor Cells
YPEL52	3.25574e-51	0.311786	0.736	0.525	1.09191e-46	9	YPEL5	Limbal Progenitor Cells
NUFIP2	1.58917e-50	0.25395	0.629	0.453	5.32977e-46	9	NUFIP2	Limbal Progenitor Cells
MEIS11	6.03057e-50	0.26413	0.369	0.202	2.02253e-45	9	MEIS1	Limbal Progenitor Cells
HNRNPH1	9.6576e-50	0.324752	0.85	0.71	3.23896e-45	9	HNRNPH1	Limbal Progenitor Cells
RASSF6	1.51875e-49	0.274788	0.538	0.345	5.09357e-45	9	RASSF6	Limbal Progenitor Cells
FUS	1.41515e-48	0.252919	0.804	0.665	4.74612e-44	9	FUS	Limbal Progenitor Cells
EIF5	6.1981e-47	0.292878	0.811	0.709	2.07872e-42	9	EIF5	Limbal Progenitor Cells
SCARA3	1.05922e-46	0.260065	0.438	0.263	3.55242e-42	9	SCARA3	Limbal Progenitor Cells
MEG3	1.03631e-45	0.283465	0.392	0.217	3.47557e-41	9	MEG3	Limbal Progenitor Cells
DNAJA11	1.56029e-45	0.465648	0.816	0.745	5.23292e-41	9	DNAJA1	Limbal Progenitor Cells
PIM32	2.35057e-43	0.302459	0.671	0.488	7.88334e-39	9	PIM3	Limbal Progenitor Cells
RHOB1	3.66132e-42	0.310969	0.586	0.403	1.22793e-37	9	RHOB	Limbal Progenitor Cells
ANXA13	3.34754e-41	0.47609	0.959	0.939	1.1227e-36	9	ANXA1	Limbal Progenitor Cells
XBP1	1.72428e-40	0.254956	0.643	0.495	5.78289e-36	9	XBP1	Limbal Progenitor Cells
SRSF7	1.83922e-38	0.356216	0.823	0.708	6.16836e-34	9	SRSF7	Limbal Progenitor Cells
MT-ATP8	3.71696e-37	0.251386	0.824	0.629	1.24659e-32	9	MT-ATP8	Limbal Progenitor Cells
CHMP1B2	4.84493e-37	0.27173	0.676	0.523	1.62489e-32	9	CHMP1B	Limbal Progenitor Cells
ERRFI1	2.05951e-34	0.259229	0.482	0.34	6.90717e-30	9	ERRFI1	Limbal Progenitor Cells
LGALS3BP	2.79374e-34	0.251095	0.554	0.398	9.36964e-30	9	LGALS3BP	Limbal Progenitor Cells
PLIN2	2.798e-34	0.401811	0.338	0.206	9.38393e-30	9	PLIN2	Limbal Progenitor Cells
C11orf961	4.3337e-32	0.484379	0.529	0.35	1.45344e-27	9	C11orf96	Limbal Progenitor Cells
PLCG21	1.25806e-31	0.282996	0.389	0.239	4.21929e-27	9	PLCG2	Limbal Progenitor Cells
FOSL11	2.88669e-29	0.361084	0.57	0.467	9.68139e-25	9	FOSL1	Limbal Progenitor Cells
NFKBIZ2	2.52474e-28	0.32226	0.558	0.422	8.46747e-24	9	NFKBIZ	Limbal Progenitor Cells
HLA-C2	7.10628e-27	0.270609	0.885	0.774	2.38331e-22	9	HLA-C	Limbal Progenitor Cells
PLAUR1	4.82099e-23	0.397734	0.542	0.428	1.61686e-18	9	PLAUR	Limbal Progenitor Cells
TM4SF11	9.54201e-21	0.357569	0.724	0.629	3.2002e-16	9	TM4SF1	Limbal Progenitor Cells
CXCL11	4.396e-20	0.752209	0.419	0.307	1.47433e-15	9	CXCL1	Limbal Progenitor Cells
XIST1	2.44754e-19	0.283434	0.634	0.567	8.20856e-15	9	XIST	Limbal Progenitor Cells
CXCL141	0	2.04288	0.846	0.415	0	10	CXCL14	Limbal Neural Crest Progenitors
TGFBI	0	1.50482	0.95	0.65	0	10	TGFBI	Limbal Neural Crest Progenitors
COL17A11	0	1.40571	0.936	0.478	0	10	COL17A1	Limbal Neural Crest Progenitors
NQO1	0	1.39891	0.964	0.735	0	10	NQO1	Limbal Neural Crest Progenitors
GJB6	0	1.31192	0.869	0.373	0	10	GJB6	Limbal Neural Crest Progenitors
CRTAC1	0	1.24245	0.736	0.281	0	10	CRTAC1	Limbal Neural Crest Progenitors
NTRK2	0	1.11954	0.675	0.091	0	10	NTRK2	Limbal Neural Crest Progenitors
IVNS1ABP1	0	1.03449	0.879	0.469	0	10	IVNS1ABP	Limbal Neural Crest Progenitors
BCAM1	0	0.967917	0.744	0.187	0	10	BCAM	Limbal Neural Crest Progenitors
IGFBP6	0	0.957311	0.962	0.699	0	10	IGFBP6	Limbal Neural Crest Progenitors
TKT	0	0.952195	0.987	0.84	0	10	TKT	Limbal Neural Crest Progenitors
CPVL	0	0.91752	0.703	0.118	0	10	CPVL	Limbal Neural Crest Progenitors
CRLF1	0	0.832568	0.714	0.17	0	10	CRLF1	Limbal Neural Crest Progenitors
RASSF61	0	0.795065	0.782	0.339	0	10	RASSF6	Limbal Neural Crest Progenitors
AGL	0	0.76632	0.717	0.264	0	10	AGL	Limbal Neural Crest Progenitors
MOXD11	0	0.746034	0.609	0.057	0	10	MOXD1	Limbal Neural Crest Progenitors
TGM2	0	0.694275	0.736	0.234	0	10	TGM2	Limbal Neural Crest Progenitors
SLC7A81	0	0.629252	0.671	0.199	0	10	SLC7A8	Limbal Neural Crest Progenitors
LGALS7	0	0.621434	0.658	0.179	0	10	LGALS7	Limbal Neural Crest Progenitors
KCNN4	0	0.511234	0.677	0.224	0	10	KCNN4	Limbal Neural Crest Progenitors
CDH131	0	0.497504	0.628	0.166	0	10	CDH13	Limbal Neural Crest Progenitors
AP002884.1	0	0.47682	0.566	0.123	0	10	AP002884.1	Limbal Neural Crest Progenitors
HSD17B2	0	0.43215	0.556	0.138	0	10	HSD17B2	Limbal Neural Crest Progenitors
VIT	0	0.401605	0.521	0.067	0	10	VIT	Limbal Neural Crest Progenitors
HTRA1	0	0.289786	0.863	0.38	0	10	HTRA1	Limbal Neural Crest Progenitors
EDIL3	0	0.280529	0.38	0.068	0	10	EDIL3	Limbal Neural Crest Progenitors
WNT10A	0	0.27317	0.381	0.033	0	10	WNT10A	Limbal Neural Crest Progenitors
GPM6A	0	0.26761	0.374	0.064	0	10	GPM6A	Limbal Neural Crest Progenitors
GJA1	5.98343e-306	1.14783	0.876	0.471	2.00672e-301	10	GJA1	Limbal Neural Crest Progenitors
CTSV	5.98951e-305	1.08216	0.901	0.483	2.00876e-300	10	CTSV	Limbal Neural Crest Progenitors
IGFBP7	3.80217e-302	0.761793	0.943	0.651	1.27517e-297	10	IGFBP7	Limbal Neural Crest Progenitors
CNTN4	2.17633e-295	0.281574	0.403	0.08	7.29899e-291	10	CNTN4	Limbal Neural Crest Progenitors
ALDH3A1	1.50654e-286	1.63067	0.873	0.546	5.05265e-282	10	ALDH3A1	Limbal Neural Crest Progenitors
CLCA2	1.72841e-278	0.724221	0.829	0.394	5.79673e-274	10	CLCA2	Limbal Neural Crest Progenitors
SULF2	1.41393e-277	0.319397	0.488	0.12	4.74204e-273	10	SULF2	Limbal Neural Crest Progenitors
GAS1	3.83983e-276	0.372905	0.439	0.097	1.2878e-271	10	GAS1	Limbal Neural Crest Progenitors
DST1	7.12798e-273	0.840664	0.929	0.606	2.39058e-268	10	DST	Limbal Neural Crest Progenitors
SUCO	4.0974e-269	0.874781	0.827	0.438	1.37419e-264	10	SUCO	Limbal Neural Crest Progenitors
FTH11	1.18032e-267	0.781597	1	0.995	3.95855e-263	10	FTH1	Limbal Neural Crest Progenitors
MMP28	2.90416e-266	0.279405	0.483	0.124	9.73997e-262	10	MMP28	Limbal Neural Crest Progenitors
GJB2	4.30692e-264	0.789321	0.941	0.589	1.44446e-259	10	GJB2	Limbal Neural Crest Progenitors
COL7A1	2.35813e-251	0.349154	0.507	0.137	7.90871e-247	10	COL7A1	Limbal Neural Crest Progenitors
CYBRD1	4.14024e-250	0.413762	0.684	0.236	1.38855e-245	10	CYBRD1	Limbal Neural Crest Progenitors
SPARC	6.75907e-249	0.406875	0.828	0.358	2.26686e-244	10	SPARC	Limbal Neural Crest Progenitors
FHOD3	7.97495e-244	0.3092	0.507	0.141	2.67464e-239	10	FHOD3	Limbal Neural Crest Progenitors
TMEM100	2.48064e-242	0.321006	0.442	0.111	8.31956e-238	10	TMEM100	Limbal Neural Crest Progenitors
MT1X2	6.56998e-236	0.902959	0.987	0.848	2.20344e-231	10	MT1X	Limbal Neural Crest Progenitors
LAMB1	1.7589e-235	0.361497	0.583	0.188	5.89898e-231	10	LAMB1	Limbal Neural Crest Progenitors
ENO1	1.35375e-229	0.653516	0.99	0.929	4.54021e-225	10	ENO1	Limbal Neural Crest Progenitors
TRIM36	1.02526e-227	0.424165	0.544	0.168	3.43852e-223	10	TRIM36	Limbal Neural Crest Progenitors
RETREG1	5.34636e-225	0.425306	0.545	0.175	1.79306e-220	10	RETREG1	Limbal Neural Crest Progenitors
DCDC1	3.96867e-216	0.312358	0.436	0.114	1.33101e-211	10	DCDC1	Limbal Neural Crest Progenitors
ALDH1A11	1.76901e-206	0.787989	0.893	0.543	5.93292e-202	10	ALDH1A1	Limbal Neural Crest Progenitors
LINC01474	2.60386e-205	0.51147	0.556	0.187	8.73283e-201	10	LINC01474	Limbal Neural Crest Progenitors
IGFBP2	3.25003e-203	0.512161	0.958	0.778	1.08999e-198	10	IGFBP2	Limbal Neural Crest Progenitors
CLU1	9.91066e-195	1.01047	0.896	0.637	3.32384e-190	10	CLU	Limbal Neural Crest Progenitors
S100A6	3.04154e-193	0.433276	1	0.993	1.02007e-188	10	S100A6	Limbal Neural Crest Progenitors
SLC7A11	4.89963e-192	0.253494	0.378	0.097	1.64324e-187	10	SLC7A11	Limbal Neural Crest Progenitors
MGARP	1.83731e-191	0.649053	0.822	0.391	6.16197e-187	10	MGARP	Limbal Neural Crest Progenitors
KRT12	4.49526e-190	0.911454	0.851	0.496	1.50762e-185	10	KRT12	Limbal Neural Crest Progenitors
GYG1	3.38746e-187	0.498289	0.702	0.34	1.13609e-182	10	GYG1	Limbal Neural Crest Progenitors
CPXM2	2.4483e-184	0.364869	0.571	0.199	8.21111e-180	10	CPXM2	Limbal Neural Crest Progenitors
HOMER3	5.42244e-181	0.583895	0.836	0.513	1.81858e-176	10	HOMER3	Limbal Neural Crest Progenitors
S100A10	2.64806e-176	0.454066	0.991	0.959	8.88108e-172	10	S100A10	Limbal Neural Crest Progenitors
LAMA3	7.62148e-175	0.424599	0.716	0.302	2.55609e-170	10	LAMA3	Limbal Neural Crest Progenitors
MATN2	2.23787e-171	0.286485	0.479	0.157	7.50537e-167	10	MATN2	Limbal Neural Crest Progenitors
SCARA31	1.99967e-168	0.376948	0.609	0.258	6.7065e-164	10	SCARA3	Limbal Neural Crest Progenitors
LYPD6B	1.1655e-164	0.284767	0.539	0.198	3.90884e-160	10	LYPD6B	Limbal Neural Crest Progenitors
SLC2A12	6.95084e-162	0.606827	0.883	0.621	2.33117e-157	10	SLC2A1	Limbal Neural Crest Progenitors
CPAMD8	7.14908e-159	0.404666	0.557	0.213	2.39766e-154	10	CPAMD8	Limbal Neural Crest Progenitors
TP631	4.341e-156	0.372069	0.635	0.274	1.45588e-151	10	TP63	Limbal Neural Crest Progenitors
LAMB31	7.93782e-155	0.465107	0.822	0.446	2.66219e-150	10	LAMB3	Limbal Neural Crest Progenitors
HMGN3	5.10636e-149	0.538547	0.9	0.722	1.71257e-144	10	HMGN3	Limbal Neural Crest Progenitors
BHLHE41	8.61835e-146	0.388878	0.567	0.239	2.89042e-141	10	BHLHE41	Limbal Neural Crest Progenitors
PCSK5	1.6858e-142	0.278902	0.536	0.214	5.65383e-138	10	PCSK5	Limbal Neural Crest Progenitors
ERICH5	1.38327e-141	0.460168	0.8	0.404	4.6392e-137	10	ERICH5	Limbal Neural Crest Progenitors
DAPL1	3.09138e-141	0.63319	0.791	0.464	1.03679e-136	10	DAPL1	Limbal Neural Crest Progenitors
DMRTA2	2.15169e-135	0.32734	0.606	0.272	7.21632e-131	10	DMRTA2	Limbal Neural Crest Progenitors
VSNL1	2.19747e-133	0.297044	0.661	0.308	7.36988e-129	10	VSNL1	Limbal Neural Crest Progenitors
GSN	2.18109e-129	0.347169	0.885	0.669	7.31494e-125	10	GSN	Limbal Neural Crest Progenitors
AKR1B1	3.3472e-127	0.305219	0.661	0.319	1.12258e-122	10	AKR1B1	Limbal Neural Crest Progenitors
CRYAB1	2.01119e-126	1.03671	0.831	0.539	6.74513e-122	10	CRYAB	Limbal Neural Crest Progenitors
FAM169A	1.35264e-125	0.304161	0.508	0.205	4.53648e-121	10	FAM169A	Limbal Neural Crest Progenitors
PYCR2	4.55998e-122	0.276103	0.567	0.263	1.52932e-117	10	PYCR2	Limbal Neural Crest Progenitors
AL391650.1	2.0361e-121	0.334855	0.71	0.358	6.82867e-117	10	AL391650.1	Limbal Neural Crest Progenitors
TNS41	4.85817e-121	0.383191	0.746	0.414	1.62933e-116	10	TNS4	Limbal Neural Crest Progenitors
PLP2	6.24681e-121	0.413109	0.896	0.696	2.09506e-116	10	PLP2	Limbal Neural Crest Progenitors
GPX4	2.01161e-120	0.43206	0.942	0.864	6.74654e-116	10	GPX4	Limbal Neural Crest Progenitors
BCL2L13	3.58874e-120	0.464274	0.821	0.507	1.20359e-115	10	BCL2L13	Limbal Neural Crest Progenitors
ARHGEF3	6.91225e-119	0.328477	0.564	0.261	2.31823e-114	10	ARHGEF3	Limbal Neural Crest Progenitors
CAPS1	9.90967e-119	0.329514	0.593	0.274	3.3235e-114	10	CAPS	Limbal Neural Crest Progenitors
APP1	1.57323e-118	0.417059	0.826	0.575	5.27631e-114	10	APP	Limbal Neural Crest Progenitors
HCFC1R1	8.91417e-118	0.30704	0.701	0.38	2.98963e-113	10	HCFC1R1	Limbal Neural Crest Progenitors
ITGA2	1.18411e-117	0.376028	0.65	0.338	3.97127e-113	10	ITGA2	Limbal Neural Crest Progenitors
CRYBG1	2.83566e-116	0.433563	0.778	0.461	9.51024e-112	10	CRYBG1	Limbal Neural Crest Progenitors
KRT141	4.27641e-115	0.664579	0.946	0.671	1.43422e-110	10	KRT14	Limbal Neural Crest Progenitors
TP53TG11	1.98924e-114	0.43788	0.764	0.497	6.67151e-110	10	TP53TG1	Limbal Neural Crest Progenitors
RNF152	7.18466e-114	0.269228	0.45	0.18	2.40959e-109	10	RNF152	Limbal Neural Crest Progenitors
KRT5	7.68697e-114	0.392112	0.998	0.906	2.57806e-109	10	KRT5	Limbal Neural Crest Progenitors
HCAR22	2.85736e-113	0.584142	0.616	0.327	9.583e-109	10	HCAR2	Limbal Neural Crest Progenitors
PPP1R3C	4.66214e-111	0.252976	0.433	0.167	1.56359e-106	10	PPP1R3C	Limbal Neural Crest Progenitors
ITGAV	5.00909e-110	0.287787	0.606	0.306	1.67995e-105	10	ITGAV	Limbal Neural Crest Progenitors
TSPAN12	2.67119e-109	0.399097	0.789	0.486	8.95865e-105	10	TSPAN1	Limbal Neural Crest Progenitors
CLTB	1.13072e-108	0.397313	0.914	0.782	3.79221e-104	10	CLTB	Limbal Neural Crest Progenitors
PRNP1	1.25497e-108	0.442633	0.869	0.676	4.20892e-104	10	PRNP	Limbal Neural Crest Progenitors
LDHA	3.48214e-108	0.321055	0.979	0.95	1.16784e-103	10	LDHA	Limbal Neural Crest Progenitors
RAB4A	5.06373e-108	0.368117	0.823	0.595	1.69827e-103	10	RAB4A	Limbal Neural Crest Progenitors
DAAM1	4.81939e-105	0.433682	0.809	0.527	1.61633e-100	10	DAAM1	Limbal Neural Crest Progenitors
NEDD9	1.69026e-102	0.306115	0.423	0.171	5.66881e-98	10	NEDD9	Limbal Neural Crest Progenitors
LGALS7B	1.79437e-102	0.406631	0.413	0.169	6.01794e-98	10	LGALS7B	Limbal Neural Crest Progenitors
GSTA41	3.22619e-100	0.286778	0.598	0.306	1.082e-95	10	GSTA4	Limbal Neural Crest Progenitors
DSC32	5.53925e-100	0.404396	0.805	0.501	1.85775e-95	10	DSC3	Limbal Neural Crest Progenitors
RAPH1	2.88128e-99	0.268639	0.531	0.248	9.66322e-95	10	RAPH1	Limbal Neural Crest Progenitors
PKM	3.64163e-99	0.353588	0.971	0.888	1.22133e-94	10	PKM	Limbal Neural Crest Progenitors
UBE2Q2	3.85099e-98	0.303187	0.684	0.387	1.29154e-93	10	UBE2Q2	Limbal Neural Crest Progenitors
SOD1	2.2187e-97	0.360418	0.901	0.751	7.44109e-93	10	SOD1	Limbal Neural Crest Progenitors
MT-CO33	5.52906e-93	0.309932	0.997	0.992	1.85434e-88	10	MT-CO3	Limbal Neural Crest Progenitors
DKK3	3.58474e-92	0.281844	0.707	0.387	1.20225e-87	10	DKK3	Limbal Neural Crest Progenitors
IL20RB	8.5942e-92	0.258245	0.646	0.351	2.88232e-87	10	IL20RB	Limbal Neural Crest Progenitors
EGFR1	3.14172e-91	0.400547	0.785	0.505	1.05367e-86	10	EGFR	Limbal Neural Crest Progenitors
CALML31	3.20676e-86	0.382387	0.658	0.368	1.07548e-81	10	CALML3	Limbal Neural Crest Progenitors
GAPDH	4.14515e-86	0.349219	0.996	0.981	1.3902e-81	10	GAPDH	Limbal Neural Crest Progenitors
PAX63	5.81476e-86	0.388321	0.881	0.595	1.95015e-81	10	PAX6	Limbal Neural Crest Progenitors
ATP1B3	1.53321e-85	0.341957	0.904	0.717	5.14207e-81	10	ATP1B3	Limbal Neural Crest Progenitors
NDUFA4L21	3.68387e-85	0.328156	0.663	0.345	1.2355e-80	10	NDUFA4L2	Limbal Neural Crest Progenitors
ITGA3	5.60257e-85	0.253849	0.724	0.394	1.87899e-80	10	ITGA3	Limbal Neural Crest Progenitors
CAPG	1.77783e-83	0.3141	0.862	0.636	5.9625e-79	10	CAPG	Limbal Neural Crest Progenitors
MSI2	5.06287e-82	0.348036	0.682	0.408	1.69799e-77	10	MSI2	Limbal Neural Crest Progenitors
CAMK2N1	5.36311e-82	0.435082	0.826	0.585	1.79868e-77	10	CAMK2N1	Limbal Neural Crest Progenitors
MIF	5.33185e-81	0.329334	0.885	0.769	1.78819e-76	10	MIF	Limbal Neural Crest Progenitors
FAT1	1.19194e-79	0.264011	0.644	0.367	3.99752e-75	10	FAT1	Limbal Neural Crest Progenitors
ALDH7A1	3.99097e-79	0.275592	0.686	0.42	1.33849e-74	10	ALDH7A1	Limbal Neural Crest Progenitors
CRIM1	7.99824e-79	0.301118	0.718	0.452	2.68245e-74	10	CRIM1	Limbal Neural Crest Progenitors
ARHGAP12	2.27793e-78	0.251061	0.553	0.29	7.63973e-74	10	ARHGAP12	Limbal Neural Crest Progenitors
MT-CYB3	4.18785e-78	0.299446	0.995	0.986	1.40452e-73	10	MT-CYB	Limbal Neural Crest Progenitors
CAPNS22	9.03815e-78	0.251691	0.642	0.364	3.03121e-73	10	CAPNS2	Limbal Neural Crest Progenitors
ELP4	3.03331e-77	0.265242	0.496	0.254	1.01731e-72	10	ELP4	Limbal Neural Crest Progenitors
ITGA6	6.80645e-76	0.324076	0.836	0.54	2.28275e-71	10	ITGA6	Limbal Neural Crest Progenitors
HCAR32	1.25801e-75	0.409728	0.522	0.274	4.21911e-71	10	HCAR3	Limbal Neural Crest Progenitors
DUSP232	2.20457e-72	0.311705	0.755	0.527	7.39367e-68	10	DUSP23	Limbal Neural Crest Progenitors
PSAT1	1.92071e-71	0.257805	0.739	0.439	6.44167e-67	10	PSAT1	Limbal Neural Crest Progenitors
TMTC3	2.86846e-71	0.260592	0.621	0.355	9.62024e-67	10	TMTC3	Limbal Neural Crest Progenitors
SLC3A2	3.72682e-70	0.306945	0.853	0.678	1.2499e-65	10	SLC3A2	Limbal Neural Crest Progenitors
SCARB2	7.88909e-69	0.330876	0.707	0.472	2.64584e-64	10	SCARB2	Limbal Neural Crest Progenitors
MACF1	1.79056e-68	0.336823	0.785	0.561	6.00517e-64	10	MACF1	Limbal Neural Crest Progenitors
CKAP4	4.92333e-68	0.301902	0.762	0.519	1.65119e-63	10	CKAP4	Limbal Neural Crest Progenitors
PRDX52	1.15775e-66	0.282228	0.936	0.852	3.88287e-62	10	PRDX5	Limbal Neural Crest Progenitors
FABP51	1.28747e-66	0.264555	0.985	0.896	4.31792e-62	10	FABP5	Limbal Neural Crest Progenitors
CLSTN1	7.43634e-65	0.292635	0.716	0.472	2.494e-60	10	CLSTN1	Limbal Neural Crest Progenitors
MT-ATP62	3.31138e-62	0.255637	0.995	0.989	1.11057e-57	10	MT-ATP6	Limbal Neural Crest Progenitors
ASPH	2.16338e-60	0.352457	0.887	0.725	7.25556e-56	10	ASPH	Limbal Neural Crest Progenitors
MRPL33	7.16941e-59	0.278317	0.885	0.76	2.40448e-54	10	MRPL33	Limbal Neural Crest Progenitors
SLC38A21	1.09469e-58	0.269161	0.824	0.615	3.67136e-54	10	SLC38A2	Limbal Neural Crest Progenitors
GSTO1	6.70321e-56	0.270166	0.851	0.675	2.24812e-51	10	GSTO1	Limbal Neural Crest Progenitors
GLUL2	6.4374e-53	0.354724	0.851	0.68	2.15898e-48	10	GLUL	Limbal Neural Crest Progenitors
UBB	1.08842e-48	0.43021	0.921	0.864	3.65035e-44	10	UBB	Limbal Neural Crest Progenitors
HSPA1A	9.78545e-46	0.426798	0.813	0.62	3.28184e-41	10	HSPA1A	Limbal Neural Crest Progenitors
CTSD2	1.20866e-45	0.250145	0.858	0.678	4.05361e-41	10	CTSD	Limbal Neural Crest Progenitors
SDC4	1.13669e-43	0.268645	0.805	0.605	3.81224e-39	10	SDC4	Limbal Neural Crest Progenitors
MAT2A1	7.81315e-42	0.311958	0.651	0.423	2.62038e-37	10	MAT2A	Limbal Neural Crest Progenitors
FRMD4B	5.8139e-37	0.259807	0.671	0.461	1.94987e-32	10	FRMD4B	Limbal Neural Crest Progenitors
PTGS2	2.11086e-36	0.271263	0.297	0.152	7.07941e-32	10	PTGS2	Limbal Neural Crest Progenitors
ADM2	2.5733e-33	0.264399	0.601	0.425	8.63034e-29	10	ADM	Limbal Neural Crest Progenitors
MT-ATP81	3.47533e-33	0.250211	0.795	0.63	1.16556e-28	10	MT-ATP8	Limbal Neural Crest Progenitors
FOS2	1.33179e-28	0.278892	0.871	0.742	4.46654e-24	10	FOS	Limbal Neural Crest Progenitors
NEAT13	3.25665e-19	0.276174	0.953	0.905	1.09222e-14	10	NEAT1	Limbal Neural Crest Progenitors
DNAJB12	1.68652e-11	0.39224	0.77	0.673	5.65625e-07	10	DNAJB1	Limbal Neural Crest Progenitors
KRT152	0	1.98368	0.898	0.566	0	4	KRT15	Limbal Suprabasal Cells
CXCL142	0	1.7088	0.904	0.399	0	4	CXCL14	Limbal Suprabasal Cells
CLU2	0	1.70605	0.917	0.628	0	4	CLU	Limbal Suprabasal Cells
C11orf962	0	1.44597	0.75	0.333	0	4	C11orf96	Limbal Suprabasal Cells
LINC014741	0	1.29589	0.661	0.17	0	4	LINC01474	Limbal Suprabasal Cells
CRTAC11	0	1.18177	0.823	0.263	0	4	CRTAC1	Limbal Suprabasal Cells
MT1X3	0	1.09084	0.978	0.845	0	4	MT1X	Limbal Suprabasal Cells
ALDH1A12	0	1.059	0.905	0.531	0	4	ALDH1A1	Limbal Suprabasal Cells
CLDN11	0	0.931653	0.879	0.572	0	4	CLDN1	Limbal Suprabasal Cells
CLDN42	0	0.928303	0.915	0.574	0	4	CLDN4	Limbal Suprabasal Cells
NDUFA4L22	0	0.882479	0.879	0.323	0	4	NDUFA4L2	Limbal Suprabasal Cells
COL17A12	0	0.867535	0.94	0.464	0	4	COL17A1	Limbal Suprabasal Cells
NUPR12	0	0.854455	0.873	0.441	0	4	NUPR1	Limbal Suprabasal Cells
FTH12	0	0.846294	1	0.995	0	4	FTH1	Limbal Suprabasal Cells
GPNMB2	0	0.844447	0.827	0.294	0	4	GPNMB	Limbal Suprabasal Cells
MALAT13	0	0.799278	0.995	0.982	0	4	MALAT1	Limbal Suprabasal Cells
TGFBI1	0	0.788603	0.948	0.641	0	4	TGFBI	Limbal Suprabasal Cells
ARL5B1	0	0.743697	0.752	0.4	0	4	ARL5B	Limbal Suprabasal Cells
ADM3	0	0.737808	0.743	0.411	0	4	ADM	Limbal Suprabasal Cells
CSRP22	0	0.730478	0.933	0.628	0	4	CSRP2	Limbal Suprabasal Cells
BHLHE402	0	0.724598	0.902	0.578	0	4	BHLHE40	Limbal Suprabasal Cells
GJA11	0	0.721751	0.844	0.461	0	4	GJA1	Limbal Suprabasal Cells
SLC2A13	0	0.694241	0.918	0.611	0	4	SLC2A1	Limbal Suprabasal Cells
CRLF11	0	0.684268	0.603	0.16	0	4	CRLF1	Limbal Suprabasal Cells
DAPL11	0	0.682677	0.886	0.448	0	4	DAPL1	Limbal Suprabasal Cells
KRT121	0	0.668613	0.888	0.483	0	4	KRT12	Limbal Suprabasal Cells
DSG31	0	0.66426	0.732	0.374	0	4	DSG3	Limbal Suprabasal Cells
ITM2B2	0	0.631761	0.98	0.908	0	4	ITM2B	Limbal Suprabasal Cells
SCGB2A12	0	0.63165	0.715	0.272	0	4	SCGB2A1	Limbal Suprabasal Cells
BTG11	0	0.630881	0.943	0.707	0	4	BTG1	Limbal Suprabasal Cells
PNRC12	0	0.618846	0.889	0.55	0	4	PNRC1	Limbal Suprabasal Cells
CLCA21	0	0.618601	0.822	0.382	0	4	CLCA2	Limbal Suprabasal Cells
ERICH51	0	0.610198	0.832	0.391	0	4	ERICH5	Limbal Suprabasal Cells
HLA-B3	0	0.600152	0.946	0.758	0	4	HLA-B	Limbal Suprabasal Cells
NEAT14	0	0.594874	0.983	0.901	0	4	NEAT1	Limbal Suprabasal Cells
CST3	0	0.57683	0.969	0.865	0	4	CST3	Limbal Suprabasal Cells
HCAR33	0	0.561283	0.635	0.26	0	4	HCAR3	Limbal Suprabasal Cells
HCAR23	0	0.541594	0.68	0.315	0	4	HCAR2	Limbal Suprabasal Cells
PAX64	0	0.531126	0.922	0.584	0	4	PAX6	Limbal Suprabasal Cells
CDH132	0	0.528882	0.573	0.156	0	4	CDH13	Limbal Suprabasal Cells
HLA-A3	0	0.524145	0.939	0.772	0	4	HLA-A	Limbal Suprabasal Cells
DSC33	0	0.518116	0.83	0.49	0	4	DSC3	Limbal Suprabasal Cells
CLEC2B3	0	0.516352	0.816	0.441	0	4	CLEC2B	Limbal Suprabasal Cells
IGFBP21	0	0.513486	0.968	0.772	0	4	IGFBP2	Limbal Suprabasal Cells
DSG1	0	0.481383	0.746	0.324	0	4	DSG1	Limbal Suprabasal Cells
GJB61	0	0.481289	0.737	0.366	0	4	GJB6	Limbal Suprabasal Cells
GSTP12	0	0.467453	0.993	0.96	0	4	GSTP1	Limbal Suprabasal Cells
EPAS11	0	0.453456	0.755	0.395	0	4	EPAS1	Limbal Suprabasal Cells
RPLP12	0	0.438235	1	0.996	0	4	RPLP1	Limbal Suprabasal Cells
RHBDL1	0	0.422102	0.453	0.078	0	4	RHBDL1	Limbal Suprabasal Cells
CHL12	0	0.398203	0.581	0.216	0	4	CHL1	Limbal Suprabasal Cells
RETREG11	0	0.383698	0.504	0.166	0	4	RETREG1	Limbal Suprabasal Cells
PCP4L11	0	0.374318	0.468	0.117	0	4	PCP4L1	Limbal Suprabasal Cells
SPON1	0	0.367387	0.351	0.072	0	4	SPON1	Limbal Suprabasal Cells
PTN1	0	0.365749	0.337	0.056	0	4	PTN	Limbal Suprabasal Cells
LGALS71	0	0.363937	0.495	0.174	0	4	LGALS7	Limbal Suprabasal Cells
CPXM21	0	0.322626	0.554	0.188	0	4	CPXM2	Limbal Suprabasal Cells
RPL302	0	0.320752	0.997	0.989	0	4	RPL30	Limbal Suprabasal Cells
TRIM361	0	0.314226	0.481	0.16	0	4	TRIM36	Limbal Suprabasal Cells
GAMT	0	0.305401	0.5	0.189	0	4	GAMT	Limbal Suprabasal Cells
TMEM91	0	0.296812	0.417	0.129	0	4	TMEM91	Limbal Suprabasal Cells
PERP2	5.02422e-306	0.535824	0.991	0.856	1.68502e-301	4	PERP	Limbal Suprabasal Cells
IVNS1ABP2	8.91019e-303	0.547709	0.765	0.463	2.9883e-298	4	IVNS1ABP	Limbal Suprabasal Cells
IRF61	9.77943e-299	0.602775	0.785	0.478	3.27982e-294	4	IRF6	Limbal Suprabasal Cells
FA2H	1.11774e-295	0.316237	0.499	0.183	3.74867e-291	4	FA2H	Limbal Suprabasal Cells
PLAUR2	4.95164e-289	1.03395	0.701	0.415	1.66068e-284	4	PLAUR	Limbal Suprabasal Cells
PLP21	6.00755e-286	0.445164	0.933	0.688	2.01481e-281	4	PLP2	Limbal Suprabasal Cells
VMP12	3.08463e-285	0.875801	0.889	0.692	1.03452e-280	4	VMP1	Limbal Suprabasal Cells
DENND2C1	7.43174e-283	0.518517	0.775	0.409	2.49246e-278	4	DENND2C	Limbal Suprabasal Cells
MGARP1	5.88058e-282	0.390528	0.803	0.379	1.97223e-277	4	MGARP	Limbal Suprabasal Cells
ATF33	2.87437e-281	0.715977	0.775	0.428	9.64007e-277	4	ATF3	Limbal Suprabasal Cells
BTG23	1.64444e-280	0.65308	0.785	0.451	5.51513e-276	4	BTG2	Limbal Suprabasal Cells
FAM84A	1.05823e-279	0.422127	0.579	0.271	3.5491e-275	4	FAM84A	Limbal Suprabasal Cells
TP53TG12	2.23092e-279	0.427732	0.798	0.487	7.48206e-275	4	TP53TG1	Limbal Suprabasal Cells
RB1	2.66948e-279	0.396531	0.759	0.399	8.9529e-275	4	RB1	Limbal Suprabasal Cells
RAP2B1	3.9193e-279	0.598702	0.825	0.529	1.31445e-274	4	RAP2B	Limbal Suprabasal Cells
BMP7	6.2495e-275	0.295195	0.495	0.203	2.09596e-270	4	BMP7	Limbal Suprabasal Cells
DEFB12	8.35392e-273	0.471304	0.615	0.284	2.80174e-268	4	DEFB1	Limbal Suprabasal Cells
DST2	1.06951e-271	0.557863	0.899	0.598	3.58693e-267	4	DST	Limbal Suprabasal Cells
MIR200CHG2	6.60842e-270	0.373652	0.669	0.317	2.21633e-265	4	MIR200CHG	Limbal Suprabasal Cells
FAM210B	2.74195e-264	0.414414	0.722	0.421	9.19595e-260	4	FAM210B	Limbal Suprabasal Cells
B2M3	3.45213e-264	0.480369	0.986	0.936	1.15778e-259	4	B2M	Limbal Suprabasal Cells
CIRBP2	1.53137e-262	0.461371	0.929	0.748	5.1359e-258	4	CIRBP	Limbal Suprabasal Cells
WNT41	2.04828e-261	0.313215	0.507	0.206	6.86951e-257	4	WNT4	Limbal Suprabasal Cells
MT-CO34	6.52559e-261	0.265141	0.999	0.991	2.18855e-256	4	MT-CO3	Limbal Suprabasal Cells
DSC2	1.05138e-260	0.429009	0.864	0.494	3.52611e-256	4	DSC2	Limbal Suprabasal Cells
MIR222HG2	3.38721e-258	0.685732	0.667	0.382	1.136e-253	4	MIR222HG	Limbal Suprabasal Cells
GSTA42	5.73315e-258	0.374306	0.601	0.297	1.92278e-253	4	GSTA4	Limbal Suprabasal Cells
SUCO1	1.25907e-256	0.455432	0.743	0.432	4.22268e-252	4	SUCO	Limbal Suprabasal Cells
TACSTD22	1.3241e-254	0.549171	0.973	0.782	4.44077e-250	4	TACSTD2	Limbal Suprabasal Cells
S100A41	2.48096e-254	0.541441	0.98	0.893	8.32063e-250	4	S100A4	Limbal Suprabasal Cells
TRIM292	8.79278e-253	0.43932	0.907	0.565	2.94892e-248	4	TRIM29	Limbal Suprabasal Cells
SAT12	6.83976e-249	0.505753	0.981	0.898	2.29392e-244	4	SAT1	Limbal Suprabasal Cells
MSI21	6.51619e-246	0.358764	0.708	0.398	2.1854e-241	4	MSI2	Limbal Suprabasal Cells
BAG12	6.30263e-244	0.439393	0.905	0.639	2.11378e-239	4	BAG1	Limbal Suprabasal Cells
NR1D11	3.87053e-239	0.434598	0.742	0.41	1.2981e-234	4	NR1D1	Limbal Suprabasal Cells
TOB13	6.5599e-239	0.571888	0.82	0.539	2.20006e-234	4	TOB1	Limbal Suprabasal Cells
LAMB32	7.61752e-239	0.466559	0.778	0.438	2.55476e-234	4	LAMB3	Limbal Suprabasal Cells
FRMD4B1	2.22908e-237	0.548046	0.724	0.452	7.4759e-233	4	FRMD4B	Limbal Suprabasal Cells
AL391650.11	4.33557e-237	0.350754	0.689	0.348	1.45406e-232	4	AL391650.1	Limbal Suprabasal Cells
HLA-C3	1.23262e-236	0.413642	0.933	0.768	4.13397e-232	4	HLA-C	Limbal Suprabasal Cells
RPS272	2.61078e-235	0.285836	0.994	0.993	8.75603e-231	4	RPS27	Limbal Suprabasal Cells
ANXA14	1.1213e-233	0.59403	0.987	0.937	3.7606e-229	4	ANXA1	Limbal Suprabasal Cells
GPX41	1.564e-231	0.365023	0.96	0.86	5.24534e-227	4	GPX4	Limbal Suprabasal Cells
TNFSF102	6.76586e-231	0.36188	0.727	0.398	2.26913e-226	4	TNFSF10	Limbal Suprabasal Cells
PRRG41	7.05675e-231	0.488021	0.731	0.435	2.36669e-226	4	PRRG4	Limbal Suprabasal Cells
NDRG12	4.00479e-229	0.458469	0.781	0.495	1.34313e-224	4	NDRG1	Limbal Suprabasal Cells
CD92	6.63226e-229	0.362076	0.977	0.89	2.22433e-224	4	CD9	Limbal Suprabasal Cells
TNS42	2.00202e-226	0.321464	0.72	0.406	6.71436e-222	4	TNS4	Limbal Suprabasal Cells
TNFAIP31	5.5519e-226	0.638232	0.686	0.384	1.862e-221	4	TNFAIP3	Limbal Suprabasal Cells
TENT5A1	9.74197e-226	0.410873	0.589	0.294	3.26726e-221	4	TENT5A	Limbal Suprabasal Cells
RND32	1.83871e-225	0.619846	0.869	0.649	6.16666e-221	4	RND3	Limbal Suprabasal Cells
GLCE	6.68414e-225	0.268571	0.416	0.17	2.24173e-220	4	GLCE	Limbal Suprabasal Cells
ASPH1	5.52064e-223	0.44615	0.912	0.719	1.85151e-218	4	ASPH	Limbal Suprabasal Cells
ITPKC1	6.80478e-223	0.580167	0.612	0.332	2.28219e-218	4	ITPKC	Limbal Suprabasal Cells
TCEA32	1.82959e-222	0.303061	0.562	0.262	6.13607e-218	4	TCEA3	Limbal Suprabasal Cells
PPP1R15A3	3.56099e-221	0.550106	0.875	0.583	1.19429e-216	4	PPP1R15A	Limbal Suprabasal Cells
FXYD32	5.19938e-221	0.412858	0.958	0.719	1.74377e-216	4	FXYD3	Limbal Suprabasal Cells
PMAIP13	1.41685e-220	0.57073	0.795	0.517	4.75184e-216	4	PMAIP1	Limbal Suprabasal Cells
NFKBIA3	6.73855e-219	0.622455	0.857	0.6	2.25998e-214	4	NFKBIA	Limbal Suprabasal Cells
NMRK11	1.98524e-218	0.341255	0.666	0.364	6.6581e-214	4	NMRK1	Limbal Suprabasal Cells
ELF32	7.63747e-218	0.354523	0.878	0.476	2.56146e-213	4	ELF3	Limbal Suprabasal Cells
BHLHE411	3.86936e-216	0.33019	0.514	0.233	1.2977e-211	4	BHLHE41	Limbal Suprabasal Cells
ZNF7501	1.45171e-215	0.44825	0.647	0.329	4.86873e-211	4	ZNF750	Limbal Suprabasal Cells
ZFP363	4.39933e-214	0.477467	0.891	0.631	1.47545e-209	4	ZFP36	Limbal Suprabasal Cells
WEE12	4.58134e-211	0.420268	0.735	0.456	1.53649e-206	4	WEE1	Limbal Suprabasal Cells
UBC1	1.09167e-210	0.441435	0.988	0.948	3.66125e-206	4	UBC	Limbal Suprabasal Cells
SERPINB51	2.15446e-210	0.521199	0.879	0.633	7.22564e-206	4	SERPINB5	Limbal Suprabasal Cells
VAV32	3.11296e-210	0.313759	0.547	0.266	1.04402e-205	4	VAV3	Limbal Suprabasal Cells
RPL342	1.08956e-208	0.263192	0.996	0.99	3.65416e-204	4	RPL34	Limbal Suprabasal Cells
MRPL331	1.44234e-208	0.423894	0.919	0.754	4.83733e-204	4	MRPL33	Limbal Suprabasal Cells
DSP1	7.36699e-208	0.404328	0.964	0.736	2.47074e-203	4	DSP	Limbal Suprabasal Cells
PSAT11	3.31085e-207	0.310026	0.745	0.43	1.11039e-202	4	PSAT1	Limbal Suprabasal Cells
PLAU1	6.13924e-207	0.614708	0.806	0.542	2.05898e-202	4	PLAU	Limbal Suprabasal Cells
SCARB21	4.65181e-205	0.344583	0.732	0.463	1.56012e-200	4	SCARB2	Limbal Suprabasal Cells
AGL1	9.83826e-205	0.296142	0.529	0.261	3.29956e-200	4	AGL	Limbal Suprabasal Cells
PHLDB2	1.12655e-204	0.350041	0.486	0.228	3.77822e-200	4	PHLDB2	Limbal Suprabasal Cells
DUSP101	1.03165e-203	0.33004	0.427	0.185	3.45994e-199	4	DUSP10	Limbal Suprabasal Cells
CCNL13	6.36509e-202	0.407292	0.855	0.588	2.13472e-197	4	CCNL1	Limbal Suprabasal Cells
LAMP2	8.00902e-199	0.357765	0.799	0.559	2.68607e-194	4	LAMP2	Limbal Suprabasal Cells
SELENOW2	1.32432e-198	0.361757	0.881	0.664	4.44151e-194	4	SELENOW	Limbal Suprabasal Cells
MIB2	5.53984e-197	0.316488	0.657	0.39	1.85795e-192	4	MIB2	Limbal Suprabasal Cells
CDKN1A1	1.42239e-196	0.414024	0.836	0.575	4.7704e-192	4	CDKN1A	Limbal Suprabasal Cells
RNF1451	1.95054e-196	0.334317	0.786	0.534	6.54171e-192	4	RNF145	Limbal Suprabasal Cells
BCL2L131	1.35819e-195	0.352769	0.79	0.499	4.55511e-191	4	BCL2L13	Limbal Suprabasal Cells
RGS121	7.44339e-195	0.415184	0.651	0.393	2.49636e-190	4	RGS12	Limbal Suprabasal Cells
TKT1	6.8579e-192	0.303786	0.976	0.836	2.3e-187	4	TKT	Limbal Suprabasal Cells
TMEM1341	9.77806e-188	0.309313	0.715	0.454	3.27937e-183	4	TMEM134	Limbal Suprabasal Cells
B3GNT51	2.09044e-186	0.40741	0.591	0.336	7.01091e-182	4	B3GNT5	Limbal Suprabasal Cells
HMGN31	2.77192e-185	0.362471	0.902	0.716	9.29648e-181	4	HMGN3	Limbal Suprabasal Cells
NCOA72	7.91367e-185	0.466394	0.634	0.374	2.65409e-180	4	NCOA7	Limbal Suprabasal Cells
SLC26A21	9.7734e-185	0.311309	0.593	0.314	3.2778e-180	4	SLC26A2	Limbal Suprabasal Cells
OVOL12	1.02248e-182	0.375589	0.578	0.29	3.42918e-178	4	OVOL1	Limbal Suprabasal Cells
GPX2	5.38614e-182	0.338356	0.5	0.243	1.8064e-177	4	GPX2	Limbal Suprabasal Cells
FOS3	7.56685e-179	0.443562	0.931	0.735	2.53777e-174	4	FOS	Limbal Suprabasal Cells
SLC19A2	2.85186e-178	0.321913	0.466	0.228	9.56457e-174	4	SLC19A2	Limbal Suprabasal Cells
DUSP13	4.30676e-176	0.428294	0.88	0.611	1.4444e-171	4	DUSP1	Limbal Suprabasal Cells
FABP52	1.10439e-175	0.486994	0.989	0.893	3.7039e-171	4	FABP5	Limbal Suprabasal Cells
BEX21	1.6553e-175	0.266233	0.479	0.237	5.55154e-171	4	BEX2	Limbal Suprabasal Cells
RORA1	2.29808e-173	0.398059	0.718	0.451	7.70729e-169	4	RORA	Limbal Suprabasal Cells
PHACTR4	8.34891e-173	0.446391	0.601	0.373	2.80006e-168	4	PHACTR4	Limbal Suprabasal Cells
ENO11	2.14864e-171	0.334373	0.992	0.927	7.2061e-167	4	ENO1	Limbal Suprabasal Cells
SGK13	1.95477e-170	0.410394	0.702	0.438	6.55592e-166	4	SGK1	Limbal Suprabasal Cells
TSPO	8.3989e-170	0.318846	0.967	0.848	2.81682e-165	4	TSPO	Limbal Suprabasal Cells
CD44	1.63476e-169	0.357311	0.89	0.662	5.48267e-165	4	CD44	Limbal Suprabasal Cells
GJB21	4.89696e-169	0.394599	0.865	0.582	1.64234e-164	4	GJB2	Limbal Suprabasal Cells
FOSB3	2.40244e-168	0.280514	0.876	0.585	8.0573e-164	4	FOSB	Limbal Suprabasal Cells
IMPA2	8.47406e-167	0.276915	0.471	0.242	2.84203e-162	4	IMPA2	Limbal Suprabasal Cells
MIF1	2.30384e-166	0.323693	0.911	0.764	7.72662e-162	4	MIF	Limbal Suprabasal Cells
MARCKS1	2.0539e-164	0.432677	0.872	0.713	6.88837e-160	4	MARCKS	Limbal Suprabasal Cells
APOBEC3A2	9.02548e-163	0.370695	0.691	0.373	3.02697e-158	4	APOBEC3A	Limbal Suprabasal Cells
ZNF2171	4.29525e-157	0.370901	0.547	0.312	1.44054e-152	4	ZNF217	Limbal Suprabasal Cells
KRT51	6.06511e-157	0.34686	0.998	0.903	2.03412e-152	4	KRT5	Limbal Suprabasal Cells
TXNIP3	1.84773e-156	0.315824	0.832	0.569	6.19692e-152	4	TXNIP	Limbal Suprabasal Cells
MPZL21	5.16434e-155	0.322247	0.808	0.549	1.73202e-150	4	MPZL2	Limbal Suprabasal Cells
TRIB11	8.91762e-153	0.509662	0.567	0.349	2.99079e-148	4	TRIB1	Limbal Suprabasal Cells
RASSF62	2.46006e-151	0.291658	0.572	0.338	8.25054e-147	4	RASSF6	Limbal Suprabasal Cells
TSPAN15	2.64535e-151	0.309723	0.75	0.479	8.87198e-147	4	TSPAN1	Limbal Suprabasal Cells
DHRS1	4.4286e-150	0.255831	0.605	0.365	1.48527e-145	4	DHRS1	Limbal Suprabasal Cells
GJB4	9.67137e-149	0.321111	0.613	0.353	3.24358e-144	4	GJB4	Limbal Suprabasal Cells
ARHGEF28	6.6726e-147	0.272823	0.511	0.286	2.23786e-142	4	ARHGEF28	Limbal Suprabasal Cells
COMT	2.19931e-146	0.29629	0.906	0.711	7.37604e-142	4	COMT	Limbal Suprabasal Cells
ATP6V1F1	3.4067e-146	0.29788	0.899	0.708	1.14254e-141	4	ATP6V1F	Limbal Suprabasal Cells
UBE2Q21	3.4595e-146	0.263909	0.615	0.382	1.16025e-141	4	UBE2Q2	Limbal Suprabasal Cells
NME3	7.21374e-146	0.283303	0.75	0.516	2.41934e-141	4	NME3	Limbal Suprabasal Cells
GLUL3	2.37923e-144	0.32152	0.891	0.673	7.97947e-140	4	GLUL	Limbal Suprabasal Cells
IFNGR1	2.1642e-138	0.260236	0.681	0.455	7.25828e-134	4	IFNGR1	Limbal Suprabasal Cells
ZBTB431	2.13688e-137	0.378726	0.585	0.356	7.16667e-133	4	ZBTB43	Limbal Suprabasal Cells
HES12	3.13231e-137	0.465666	0.791	0.553	1.05051e-132	4	HES1	Limbal Suprabasal Cells
DUSP233	4.17166e-136	0.257372	0.747	0.52	1.39909e-131	4	DUSP23	Limbal Suprabasal Cells
RNF39	4.90064e-134	0.362831	0.401	0.195	1.64358e-129	4	RNF39	Limbal Suprabasal Cells
KLF63	7.24725e-134	0.31282	0.843	0.623	2.43058e-129	4	KLF6	Limbal Suprabasal Cells
KLF53	2.04245e-133	0.273105	0.827	0.535	6.84996e-129	4	KLF5	Limbal Suprabasal Cells
HLA-E1	2.55468e-132	0.257168	0.897	0.707	8.56788e-128	4	HLA-E	Limbal Suprabasal Cells
ETS22	3.57692e-132	0.373277	0.675	0.453	1.19963e-127	4	ETS2	Limbal Suprabasal Cells
CAST1	7.27306e-132	0.284175	0.97	0.86	2.43924e-127	4	CAST	Limbal Suprabasal Cells
TMEM1231	2.96483e-131	0.281993	0.837	0.628	9.94345e-127	4	TMEM123	Limbal Suprabasal Cells
JUND2	4.358e-131	0.354243	0.919	0.735	1.46159e-126	4	JUND	Limbal Suprabasal Cells
JUNB3	5.89724e-130	0.268984	0.938	0.751	1.97781e-125	4	JUNB	Limbal Suprabasal Cells
CLCF11	9.02642e-130	0.401204	0.526	0.301	3.02728e-125	4	CLCF1	Limbal Suprabasal Cells
SELENOK1	1.7262e-126	0.278618	0.873	0.694	5.78932e-122	4	SELENOK	Limbal Suprabasal Cells
ATP1B31	4.55642e-124	0.286058	0.91	0.711	1.52813e-119	4	ATP1B3	Limbal Suprabasal Cells
TGIF12	1.78236e-122	0.336432	0.669	0.461	5.97769e-118	4	TGIF1	Limbal Suprabasal Cells
AC020916.12	1.0471e-121	0.382282	0.589	0.371	3.51175e-117	4	AC020916.1	Limbal Suprabasal Cells
ITGA21	6.48207e-121	0.286298	0.554	0.334	2.17396e-116	4	ITGA2	Limbal Suprabasal Cells
CTSD3	8.40609e-118	0.269429	0.878	0.671	2.81923e-113	4	CTSD	Limbal Suprabasal Cells
DBI1	9.80073e-118	0.279015	0.942	0.813	3.28697e-113	4	DBI	Limbal Suprabasal Cells
PIM11	7.62368e-116	0.312268	0.572	0.358	2.55683e-111	4	PIM1	Limbal Suprabasal Cells
TMEM591	1.18876e-114	0.269335	0.913	0.738	3.98688e-110	4	TMEM59	Limbal Suprabasal Cells
UBB1	1.05992e-113	0.275432	0.946	0.861	3.55477e-109	4	UBB	Limbal Suprabasal Cells
SFN1	1.30183e-112	0.423125	0.985	0.845	4.36608e-108	4	SFN	Limbal Suprabasal Cells
XIST2	3.34869e-112	0.253179	0.784	0.557	1.12308e-107	4	XIST	Limbal Suprabasal Cells
GSTO11	4.70793e-109	0.252119	0.867	0.669	1.57895e-104	4	GSTO1	Limbal Suprabasal Cells
ABI11	9.44537e-109	0.278534	0.661	0.462	3.16779e-104	4	ABI1	Limbal Suprabasal Cells
KDM6B3	2.33675e-107	0.281443	0.514	0.31	7.83699e-103	4	KDM6B	Limbal Suprabasal Cells
MT1G1	2.92223e-107	0.45678	0.397	0.213	9.80059e-103	4	MT1G	Limbal Suprabasal Cells
CHMP1B3	2.97665e-104	0.261875	0.722	0.516	9.9831e-100	4	CHMP1B	Limbal Suprabasal Cells
CPEB2	2.98805e-104	0.254086	0.437	0.254	1.00213e-99	4	CPEB2	Limbal Suprabasal Cells
TM4SF12	1.25108e-94	0.664168	0.759	0.625	4.19586e-90	4	TM4SF1	Limbal Suprabasal Cells
TMCC31	7.15159e-91	0.318404	0.385	0.22	2.3985e-86	4	TMCC3	Limbal Suprabasal Cells
PRNP2	4.32114e-85	0.273143	0.841	0.672	1.44923e-80	4	PRNP	Limbal Suprabasal Cells
CRYAB2	8.06389e-80	0.383467	0.77	0.534	2.70447e-75	4	CRYAB	Limbal Suprabasal Cells
TSC22D2	1.39696e-65	0.354569	0.512	0.377	4.68512e-61	4	TSC22D2	Limbal Suprabasal Cells
CXCL23	9.51782e-51	0.329934	0.367	0.236	3.19209e-46	4	CXCL2	Limbal Suprabasal Cells
GADD45A1	1.84624e-28	0.320646	0.562	0.496	6.19193e-24	4	GADD45A	Limbal Suprabasal Cells
LAMC2	2.25438e-22	0.308461	0.52	0.419	7.56073e-18	4	LAMC2	Limbal Suprabasal Cells
KRT122	0	2.11109	0.961	0.472	0	1	KRT12	Corneal Basal Epithelium
KRT3	0	2.027	0.878	0.171	0	1	KRT3	Corneal Basal Epithelium
DAPL12	0	1.69068	0.927	0.438	0	1	DAPL1	Corneal Basal Epithelium
TGFBI2	0	1.67071	0.98	0.634	0	1	TGFBI	Corneal Basal Epithelium
MGARP2	0	1.53052	0.939	0.362	0	1	MGARP	Corneal Basal Epithelium
GJB62	0	1.34543	0.934	0.345	0	1	GJB6	Corneal Basal Epithelium
CRTAC12	0	1.2982	0.896	0.249	0	1	CRTAC1	Corneal Basal Epithelium
TKT2	0	1.26623	0.988	0.833	0	1	TKT	Corneal Basal Epithelium
CTSV1	0	1.26407	0.947	0.46	0	1	CTSV	Corneal Basal Epithelium
ALDH1A13	0	1.2283	0.968	0.521	0	1	ALDH1A1	Corneal Basal Epithelium
CLU3	0	1.21779	0.957	0.621	0	1	CLU	Corneal Basal Epithelium
NQO11	0	1.2172	0.983	0.723	0	1	NQO1	Corneal Basal Epithelium
ERICH52	0	1.19871	0.935	0.376	0	1	ERICH5	Corneal Basal Epithelium
ADIRF	0	1.18022	0.998	0.936	0	1	ADIRF	Corneal Basal Epithelium
MT1X4	0	1.08812	0.987	0.842	0	1	MT1X	Corneal Basal Epithelium
HES51	0	1.05713	0.703	0.194	0	1	HES5	Corneal Basal Epithelium
MAL	0	1.05373	0.889	0.216	0	1	MAL	Corneal Basal Epithelium
CRYAB3	0	1.04575	0.917	0.519	0	1	CRYAB	Corneal Basal Epithelium
MRPL332	0	1.0151	0.956	0.749	0	1	MRPL33	Corneal Basal Epithelium
S100A42	0	0.96012	0.996	0.891	0	1	S100A4	Corneal Basal Epithelium
AGR21	0	0.947148	0.917	0.391	0	1	AGR2	Corneal Basal Epithelium
CSRP23	0	0.943442	0.956	0.622	0	1	CSRP2	Corneal Basal Epithelium
RB11	0	0.937463	0.908	0.382	0	1	RB1	Corneal Basal Epithelium
ENO12	0	0.936905	0.993	0.926	0	1	ENO1	Corneal Basal Epithelium
FOS4	0	0.926163	0.937	0.731	0	1	FOS	Corneal Basal Epithelium
CXCL143	0	0.915259	0.921	0.39	0	1	CXCL14	Corneal Basal Epithelium
CYP26A1	0	0.906175	0.588	0.114	0	1	CYP26A1	Corneal Basal Epithelium
GJA12	0	0.876691	0.926	0.449	0	1	GJA1	Corneal Basal Epithelium
DSG11	0	0.874307	0.9	0.306	0	1	DSG1	Corneal Basal Epithelium
SLC26A22	0	0.829521	0.798	0.295	0	1	SLC26A2	Corneal Basal Epithelium
SUCO2	0	0.829009	0.895	0.415	0	1	SUCO	Corneal Basal Epithelium
CRYBG11	0	0.826651	0.878	0.439	0	1	CRYBG1	Corneal Basal Epithelium
ELF33	0	0.818242	0.921	0.467	0	1	ELF3	Corneal Basal Epithelium
ASPH2	0	0.813269	0.961	0.712	0	1	ASPH	Corneal Basal Epithelium
PIR	0	0.802439	0.812	0.273	0	1	PIR	Corneal Basal Epithelium
PAX65	0	0.798571	0.945	0.577	0	1	PAX6	Corneal Basal Epithelium
BCL2L132	0	0.794827	0.909	0.486	0	1	BCL2L13	Corneal Basal Epithelium
GJB41	0	0.794402	0.84	0.332	0	1	GJB4	Corneal Basal Epithelium
LYPD31	0	0.792502	0.949	0.494	0	1	LYPD3	Corneal Basal Epithelium
PERP3	0	0.770127	0.99	0.854	0	1	PERP	Corneal Basal Epithelium
DCDC11	0	0.74825	0.677	0.081	0	1	DCDC1	Corneal Basal Epithelium
RHOU	0	0.741433	0.787	0.236	0	1	RHOU	Corneal Basal Epithelium
HES13	0	0.737376	0.868	0.544	0	1	HES1	Corneal Basal Epithelium
TSTD12	0	0.73683	0.921	0.523	0	1	TSTD1	Corneal Basal Epithelium
AL391650.12	0	0.733367	0.85	0.331	0	1	AL391650.1	Corneal Basal Epithelium
TRIM293	0	0.731501	0.948	0.557	0	1	TRIM29	Corneal Basal Epithelium
CLDN43	0	0.731124	0.93	0.568	0	1	CLDN4	Corneal Basal Epithelium
NRARP2	0	0.729236	0.67	0.292	0	1	NRARP	Corneal Basal Epithelium
RHOV2	0	0.712793	0.807	0.319	0	1	RHOV	Corneal Basal Epithelium
FTH13	0	0.710323	0.999	0.995	0	1	FTH1	Corneal Basal Epithelium
UPK1B	0	0.710168	0.958	0.587	0	1	UPK1B	Corneal Basal Epithelium
SYT82	0	0.709973	0.919	0.507	0	1	SYT8	Corneal Basal Epithelium
ADH71	0	0.708861	0.754	0.23	0	1	ADH7	Corneal Basal Epithelium
MUC151	0	0.708748	0.837	0.294	0	1	MUC15	Corneal Basal Epithelium
DUSP14	0	0.698862	0.928	0.604	0	1	DUSP1	Corneal Basal Epithelium
FABP53	0	0.695618	0.997	0.891	0	1	FABP5	Corneal Basal Epithelium
LINC014742	0	0.68163	0.623	0.165	0	1	LINC01474	Corneal Basal Epithelium
DSC34	0	0.680207	0.884	0.481	0	1	DSC3	Corneal Basal Epithelium
ADRB21	0	0.679969	0.793	0.358	0	1	ADRB2	Corneal Basal Epithelium
KRT52	0	0.677657	0.999	0.901	0	1	KRT5	Corneal Basal Epithelium
LGALSL	0	0.677368	0.858	0.392	0	1	LGALSL	Corneal Basal Epithelium
CLCA4	0	0.674519	0.68	0.155	0	1	CLCA4	Corneal Basal Epithelium
DAAM11	0	0.674292	0.864	0.51	0	1	DAAM1	Corneal Basal Epithelium
GSTP13	0	0.664345	0.994	0.959	0	1	GSTP1	Corneal Basal Epithelium
DSP2	0	0.66255	0.97	0.732	0	1	DSP	Corneal Basal Epithelium
HLF	0	0.660441	0.643	0.132	0	1	HLF	Corneal Basal Epithelium
TRIM362	0	0.634827	0.665	0.141	0	1	TRIM36	Corneal Basal Epithelium
ZNF7502	0	0.629778	0.763	0.316	0	1	ZNF750	Corneal Basal Epithelium
GJB22	0	0.628995	0.949	0.572	0	1	GJB2	Corneal Basal Epithelium
HSPB12	0	0.619761	0.986	0.839	0	1	HSPB1	Corneal Basal Epithelium
PRDX53	0	0.614993	0.972	0.846	0	1	PRDX5	Corneal Basal Epithelium
DSC21	0	0.612739	0.938	0.482	0	1	DSC2	Corneal Basal Epithelium
CLCA22	0	0.610211	0.835	0.374	0	1	CLCA2	Corneal Basal Epithelium
MT1G2	0	0.602312	0.49	0.203	0	1	MT1G	Corneal Basal Epithelium
BHLHE403	0	0.597921	0.897	0.574	0	1	BHLHE40	Corneal Basal Epithelium
MSMB1	0	0.597795	0.464	0.156	0	1	MSMB	Corneal Basal Epithelium
FAM169A1	0	0.587612	0.649	0.181	0	1	FAM169A	Corneal Basal Epithelium
SDC1	0	0.579857	0.959	0.73	0	1	SDC1	Corneal Basal Epithelium
COMT1	0	0.573027	0.94	0.706	0	1	COMT	Corneal Basal Epithelium
CAPS2	0	0.571779	0.686	0.252	0	1	CAPS	Corneal Basal Epithelium
SLURP1	0	0.568469	0.521	0.094	0	1	SLURP1	Corneal Basal Epithelium
FAM84A1	0	0.568265	0.687	0.258	0	1	FAM84A	Corneal Basal Epithelium
C6orf132	0	0.56641	0.869	0.434	0	1	C6orf132	Corneal Basal Epithelium
MYH141	0	0.564537	0.862	0.357	0	1	MYH14	Corneal Basal Epithelium
HCAR34	0	0.563589	0.685	0.251	0	1	HCAR3	Corneal Basal Epithelium
SCIN	0	0.557495	0.612	0.144	0	1	SCIN	Corneal Basal Epithelium
PMVK	0	0.550949	0.834	0.471	0	1	PMVK	Corneal Basal Epithelium
TINCR	0	0.550496	0.735	0.268	0	1	TINCR	Corneal Basal Epithelium
HCAR24	0	0.550029	0.729	0.305	0	1	HCAR2	Corneal Basal Epithelium
RNF391	0	0.547885	0.572	0.179	0	1	RNF39	Corneal Basal Epithelium
CAMK2N11	0	0.540736	0.911	0.567	0	1	CAMK2N1	Corneal Basal Epithelium
FXYD33	0	0.540237	0.974	0.714	0	1	FXYD3	Corneal Basal Epithelium
PSAP	0	0.532984	0.942	0.686	0	1	PSAP	Corneal Basal Epithelium
IL20RA1	0	0.532692	0.75	0.282	0	1	IL20RA	Corneal Basal Epithelium
SCD5	0	0.529853	0.689	0.256	0	1	SCD5	Corneal Basal Epithelium
CLDN12	0	0.528541	0.937	0.563	0	1	CLDN1	Corneal Basal Epithelium
ITM2B3	0	0.521515	0.979	0.907	0	1	ITM2B	Corneal Basal Epithelium
GYG11	0	0.519012	0.719	0.323	0	1	GYG1	Corneal Basal Epithelium
FOXN3	0	0.518776	0.749	0.353	0	1	FOXN3	Corneal Basal Epithelium
TACSTD23	0	0.517669	0.973	0.779	0	1	TACSTD2	Corneal Basal Epithelium
RCBTB2	0	0.517046	0.623	0.161	0	1	RCBTB2	Corneal Basal Epithelium
FA2H1	0	0.508548	0.626	0.169	0	1	FA2H	Corneal Basal Epithelium
TMPRSS42	0	0.508159	0.816	0.387	0	1	TMPRSS4	Corneal Basal Epithelium
PIM12	0	0.504742	0.679	0.346	0	1	PIM1	Corneal Basal Epithelium
WNT42	0	0.496835	0.642	0.192	0	1	WNT4	Corneal Basal Epithelium
TP53I31	0	0.495378	0.766	0.362	0	1	TP53I3	Corneal Basal Epithelium
DKK31	0	0.492752	0.758	0.368	0	1	DKK3	Corneal Basal Epithelium
AGL2	0	0.491754	0.65	0.248	0	1	AGL	Corneal Basal Epithelium
UBE2Q22	0	0.490847	0.743	0.369	0	1	UBE2Q2	Corneal Basal Epithelium
CLDN72	0	0.484355	0.921	0.529	0	1	CLDN7	Corneal Basal Epithelium
COL17A13	0	0.483575	0.87	0.462	0	1	COL17A1	Corneal Basal Epithelium
HMGN32	0	0.483555	0.933	0.711	0	1	HMGN3	Corneal Basal Epithelium
C4orf3	0	0.483511	0.952	0.757	0	1	C4orf3	Corneal Basal Epithelium
ARL5B2	0	0.483184	0.736	0.395	0	1	ARL5B	Corneal Basal Epithelium
TP53TG13	0	0.476791	0.834	0.48	0	1	TP53TG1	Corneal Basal Epithelium
FRMD4B2	0	0.472878	0.806	0.442	0	1	FRMD4B	Corneal Basal Epithelium
NOV	0	0.47032	0.332	0.091	0	1	NOV	Corneal Basal Epithelium
IER3IP1	0	0.469221	0.842	0.542	0	1	IER3IP1	Corneal Basal Epithelium
NECTIN41	0	0.468715	0.775	0.329	0	1	NECTIN4	Corneal Basal Epithelium
LINC02178	0	0.468568	0.631	0.203	0	1	LINC02178	Corneal Basal Epithelium
CIRBP3	0	0.465612	0.943	0.745	0	1	CIRBP	Corneal Basal Epithelium
BHLHE412	0	0.463412	0.624	0.22	0	1	BHLHE41	Corneal Basal Epithelium
CD93	0	0.459865	0.973	0.889	0	1	CD9	Corneal Basal Epithelium
NSG1	0	0.454724	0.641	0.2	0	1	NSG1	Corneal Basal Epithelium
FGFR32	0	0.453627	0.648	0.277	0	1	FGFR3	Corneal Basal Epithelium
COX6C1	0	0.452473	0.964	0.859	0	1	COX6C	Corneal Basal Epithelium
RPA3	0	0.449142	0.877	0.594	0	1	RPA3	Corneal Basal Epithelium
TFRC	0	0.448681	0.728	0.396	0	1	TFRC	Corneal Basal Epithelium
DUSP234	0	0.446489	0.838	0.51	0	1	DUSP23	Corneal Basal Epithelium
ASAH11	0	0.445682	0.895	0.592	0	1	ASAH1	Corneal Basal Epithelium
ALDH3A2	0	0.443778	0.814	0.522	0	1	ALDH3A2	Corneal Basal Epithelium
KIF21A1	0	0.443571	0.784	0.419	0	1	KIF21A	Corneal Basal Epithelium
NUAK22	0	0.443299	0.588	0.224	0	1	NUAK2	Corneal Basal Epithelium
TNFSF103	0	0.442578	0.772	0.39	0	1	TNFSF10	Corneal Basal Epithelium
POF1B	0	0.441731	0.584	0.192	0	1	POF1B	Corneal Basal Epithelium
GCHFR1	0	0.44103	0.675	0.305	0	1	GCHFR	Corneal Basal Epithelium
NMRK12	0	0.440777	0.73	0.355	0	1	NMRK1	Corneal Basal Epithelium
FOSB4	0	0.434727	0.886	0.58	0	1	FOSB	Corneal Basal Epithelium
CREG2	0	0.429728	0.516	0.092	0	1	CREG2	Corneal Basal Epithelium
CTNND12	0	0.429105	0.851	0.538	0	1	CTNND1	Corneal Basal Epithelium
AMPD3	0	0.428927	0.599	0.191	0	1	AMPD3	Corneal Basal Epithelium
PEBP1	0	0.427686	0.955	0.828	0	1	PEBP1	Corneal Basal Epithelium
THBD	0	0.42766	0.534	0.178	0	1	THBD	Corneal Basal Epithelium
PHLDA31	0	0.422013	0.881	0.582	0	1	PHLDA3	Corneal Basal Epithelium
OSTF1	0	0.421841	0.845	0.543	0	1	OSTF1	Corneal Basal Epithelium
SEC16B	0	0.421402	0.436	0.057	0	1	SEC16B	Corneal Basal Epithelium
THOC3	0	0.417139	0.823	0.499	0	1	THOC3	Corneal Basal Epithelium
MPZL22	0	0.416866	0.862	0.541	0	1	MPZL2	Corneal Basal Epithelium
FAM210B1	0	0.416279	0.74	0.415	0	1	FAM210B	Corneal Basal Epithelium
SCARB22	0	0.415004	0.78	0.456	0	1	SCARB2	Corneal Basal Epithelium
PLXDC2	0	0.412085	0.653	0.279	0	1	PLXDC2	Corneal Basal Epithelium
ATP6V1F2	0	0.410754	0.93	0.703	0	1	ATP6V1F	Corneal Basal Epithelium
YPEL53	0	0.409252	0.859	0.507	0	1	YPEL5	Corneal Basal Epithelium
CRLF12	0	0.408873	0.594	0.154	0	1	CRLF1	Corneal Basal Epithelium
TUFT1	0	0.40719	0.603	0.228	0	1	TUFT1	Corneal Basal Epithelium
DMRTA21	0	0.407177	0.597	0.257	0	1	DMRTA2	Corneal Basal Epithelium
TNNT31	0	0.403955	0.618	0.201	0	1	TNNT3	Corneal Basal Epithelium
RORA2	0	0.401749	0.8	0.44	0	1	RORA	Corneal Basal Epithelium
ALDH3A11	0	0.397067	0.942	0.526	0	1	ALDH3A1	Corneal Basal Epithelium
TMTC31	0	0.396922	0.678	0.338	0	1	TMTC3	Corneal Basal Epithelium
AC008397.1	0	0.396735	0.58	0.174	0	1	AC008397.1	Corneal Basal Epithelium
COX6A11	0	0.395853	0.957	0.854	0	1	COX6A1	Corneal Basal Epithelium
TRAPPC6A	0	0.393636	0.655	0.294	0	1	TRAPPC6A	Corneal Basal Epithelium
EVPL	0	0.393077	0.643	0.29	0	1	EVPL	Corneal Basal Epithelium
PRDX1	0	0.389461	0.985	0.943	0	1	PRDX1	Corneal Basal Epithelium
STK35	0	0.38886	0.581	0.193	0	1	STK35	Corneal Basal Epithelium
OVOL13	0	0.388215	0.627	0.282	0	1	OVOL1	Corneal Basal Epithelium
RAPH11	0	0.3874	0.585	0.231	0	1	RAPH1	Corneal Basal Epithelium
CLEC7A	0	0.386428	0.569	0.189	0	1	CLEC7A	Corneal Basal Epithelium
NDUFC1	0	0.384849	0.941	0.769	0	1	NDUFC1	Corneal Basal Epithelium
SYTL11	0	0.384599	0.723	0.371	0	1	SYTL1	Corneal Basal Epithelium
LAMP21	0	0.384223	0.837	0.552	0	1	LAMP2	Corneal Basal Epithelium
TPD52	0	0.380528	0.789	0.468	0	1	TPD52	Corneal Basal Epithelium
MIB21	0	0.379636	0.7	0.383	0	1	MIB2	Corneal Basal Epithelium
MFSD4A1	0	0.378744	0.604	0.225	0	1	MFSD4A	Corneal Basal Epithelium
MAL2	0	0.376926	0.951	0.646	0	1	MAL2	Corneal Basal Epithelium
HS3ST62	0	0.375734	0.609	0.223	0	1	HS3ST6	Corneal Basal Epithelium
ELP41	0	0.369991	0.544	0.24	0	1	ELP4	Corneal Basal Epithelium
SCGB2A13	0	0.369778	0.666	0.269	0	1	SCGB2A1	Corneal Basal Epithelium
VAV33	0	0.369445	0.626	0.256	0	1	VAV3	Corneal Basal Epithelium
SLCO3A1	0	0.368258	0.689	0.356	0	1	SLCO3A1	Corneal Basal Epithelium
WLS1	0	0.367339	0.737	0.4	0	1	WLS	Corneal Basal Epithelium
BBOX1	0	0.367091	0.529	0.135	0	1	BBOX1	Corneal Basal Epithelium
GALNT18	0	0.36399	0.553	0.186	0	1	GALNT18	Corneal Basal Epithelium
S100A61	0	0.362383	0.999	0.992	0	1	S100A6	Corneal Basal Epithelium
MSI22	0	0.36173	0.722	0.393	0	1	MSI2	Corneal Basal Epithelium
KIT	0	0.344845	0.433	0.09	0	1	KIT	Corneal Basal Epithelium
LYPLAL1	0	0.344817	0.628	0.31	0	1	LYPLAL1	Corneal Basal Epithelium
MT-CYB4	0	0.344354	0.995	0.986	0	1	MT-CYB	Corneal Basal Epithelium
ELOB	0	0.339236	0.959	0.866	0	1	ELOB	Corneal Basal Epithelium
CPAMD81	0	0.337161	0.542	0.199	0	1	CPAMD8	Corneal Basal Epithelium
ARHGEF31	0	0.335026	0.569	0.247	0	1	ARHGEF3	Corneal Basal Epithelium
GSN1	0	0.331762	0.951	0.654	0	1	GSN	Corneal Basal Epithelium
FRMD4A	0	0.330759	0.509	0.174	0	1	FRMD4A	Corneal Basal Epithelium
RIPK41	0	0.328619	0.56	0.244	0	1	RIPK4	Corneal Basal Epithelium
TCEA33	0	0.327146	0.593	0.255	0	1	TCEA3	Corneal Basal Epithelium
MPZL3	0	0.327097	0.59	0.241	0	1	MPZL3	Corneal Basal Epithelium
CNTN41	0	0.325927	0.409	0.065	0	1	CNTN4	Corneal Basal Epithelium
LYPD6B1	0	0.323693	0.535	0.183	0	1	LYPD6B	Corneal Basal Epithelium
MT-CO1	0	0.321039	0.993	0.989	0	1	MT-CO1	Corneal Basal Epithelium
PCSK51	0	0.320825	0.516	0.201	0	1	PCSK5	Corneal Basal Epithelium
LGALS31	0	0.318801	0.968	0.829	0	1	LGALS3	Corneal Basal Epithelium
RAET1G	0	0.317578	0.475	0.162	0	1	RAET1G	Corneal Basal Epithelium
HSD17B8	0	0.315706	0.557	0.246	0	1	HSD17B8	Corneal Basal Epithelium
NAGK	0	0.307878	0.585	0.286	0	1	NAGK	Corneal Basal Epithelium
TMEM19	0	0.306402	0.514	0.196	0	1	TMEM19	Corneal Basal Epithelium
MT1H	0	0.300964	0.31	0.061	0	1	MT1H	Corneal Basal Epithelium
EXOC6	0	0.300805	0.401	0.143	0	1	EXOC6	Corneal Basal Epithelium
KAT2B	0	0.299868	0.481	0.165	0	1	KAT2B	Corneal Basal Epithelium
RNF1521	0	0.296623	0.455	0.167	0	1	RNF152	Corneal Basal Epithelium
MTUS2	0	0.293587	0.348	0.036	0	1	MTUS2	Corneal Basal Epithelium
ATP23	0	0.285531	0.459	0.176	0	1	ATP23	Corneal Basal Epithelium
AC021504.1	0	0.278179	0.327	0.034	0	1	AC021504.1	Corneal Basal Epithelium
FHOD31	0	0.277364	0.422	0.13	0	1	FHOD3	Corneal Basal Epithelium
CLC	0	0.277354	0.343	0.065	0	1	CLC	Corneal Basal Epithelium
PID1	0	0.272353	0.462	0.163	0	1	PID1	Corneal Basal Epithelium
EPB41L4B	0	0.270367	0.479	0.19	0	1	EPB41L4B	Corneal Basal Epithelium
MT-ATP63	0	0.263415	0.996	0.989	0	1	MT-ATP6	Corneal Basal Epithelium
ARHGEF4	0	0.254505	0.415	0.154	0	1	ARHGEF4	Corneal Basal Epithelium
CACNA1D	0	0.250037	0.317	0.065	0	1	CACNA1D	Corneal Basal Epithelium
ATP5IF1	8.571e-298	0.377793	0.949	0.801	2.87454e-293	1	ATP5IF1	Corneal Basal Epithelium
LONRF1	3.11011e-297	0.289457	0.485	0.204	1.04307e-292	1	LONRF1	Corneal Basal Epithelium
ARHGEF281	3.17579e-296	0.311666	0.576	0.278	1.0651e-291	1	ARHGEF28	Corneal Basal Epithelium
TSPO1	7.27006e-296	0.356779	0.956	0.847	2.43823e-291	1	TSPO	Corneal Basal Epithelium
CXADR2	1.93075e-294	0.3511	0.786	0.437	6.47536e-290	1	CXADR	Corneal Basal Epithelium
TMEM2051	3.8965e-294	0.368011	0.779	0.487	1.30681e-289	1	TMEM205	Corneal Basal Epithelium
ARL4D	6.68777e-294	0.525529	0.817	0.541	2.24295e-289	1	ARL4D	Corneal Basal Epithelium
VSNL11	8.87834e-293	0.362419	0.598	0.296	2.97762e-288	1	VSNL1	Corneal Basal Epithelium
TMEM2382	9.65506e-293	0.324595	0.741	0.414	3.23812e-288	1	TMEM238	Corneal Basal Epithelium
CALML32	2.91695e-292	0.369599	0.685	0.352	9.78286e-288	1	CALML3	Corneal Basal Epithelium
MGST3	7.65242e-292	0.382492	0.911	0.718	2.56647e-287	1	MGST3	Corneal Basal Epithelium
EAPP	1.04226e-289	0.348949	0.753	0.467	3.49552e-285	1	EAPP	Corneal Basal Epithelium
YOD1	1.04615e-289	0.352808	0.57	0.258	3.50856e-285	1	YOD1	Corneal Basal Epithelium
CD821	1.4229e-289	0.332801	0.749	0.425	4.77212e-285	1	CD82	Corneal Basal Epithelium
CAPNS23	4.24063e-289	0.317511	0.663	0.35	1.42222e-284	1	CAPNS2	Corneal Basal Epithelium
EML2	3.86781e-288	0.291247	0.606	0.314	1.29719e-283	1	EML2	Corneal Basal Epithelium
EFNA12	6.12427e-288	0.296714	0.649	0.316	2.05396e-283	1	EFNA1	Corneal Basal Epithelium
SLC20A1	4.1247e-287	0.578121	0.861	0.625	1.38334e-282	1	SLC20A1	Corneal Basal Epithelium
UNC5B-AS11	4.53218e-287	0.371492	0.475	0.191	1.52e-282	1	UNC5B-AS1	Corneal Basal Epithelium
LIPH2	3.0164e-285	0.272028	0.581	0.244	1.01164e-280	1	LIPH	Corneal Basal Epithelium
C11orf1	9.33191e-285	0.316977	0.682	0.389	3.12973e-280	1	C11orf1	Corneal Basal Epithelium
ATP5ME	1.24807e-283	0.36159	0.958	0.832	4.18579e-279	1	ATP5ME	Corneal Basal Epithelium
GSTA43	1.13407e-282	0.303864	0.593	0.293	3.80345e-278	1	GSTA4	Corneal Basal Epithelium
AKAP91	5.87613e-280	0.400977	0.841	0.568	1.97074e-275	1	AKAP9	Corneal Basal Epithelium
PLP22	1.26949e-279	0.382127	0.926	0.685	4.25761e-275	1	PLP2	Corneal Basal Epithelium
SCNN1A1	2.32884e-278	0.294876	0.608	0.298	7.81046e-274	1	SCNN1A	Corneal Basal Epithelium
PDCD42	4.37126e-277	0.371071	0.846	0.517	1.46603e-272	1	PDCD4	Corneal Basal Epithelium
BTG24	7.70064e-273	0.470123	0.773	0.447	2.58264e-268	1	BTG2	Corneal Basal Epithelium
ABHD11	1.34335e-272	0.351876	0.619	0.331	4.50532e-268	1	ABHD11	Corneal Basal Epithelium
GLUL4	4.95516e-271	0.379827	0.936	0.666	1.66186e-266	1	GLUL	Corneal Basal Epithelium
NR1D12	1.93937e-266	0.397293	0.731	0.406	6.50426e-262	1	NR1D1	Corneal Basal Epithelium
COX5B1	1.97181e-266	0.314614	0.953	0.834	6.61305e-262	1	COX5B	Corneal Basal Epithelium
NR4A13	6.12393e-266	0.325789	0.775	0.41	2.05384e-261	1	NR4A1	Corneal Basal Epithelium
IP6K2	5.34129e-265	0.283279	0.633	0.35	1.79136e-260	1	IP6K2	Corneal Basal Epithelium
PNKD2	3.43603e-264	0.328012	0.823	0.543	1.15238e-259	1	PNKD	Corneal Basal Epithelium
CAPNS1	6.18848e-264	0.397187	0.909	0.689	2.07549e-259	1	CAPNS1	Corneal Basal Epithelium
SH3RF1	1.84212e-263	0.288502	0.604	0.314	6.1781e-259	1	SH3RF1	Corneal Basal Epithelium
NDUFA2	2.56577e-260	0.347379	0.882	0.64	8.60508e-256	1	NDUFA2	Corneal Basal Epithelium
COMMD3	2.00958e-259	0.275678	0.661	0.381	6.73974e-255	1	COMMD3	Corneal Basal Epithelium
ZNF326	1.26954e-258	0.351631	0.769	0.489	4.25778e-254	1	ZNF326	Corneal Basal Epithelium
DENND2C2	5.95529e-258	0.287215	0.783	0.402	1.99729e-253	1	DENND2C	Corneal Basal Epithelium
TET2	2.82552e-257	0.275243	0.548	0.263	9.47622e-253	1	TET2	Corneal Basal Epithelium
SDC41	3.15679e-256	0.371726	0.873	0.591	1.05873e-251	1	SDC4	Corneal Basal Epithelium
BAG13	6.04886e-256	0.328801	0.933	0.633	2.02867e-251	1	BAG1	Corneal Basal Epithelium
RND33	6.58453e-256	0.435156	0.903	0.643	2.20832e-251	1	RND3	Corneal Basal Epithelium
NDUFA4L23	1.92222e-255	0.25156	0.664	0.331	6.44674e-251	1	NDUFA4L2	Corneal Basal Epithelium
HES42	3.48679e-255	0.369609	0.767	0.438	1.1694e-250	1	HES4	Corneal Basal Epithelium
MTRNR2L82	6.20389e-255	0.261791	0.931	0.632	2.08066e-250	1	MTRNR2L8	Corneal Basal Epithelium
PPP4R1	1.03672e-251	0.328594	0.748	0.472	3.47696e-247	1	PPP4R1	Corneal Basal Epithelium
CHURC1	3.5101e-251	0.327259	0.798	0.542	1.17722e-246	1	CHURC1	Corneal Basal Epithelium
UQCR11	1.51394e-250	0.333791	0.941	0.798	5.07745e-246	1	UQCR11	Corneal Basal Epithelium
PET100	3.25989e-250	0.355336	0.868	0.613	1.0933e-245	1	PET100	Corneal Basal Epithelium
CRB3	5.99306e-250	0.31008	0.632	0.337	2.00995e-245	1	CRB3	Corneal Basal Epithelium
FMC1	1.55908e-249	0.280651	0.629	0.349	5.22884e-245	1	FMC1	Corneal Basal Epithelium
RIOK3	1.84768e-249	0.27836	0.835	0.525	6.19675e-245	1	RIOK3	Corneal Basal Epithelium
OXR1	2.41741e-247	0.319639	0.61	0.336	8.10751e-243	1	OXR1	Corneal Basal Epithelium
CAPG1	2.7148e-247	0.328776	0.89	0.624	9.1049e-243	1	CAPG	Corneal Basal Epithelium
GPX42	5.5979e-247	0.33156	0.966	0.858	1.87742e-242	1	GPX4	Corneal Basal Epithelium
MKRN1	2.23461e-246	0.291507	0.662	0.394	7.49444e-242	1	MKRN1	Corneal Basal Epithelium
ERBB31	4.56217e-244	0.255041	0.529	0.253	1.53006e-239	1	ERBB3	Corneal Basal Epithelium
JUNB4	1.28755e-243	0.32498	0.937	0.749	4.31818e-239	1	JUNB	Corneal Basal Epithelium
MOB1A	2.83853e-243	0.341042	0.835	0.566	9.51985e-239	1	MOB1A	Corneal Basal Epithelium
SERPINB52	4.47289e-242	0.331722	0.925	0.626	1.50012e-237	1	SERPINB5	Corneal Basal Epithelium
UXS1	1.76958e-241	0.254287	0.552	0.288	5.93482e-237	1	UXS1	Corneal Basal Epithelium
RAB40B	1.01809e-240	0.288448	0.479	0.221	3.41446e-236	1	RAB40B	Corneal Basal Epithelium
MBD2	7.17553e-240	0.329789	0.89	0.635	2.40653e-235	1	MBD2	Corneal Basal Epithelium
IL18	8.58648e-239	0.319206	0.848	0.545	2.87973e-234	1	IL18	Corneal Basal Epithelium
ALKBH71	9.09156e-239	0.314313	0.809	0.538	3.04913e-234	1	ALKBH7	Corneal Basal Epithelium
DNAJB13	1.37402e-238	0.469196	0.904	0.659	4.60819e-234	1	DNAJB1	Corneal Basal Epithelium
VPS28	6.36021e-238	0.318117	0.846	0.607	2.13309e-233	1	VPS28	Corneal Basal Epithelium
YPEL31	1.34613e-236	0.273634	0.688	0.382	4.51465e-232	1	YPEL3	Corneal Basal Epithelium
SKP1	4.16147e-235	0.294538	0.963	0.875	1.39567e-230	1	SKP1	Corneal Basal Epithelium
C12orf75	7.25179e-232	0.350486	0.878	0.547	2.43211e-227	1	C12orf75	Corneal Basal Epithelium
PPP1R15A4	9.56638e-232	0.458682	0.863	0.579	3.20837e-227	1	PPP1R15A	Corneal Basal Epithelium
RASSF63	2.59717e-231	0.295394	0.606	0.332	8.7104e-227	1	RASSF6	Corneal Basal Epithelium
EMP2	2.06743e-230	0.295369	0.801	0.524	6.93373e-226	1	EMP2	Corneal Basal Epithelium
TUBA4A	2.26411e-230	0.329099	0.898	0.636	7.59339e-226	1	TUBA4A	Corneal Basal Epithelium
GLS	5.49034e-230	0.314631	0.699	0.421	1.84135e-225	1	GLS	Corneal Basal Epithelium
NDUFB1	1.17301e-229	0.339934	0.914	0.716	3.93403e-225	1	NDUFB1	Corneal Basal Epithelium
CALM2	1.66369e-229	0.312794	0.968	0.899	5.57968e-225	1	CALM2	Corneal Basal Epithelium
NORAD	2.71378e-228	0.304482	0.793	0.519	9.10146e-224	1	NORAD	Corneal Basal Epithelium
MRPL54	2.92376e-228	0.299696	0.816	0.549	9.80571e-224	1	MRPL54	Corneal Basal Epithelium
CCND1	3.22423e-228	0.363036	0.853	0.585	1.08134e-223	1	CCND1	Corneal Basal Epithelium
PAIP2	2.13568e-227	0.280327	0.827	0.58	7.16265e-223	1	PAIP2	Corneal Basal Epithelium
NME31	7.72809e-227	0.294984	0.781	0.51	2.59185e-222	1	NME3	Corneal Basal Epithelium
PROM21	7.73375e-225	0.258831	0.502	0.243	2.59375e-220	1	PROM2	Corneal Basal Epithelium
TERF2IP	3.07151e-223	0.279707	0.73	0.474	1.03012e-218	1	TERF2IP	Corneal Basal Epithelium
FAM83B	3.95658e-223	0.252605	0.479	0.228	1.32696e-218	1	FAM83B	Corneal Basal Epithelium
COPS8	6.41796e-222	0.272335	0.689	0.428	2.15245e-217	1	COPS8	Corneal Basal Epithelium
WEE13	1.3444e-220	0.341571	0.734	0.452	4.50886e-216	1	WEE1	Corneal Basal Epithelium
ATP6V0B	6.99782e-220	0.30911	0.908	0.703	2.34693e-215	1	ATP6V0B	Corneal Basal Epithelium
IRF62	1.32955e-219	0.294172	0.776	0.474	4.45906e-215	1	IRF6	Corneal Basal Epithelium
EXPH51	4.99753e-217	0.263291	0.523	0.264	1.67607e-212	1	EXPH5	Corneal Basal Epithelium
TMSB4X2	2.75341e-216	0.256843	0.997	0.981	9.23439e-212	1	TMSB4X	Corneal Basal Epithelium
ANXA7	1.10485e-215	0.316416	0.877	0.654	3.70546e-211	1	ANXA7	Corneal Basal Epithelium
ATP6V1E1	2.53853e-215	0.283352	0.806	0.548	8.51371e-211	1	ATP6V1E1	Corneal Basal Epithelium
TMEM1342	2.95259e-215	0.281172	0.714	0.45	9.90239e-211	1	TMEM134	Corneal Basal Epithelium
NDUFA1	4.3989e-215	0.312371	0.933	0.772	1.4753e-210	1	NDUFA1	Corneal Basal Epithelium
DBP	4.62786e-213	0.298435	0.549	0.292	1.55209e-208	1	DBP	Corneal Basal Epithelium
NAA38	1.55789e-212	0.322845	0.906	0.698	5.22486e-208	1	NAA38	Corneal Basal Epithelium
COX7A21	7.26148e-212	0.279112	0.957	0.861	2.43536e-207	1	COX7A2	Corneal Basal Epithelium
CLCF12	5.03088e-210	0.388753	0.563	0.295	1.68726e-205	1	CLCF1	Corneal Basal Epithelium
PRPSAP1	5.26212e-210	0.250592	0.58	0.332	1.76481e-205	1	PRPSAP1	Corneal Basal Epithelium
NDUFB4	2.6194e-209	0.30858	0.927	0.77	8.78493e-205	1	NDUFB4	Corneal Basal Epithelium
TECR1	1.51654e-208	0.29041	0.903	0.687	5.08617e-204	1	TECR	Corneal Basal Epithelium
DBI2	5.01053e-207	0.302185	0.949	0.81	1.68043e-202	1	DBI	Corneal Basal Epithelium
CHMP2A1	5.40584e-206	0.297774	0.893	0.665	1.81301e-201	1	CHMP2A	Corneal Basal Epithelium
CLCN3	9.81091e-206	0.251154	0.584	0.331	3.29038e-201	1	CLCN3	Corneal Basal Epithelium
RAP2B2	2.22345e-205	0.335959	0.809	0.526	7.457e-201	1	RAP2B	Corneal Basal Epithelium
DDR11	7.27555e-204	0.250844	0.616	0.363	2.44008e-199	1	DDR1	Corneal Basal Epithelium
SPINT11	3.50643e-202	0.254213	0.771	0.486	1.17599e-197	1	SPINT1	Corneal Basal Epithelium
TSPAN16	6.4751e-201	0.271574	0.764	0.474	2.17162e-196	1	TSPAN1	Corneal Basal Epithelium
UBL5	5.73132e-200	0.265818	0.956	0.856	1.92217e-195	1	UBL5	Corneal Basal Epithelium
TAGLN2	2.42289e-199	0.296645	0.964	0.843	8.1259e-195	1	TAGLN2	Corneal Basal Epithelium
VAMP81	9.58293e-199	0.280513	0.913	0.644	3.21392e-194	1	VAMP8	Corneal Basal Epithelium
RPAIN	6.3397e-197	0.276902	0.751	0.502	2.12621e-192	1	RPAIN	Corneal Basal Epithelium
ALDH7A11	4.2928e-196	0.250774	0.665	0.409	1.43972e-191	1	ALDH7A1	Corneal Basal Epithelium
CCNL14	5.7286e-196	0.286593	0.856	0.584	1.92126e-191	1	CCNL1	Corneal Basal Epithelium
POLR2I	1.97617e-195	0.299718	0.888	0.671	6.62767e-191	1	POLR2I	Corneal Basal Epithelium
TNFAIP32	2.56012e-195	0.260605	0.685	0.379	8.58611e-191	1	TNFAIP3	Corneal Basal Epithelium
NPEPPS	7.22337e-194	0.289191	0.732	0.485	2.42257e-189	1	NPEPPS	Corneal Basal Epithelium
DCXR	1.38311e-190	0.269695	0.764	0.52	4.63868e-186	1	DCXR	Corneal Basal Epithelium
MT-ATP82	2.38932e-189	0.282463	0.853	0.618	8.0133e-185	1	MT-ATP8	Corneal Basal Epithelium
MGST21	3.64758e-189	0.252097	0.81	0.544	1.22333e-184	1	MGST2	Corneal Basal Epithelium
ARL6IP5	1.9267e-188	0.339235	0.836	0.626	6.46175e-184	1	ARL6IP5	Corneal Basal Epithelium
MALAT14	2.07853e-188	0.342592	0.981	0.983	6.97098e-184	1	MALAT1	Corneal Basal Epithelium
HOMER31	1.15053e-187	0.282305	0.789	0.501	3.85866e-183	1	HOMER3	Corneal Basal Epithelium
PSAT12	3.87818e-187	0.251742	0.716	0.427	1.30066e-182	1	PSAT1	Corneal Basal Epithelium
UBC2	1.64926e-186	0.32537	0.979	0.948	5.53127e-182	1	UBC	Corneal Basal Epithelium
CCDC25	1.12646e-185	0.255803	0.735	0.491	3.77792e-181	1	CCDC25	Corneal Basal Epithelium
TIMM8B	6.04489e-185	0.286533	0.88	0.647	2.02733e-180	1	TIMM8B	Corneal Basal Epithelium
JUP2	7.76475e-184	0.277026	0.88	0.617	2.60414e-179	1	JUP	Corneal Basal Epithelium
DYNLRB1	1.75224e-183	0.292287	0.868	0.673	5.87665e-179	1	DYNLRB1	Corneal Basal Epithelium
KLF32	6.9113e-179	0.257709	0.72	0.459	2.31791e-174	1	KLF3	Corneal Basal Epithelium
LAMTOR4	9.21725e-179	0.279648	0.895	0.702	3.09128e-174	1	LAMTOR4	Corneal Basal Epithelium
CLEC2B4	2.34388e-178	0.264038	0.731	0.441	7.8609e-174	1	CLEC2B	Corneal Basal Epithelium
SPINK5	1.77267e-176	0.302647	0.505	0.266	5.94519e-172	1	SPINK5	Corneal Basal Epithelium
AHNAK	2.6081e-174	0.276026	0.952	0.803	8.74705e-170	1	AHNAK	Corneal Basal Epithelium
SPINT2	2.2131e-173	0.281576	0.954	0.762	7.42231e-169	1	SPINT2	Corneal Basal Epithelium
ACAP2	3.55837e-171	0.25085	0.641	0.405	1.1934e-166	1	ACAP2	Corneal Basal Epithelium
VPS4B	4.56337e-171	0.268391	0.762	0.517	1.53046e-166	1	VPS4B	Corneal Basal Epithelium
MACF11	3.00927e-168	0.272097	0.783	0.551	1.00925e-163	1	MACF1	Corneal Basal Epithelium
TMEM592	8.57279e-167	0.270615	0.93	0.734	2.87514e-162	1	TMEM59	Corneal Basal Epithelium
SOD11	6.13793e-166	0.282757	0.925	0.742	2.05854e-161	1	SOD1	Corneal Basal Epithelium
PTPN13	2.63236e-165	0.250976	0.691	0.448	8.8284e-161	1	PTPN13	Corneal Basal Epithelium
NDUFB7	6.0026e-165	0.257615	0.932	0.763	2.01315e-160	1	NDUFB7	Corneal Basal Epithelium
C19orf332	8.85391e-165	0.270431	0.963	0.755	2.96942e-160	1	C19orf33	Corneal Basal Epithelium
PLK3	2.09723e-163	0.361245	0.588	0.357	7.0337e-159	1	PLK3	Corneal Basal Epithelium
RER1	1.1189e-162	0.257888	0.889	0.693	3.75257e-158	1	RER1	Corneal Basal Epithelium
NDUFB3	1.41256e-162	0.263421	0.911	0.724	4.73746e-158	1	NDUFB3	Corneal Basal Epithelium
JUND3	2.70843e-161	0.286454	0.934	0.731	9.08354e-157	1	JUND	Corneal Basal Epithelium
RNH1	1.31849e-160	0.257625	0.907	0.721	4.42194e-156	1	RNH1	Corneal Basal Epithelium
COX141	5.20106e-160	0.253652	0.846	0.604	1.74433e-155	1	COX14	Corneal Basal Epithelium
ATP5PD	1.34281e-158	0.25148	0.91	0.728	4.50352e-154	1	ATP5PD	Corneal Basal Epithelium
MIF2	3.65153e-144	0.270342	0.913	0.762	1.22465e-139	1	MIF	Corneal Basal Epithelium
MYCBP2	1.38497e-143	0.278228	0.685	0.484	4.64491e-139	1	MYCBP2	Corneal Basal Epithelium
COX7B	2.00634e-143	0.251381	0.948	0.815	6.72887e-139	1	COX7B	Corneal Basal Epithelium
CTSD4	3.53551e-143	0.263284	0.864	0.669	1.18574e-138	1	CTSD	Corneal Basal Epithelium
RNF7	1.89196e-142	0.251422	0.878	0.674	6.34525e-138	1	RNF7	Corneal Basal Epithelium
XIST3	1.18506e-139	0.287888	0.758	0.555	3.97447e-135	1	XIST	Corneal Basal Epithelium
ID1	7.4996e-59	0.259692	0.893	0.757	2.51522e-54	1	ID1	Corneal Basal Epithelium
KRT31	0	1.82228	0.869	0.177	0	2	KRT3	Corneal Superficial Epithelium
KRT123	0	1.80683	0.977	0.474	0	2	KRT12	Corneal Superficial Epithelium
ADIRF1	0	1.59729	1	0.936	0	2	ADIRF	Corneal Superficial Epithelium
APOBEC3A3	0	1.5664	0.952	0.353	0	2	APOBEC3A	Corneal Superficial Epithelium
EMP11	0	1.47747	0.992	0.752	0	2	EMP1	Corneal Superficial Epithelium
LGALSL1	0	1.41059	0.956	0.389	0	2	LGALSL	Corneal Superficial Epithelium
LYPD32	0	1.37988	0.986	0.495	0	2	LYPD3	Corneal Superficial Epithelium
CTSV2	0	1.34517	0.979	0.462	0	2	CTSV	Corneal Superficial Epithelium
NQO12	0	1.33853	0.988	0.725	0	2	NQO1	Corneal Superficial Epithelium
DAPL13	0	1.31233	0.958	0.44	0	2	DAPL1	Corneal Superficial Epithelium
MSMB2	0	1.28009	0.712	0.142	0	2	MSMB	Corneal Superficial Epithelium
CLDN13	0	1.26143	0.98	0.563	0	2	CLDN1	Corneal Superficial Epithelium
DSC22	0	1.2562	0.98	0.483	0	2	DSC2	Corneal Superficial Epithelium
MAL1	0	1.21579	0.948	0.217	0	2	MAL	Corneal Superficial Epithelium
IL1A	0	1.20542	0.748	0.241	0	2	IL1A	Corneal Superficial Epithelium
SLC20A11	0	1.19969	0.958	0.62	0	2	SLC20A1	Corneal Superficial Epithelium
MGARP3	0	1.1927	0.963	0.365	0	2	MGARP	Corneal Superficial Epithelium
TACSTD24	0	1.18539	0.997	0.779	0	2	TACSTD2	Corneal Superficial Epithelium
KRT24	0	1.18165	0.855	0.252	0	2	KRT24	Corneal Superficial Epithelium
CLDN44	0	1.16138	0.986	0.567	0	2	CLDN4	Corneal Superficial Epithelium
S100A43	0	1.15765	0.999	0.891	0	2	S100A4	Corneal Superficial Epithelium
TGFBI3	0	1.11757	0.982	0.636	0	2	TGFBI	Corneal Superficial Epithelium
DSG12	0	1.10788	0.953	0.307	0	2	DSG1	Corneal Superficial Epithelium
MAL21	0	1.1018	0.988	0.646	0	2	MAL2	Corneal Superficial Epithelium
AGR22	0	1.07437	0.958	0.392	0	2	AGR2	Corneal Superficial Epithelium
IL36G1	0	1.03543	0.501	0.109	0	2	IL36G	Corneal Superficial Epithelium
CLU4	0	1.03468	0.981	0.622	0	2	CLU	Corneal Superficial Epithelium
RB12	0	1.03198	0.936	0.384	0	2	RB1	Corneal Superficial Epithelium
MUC21	0	1.02137	0.684	0.141	0	2	MUC21	Corneal Superficial Epithelium
YOD11	0	0.997793	0.845	0.242	0	2	YOD1	Corneal Superficial Epithelium
DSP3	0	0.972478	0.99	0.732	0	2	DSP	Corneal Superficial Epithelium
PERP4	0	0.969678	0.998	0.855	0	2	PERP	Corneal Superficial Epithelium
TM4SF13	0	0.955869	0.949	0.611	0	2	TM4SF1	Corneal Superficial Epithelium
DENND2C3	0	0.951251	0.95	0.394	0	2	DENND2C	Corneal Superficial Epithelium
BCL2L133	0	0.948642	0.958	0.486	0	2	BCL2L13	Corneal Superficial Epithelium
LGALS32	0	0.94781	0.991	0.828	0	2	LGALS3	Corneal Superficial Epithelium
ERICH53	0	0.940338	0.935	0.38	0	2	ERICH5	Corneal Superficial Epithelium
TSTD13	0	0.938983	0.964	0.523	0	2	TSTD1	Corneal Superficial Epithelium
UNC5B-AS12	0	0.936467	0.646	0.181	0	2	UNC5B-AS1	Corneal Superficial Epithelium
PHLDA21	0	0.926456	0.981	0.745	0	2	PHLDA2	Corneal Superficial Epithelium
MRPL333	0	0.922081	0.975	0.749	0	2	MRPL33	Corneal Superficial Epithelium
ELF34	0	0.918397	0.97	0.467	0	2	ELF3	Corneal Superficial Epithelium
TNFAIP33	0	0.910452	0.92	0.366	0	2	TNFAIP3	Corneal Superficial Epithelium
SERPINB53	0	0.893487	0.969	0.626	0	2	SERPINB5	Corneal Superficial Epithelium
GPRC5A2	0	0.882681	0.937	0.431	0	2	GPRC5A	Corneal Superficial Epithelium
CLCF13	0	0.881833	0.818	0.28	0	2	CLCF1	Corneal Superficial Epithelium
LMO72	0	0.8781	0.937	0.405	0	2	LMO7	Corneal Superficial Epithelium
IL181	0	0.868437	0.954	0.541	0	2	IL18	Corneal Superficial Epithelium
[truncated: 10,882 more rows]
