# Supplementary material for: A single cell atlas of human cornea that defines its development, limbal progenitor cells and their interactions with the immune cells
Source: Ocul Surf. 2021 Jul;21:279–98. doi: 10.1016/j.jtos.2021.03.010 (PMC8343164; doi:10.1016/j.jtos.2021.03.010)
Supplement: Multimedia component 9 [file mmc9.xlsx]

## Sheet: markers_0.8_K_cc (002)
	p_val	avg_logFC	pct.1	pct.2	p_val_adj	gene	adult cornea cluster number	Cluster ID
KRT13	0	2.18295	0.979	0.444	0	KRT13	0	Conjunctival Basal Epithelium
KRT19	0	1.76023	0.964	0.493	0	KRT19	0	Conjunctival Basal Epithelium
SLPI	0	1.68654	0.973	0.421	0	SLPI	0	Conjunctival Basal Epithelium
S100A8	0	1.48684	0.792	0.31	0	S100A8	0	Conjunctival Basal Epithelium
AQP3	0	1.473	0.984	0.429	0	AQP3	0	Conjunctival Basal Epithelium
S100A9	0	1.39867	0.868	0.401	0	S100A9	0	Conjunctival Basal Epithelium
S100A11	0	1.25938	0.998	0.924	0	S100A11	0	Conjunctival Basal Epithelium
PLAUR	0	1.07178	0.792	0.434	0	PLAUR	0	Conjunctival Basal Epithelium
FABP5	0	1.06259	0.996	0.825	0	FABP5	0	Conjunctival Basal Epithelium
CSRP2	0	1.02567	0.981	0.666	0	CSRP2	0	Conjunctival Basal Epithelium
HES1	0	1.00502	0.897	0.667	0	HES1	0	Conjunctival Basal Epithelium
IGFBP3	0	0.999444	0.745	0.212	0	IGFBP3	0	Conjunctival Basal Epithelium
IL1RN	0	0.906342	0.875	0.475	0	IL1RN	0	Conjunctival Basal Epithelium
LMO4	0	0.90489	0.942	0.566	0	LMO4	0	Conjunctival Basal Epithelium
PLAU	0	0.903378	0.825	0.44	0	PLAU	0	Conjunctival Basal Epithelium
NRARP	0	0.899557	0.861	0.414	0	NRARP	0	Conjunctival Basal Epithelium
CXCL17	0	0.876926	0.911	0.352	0	CXCL17	0	Conjunctival Basal Epithelium
ATF3	0	0.852666	0.948	0.661	0	ATF3	0	Conjunctival Basal Epithelium
PMAIP1	0	0.84915	0.933	0.582	0	PMAIP1	0	Conjunctival Basal Epithelium
NUPR1	0	0.84851	0.938	0.54	0	NUPR1	0	Conjunctival Basal Epithelium
AQP5	0	0.826137	0.812	0.22	0	AQP5	0	Conjunctival Basal Epithelium
CLEC2B	0	0.813769	0.939	0.545	0	CLEC2B	0	Conjunctival Basal Epithelium
S100A16	0	0.805936	0.931	0.558	0	S100A16	0	Conjunctival Basal Epithelium
DUSP5	0	0.798723	0.838	0.49	0	DUSP5	0	Conjunctival Basal Epithelium
CLDN4	0	0.782362	0.993	0.714	0	CLDN4	0	Conjunctival Basal Epithelium
F3	0	0.781718	0.822	0.329	0	F3	0	Conjunctival Basal Epithelium
SFN	0	0.775399	0.988	0.718	0	SFN	0	Conjunctival Basal Epithelium
ANXA1	0	0.767107	0.989	0.93	0	ANXA1	0	Conjunctival Basal Epithelium
TFPI2	0	0.755727	0.577	0.14	0	TFPI2	0	Conjunctival Basal Epithelium
CP	0	0.754799	0.727	0.12	0	CP	0	Conjunctival Basal Epithelium
APOBEC3A	0	0.723625	0.917	0.555	0	APOBEC3A	0	Conjunctival Basal Epithelium
BTG1	0	0.715656	0.983	0.835	0	BTG1	0	Conjunctival Basal Epithelium
DSG3	0	0.713007	0.74	0.35	0	DSG3	0	Conjunctival Basal Epithelium
GPNMB	0	0.711491	0.883	0.428	0	GPNMB	0	Conjunctival Basal Epithelium
PHLDA2	0	0.704702	0.962	0.625	0	PHLDA2	0	Conjunctival Basal Epithelium
ZFP36L1	0	0.70289	0.986	0.799	0	ZFP36L1	0	Conjunctival Basal Epithelium
RHOV	0	0.697013	0.882	0.456	0	RHOV	0	Conjunctival Basal Epithelium
DEFB1	0	0.690927	0.802	0.372	0	DEFB1	0	Conjunctival Basal Epithelium
FAM213A	0	0.689709	0.824	0.237	0	FAM213A	0	Conjunctival Basal Epithelium
BAG1	0	0.67403	0.98	0.775	0	BAG1	0	Conjunctival Basal Epithelium
DDIT4	0	0.656911	0.748	0.361	0	DDIT4	0	Conjunctival Basal Epithelium
BTG2	0	0.643903	0.928	0.634	0	BTG2	0	Conjunctival Basal Epithelium
PPP1R15A	0	0.638336	0.969	0.798	0	PPP1R15A	0	Conjunctival Basal Epithelium
TACSTD2	0	0.632009	0.996	0.753	0	TACSTD2	0	Conjunctival Basal Epithelium
KLF5	0	0.629864	0.962	0.613	0	KLF5	0	Conjunctival Basal Epithelium
KLK11	0	0.628074	0.759	0.239	0	KLK11	0	Conjunctival Basal Epithelium
FAM3B	0	0.626189	0.681	0.13	0	FAM3B	0	Conjunctival Basal Epithelium
NFKBIA	0	0.619877	0.961	0.776	0	NFKBIA	0	Conjunctival Basal Epithelium
LSP1	0	0.618162	0.842	0.324	0	LSP1	0	Conjunctival Basal Epithelium
SOX9	0	0.617252	0.661	0.294	0	SOX9	0	Conjunctival Basal Epithelium
AC025154.2	0	0.614949	0.61	0.083	0	AC025154.2	0	Conjunctival Basal Epithelium
CLIC1	0	0.60285	0.963	0.783	0	CLIC1	0	Conjunctival Basal Epithelium
HSPB1	0	0.600602	0.997	0.913	0	HSPB1	0	Conjunctival Basal Epithelium
CSTA	0	0.599017	0.898	0.459	0	CSTA	0	Conjunctival Basal Epithelium
MGST1	0	0.59718	0.664	0.294	0	MGST1	0	Conjunctival Basal Epithelium
LRRC8A	0	0.589142	0.723	0.32	0	LRRC8A	0	Conjunctival Basal Epithelium
CDC42EP4	0	0.582765	0.648	0.286	0	CDC42EP4	0	Conjunctival Basal Epithelium
RND3	0	0.576176	0.97	0.707	0	RND3	0	Conjunctival Basal Epithelium
ZNF750	0	0.574987	0.882	0.462	0	ZNF750	0	Conjunctival Basal Epithelium
SAT1	0	0.574847	0.996	0.904	0	SAT1	0	Conjunctival Basal Epithelium
CDKN2B	0	0.569144	0.813	0.417	0	CDKN2B	0	Conjunctival Basal Epithelium
MIR200CHG	0	0.567033	0.866	0.448	0	MIR200CHG	0	Conjunctival Basal Epithelium
C9orf16	0	0.565013	0.97	0.777	0	C9orf16	0	Conjunctival Basal Epithelium
ELF3	0	0.556	0.986	0.672	0	ELF3	0	Conjunctival Basal Epithelium
OVOL1	0	0.553788	0.795	0.411	0	OVOL1	0	Conjunctival Basal Epithelium
BHLHE40	0	0.541736	0.959	0.705	0	BHLHE40	0	Conjunctival Basal Epithelium
ZFP36	0	0.53098	0.979	0.835	0	ZFP36	0	Conjunctival Basal Epithelium
RPLP1	0	0.523738	1	0.993	0	RPLP1	0	Conjunctival Basal Epithelium
A4GALT	0	0.522175	0.864	0.463	0	A4GALT	0	Conjunctival Basal Epithelium
ITPKC	0	0.521667	0.787	0.453	0	ITPKC	0	Conjunctival Basal Epithelium
ETS2	0	0.509044	0.865	0.48	0	ETS2	0	Conjunctival Basal Epithelium
SYT8	0	0.507709	0.965	0.62	0	SYT8	0	Conjunctival Basal Epithelium
TNFAIP8	0	0.502682	0.6	0.203	0	TNFAIP8	0	Conjunctival Basal Epithelium
CEL	0	0.492485	0.396	0.04	0	CEL	0	Conjunctival Basal Epithelium
CALML3	0	0.485034	0.723	0.362	0	CALML3	0	Conjunctival Basal Epithelium
BAALC	0	0.484395	0.471	0.056	0	BAALC	0	Conjunctival Basal Epithelium
DENND2C	0	0.483784	0.914	0.55	0	DENND2C	0	Conjunctival Basal Epithelium
MDK	0	0.483012	0.787	0.292	0	MDK	0	Conjunctival Basal Epithelium
VEGFA	0	0.474719	0.624	0.284	0	VEGFA	0	Conjunctival Basal Epithelium
GSTP1	0	0.473836	0.996	0.942	0	GSTP1	0	Conjunctival Basal Epithelium
BBC3	0	0.471689	0.469	0.154	0	BBC3	0	Conjunctival Basal Epithelium
POLR1D	0	0.46985	0.955	0.699	0	POLR1D	0	Conjunctival Basal Epithelium
KRT23	0	0.45425	0.291	0.045	0	KRT23	0	Conjunctival Basal Epithelium
CD9	0	0.453176	0.99	0.893	0	CD9	0	Conjunctival Basal Epithelium
CAPNS2	0	0.448176	0.745	0.37	0	CAPNS2	0	Conjunctival Basal Epithelium
SERINC2	0	0.436198	0.852	0.488	0	SERINC2	0	Conjunctival Basal Epithelium
B2M	0	0.434983	0.996	0.973	0	B2M	0	Conjunctival Basal Epithelium
SELENOW	0	0.43309	0.957	0.777	0	SELENOW	0	Conjunctival Basal Epithelium
ZC3H12A	0	0.431079	0.658	0.287	0	ZC3H12A	0	Conjunctival Basal Epithelium
KRT15	0	0.429954	0.865	0.41	0	KRT15	0	Conjunctival Basal Epithelium
RAC1	0	0.428907	0.974	0.835	0	RAC1	0	Conjunctival Basal Epithelium
MGST2	0	0.426411	0.906	0.593	0	MGST2	0	Conjunctival Basal Epithelium
MAOA	0	0.423788	0.666	0.222	0	MAOA	0	Conjunctival Basal Epithelium
TPT1	0	0.413117	0.999	0.992	0	TPT1	0	Conjunctival Basal Epithelium
MPZL2	0	0.406919	0.903	0.547	0	MPZL2	0	Conjunctival Basal Epithelium
ARPC3	0	0.405054	0.965	0.812	0	ARPC3	0	Conjunctival Basal Epithelium
WFDC2	0	0.401718	0.454	0.125	0	WFDC2	0	Conjunctival Basal Epithelium
TMEM40	0	0.400951	0.658	0.263	0	TMEM40	0	Conjunctival Basal Epithelium
CLINT1	0	0.392294	0.89	0.582	0	CLINT1	0	Conjunctival Basal Epithelium
RPS4X	0	0.3869	0.997	0.973	0	RPS4X	0	Conjunctival Basal Epithelium
RPS24	0	0.385113	0.999	0.982	0	RPS24	0	Conjunctival Basal Epithelium
ABRACL	0	0.383511	0.692	0.321	0	ABRACL	0	Conjunctival Basal Epithelium
RPL23	0	0.376032	0.983	0.919	0	RPL23	0	Conjunctival Basal Epithelium
RPL41	0	0.373447	0.999	0.992	0	RPL41	0	Conjunctival Basal Epithelium
ITM2B	0	0.372873	0.989	0.956	0	ITM2B	0	Conjunctival Basal Epithelium
RPS28	0	0.36669	0.998	0.976	0	RPS28	0	Conjunctival Basal Epithelium
RPS29	0	0.357826	0.995	0.972	0	RPS29	0	Conjunctival Basal Epithelium
CHCHD10	0	0.35723	0.671	0.279	0	CHCHD10	0	Conjunctival Basal Epithelium
RPL28	0	0.355379	0.996	0.974	0	RPL28	0	Conjunctival Basal Epithelium
TGM1	0	0.350175	0.422	0.134	0	TGM1	0	Conjunctival Basal Epithelium
LCN2	0	0.342171	0.827	0.269	0	LCN2	0	Conjunctival Basal Epithelium
RPS14	0	0.340906	0.997	0.979	0	RPS14	0	Conjunctival Basal Epithelium
PITX1	0	0.336293	0.408	0.131	0	PITX1	0	Conjunctival Basal Epithelium
ZNF385A	0	0.335982	0.681	0.34	0	ZNF385A	0	Conjunctival Basal Epithelium
RPL10A	0	0.328661	0.994	0.951	0	RPL10A	0	Conjunctival Basal Epithelium
RERG	0	0.326033	0.522	0.135	0	RERG	0	Conjunctival Basal Epithelium
RPL29	0	0.325611	0.993	0.965	0	RPL29	0	Conjunctival Basal Epithelium
SLC9A3R1	0	0.315417	0.643	0.308	0	SLC9A3R1	0	Conjunctival Basal Epithelium
RPS15A	0	0.312553	0.994	0.966	0	RPS15A	0	Conjunctival Basal Epithelium
FMO1	0	0.30726	0.321	0.042	0	FMO1	0	Conjunctival Basal Epithelium
BARX2	0	0.305961	0.411	0.058	0	BARX2	0	Conjunctival Basal Epithelium
RPS13	0	0.305857	0.99	0.964	0	RPS13	0	Conjunctival Basal Epithelium
RPL10	0	0.304952	0.998	0.984	0	RPL10	0	Conjunctival Basal Epithelium
HOPX	0	0.301049	0.97	0.547	0	HOPX	0	Conjunctival Basal Epithelium
EVA1A	0	0.299111	0.498	0.179	0	EVA1A	0	Conjunctival Basal Epithelium
RPL23A	0	0.295595	0.994	0.967	0	RPL23A	0	Conjunctival Basal Epithelium
RPL8	0	0.294522	0.995	0.969	0	RPL8	0	Conjunctival Basal Epithelium
RHCG	0	0.293667	0.3	0.043	0	RHCG	0	Conjunctival Basal Epithelium
NACA	0	0.289702	0.991	0.956	0	NACA	0	Conjunctival Basal Epithelium
ATP10B	0	0.287993	0.445	0.116	0	ATP10B	0	Conjunctival Basal Epithelium
RPL37A	0	0.287554	0.998	0.983	0	RPL37A	0	Conjunctival Basal Epithelium
MT-CO3	0	0.270874	1	0.999	0	MT-CO3	0	Conjunctival Basal Epithelium
RPS27	0	0.250949	1	0.988	0	RPS27	0	Conjunctival Basal Epithelium
COX8A	3.42529e-306	0.365284	0.955	0.761	1.14877e-301	COX8A	0	Conjunctival Basal Epithelium
CDKN1A	4.5284e-305	0.438168	0.931	0.645	1.51873e-300	CDKN1A	0	Conjunctival Basal Epithelium
KDM6B	1.40555e-304	0.3992	0.704	0.369	4.71394e-300	KDM6B	0	Conjunctival Basal Epithelium
RPS8	5.7385e-303	0.293954	0.997	0.977	1.92458e-298	RPS8	0	Conjunctival Basal Epithelium
IRF6	8.06661e-300	0.425936	0.856	0.511	2.70538e-295	IRF6	0	Conjunctival Basal Epithelium
EZR	6.28479e-297	0.461516	0.976	0.714	2.10779e-292	EZR	0	Conjunctival Basal Epithelium
PHLDA3	3.59257e-296	0.420097	0.898	0.595	1.20488e-291	PHLDA3	0	Conjunctival Basal Epithelium
TRIM29	1.49838e-295	0.425122	0.977	0.648	5.02525e-291	TRIM29	0	Conjunctival Basal Epithelium
TXN	1.7111e-293	0.544871	0.986	0.885	5.7387e-289	TXN	0	Conjunctival Basal Epithelium
RPS6	1.74345e-293	0.263202	0.994	0.972	5.84719e-289	RPS6	0	Conjunctival Basal Epithelium
RPL30	4.67883e-293	0.254905	0.993	0.978	1.56919e-288	RPL30	0	Conjunctival Basal Epithelium
TNNT3	9.61543e-293	0.37613	0.678	0.341	3.22482e-288	TNNT3	0	Conjunctival Basal Epithelium
PERP	2.2072e-292	0.492998	0.995	0.816	7.4025e-288	PERP	0	Conjunctival Basal Epithelium
RPL34	5.48114e-292	0.25603	0.999	0.982	1.83827e-287	RPL34	0	Conjunctival Basal Epithelium
CTSS	1.02369e-289	0.250542	0.679	0.315	3.43325e-285	CTSS	0	Conjunctival Basal Epithelium
CSTB	2.41255e-288	0.510739	0.979	0.829	8.09122e-284	CSTB	0	Conjunctival Basal Epithelium
SPINT1-AS1	1.37857e-285	0.329355	0.767	0.427	4.62345e-281	SPINT1-AS1	0	Conjunctival Basal Epithelium
RPS12	1.84095e-284	0.264737	0.999	0.987	6.17418e-280	RPS12	0	Conjunctival Basal Epithelium
BTF3	1.31109e-281	0.287223	0.987	0.916	4.39714e-277	BTF3	0	Conjunctival Basal Epithelium
SERPINB5	3.00865e-278	0.496733	0.909	0.571	1.00904e-273	SERPINB5	0	Conjunctival Basal Epithelium
NECTIN1	5.3685e-277	0.312809	0.591	0.288	1.80049e-272	NECTIN1	0	Conjunctival Basal Epithelium
FOSL1	1.40365e-274	0.51315	0.686	0.376	4.70758e-270	FOSL1	0	Conjunctival Basal Epithelium
MIDN	6.1501e-271	0.37786	0.846	0.538	2.06262e-266	MIDN	0	Conjunctival Basal Epithelium
TNNI2	2.31e-268	0.302602	0.594	0.281	7.74729e-264	TNNI2	0	Conjunctival Basal Epithelium
PYCARD	1.14766e-266	0.310185	0.692	0.371	3.84904e-262	PYCARD	0	Conjunctival Basal Epithelium
SERPINB2	2.01755e-266	0.912911	0.445	0.176	6.76646e-262	SERPINB2	0	Conjunctival Basal Epithelium
CD55	3.22555e-266	0.444553	0.938	0.677	1.08179e-261	CD55	0	Conjunctival Basal Epithelium
EPHA2	4.154e-265	0.435861	0.69	0.382	1.39317e-260	EPHA2	0	Conjunctival Basal Epithelium
AL161431.1	4.15703e-264	0.2946	0.395	0.143	1.39418e-259	AL161431.1	0	Conjunctival Basal Epithelium
MAFF	5.31798e-264	0.417253	0.885	0.618	1.78355e-259	MAFF	0	Conjunctival Basal Epithelium
PDLIM1	6.31399e-264	0.332973	0.913	0.67	2.11759e-259	PDLIM1	0	Conjunctival Basal Epithelium
AC113410.2	5.43824e-261	0.287266	0.259	0.065	1.82388e-256	AC113410.2	0	Conjunctival Basal Epithelium
H3F3B	1.32945e-260	0.304242	0.994	0.945	4.4587e-256	H3F3B	0	Conjunctival Basal Epithelium
UAP1	3.30672e-259	0.317833	0.651	0.346	1.10901e-254	UAP1	0	Conjunctival Basal Epithelium
FAM57A	5.72707e-258	0.261681	0.368	0.127	1.92074e-253	FAM57A	0	Conjunctival Basal Epithelium
DBI	1.94138e-253	0.474785	0.959	0.791	6.511e-249	DBI	0	Conjunctival Basal Epithelium
PDCD4	4.06262e-252	0.34924	0.929	0.678	1.36252e-247	PDCD4	0	Conjunctival Basal Epithelium
KRT8	2.72403e-251	0.402497	0.606	0.31	9.13585e-247	KRT8	0	Conjunctival Basal Epithelium
RAB10	3.21002e-250	0.346209	0.812	0.552	1.07658e-245	RAB10	0	Conjunctival Basal Epithelium
CYBA	1.34235e-249	0.345894	0.928	0.694	4.50197e-245	CYBA	0	Conjunctival Basal Epithelium
H3F3A	9.08175e-249	0.292898	0.99	0.929	3.04584e-244	H3F3A	0	Conjunctival Basal Epithelium
TXNDC17	4.67154e-248	0.368318	0.89	0.65	1.56674e-243	TXNDC17	0	Conjunctival Basal Epithelium
CYB5A	4.80598e-248	0.328013	0.726	0.439	1.61183e-243	CYB5A	0	Conjunctival Basal Epithelium
TMPRSS11D	7.52726e-247	0.34817	0.726	0.413	2.52449e-242	TMPRSS11D	0	Conjunctival Basal Epithelium
RGS12	1.03255e-246	0.321257	0.759	0.44	3.46295e-242	RGS12	0	Conjunctival Basal Epithelium
TCEA3	1.213e-245	0.306644	0.728	0.417	4.06814e-241	TCEA3	0	Conjunctival Basal Epithelium
MDH2	1.68761e-244	0.30529	0.806	0.522	5.65989e-240	MDH2	0	Conjunctival Basal Epithelium
HIST1H2AC	2.07332e-242	0.263003	0.376	0.135	6.95351e-238	HIST1H2AC	0	Conjunctival Basal Epithelium
SQSTM1	1.39534e-238	0.441057	0.969	0.84	4.67968e-234	SQSTM1	0	Conjunctival Basal Epithelium
ZNF593	5.72844e-238	0.334492	0.68	0.386	1.92121e-233	ZNF593	0	Conjunctival Basal Epithelium
UBC	5.12754e-237	0.309062	0.993	0.96	1.71967e-232	UBC	0	Conjunctival Basal Epithelium
HES4	1.05595e-236	0.325819	0.864	0.499	3.54146e-232	HES4	0	Conjunctival Basal Epithelium
PLAT	2.1861e-236	0.433619	0.666	0.367	7.33175e-232	PLAT	0	Conjunctival Basal Epithelium
JUP	1.48034e-235	0.309953	0.918	0.604	4.96477e-231	JUP	0	Conjunctival Basal Epithelium
PIM3	3.01716e-235	0.422265	0.831	0.579	1.01189e-230	PIM3	0	Conjunctival Basal Epithelium
PNRC1	5.38983e-230	0.444551	0.946	0.811	1.80764e-225	PNRC1	0	Conjunctival Basal Epithelium
RAP2B	1.57874e-229	0.394671	0.893	0.584	5.29477e-225	RAP2B	0	Conjunctival Basal Epithelium
FXYD3	5.07046e-229	0.400601	0.981	0.675	1.70053e-224	FXYD3	0	Conjunctival Basal Epithelium
SPRR2A	2.24578e-228	1.09696	0.255	0.073	7.53191e-224	SPRR2A	0	Conjunctival Basal Epithelium
NFKBIZ	5.62719e-226	0.427699	0.816	0.552	1.88725e-221	NFKBIZ	0	Conjunctival Basal Epithelium
FAM83A	5.8102e-223	0.334141	0.907	0.56	1.94863e-218	FAM83A	0	Conjunctival Basal Epithelium
RAB25	7.01852e-223	0.299004	0.853	0.491	2.35387e-218	RAB25	0	Conjunctival Basal Epithelium
MIR222HG	6.34751e-222	0.43714	0.741	0.45	2.12883e-217	MIR222HG	0	Conjunctival Basal Epithelium
DHRS3	8.06884e-222	0.26888	0.657	0.369	2.70613e-217	DHRS3	0	Conjunctival Basal Epithelium
RAB11FIP1	6.50115e-221	0.415095	0.683	0.375	2.18035e-216	RAB11FIP1	0	Conjunctival Basal Epithelium
TLE4	7.60646e-221	0.296897	0.694	0.391	2.55106e-216	TLE4	0	Conjunctival Basal Epithelium
ZFAS1	1.30695e-220	0.298144	0.966	0.83	4.38325e-216	ZFAS1	0	Conjunctival Basal Epithelium
SERPINB1	1.33224e-217	0.665094	0.81	0.578	4.46807e-213	SERPINB1	0	Conjunctival Basal Epithelium
GLTP	9.98465e-217	0.327545	0.798	0.52	3.34865e-212	GLTP	0	Conjunctival Basal Epithelium
FAM110C	1.20536e-216	0.264493	0.48	0.221	4.04255e-212	FAM110C	0	Conjunctival Basal Epithelium
KRT16	1.35617e-216	0.831987	0.264	0.08	4.54833e-212	KRT16	0	Conjunctival Basal Epithelium
STX11	6.0704e-216	0.275753	0.531	0.259	2.03589e-211	STX11	0	Conjunctival Basal Epithelium
B3GNT5	2.04618e-215	0.300258	0.667	0.366	6.86249e-211	B3GNT5	0	Conjunctival Basal Epithelium
HS3ST1	4.36217e-213	0.325664	0.552	0.268	1.46299e-208	HS3ST1	0	Conjunctival Basal Epithelium
C19orf33	1.19796e-211	0.347841	0.975	0.651	4.01772e-207	C19orf33	0	Conjunctival Basal Epithelium
EIF1	1.24574e-207	0.276319	0.995	0.967	4.17797e-203	EIF1	0	Conjunctival Basal Epithelium
H2AFJ	4.46903e-206	0.273215	0.872	0.625	1.49882e-201	H2AFJ	0	Conjunctival Basal Epithelium
EGOT	6.23205e-206	0.257588	0.32	0.114	2.09011e-201	EGOT	0	Conjunctival Basal Epithelium
FAM200B	4.82803e-205	0.303435	0.832	0.58	1.61922e-200	FAM200B	0	Conjunctival Basal Epithelium
TNFSF10	2.28424e-204	0.325804	0.81	0.52	7.6609e-200	TNFSF10	0	Conjunctival Basal Epithelium
NECTIN4	1.00588e-203	0.269928	0.82	0.465	3.37351e-199	NECTIN4	0	Conjunctival Basal Epithelium
SLC25A5	1.57594e-202	0.312138	0.946	0.746	5.28538e-198	SLC25A5	0	Conjunctival Basal Epithelium
TXNIP	4.82115e-202	0.368116	0.935	0.758	1.61692e-197	TXNIP	0	Conjunctival Basal Epithelium
PRDM1	5.06943e-202	0.353927	0.361	0.138	1.70018e-197	PRDM1	0	Conjunctival Basal Epithelium
RPL22L1	3.27515e-199	0.343038	0.872	0.653	1.09842e-194	RPL22L1	0	Conjunctival Basal Epithelium
MKNK2	1.75986e-196	0.301617	0.727	0.455	5.90223e-192	MKNK2	0	Conjunctival Basal Epithelium
TMEM238	5.80478e-196	0.272005	0.799	0.487	1.94681e-191	TMEM238	0	Conjunctival Basal Epithelium
NUAK2	4.43129e-194	0.292545	0.575	0.304	1.48617e-189	NUAK2	0	Conjunctival Basal Epithelium
CCDC12	2.56991e-191	0.280251	0.824	0.555	8.61895e-187	CCDC12	0	Conjunctival Basal Epithelium
MALL	3.92027e-191	0.293075	0.783	0.482	1.31478e-186	MALL	0	Conjunctival Basal Epithelium
EIF6	3.92618e-190	0.288323	0.893	0.626	1.31676e-185	EIF6	0	Conjunctival Basal Epithelium
MAST4	5.62045e-190	0.343785	0.676	0.408	1.88499e-185	MAST4	0	Conjunctival Basal Epithelium
TP53TG1	9.05002e-189	0.277453	0.863	0.583	3.0352e-184	TP53TG1	0	Conjunctival Basal Epithelium
VAV3	1.68997e-188	0.260219	0.661	0.378	5.66782e-184	VAV3	0	Conjunctival Basal Epithelium
RPLP0	3.65991e-185	0.259838	0.99	0.941	1.22746e-180	RPLP0	0	Conjunctival Basal Epithelium
CLDN1	2.63101e-183	0.370781	0.939	0.624	8.82388e-179	CLDN1	0	Conjunctival Basal Epithelium
BCAS2	2.10356e-180	0.300931	0.796	0.548	7.05492e-176	BCAS2	0	Conjunctival Basal Epithelium
TMSB4X	1.29507e-179	0.305998	0.999	0.973	4.34341e-175	TMSB4X	0	Conjunctival Basal Epithelium
RALGDS	1.73304e-179	0.291195	0.718	0.462	5.81228e-175	RALGDS	0	Conjunctival Basal Epithelium
ARPC2	3.77334e-179	0.283677	0.971	0.804	1.2655e-174	ARPC2	0	Conjunctival Basal Epithelium
PRRG4	4.28205e-179	0.280202	0.756	0.461	1.43611e-174	PRRG4	0	Conjunctival Basal Epithelium
NDRG1	4.50208e-178	0.332752	0.82	0.597	1.50991e-173	NDRG1	0	Conjunctival Basal Epithelium
ATP6V1F	7.84817e-176	0.262506	0.947	0.739	2.63212e-171	ATP6V1F	0	Conjunctival Basal Epithelium
CALM1	1.23429e-175	0.258832	0.979	0.875	4.13956e-171	CALM1	0	Conjunctival Basal Epithelium
RPS26	7.2258e-175	0.277159	0.984	0.927	2.42339e-170	RPS26	0	Conjunctival Basal Epithelium
CHMP1B	5.97577e-174	0.317468	0.827	0.567	2.00415e-169	CHMP1B	0	Conjunctival Basal Epithelium
CYCS	2.02609e-172	0.312065	0.91	0.706	6.79508e-168	CYCS	0	Conjunctival Basal Epithelium
SCGB2A1	2.779e-172	0.396264	0.763	0.446	9.32023e-168	SCGB2A1	0	Conjunctival Basal Epithelium
PTP4A2	4.18481e-171	0.296051	0.861	0.648	1.4035e-166	PTP4A2	0	Conjunctival Basal Epithelium
ACTG1	4.16813e-170	0.279774	0.993	0.945	1.39791e-165	ACTG1	0	Conjunctival Basal Epithelium
CLCF1	9.73736e-169	0.372711	0.653	0.388	3.26571e-164	CLCF1	0	Conjunctival Basal Epithelium
RRAD	3.50839e-168	0.36689	0.354	0.148	1.17664e-163	RRAD	0	Conjunctival Basal Epithelium
VAMP8	9.74503e-168	0.279018	0.938	0.61	3.26829e-163	VAMP8	0	Conjunctival Basal Epithelium
TGIF1	3.29439e-166	0.307586	0.747	0.5	1.10487e-161	TGIF1	0	Conjunctival Basal Epithelium
DDIT3	1.41387e-165	0.350627	0.691	0.43	4.74185e-161	DDIT3	0	Conjunctival Basal Epithelium
KRT17	1.68305e-162	0.644589	0.632	0.394	5.64461e-158	KRT17	0	Conjunctival Basal Epithelium
ATP6V1G1	3.71524e-162	0.256748	0.964	0.815	1.24602e-157	ATP6V1G1	0	Conjunctival Basal Epithelium
C11orf96	5.87677e-162	0.505352	0.749	0.515	1.97095e-157	C11orf96	0	Conjunctival Basal Epithelium
BAZ1A	1.30835e-160	0.291178	0.696	0.46	4.38793e-156	BAZ1A	0	Conjunctival Basal Epithelium
S100A14	1.31094e-157	0.333937	0.922	0.596	4.39664e-153	S100A14	0	Conjunctival Basal Epithelium
IRF2BP2	1.11316e-156	0.26797	0.709	0.462	3.73332e-152	IRF2BP2	0	Conjunctival Basal Epithelium
CYSTM1	6.38151e-155	0.326609	0.733	0.514	2.14023e-150	CYSTM1	0	Conjunctival Basal Epithelium
EHF	2.55035e-154	0.277005	0.737	0.456	8.55336e-150	EHF	0	Conjunctival Basal Epithelium
HMGA1	2.77728e-154	0.280397	0.678	0.444	9.31444e-150	HMGA1	0	Conjunctival Basal Epithelium
KRT5	1.28491e-153	0.338323	0.997	0.829	4.30934e-149	KRT5	0	Conjunctival Basal Epithelium
MAP3K8	2.11997e-153	0.287411	0.678	0.423	7.10995e-149	MAP3K8	0	Conjunctival Basal Epithelium
ALDH1A3	2.92324e-151	0.28449	0.605	0.361	9.80395e-147	ALDH1A3	0	Conjunctival Basal Epithelium
KLF6	1.91023e-149	0.300903	0.909	0.737	6.40653e-145	KLF6	0	Conjunctival Basal Epithelium
MARCKS	1.01054e-147	0.32043	0.919	0.748	3.38916e-143	MARCKS	0	Conjunctival Basal Epithelium
ADM	8.62051e-146	0.313335	0.747	0.495	2.89115e-141	ADM	0	Conjunctival Basal Epithelium
NCK1	3.37431e-144	0.280202	0.586	0.365	1.13167e-139	NCK1	0	Conjunctival Basal Epithelium
TUBB2A	1.97376e-142	0.333295	0.743	0.525	6.61959e-138	TUBB2A	0	Conjunctival Basal Epithelium
TOB1	8.36129e-142	0.328709	0.896	0.7	2.80421e-137	TOB1	0	Conjunctival Basal Epithelium
EFNA1	3.60375e-141	0.276488	0.695	0.453	1.20863e-136	EFNA1	0	Conjunctival Basal Epithelium
AREG	6.20365e-139	0.291379	0.729	0.448	2.08058e-134	AREG	0	Conjunctival Basal Epithelium
JUNB	1.09599e-137	0.286766	0.953	0.832	3.67573e-133	JUNB	0	Conjunctival Basal Epithelium
CAST	2.60317e-135	0.2502	0.978	0.857	8.73051e-131	CAST	0	Conjunctival Basal Epithelium
DUSP1	4.11111e-129	0.308307	0.98	0.872	1.37878e-124	DUSP1	0	Conjunctival Basal Epithelium
ISG20	2.60928e-126	0.331958	0.511	0.303	8.75099e-122	ISG20	0	Conjunctival Basal Epithelium
C15orf48	2.6228e-125	0.420932	0.296	0.131	8.79635e-121	C15orf48	0	Conjunctival Basal Epithelium
HBEGF	1.17985e-117	0.328624	0.6	0.375	3.95697e-113	HBEGF	0	Conjunctival Basal Epithelium
MT1G	1.51023e-115	0.547419	0.426	0.232	5.065e-111	MT1G	0	Conjunctival Basal Epithelium
KRT6A	3.01879e-99	0.423739	0.341	0.179	1.01244e-94	KRT6A	0	Conjunctival Basal Epithelium
FGFBP1	7.03496e-99	0.306926	0.695	0.474	2.35939e-94	FGFBP1	0	Conjunctival Basal Epithelium
NCOA7	2.24893e-96	0.335122	0.647	0.467	7.54245e-92	NCOA7	0	Conjunctival Basal Epithelium
CXCL2	7.18422e-75	0.375357	0.406	0.249	2.40944e-70	CXCL2	0	Conjunctival Basal Epithelium
TM4SF1	3.0637e-71	0.372418	0.807	0.676	1.0275e-66	TM4SF1	0	Conjunctival Basal Epithelium
ID1	1.38734e-68	0.295734	0.842	0.667	4.65286e-64	ID1	0	Conjunctival Basal Epithelium
ODC1	1.26328e-61	0.278583	0.483	0.345	4.2368e-57	ODC1	0	Conjunctival Basal Epithelium
KRT12	0	1.49997	1	0.839	0	KRT12	1	Corneal Basal Epithelium
KRT3	0	1.49941	0.942	0.336	0	KRT3	1	Corneal Basal Epithelium
TKT	0	1.31548	0.998	0.792	0	TKT	1	Corneal Basal Epithelium
DAPL1	0	1.30728	0.993	0.652	0	DAPL1	1	Corneal Basal Epithelium
GJB6	0	1.21586	0.975	0.337	0	GJB6	1	Corneal Basal Epithelium
TGFBI	0	1.07362	1	0.799	0	TGFBI	1	Corneal Basal Epithelium
CTSV	0	1.06266	0.985	0.461	0	CTSV	1	Corneal Basal Epithelium
MGARP	0	0.969893	0.997	0.612	0	MGARP	1	Corneal Basal Epithelium
GJB2	0	0.936682	0.977	0.419	0	GJB2	1	Corneal Basal Epithelium
ERICH5	0	0.912204	0.986	0.567	0	ERICH5	1	Corneal Basal Epithelium
HES5	0	0.889281	0.756	0.283	0	HES5	1	Corneal Basal Epithelium
CRTAC1	0	0.879305	0.988	0.461	0	CRTAC1	1	Corneal Basal Epithelium
ALDH1A1	0	0.878745	0.995	0.706	0	ALDH1A1	1	Corneal Basal Epithelium
MT1X	0	0.842456	0.998	0.863	0	MT1X	1	Corneal Basal Epithelium
ADIRF	0	0.837742	1	0.951	0	ADIRF	1	Corneal Basal Epithelium
MRPL33	0	0.833048	0.99	0.811	0	MRPL33	1	Corneal Basal Epithelium
NQO1	0	0.827979	0.999	0.779	0	NQO1	1	Corneal Basal Epithelium
ENO1	0	0.811769	0.999	0.916	0	ENO1	1	Corneal Basal Epithelium
KRT51	0	0.804249	1	0.829	0	KRT5	1	Corneal Basal Epithelium
CYP26A1	0	0.782197	0.64	0.187	0	CYP26A1	1	Corneal Basal Epithelium
AGR2	0	0.76415	0.975	0.512	0	AGR2	1	Corneal Basal Epithelium
MAL	0	0.762561	0.979	0.369	0	MAL	1	Corneal Basal Epithelium
UPK1B	0	0.744437	0.987	0.511	0	UPK1B	1	Corneal Basal Epithelium
PIR	0	0.742778	0.881	0.341	0	PIR	1	Corneal Basal Epithelium
CRYBG1	0	0.709142	0.925	0.45	0	CRYBG1	1	Corneal Basal Epithelium
RB1	0	0.701598	0.966	0.479	0	RB1	1	Corneal Basal Epithelium
CSRP21	0	0.701531	0.989	0.666	0	CSRP2	1	Corneal Basal Epithelium
CLU	0	0.684738	1	0.948	0	CLU	1	Corneal Basal Epithelium
GJB4	0	0.675537	0.886	0.374	0	GJB4	1	Corneal Basal Epithelium
DCDC1	0	0.658835	0.762	0.159	0	DCDC1	1	Corneal Basal Epithelium
LDHB	0	0.643919	0.937	0.632	0	LDHB	1	Corneal Basal Epithelium
TUBA4A	0	0.63945	0.93	0.516	0	TUBA4A	1	Corneal Basal Epithelium
SLC26A2	0	0.621433	0.87	0.42	0	SLC26A2	1	Corneal Basal Epithelium
C12orf75	0	0.607475	0.909	0.43	0	C12orf75	1	Corneal Basal Epithelium
ADRB2	0	0.602801	0.863	0.437	0	ADRB2	1	Corneal Basal Epithelium
CLCA4	0	0.596606	0.772	0.261	0	CLCA4	1	Corneal Basal Epithelium
CAMK2N1	0	0.595062	0.955	0.519	0	CAMK2N1	1	Corneal Basal Epithelium
LYPD3	0	0.593873	0.991	0.596	0	LYPD3	1	Corneal Basal Epithelium
SUCO	0	0.592998	0.946	0.518	0	SUCO	1	Corneal Basal Epithelium
DSG1	0	0.580542	0.959	0.488	0	DSG1	1	Corneal Basal Epithelium
S100A4	0	0.580157	1	0.952	0	S100A4	1	Corneal Basal Epithelium
DAAM1	0	0.570421	0.904	0.515	0	DAAM1	1	Corneal Basal Epithelium
AL391650.1	0	0.566199	0.902	0.445	0	AL391650.1	1	Corneal Basal Epithelium
ARL4D	0	0.565783	0.861	0.51	0	ARL4D	1	Corneal Basal Epithelium
COMT	0	0.56401	0.978	0.721	0	COMT	1	Corneal Basal Epithelium
BCL2L13	0	0.561767	0.97	0.624	0	BCL2L13	1	Corneal Basal Epithelium
LGALSL	0	0.559627	0.926	0.51	0	LGALSL	1	Corneal Basal Epithelium
FABP51	0	0.559222	0.999	0.825	0	FABP5	1	Corneal Basal Epithelium
CLCA2	0	0.556189	0.87	0.347	0	CLCA2	1	Corneal Basal Epithelium
RHOU	0	0.555993	0.867	0.418	0	RHOU	1	Corneal Basal Epithelium
CTSC	0	0.552084	0.777	0.389	0	CTSC	1	Corneal Basal Epithelium
DSC3	0	0.551124	0.928	0.496	0	DSC3	1	Corneal Basal Epithelium
FTH1	0	0.544126	1	0.993	0	FTH1	1	Corneal Basal Epithelium
GSTP11	0	0.5402	0.999	0.941	0	GSTP1	1	Corneal Basal Epithelium
RPA3	0	0.539807	0.933	0.578	0	RPA3	1	Corneal Basal Epithelium
DSP	0	0.534694	0.994	0.684	0	DSP	1	Corneal Basal Epithelium
PERP1	0	0.528707	1	0.817	0	PERP	1	Corneal Basal Epithelium
PAX6	0	0.525243	0.983	0.64	0	PAX6	1	Corneal Basal Epithelium
ADH7	0	0.520752	0.843	0.386	0	ADH7	1	Corneal Basal Epithelium
C1QBP	0	0.519302	0.964	0.679	0	C1QBP	1	Corneal Basal Epithelium
PRDX1	0	0.518433	0.995	0.913	0	PRDX1	1	Corneal Basal Epithelium
CAPG	0	0.516256	0.927	0.565	0	CAPG	1	Corneal Basal Epithelium
RHOV1	0	0.51145	0.875	0.459	0	RHOV	1	Corneal Basal Epithelium
SCIN	0	0.505493	0.696	0.231	0	SCIN	1	Corneal Basal Epithelium
IER3IP1	0	0.504929	0.908	0.563	0	IER3IP1	1	Corneal Basal Epithelium
HLF	0	0.498988	0.734	0.262	0	HLF	1	Corneal Basal Epithelium
TRIM36	0	0.497471	0.73	0.247	0	TRIM36	1	Corneal Basal Epithelium
C6orf132	0	0.49409	0.915	0.481	0	C6orf132	1	Corneal Basal Epithelium
ZNF7501	0	0.493601	0.85	0.468	0	ZNF750	1	Corneal Basal Epithelium
HCAR3	0	0.49327	0.783	0.377	0	HCAR3	1	Corneal Basal Epithelium
PLP2	0	0.492804	0.965	0.658	0	PLP2	1	Corneal Basal Epithelium
HOMER3	0	0.488352	0.824	0.392	0	HOMER3	1	Corneal Basal Epithelium
MUC15	0	0.487185	0.91	0.463	0	MUC15	1	Corneal Basal Epithelium
GJA1	0	0.482751	0.968	0.596	0	GJA1	1	Corneal Basal Epithelium
TFRC	0	0.480124	0.758	0.347	0	TFRC	1	Corneal Basal Epithelium
CCND1	0	0.479917	0.882	0.511	0	CCND1	1	Corneal Basal Epithelium
RNF39	0	0.477384	0.67	0.292	0	RNF39	1	Corneal Basal Epithelium
TSTD1	0	0.474742	0.975	0.639	0	TSTD1	1	Corneal Basal Epithelium
ASPH	0	0.474333	0.991	0.822	0	ASPH	1	Corneal Basal Epithelium
FAM169A	0	0.471703	0.714	0.253	0	FAM169A	1	Corneal Basal Epithelium
FAM84A	0	0.468383	0.73	0.308	0	FAM84A	1	Corneal Basal Epithelium
S100A141	0	0.464479	0.975	0.59	0	S100A14	1	Corneal Basal Epithelium
CAPS	0	0.463756	0.767	0.36	0	CAPS	1	Corneal Basal Epithelium
SLURP1	0	0.457674	0.568	0.154	0	SLURP1	1	Corneal Basal Epithelium
GYG1	0	0.457335	0.747	0.332	0	GYG1	1	Corneal Basal Epithelium
PMVK	0	0.454235	0.891	0.55	0	PMVK	1	Corneal Basal Epithelium
HCAR2	0	0.452838	0.794	0.393	0	HCAR2	1	Corneal Basal Epithelium
LINC01474	0	0.45001	0.682	0.272	0	LINC01474	1	Corneal Basal Epithelium
THOC3	0	0.448978	0.88	0.496	0	THOC3	1	Corneal Basal Epithelium
COL17A1	0	0.448904	0.93	0.365	0	COL17A1	1	Corneal Basal Epithelium
SERBP1	0	0.435854	0.981	0.8	0	SERBP1	1	Corneal Basal Epithelium
PRDX5	0	0.434288	0.993	0.859	0	PRDX5	1	Corneal Basal Epithelium
PSAT1	0	0.43009	0.758	0.332	0	PSAT1	1	Corneal Basal Epithelium
MAL2	0	0.428055	0.979	0.554	0	MAL2	1	Corneal Basal Epithelium
TINCR	0	0.427693	0.811	0.368	0	TINCR	1	Corneal Basal Epithelium
TP53I3	0	0.425972	0.823	0.424	0	TP53I3	1	Corneal Basal Epithelium
SCD5	0	0.425294	0.74	0.319	0	SCD5	1	Corneal Basal Epithelium
ARPC21	0	0.423231	0.983	0.803	0	ARPC2	1	Corneal Basal Epithelium
COX6A1	0	0.419301	0.989	0.851	0	COX6A1	1	Corneal Basal Epithelium
VSNL1	0	0.417613	0.624	0.223	0	VSNL1	1	Corneal Basal Epithelium
CALM2	0	0.415535	0.988	0.879	0	CALM2	1	Corneal Basal Epithelium
TAGLN2	0	0.412042	0.987	0.832	0	TAGLN2	1	Corneal Basal Epithelium
DBI1	0	0.409399	0.982	0.789	0	DBI	1	Corneal Basal Epithelium
KRT18	0	0.40922	0.943	0.578	0	KRT18	1	Corneal Basal Epithelium
UBE2Q2	0	0.408415	0.786	0.424	0	UBE2Q2	1	Corneal Basal Epithelium
CXCL14	0	0.406971	0.989	0.575	0	CXCL14	1	Corneal Basal Epithelium
SH3BGRL3	0	0.40579	0.991	0.811	0	SH3BGRL3	1	Corneal Basal Epithelium
ATP6V0B	0	0.405685	0.952	0.7	0	ATP6V0B	1	Corneal Basal Epithelium
HMGN3	0	0.405648	0.969	0.758	0	HMGN3	1	Corneal Basal Epithelium
NSG1	0	0.404953	0.699	0.271	0	NSG1	1	Corneal Basal Epithelium
ATP5IF1	0	0.401309	0.979	0.801	0	ATP5IF1	1	Corneal Basal Epithelium
GALNT18	0	0.401006	0.624	0.184	0	GALNT18	1	Corneal Basal Epithelium
CREG2	0	0.398239	0.58	0.141	0	CREG2	1	Corneal Basal Epithelium
MRPS10	0	0.395747	0.822	0.481	0	MRPS10	1	Corneal Basal Epithelium
NDUFB3	0	0.393685	0.954	0.704	0	NDUFB3	1	Corneal Basal Epithelium
RCBTB2	0	0.392417	0.686	0.269	0	RCBTB2	1	Corneal Basal Epithelium
AGL	0	0.389594	0.704	0.296	0	AGL	1	Corneal Basal Epithelium
TSPO	0	0.388885	0.986	0.846	0	TSPO	1	Corneal Basal Epithelium
FRMD4B	0	0.387535	0.876	0.503	0	FRMD4B	1	Corneal Basal Epithelium
LINC02178	0	0.385962	0.685	0.275	0	LINC02178	1	Corneal Basal Epithelium
WNT4	0	0.38548	0.727	0.332	0	WNT4	1	Corneal Basal Epithelium
SLIRP	0	0.374431	0.965	0.761	0	SLIRP	1	Corneal Basal Epithelium
MYH14	0	0.373985	0.904	0.467	0	MYH14	1	Corneal Basal Epithelium
GCHFR	0	0.372784	0.736	0.4	0	GCHFR	1	Corneal Basal Epithelium
DSC2	0	0.372049	0.979	0.554	0	DSC2	1	Corneal Basal Epithelium
SEC16B	0	0.371884	0.491	0.105	0	SEC16B	1	Corneal Basal Epithelium
FA2H	0	0.371868	0.7	0.291	0	FA2H	1	Corneal Basal Epithelium
OSTF1	0	0.37169	0.9	0.591	0	OSTF1	1	Corneal Basal Epithelium
CHCHD2	0	0.369941	0.988	0.887	0	CHCHD2	1	Corneal Basal Epithelium
MT-CO1	0	0.369731	0.999	0.996	0	MT-CO1	1	Corneal Basal Epithelium
PPIA	0	0.368095	0.995	0.917	0	PPIA	1	Corneal Basal Epithelium
KIF21A	0	0.367786	0.839	0.457	0	KIF21A	1	Corneal Basal Epithelium
POF1B	0	0.364644	0.635	0.266	0	POF1B	1	Corneal Basal Epithelium
NDUFV2	0	0.362511	0.961	0.725	0	NDUFV2	1	Corneal Basal Epithelium
TP53TG11	0	0.35881	0.901	0.579	0	TP53TG1	1	Corneal Basal Epithelium
TXN1	0	0.357185	0.996	0.884	0	TXN	1	Corneal Basal Epithelium
IL20RA	0	0.352473	0.811	0.413	0	IL20RA	1	Corneal Basal Epithelium
TPD52	0	0.351516	0.834	0.465	0	TPD52	1	Corneal Basal Epithelium
ELP4	0	0.351205	0.603	0.253	0	ELP4	1	Corneal Basal Epithelium
COX6C	0	0.344246	0.989	0.884	0	COX6C	1	Corneal Basal Epithelium
ANXA2	0	0.338784	0.996	0.926	0	ANXA2	1	Corneal Basal Epithelium
AMPD3	0	0.336579	0.66	0.284	0	AMPD3	1	Corneal Basal Epithelium
GPX2	0	0.335867	0.52	0.181	0	GPX2	1	Corneal Basal Epithelium
LYPLAL1	0	0.334404	0.696	0.336	0	LYPLAL1	1	Corneal Basal Epithelium
BBOX1	0	0.330723	0.596	0.205	0	BBOX1	1	Corneal Basal Epithelium
DMRTA2	0	0.326238	0.599	0.243	0	DMRTA2	1	Corneal Basal Epithelium
FRMD4A	0	0.316736	0.559	0.18	0	FRMD4A	1	Corneal Basal Epithelium
MT-CO2	0	0.312172	1	0.999	0	MT-CO2	1	Corneal Basal Epithelium
AC008397.1	0	0.306414	0.64	0.258	0	AC008397.1	1	Corneal Basal Epithelium
THBD	0	0.302849	0.539	0.195	0	THBD	1	Corneal Basal Epithelium
CNTN4	0	0.294687	0.485	0.124	0	CNTN4	1	Corneal Basal Epithelium
CRLF1	0	0.279498	0.655	0.241	0	CRLF1	1	Corneal Basal Epithelium
MT1H	0	0.279236	0.363	0.097	0	MT1H	1	Corneal Basal Epithelium
MTUS2	0	0.278614	0.427	0.075	0	MTUS2	1	Corneal Basal Epithelium
KIT	0	0.277066	0.477	0.148	0	KIT	1	Corneal Basal Epithelium
FHOD3	0	0.27602	0.486	0.132	0	FHOD3	1	Corneal Basal Epithelium
TMEM19	0	0.275714	0.573	0.248	0	TMEM19	1	Corneal Basal Epithelium
CA6	0	0.267034	0.262	0.039	0	CA6	1	Corneal Basal Epithelium
RAET1G	0	0.257405	0.529	0.207	0	RAET1G	1	Corneal Basal Epithelium
NMU	0	0.256474	0.461	0.153	0	NMU	1	Corneal Basal Epithelium
KCNN4	0	0.255553	0.514	0.181	0	KCNN4	1	Corneal Basal Epithelium
STK35	7.26453e-308	0.288745	0.649	0.299	2.43638e-303	STK35	1	Corneal Basal Epithelium
ELOB	1.21642e-303	0.317413	0.985	0.887	4.07963e-299	ELOB	1	Corneal Basal Epithelium
PRPSAP1	3.76533e-303	0.294584	0.63	0.301	1.26282e-298	PRPSAP1	1	Corneal Basal Epithelium
SYT81	4.01111e-303	0.406738	0.979	0.62	1.34524e-298	SYT8	1	Corneal Basal Epithelium
MPZL21	4.97525e-302	0.375781	0.91	0.548	1.6686e-297	MPZL2	1	Corneal Basal Epithelium
BHLHE41	7.4451e-300	0.326533	0.708	0.356	2.49694e-295	BHLHE41	1	Corneal Basal Epithelium
ATP6V1F1	9.32812e-300	0.367598	0.965	0.738	3.12846e-295	ATP6V1F	1	Corneal Basal Epithelium
COX7B	1.94888e-299	0.36457	0.979	0.795	6.53614e-295	COX7B	1	Corneal Basal Epithelium
PKP3	1.1118e-297	0.325668	0.751	0.399	3.72876e-293	PKP3	1	Corneal Basal Epithelium
FOXN3	4.91802e-297	0.365368	0.822	0.512	1.64941e-292	FOXN3	1	Corneal Basal Epithelium
PHLDA31	1.50993e-296	0.389025	0.92	0.593	5.06401e-292	PHLDA3	1	Corneal Basal Epithelium
LAD1	2.34285e-296	0.317878	0.742	0.358	7.85745e-292	LAD1	1	Corneal Basal Epithelium
C4orf3	2.67424e-296	0.370856	0.981	0.81	8.96886e-292	C4orf3	1	Corneal Basal Epithelium
LYPD6B	4.76043e-296	0.256628	0.578	0.242	1.59655e-291	LYPD6B	1	Corneal Basal Epithelium
TMTC3	2.37935e-294	0.317812	0.715	0.373	7.97986e-290	TMTC3	1	Corneal Basal Epithelium
CRYAB	1.8303e-293	0.773948	0.97	0.731	6.13846e-289	CRYAB	1	Corneal Basal Epithelium
DUSP23	3.11305e-292	0.350173	0.901	0.603	1.04406e-287	DUSP23	1	Corneal Basal Epithelium
MT1G1	8.91371e-292	0.419146	0.533	0.219	2.98948e-287	MT1G	1	Corneal Basal Epithelium
SPINT2	1.03172e-291	0.422374	0.986	0.646	3.46019e-287	SPINT2	1	Corneal Basal Epithelium
TUFT1	3.97849e-291	0.295905	0.664	0.329	1.33431e-286	TUFT1	1	Corneal Basal Epithelium
TXNL4A	4.02277e-289	0.322905	0.836	0.53	1.34915e-284	TXNL4A	1	Corneal Basal Epithelium
SDC1	4.10818e-289	0.394899	0.988	0.746	1.3778e-284	SDC1	1	Corneal Basal Epithelium
S100A6	1.51319e-286	0.307141	1	0.987	5.07495e-282	S100A6	1	Corneal Basal Epithelium
SOD1	6.50575e-286	0.340213	0.967	0.736	2.1819e-281	SOD1	1	Corneal Basal Epithelium
SLCO3A1	1.06436e-285	0.318603	0.739	0.405	3.56964e-281	SLCO3A1	1	Corneal Basal Epithelium
DKK3	1.87057e-282	0.298828	0.804	0.414	6.27353e-278	DKK3	1	Corneal Basal Epithelium
NUP93	9.34781e-282	0.25539	0.482	0.193	3.13507e-277	NUP93	1	Corneal Basal Epithelium
CLEC7A	2.53795e-281	0.282241	0.629	0.297	8.51178e-277	CLEC7A	1	Corneal Basal Epithelium
CLDN7	6.07518e-279	0.387551	0.967	0.544	2.03749e-274	CLDN7	1	Corneal Basal Epithelium
TIMM8B	1.12204e-278	0.340819	0.924	0.638	3.76309e-274	TIMM8B	1	Corneal Basal Epithelium
FOS	4.20885e-278	0.525144	0.984	0.865	1.41157e-273	FOS	1	Corneal Basal Epithelium
TNNT31	3.98712e-277	0.273283	0.696	0.34	1.3372e-272	TNNT3	1	Corneal Basal Epithelium
NXN	6.34533e-277	0.341782	0.774	0.438	2.1281e-272	NXN	1	Corneal Basal Epithelium
SNRPG	2.41939e-276	0.334732	0.957	0.741	8.11414e-272	SNRPG	1	Corneal Basal Epithelium
EVPL	3.72097e-276	0.294769	0.681	0.333	1.24794e-271	EVPL	1	Corneal Basal Epithelium
PPP4R1	4.28941e-276	0.337193	0.787	0.457	1.43858e-271	PPP4R1	1	Corneal Basal Epithelium
RFK	2.09751e-274	0.287197	0.618	0.305	7.03462e-270	RFK	1	Corneal Basal Epithelium
COPS8	3.97661e-274	0.310551	0.734	0.417	1.33368e-269	COPS8	1	Corneal Basal Epithelium
PKM	2.01627e-273	0.319066	0.984	0.835	6.76217e-269	PKM	1	Corneal Basal Epithelium
RAPH1	5.69085e-273	0.284281	0.656	0.334	1.9086e-268	RAPH1	1	Corneal Basal Epithelium
ELF31	7.63746e-273	0.455337	0.986	0.673	2.56145e-268	ELF3	1	Corneal Basal Epithelium
TSPAN1	1.69363e-272	0.297025	0.821	0.441	5.68008e-268	TSPAN1	1	Corneal Basal Epithelium
FAM162A	1.7052e-272	0.331475	0.898	0.63	5.71889e-268	FAM162A	1	Corneal Basal Epithelium
MGST3	1.22872e-271	0.323617	0.968	0.785	4.12089e-267	MGST3	1	Corneal Basal Epithelium
SYTL1	8.83754e-271	0.296397	0.781	0.435	2.96393e-266	SYTL1	1	Corneal Basal Epithelium
TRMT112	5.85152e-270	0.319116	0.953	0.76	1.96248e-265	TRMT112	1	Corneal Basal Epithelium
MBD2	1.1317e-269	0.347668	0.932	0.643	3.7955e-265	MBD2	1	Corneal Basal Epithelium
TIMM13	1.21878e-268	0.343018	0.927	0.654	4.08754e-264	TIMM13	1	Corneal Basal Epithelium
HES2	2.82427e-268	0.270468	0.556	0.248	9.47204e-264	HES2	1	Corneal Basal Epithelium
MOB1A	1.34013e-267	0.320102	0.875	0.564	4.49454e-263	MOB1A	1	Corneal Basal Epithelium
GJB5	2.49488e-267	0.270743	0.556	0.25	8.36734e-263	GJB5	1	Corneal Basal Epithelium
PSMB6	4.12076e-266	0.320227	0.94	0.694	1.38202e-261	PSMB6	1	Corneal Basal Epithelium
SERPINB51	4.41971e-264	0.353092	0.962	0.565	1.48228e-259	SERPINB5	1	Corneal Basal Epithelium
NAGK	2.81915e-263	0.260945	0.631	0.322	9.45488e-259	NAGK	1	Corneal Basal Epithelium
NUAK21	5.93444e-263	0.31943	0.628	0.298	1.99029e-258	NUAK2	1	Corneal Basal Epithelium
MIB2	4.06954e-262	0.315814	0.757	0.437	1.36484e-257	MIB2	1	Corneal Basal Epithelium
THOC7	8.9404e-261	0.301614	0.868	0.584	2.99843e-256	THOC7	1	Corneal Basal Epithelium
COX5B	1.06942e-258	0.300293	0.983	0.859	3.58662e-254	COX5B	1	Corneal Basal Epithelium
PNPLA4	2.45248e-253	0.266236	0.638	0.329	8.22514e-249	PNPLA4	1	Corneal Basal Epithelium
NDUFC1	5.37228e-253	0.30975	0.976	0.816	1.80176e-248	NDUFC1	1	Corneal Basal Epithelium
TMPRSS4	7.19205e-249	0.307882	0.856	0.502	2.41207e-244	TMPRSS4	1	Corneal Basal Epithelium
HSD17B8	5.27316e-248	0.260708	0.625	0.323	1.76851e-243	HSD17B8	1	Corneal Basal Epithelium
POLR2I	1.04776e-247	0.322853	0.928	0.689	3.51396e-243	POLR2I	1	Corneal Basal Epithelium
NDUFB6	1.58287e-247	0.302213	0.888	0.614	5.30864e-243	NDUFB6	1	Corneal Basal Epithelium
CLDN41	2.86194e-247	0.445412	0.987	0.716	9.59838e-243	CLDN4	1	Corneal Basal Epithelium
UQCR10	5.88478e-247	0.326761	0.977	0.78	1.97364e-242	UQCR10	1	Corneal Basal Epithelium
NOV	6.2302e-247	0.482962	0.383	0.136	2.08949e-242	NOV	1	Corneal Basal Epithelium
CRB3	3.23766e-246	0.319097	0.713	0.372	1.08585e-241	CRB3	1	Corneal Basal Epithelium
RER1	1.76004e-245	0.327611	0.926	0.679	5.90282e-241	RER1	1	Corneal Basal Epithelium
EML2	4.4571e-244	0.270976	0.656	0.349	1.49482e-239	EML2	1	Corneal Basal Epithelium
PRDX2	4.47971e-244	0.298466	0.959	0.764	1.50241e-239	PRDX2	1	Corneal Basal Epithelium
CTNND1	8.55057e-244	0.31898	0.895	0.604	2.86769e-239	CTNND1	1	Corneal Basal Epithelium
CALML31	2.22126e-243	0.288683	0.704	0.366	7.44965e-239	CALML3	1	Corneal Basal Epithelium
UBAC1	2.65215e-243	0.286713	0.757	0.459	8.8948e-239	UBAC1	1	Corneal Basal Epithelium
BTF3L4	3.86723e-243	0.308056	0.864	0.58	1.29699e-238	BTF3L4	1	Corneal Basal Epithelium
PEBP1	5.1904e-242	0.288819	0.988	0.881	1.74076e-237	PEBP1	1	Corneal Basal Epithelium
FAM210B	6.31323e-242	0.303792	0.806	0.518	2.11733e-237	FAM210B	1	Corneal Basal Epithelium
PSMB1	6.88545e-242	0.299173	0.977	0.814	2.30924e-237	PSMB1	1	Corneal Basal Epithelium
CAPNS21	2.05977e-241	0.27209	0.712	0.376	6.90806e-237	CAPNS2	1	Corneal Basal Epithelium
ABHD11	2.23404e-241	0.320783	0.69	0.371	7.49253e-237	ABHD11	1	Corneal Basal Epithelium
NECTIN41	2.99198e-241	0.296273	0.843	0.464	1.00345e-236	NECTIN4	1	Corneal Basal Epithelium
TRIM291	1.61969e-240	0.38598	0.987	0.648	5.4321e-236	TRIM29	1	Corneal Basal Epithelium
NRARP1	2.77399e-240	0.529094	0.751	0.43	9.30341e-236	NRARP	1	Corneal Basal Epithelium
ALDH3A2	3.22646e-240	0.320025	0.859	0.588	1.08209e-235	ALDH3A2	1	Corneal Basal Epithelium
ID11	6.92126e-239	0.48176	0.918	0.658	2.32125e-234	ID1	1	Corneal Basal Epithelium
GALNT3	1.2267e-238	0.278102	0.759	0.411	4.11411e-234	GALNT3	1	Corneal Basal Epithelium
ATP5ME	5.24676e-238	0.297461	0.985	0.862	1.75966e-233	ATP5ME	1	Corneal Basal Epithelium
SPINK5	6.38727e-238	0.292378	0.507	0.223	2.14216e-233	SPINK5	1	Corneal Basal Epithelium
TNFSF101	1.75429e-237	0.300627	0.84	0.518	5.88353e-233	TNFSF10	1	Corneal Basal Epithelium
CITED4	4.2371e-237	0.472919	0.675	0.375	1.42104e-232	CITED4	1	Corneal Basal Epithelium
PIM1	2.45422e-236	0.426296	0.76	0.459	8.23095e-232	PIM1	1	Corneal Basal Epithelium
HSPB11	5.89722e-236	0.356945	0.998	0.913	1.97781e-231	HSPB1	1	Corneal Basal Epithelium
CLTB	1.96134e-234	0.337436	0.944	0.741	6.57796e-230	CLTB	1	Corneal Basal Epithelium
UQCRC1	6.20941e-234	0.284112	0.837	0.553	2.08251e-229	UQCRC1	1	Corneal Basal Epithelium
PPP1R14B	6.77052e-234	0.322493	0.955	0.716	2.2707e-229	PPP1R14B	1	Corneal Basal Epithelium
MRPL52	1.60437e-233	0.310698	0.911	0.657	5.38075e-229	MRPL52	1	Corneal Basal Epithelium
CD91	2.38164e-233	0.315152	0.992	0.893	7.98756e-229	CD9	1	Corneal Basal Epithelium
MYL12B	3.41826e-233	0.279419	0.988	0.89	1.14642e-228	MYL12B	1	Corneal Basal Epithelium
CLDN11	1.22344e-232	0.357771	0.977	0.621	4.10319e-228	CLDN1	1	Corneal Basal Epithelium
COMMD3	7.83806e-232	0.256747	0.717	0.411	2.62873e-227	COMMD3	1	Corneal Basal Epithelium
POMP	2.25705e-231	0.285728	0.973	0.79	7.56971e-227	POMP	1	Corneal Basal Epithelium
TBCB	3.61447e-231	0.261537	0.766	0.479	1.21222e-226	TBCB	1	Corneal Basal Epithelium
NME1	5.09046e-231	0.267241	0.736	0.43	1.70724e-226	NME1	1	Corneal Basal Epithelium
TRAPPC6A	8.9274e-230	0.282139	0.735	0.436	2.99407e-225	TRAPPC6A	1	Corneal Basal Epithelium
NDUFB7	5.41297e-229	0.292046	0.972	0.783	1.8154e-224	NDUFB7	1	Corneal Basal Epithelium
NAA38	8.77868e-229	0.305099	0.952	0.743	2.9442e-224	NAA38	1	Corneal Basal Epithelium
ANXA7	3.35669e-228	0.298735	0.918	0.677	1.12577e-223	ANXA7	1	Corneal Basal Epithelium
IL18	6.79119e-228	0.290825	0.902	0.53	2.27763e-223	IL18	1	Corneal Basal Epithelium
GHITM	1.05206e-227	0.305788	0.91	0.661	3.52839e-223	GHITM	1	Corneal Basal Epithelium
PSMC5	1.11805e-225	0.298325	0.917	0.681	3.74972e-221	PSMC5	1	Corneal Basal Epithelium
UBL5	1.27147e-225	0.277693	0.984	0.869	4.26424e-221	UBL5	1	Corneal Basal Epithelium
LSM4	5.79599e-218	0.276488	0.856	0.573	1.94386e-213	LSM4	1	Corneal Basal Epithelium
APRT	2.15393e-217	0.298158	0.948	0.738	7.22383e-213	APRT	1	Corneal Basal Epithelium
RAN	4.25388e-217	0.277844	0.952	0.742	1.42667e-212	RAN	1	Corneal Basal Epithelium
SKP1	6.56439e-216	0.265461	0.991	0.899	2.20156e-211	SKP1	1	Corneal Basal Epithelium
PFDN2	3.59257e-215	0.30736	0.922	0.695	1.20488e-210	PFDN2	1	Corneal Basal Epithelium
COX7C	6.43826e-215	0.257782	0.989	0.903	2.15926e-210	COX7C	1	Corneal Basal Epithelium
ATP5MC3	7.92918e-214	0.282852	0.957	0.76	2.65929e-209	ATP5MC3	1	Corneal Basal Epithelium
PPP1R14C	1.00245e-213	0.260227	0.671	0.352	3.36201e-209	PPP1R14C	1	Corneal Basal Epithelium
PAIP2	2.11354e-213	0.278527	0.883	0.631	7.08841e-209	PAIP2	1	Corneal Basal Epithelium
EXOSC7	2.42853e-211	0.261578	0.767	0.472	8.1448e-207	EXOSC7	1	Corneal Basal Epithelium
C11orf1	6.19699e-211	0.25793	0.753	0.465	2.07835e-206	C11orf1	1	Corneal Basal Epithelium
NDUFB4	8.66498e-211	0.283043	0.97	0.8	2.90606e-206	NDUFB4	1	Corneal Basal Epithelium
SUMO1	1.32351e-210	0.286419	0.939	0.718	4.43879e-206	SUMO1	1	Corneal Basal Epithelium
RBX1	1.94938e-209	0.283982	0.959	0.77	6.53782e-205	RBX1	1	Corneal Basal Epithelium
CAPNS1	1.98825e-209	0.307671	0.944	0.72	6.66821e-205	CAPNS1	1	Corneal Basal Epithelium
YWHAB	5.84533e-209	0.295208	0.975	0.802	1.96041e-204	YWHAB	1	Corneal Basal Epithelium
NDUFAB1	9.63706e-209	0.278255	0.928	0.682	3.23208e-204	NDUFAB1	1	Corneal Basal Epithelium
MRPL54	3.96892e-208	0.275948	0.876	0.587	1.3311e-203	MRPL54	1	Corneal Basal Epithelium
HES11	7.31486e-208	0.384912	0.928	0.664	2.45326e-203	HES1	1	Corneal Basal Epithelium
NMRK1	1.58461e-207	0.294993	0.801	0.516	5.31445e-203	NMRK1	1	Corneal Basal Epithelium
COX5A	2.03373e-207	0.27965	0.933	0.674	6.82071e-203	COX5A	1	Corneal Basal Epithelium
CKAP4	2.34535e-207	0.260028	0.732	0.446	7.86582e-203	CKAP4	1	Corneal Basal Epithelium
PSMB3	3.78706e-207	0.283986	0.936	0.719	1.2701e-202	PSMB3	1	Corneal Basal Epithelium
VAMP81	4.85061e-207	0.285437	0.957	0.609	1.6268e-202	VAMP8	1	Corneal Basal Epithelium
FAM83A1	1.08342e-206	0.284013	0.913	0.56	3.63358e-202	FAM83A	1	Corneal Basal Epithelium
LSM3	1.36553e-206	0.276444	0.933	0.7	4.57972e-202	LSM3	1	Corneal Basal Epithelium
HIGD1A	2.36817e-206	0.261486	0.761	0.48	7.94236e-202	HIGD1A	1	Corneal Basal Epithelium
FXYD31	7.97661e-206	0.36967	0.992	0.675	2.6752e-201	FXYD3	1	Corneal Basal Epithelium
UQCR11	5.41307e-204	0.278464	0.98	0.832	1.81543e-199	UQCR11	1	Corneal Basal Epithelium
MOCS2	1.05953e-203	0.261384	0.717	0.436	3.55347e-199	MOCS2	1	Corneal Basal Epithelium
SF3B6	1.7997e-203	0.283068	0.953	0.749	6.03585e-199	SF3B6	1	Corneal Basal Epithelium
CAPN1	9.61375e-203	0.276647	0.846	0.562	3.22426e-198	CAPN1	1	Corneal Basal Epithelium
RNF7	3.44573e-202	0.270947	0.92	0.691	1.15563e-197	RNF7	1	Corneal Basal Epithelium
ATP5PF	4.26389e-202	0.259472	0.969	0.818	1.43002e-197	ATP5PF	1	Corneal Basal Epithelium
WLS	1.03685e-201	0.254574	0.793	0.486	3.47739e-197	WLS	1	Corneal Basal Epithelium
HMGN1	8.95198e-201	0.287038	0.969	0.768	3.00232e-196	HMGN1	1	Corneal Basal Epithelium
HRAS	1.0777e-200	0.274993	0.874	0.589	3.61439e-196	HRAS	1	Corneal Basal Epithelium
ATP5MF	2.0871e-200	0.274465	0.972	0.788	6.9997e-196	ATP5MF	1	Corneal Basal Epithelium
COX7A2	1.83779e-199	0.276187	0.984	0.86	6.16358e-195	COX7A2	1	Corneal Basal Epithelium
PGAM1	4.64488e-198	0.270459	0.924	0.696	1.5578e-193	PGAM1	1	Corneal Basal Epithelium
SLC20A1	3.65531e-197	0.369922	0.927	0.7	1.22592e-192	SLC20A1	1	Corneal Basal Epithelium
TCEA1	7.99709e-197	0.283836	0.868	0.638	2.68206e-192	TCEA1	1	Corneal Basal Epithelium
PSMA7	9.25474e-197	0.261189	0.965	0.783	3.10386e-192	PSMA7	1	Corneal Basal Epithelium
ASAH1	2.26487e-196	0.270545	0.948	0.712	7.59592e-192	ASAH1	1	Corneal Basal Epithelium
EAPP	3.74053e-195	0.264923	0.821	0.556	1.2545e-190	EAPP	1	Corneal Basal Epithelium
ATP5MPL	6.6748e-194	0.26077	0.979	0.839	2.23859e-189	ATP5MPL	1	Corneal Basal Epithelium
ARL5B	1.13234e-193	0.392386	0.819	0.532	3.79765e-189	ARL5B	1	Corneal Basal Epithelium
MSMO1	3.62814e-192	0.291728	0.722	0.414	1.2168e-187	MSMO1	1	Corneal Basal Epithelium
SDC4	1.5096e-190	0.283503	0.91	0.631	5.06289e-186	SDC4	1	Corneal Basal Epithelium
NDUFB9	5.04098e-190	0.263324	0.918	0.692	1.69064e-185	NDUFB9	1	Corneal Basal Epithelium
LY6D	9.91969e-190	0.274246	0.379	0.152	3.32687e-185	LY6D	1	Corneal Basal Epithelium
CHURC1	8.6706e-188	0.250006	0.848	0.612	2.90795e-183	CHURC1	1	Corneal Basal Epithelium
MSMB	1.54658e-187	0.424416	0.522	0.254	5.18692e-183	MSMB	1	Corneal Basal Epithelium
VDAC1	1.88594e-186	0.262437	0.898	0.66	6.32507e-182	VDAC1	1	Corneal Basal Epithelium
SCARB2	2.02672e-186	0.252017	0.828	0.571	6.79722e-182	SCARB2	1	Corneal Basal Epithelium
NDUFS6	6.37335e-185	0.257903	0.951	0.752	2.1375e-180	NDUFS6	1	Corneal Basal Epithelium
SSBP1	1.49547e-184	0.254857	0.928	0.704	5.0155e-180	SSBP1	1	Corneal Basal Epithelium
NDUFB10	6.73958e-184	0.253026	0.944	0.753	2.26032e-179	NDUFB10	1	Corneal Basal Epithelium
RAB40B	1.23537e-180	0.263297	0.545	0.285	4.14318e-176	RAB40B	1	Corneal Basal Epithelium
DYNLRB1	2.22635e-180	0.26307	0.917	0.715	7.46674e-176	DYNLRB1	1	Corneal Basal Epithelium
IRF61	6.4633e-180	0.257127	0.849	0.514	2.16766e-175	IRF6	1	Corneal Basal Epithelium
SRP9	4.12716e-178	0.257003	0.928	0.711	1.38417e-173	SRP9	1	Corneal Basal Epithelium
NDUFA2	2.85594e-177	0.252252	0.933	0.715	9.57826e-173	NDUFA2	1	Corneal Basal Epithelium
TUBB4B	3.74101e-175	0.291434	0.963	0.743	1.25466e-170	TUBB4B	1	Corneal Basal Epithelium
SS18L2	4.07344e-173	0.257259	0.696	0.433	1.36615e-168	SS18L2	1	Corneal Basal Epithelium
TECR	3.39337e-169	0.255174	0.947	0.724	1.13807e-164	TECR	1	Corneal Basal Epithelium
BHLHE401	1.56361e-164	0.351001	0.948	0.708	5.24403e-160	BHLHE40	1	Corneal Basal Epithelium
SFN1	3.46953e-163	0.268763	0.992	0.719	1.16361e-158	SFN	1	Corneal Basal Epithelium
CYCS1	4.6518e-163	0.256335	0.94	0.703	1.56012e-158	CYCS	1	Corneal Basal Epithelium
CDC42	3.06801e-160	0.254151	0.973	0.792	1.02895e-155	CDC42	1	Corneal Basal Epithelium
C19orf331	5.65416e-156	0.276654	0.983	0.651	1.89629e-151	C19orf33	1	Corneal Basal Epithelium
UNC5B-AS1	6.36455e-156	0.287936	0.558	0.295	2.13454e-151	UNC5B-AS1	1	Corneal Basal Epithelium
OVOL11	1.39955e-155	0.269453	0.71	0.424	4.69382e-151	OVOL1	1	Corneal Basal Epithelium
YWHAZ	4.89177e-145	0.250923	0.985	0.815	1.6406e-140	YWHAZ	1	Corneal Basal Epithelium
TACSTD21	6.00032e-139	0.301254	0.996	0.754	2.01239e-134	TACSTD2	1	Corneal Basal Epithelium
ARL6IP5	9.43645e-139	0.277212	0.885	0.694	3.1648e-134	ARL6IP5	1	Corneal Basal Epithelium
CLCF11	2.72741e-134	0.352058	0.637	0.392	9.14717e-130	CLCF1	1	Corneal Basal Epithelium
BTG21	1.75154e-130	0.280594	0.869	0.643	5.87432e-126	BTG2	1	Corneal Basal Epithelium
DUSP11	9.69306e-104	0.29108	0.982	0.872	3.25086e-99	DUSP1	1	Corneal Basal Epithelium
HSPA5	1.04695e-59	0.281326	0.929	0.785	3.51125e-55	HSPA5	1	Corneal Basal Epithelium
KRT151	0	2.11683	0.825	0.433	0	KRT15	4	Limbal Suprabasal Cells
CXCL141	0	1.32475	0.97	0.593	0	CXCL14	4	Limbal Suprabasal Cells
CLU1	0	1.17766	0.992	0.95	0	CLU	4	Limbal Suprabasal Cells
MT1X1	0	0.961589	0.996	0.868	0	MT1X	4	Limbal Suprabasal Cells
COL17A11	0	0.82049	0.849	0.394	0	COL17A1	4	Limbal Suprabasal Cells
CRTAC11	0	0.816932	0.852	0.493	0	CRTAC1	4	Limbal Suprabasal Cells
ALDH1A11	0	0.68984	0.922	0.724	0	ALDH1A1	4	Limbal Suprabasal Cells
FTH11	0	0.623034	1	0.994	0	FTH1	4	Limbal Suprabasal Cells
NDUFA4L2	0	0.611941	0.832	0.434	0	NDUFA4L2	4	Limbal Suprabasal Cells
GAPDH	0	0.588229	0.993	0.966	0	GAPDH	4	Limbal Suprabasal Cells
CDH13	0	0.563387	0.514	0.114	0	CDH13	4	Limbal Suprabasal Cells
RPLP11	0	0.533264	1	0.993	0	RPLP1	4	Limbal Suprabasal Cells
RHBDL1	0	0.425535	0.427	0.097	0	RHBDL1	4	Limbal Suprabasal Cells
RPL301	0	0.40098	0.99	0.979	0	RPL30	4	Limbal Suprabasal Cells
LINC014741	1.77743e-291	1.04932	0.621	0.294	5.96116e-287	LINC01474	4	Limbal Suprabasal Cells
CLCA21	4.99542e-290	0.585821	0.752	0.378	1.67536e-285	CLCA2	4	Limbal Suprabasal Cells
DST	2.42941e-285	0.634383	0.834	0.531	8.14775e-281	DST	4	Limbal Suprabasal Cells
RPL36	1.05387e-277	0.373839	0.981	0.975	3.53446e-273	RPL36	4	Limbal Suprabasal Cells
GPNMB1	1.76294e-277	0.598829	0.792	0.456	5.91255e-273	GPNMB	4	Limbal Suprabasal Cells
NUPR11	3.98998e-272	0.705292	0.828	0.567	1.33816e-267	NUPR1	4	Limbal Suprabasal Cells
PLP21	3.88778e-265	0.593265	0.879	0.677	1.30388e-260	PLP2	4	Limbal Suprabasal Cells
PSAT11	9.65875e-261	0.568416	0.673	0.356	3.23935e-256	PSAT1	4	Limbal Suprabasal Cells
CSRP22	1.12022e-255	0.626544	0.941	0.683	3.75699e-251	CSRP2	4	Limbal Suprabasal Cells
IGFBP7	1.11314e-254	0.326358	0.875	0.53	3.73325e-250	IGFBP7	4	Limbal Suprabasal Cells
CRLF11	1.35094e-246	0.625029	0.578	0.264	4.5308e-242	CRLF1	4	Limbal Suprabasal Cells
PTN	9.57211e-246	0.298632	0.335	0.087	3.2103e-241	PTN	4	Limbal Suprabasal Cells
SPON1	1.09057e-243	0.307806	0.316	0.082	3.65756e-239	SPON1	4	Limbal Suprabasal Cells
KRT14	2.7489e-243	1.17245	0.726	0.423	9.21927e-239	KRT14	4	Limbal Suprabasal Cells
LGALS7	9.07668e-242	0.473106	0.436	0.151	3.04414e-237	LGALS7	4	Limbal Suprabasal Cells
RPS141	1.84102e-238	0.34272	0.991	0.981	6.1744e-234	RPS14	4	Limbal Suprabasal Cells
RPS121	2.15187e-232	0.346747	0.996	0.987	7.21694e-228	RPS12	4	Limbal Suprabasal Cells
RPS281	3.42026e-232	0.324898	0.988	0.978	1.14709e-227	RPS28	4	Limbal Suprabasal Cells
RPS241	2.88236e-228	0.320649	0.989	0.984	9.66685e-224	RPS24	4	Limbal Suprabasal Cells
RPS15	3.25772e-227	0.301262	0.982	0.979	1.09257e-222	RPS15	4	Limbal Suprabasal Cells
IGFBP2	1.19213e-221	0.369504	0.908	0.76	3.99817e-217	IGFBP2	4	Limbal Suprabasal Cells
KRT52	6.21776e-220	0.564819	0.993	0.837	2.08531e-215	KRT5	4	Limbal Suprabasal Cells
GJB21	1.86663e-218	0.663302	0.77	0.459	6.2603e-214	GJB2	4	Limbal Suprabasal Cells
SLC2A1	3.17898e-210	0.568923	0.82	0.654	1.06617e-205	SLC2A1	4	Limbal Suprabasal Cells
ITM2B1	7.38062e-207	0.319692	0.963	0.96	2.47531e-202	ITM2B	4	Limbal Suprabasal Cells
ATP1B3	4.31156e-206	0.531898	0.835	0.669	1.44601e-201	ATP1B3	4	Limbal Suprabasal Cells
RPL37A1	2.50218e-202	0.305858	0.994	0.984	8.3918e-198	RPL37A	4	Limbal Suprabasal Cells
GPX21	7.51285e-202	0.518757	0.474	0.199	2.51966e-197	GPX2	4	Limbal Suprabasal Cells
RPS4X1	2.25547e-197	0.314913	0.981	0.975	7.56441e-193	RPS4X	4	Limbal Suprabasal Cells
LAMB3	4.32476e-191	0.409927	0.621	0.326	1.45044e-186	LAMB3	4	Limbal Suprabasal Cells
SH3BGRL31	1.64972e-188	0.47097	0.926	0.824	5.53282e-184	SH3BGRL3	4	Limbal Suprabasal Cells
EPAS1	3.81007e-182	0.413121	0.685	0.417	1.27782e-177	EPAS1	4	Limbal Suprabasal Cells
RPS271	3.25877e-180	0.28379	0.995	0.989	1.09293e-175	RPS27	4	Limbal Suprabasal Cells
RPL37	7.28985e-179	0.283765	0.988	0.982	2.44487e-174	RPL37	4	Limbal Suprabasal Cells
RPL81	1.38744e-178	0.28574	0.975	0.972	4.6532e-174	RPL8	4	Limbal Suprabasal Cells
UBA52	2.46426e-177	0.284817	0.956	0.956	8.26465e-173	UBA52	4	Limbal Suprabasal Cells
RPS18	6.38325e-177	0.25963	0.995	0.988	2.14081e-172	RPS18	4	Limbal Suprabasal Cells
IMPA2	2.59852e-176	0.382253	0.433	0.19	8.7149e-172	IMPA2	4	Limbal Suprabasal Cells
TAGLN21	7.54761e-176	0.429315	0.927	0.844	2.53132e-171	TAGLN2	4	Limbal Suprabasal Cells
RPS15A1	3.46521e-175	0.311154	0.974	0.969	1.16216e-170	RPS15A	4	Limbal Suprabasal Cells
RPL21	5.17883e-174	0.27104	0.979	0.978	1.73688e-169	RPL21	4	Limbal Suprabasal Cells
RPL35	5.69822e-171	0.260514	0.976	0.975	1.91107e-166	RPL35	4	Limbal Suprabasal Cells
DAPL11	1.94994e-169	0.381156	0.948	0.669	6.53972e-165	DAPL1	4	Limbal Suprabasal Cells
PCP4L1	3.82304e-163	0.328633	0.452	0.208	1.28217e-158	PCP4L1	4	Limbal Suprabasal Cells
RPS3A	1.20052e-162	0.277453	0.986	0.973	4.0263e-158	RPS3A	4	Limbal Suprabasal Cells
GSTP12	2.10038e-162	0.386746	0.987	0.945	7.04426e-158	GSTP1	4	Limbal Suprabasal Cells
DBI2	8.5227e-162	0.423132	0.899	0.804	2.85834e-157	DBI	4	Limbal Suprabasal Cells
RPS7	7.12163e-161	0.274194	0.961	0.96	2.38845e-156	RPS7	4	Limbal Suprabasal Cells
ADM1	2.42353e-159	0.680926	0.724	0.508	8.12803e-155	ADM	4	Limbal Suprabasal Cells
IVNS1ABP	5.01139e-159	0.488997	0.711	0.511	1.68072e-154	IVNS1ABP	4	Limbal Suprabasal Cells
RPS21	9.10024e-158	0.287746	0.969	0.96	3.05204e-153	RPS21	4	Limbal Suprabasal Cells
RPS291	3.1892e-156	0.253914	0.981	0.974	1.06959e-151	RPS29	4	Limbal Suprabasal Cells
RPL291	7.52487e-152	0.284157	0.975	0.968	2.52369e-147	RPL29	4	Limbal Suprabasal Cells
GJB61	1.22998e-150	0.426905	0.701	0.385	4.12511e-146	GJB6	4	Limbal Suprabasal Cells
RPL281	7.04997e-147	0.253368	0.982	0.976	2.36442e-142	RPL28	4	Limbal Suprabasal Cells
TGFBI1	1.18166e-146	0.437133	0.965	0.81	3.96307e-142	TGFBI	4	Limbal Suprabasal Cells
RPL341	5.84333e-146	0.256845	0.991	0.984	1.95974e-141	RPL34	4	Limbal Suprabasal Cells
KRT191	5.00361e-142	0.348432	0.809	0.527	1.67811e-137	KRT19	4	Limbal Suprabasal Cells
HLA-B	3.00618e-141	0.333844	0.906	0.899	1.00821e-136	HLA-B	4	Limbal Suprabasal Cells
GSTO1	1.94669e-139	0.469603	0.79	0.636	6.52881e-135	GSTO1	4	Limbal Suprabasal Cells
TKT1	1.97582e-138	0.303685	0.963	0.803	6.62649e-134	TKT	4	Limbal Suprabasal Cells
RPL10A1	3.18349e-137	0.260217	0.965	0.955	1.06768e-132	RPL10A	4	Limbal Suprabasal Cells
TNS4	3.643e-137	0.344148	0.621	0.379	1.22179e-132	TNS4	4	Limbal Suprabasal Cells
RPL12	2.4261e-135	0.264938	0.976	0.972	8.13664e-131	RPL12	4	Limbal Suprabasal Cells
ERICH51	9.53274e-130	0.38575	0.869	0.594	3.19709e-125	ERICH5	4	Limbal Suprabasal Cells
FABP52	9.56142e-130	0.45441	0.983	0.833	3.20671e-125	FABP5	4	Limbal Suprabasal Cells
TTC39C	1.19414e-128	0.303548	0.446	0.231	4.00492e-124	TTC39C	4	Limbal Suprabasal Cells
PAX61	2.09891e-128	0.371731	0.908	0.66	7.03932e-124	PAX6	4	Limbal Suprabasal Cells
TSPO1	1.71278e-126	0.353466	0.924	0.857	5.74434e-122	TSPO	4	Limbal Suprabasal Cells
RPL27A	2.48458e-125	0.250881	0.967	0.965	8.33279e-121	RPL27A	4	Limbal Suprabasal Cells
LDHB1	1.09959e-123	0.432669	0.803	0.656	3.6878e-119	LDHB	4	Limbal Suprabasal Cells
AQP31	1.2506e-122	0.257007	0.784	0.47	4.19426e-118	AQP3	4	Limbal Suprabasal Cells
TMEM91	1.78647e-120	0.274782	0.386	0.185	5.99146e-116	TMEM91	4	Limbal Suprabasal Cells
MIF	5.80429e-118	0.443878	0.89	0.799	1.94664e-113	MIF	4	Limbal Suprabasal Cells
RPS11	2.08956e-117	0.251798	0.956	0.963	7.00798e-113	RPS11	4	Limbal Suprabasal Cells
MALAT1	6.37445e-116	0.338838	0.975	0.984	2.13786e-111	MALAT1	4	Limbal Suprabasal Cells
SCGB2A11	1.28541e-114	0.346049	0.712	0.464	4.311e-110	SCGB2A1	4	Limbal Suprabasal Cells
GJA11	1.08624e-113	0.460117	0.81	0.624	3.64303e-109	GJA1	4	Limbal Suprabasal Cells
FAM84A1	2.79388e-108	0.383988	0.538	0.341	9.37012e-104	FAM84A	4	Limbal Suprabasal Cells
GAMT	3.37505e-108	0.282446	0.473	0.273	1.13192e-103	GAMT	4	Limbal Suprabasal Cells
FXYD32	3.98053e-106	0.368729	0.944	0.692	1.33499e-101	FXYD3	4	Limbal Suprabasal Cells
PKM1	1.14724e-105	0.336652	0.922	0.847	3.84762e-101	PKM	4	Limbal Suprabasal Cells
GLCE	1.19722e-105	0.271919	0.389	0.202	4.01525e-101	GLCE	4	Limbal Suprabasal Cells
SPINT21	3.0763e-105	0.348867	0.909	0.666	1.03173e-100	SPINT2	4	Limbal Suprabasal Cells
POLR1D1	1.05703e-103	0.344598	0.829	0.721	3.54507e-99	POLR1D	4	Limbal Suprabasal Cells
RPS261	2.02749e-101	0.257952	0.937	0.933	6.79979e-97	RPS26	4	Limbal Suprabasal Cells
DSC31	3.35659e-100	0.324478	0.753	0.528	1.12573e-95	DSC3	4	Limbal Suprabasal Cells
HMGN31	4.82937e-99	0.343812	0.878	0.774	1.61967e-94	HMGN3	4	Limbal Suprabasal Cells
LY6D1	5.77043e-98	0.606512	0.337	0.164	1.93529e-93	LY6D	4	Limbal Suprabasal Cells
BMP7	1.6384e-96	0.251067	0.444	0.256	5.49487e-92	BMP7	4	Limbal Suprabasal Cells
GSTA4	4.62711e-96	0.371256	0.594	0.417	1.55184e-91	GSTA4	4	Limbal Suprabasal Cells
TXNDC171	5.27662e-96	0.381077	0.795	0.669	1.76967e-91	TXNDC17	4	Limbal Suprabasal Cells
MGST11	3.21562e-95	0.346772	0.538	0.321	1.07845e-90	MGST1	4	Limbal Suprabasal Cells
DEFB11	3.85805e-95	0.409858	0.605	0.407	1.29391e-90	DEFB1	4	Limbal Suprabasal Cells
TSPAN11	1.26905e-90	0.404776	0.672	0.469	4.25615e-86	TSPAN1	4	Limbal Suprabasal Cells
GPX4	3.02695e-88	0.253064	0.936	0.913	1.01518e-83	GPX4	4	Limbal Suprabasal Cells
DSG31	3.7146e-88	0.257158	0.606	0.379	1.2458e-83	DSG3	4	Limbal Suprabasal Cells
BHLHE402	3.9442e-87	0.412205	0.835	0.727	1.3228e-82	BHLHE40	4	Limbal Suprabasal Cells
SFN2	1.04003e-86	0.317437	0.94	0.734	3.48806e-82	SFN	4	Limbal Suprabasal Cells
ENO11	2.73524e-86	0.297271	0.982	0.921	9.17344e-82	ENO1	4	Limbal Suprabasal Cells
HCAR21	6.10616e-86	0.316944	0.626	0.423	2.04788e-81	HCAR2	4	Limbal Suprabasal Cells
TMA7	3.24755e-83	0.262165	0.937	0.907	1.08916e-78	TMA7	4	Limbal Suprabasal Cells
TFPI21	3.70357e-83	0.387446	0.356	0.177	1.2421e-78	TFPI2	4	Limbal Suprabasal Cells
C11orf961	1.74655e-81	0.738648	0.688	0.53	5.85758e-77	C11orf96	4	Limbal Suprabasal Cells
CLEC2B1	5.69045e-81	0.285404	0.765	0.577	1.90846e-76	CLEC2B	4	Limbal Suprabasal Cells
CD44	1.22393e-80	0.260331	0.78	0.636	4.10483e-76	CD44	4	Limbal Suprabasal Cells
COMT1	1.35119e-80	0.316384	0.861	0.741	4.53162e-76	COMT	4	Limbal Suprabasal Cells
S100A10	8.14364e-80	0.263564	0.97	0.939	2.73121e-75	S100A10	4	Limbal Suprabasal Cells
TP53TG12	1.62924e-79	0.321799	0.749	0.605	5.46415e-75	TP53TG1	4	Limbal Suprabasal Cells
HLA-C	1.5125e-76	0.253288	0.883	0.874	5.07261e-72	HLA-C	4	Limbal Suprabasal Cells
CHL1	3.33277e-76	0.273555	0.544	0.373	1.11775e-71	CHL1	4	Limbal Suprabasal Cells
SOD11	4.96547e-76	0.329758	0.882	0.752	1.66532e-71	SOD1	4	Limbal Suprabasal Cells
LGALS3BP	5.86144e-75	0.268341	0.518	0.353	1.96581e-70	LGALS3BP	4	Limbal Suprabasal Cells
CBR1	6.17703e-74	0.336898	0.592	0.442	2.07165e-69	CBR1	4	Limbal Suprabasal Cells
MIB21	3.16325e-70	0.275252	0.611	0.462	1.06089e-65	MIB2	4	Limbal Suprabasal Cells
PLAU1	7.95867e-70	0.283012	0.656	0.471	2.66918e-65	PLAU	4	Limbal Suprabasal Cells
VAV31	1.40773e-69	0.303329	0.557	0.399	4.72126e-65	VAV3	4	Limbal Suprabasal Cells
SELENOW1	3.08721e-69	0.271758	0.849	0.794	1.03539e-64	SELENOW	4	Limbal Suprabasal Cells
TMEM123	3.0726e-67	0.291381	0.769	0.667	1.03049e-62	TMEM123	4	Limbal Suprabasal Cells
FAM210B1	4.10624e-66	0.308454	0.659	0.542	1.37715e-61	FAM210B	4	Limbal Suprabasal Cells
ATP6V1F2	5.29245e-66	0.273785	0.847	0.757	1.77498e-61	ATP6V1F	4	Limbal Suprabasal Cells
RASSF6	8.21368e-66	0.288869	0.533	0.37	2.75471e-61	RASSF6	4	Limbal Suprabasal Cells
TNFSF102	5.53853e-64	0.266615	0.698	0.543	1.85751e-59	TNFSF10	4	Limbal Suprabasal Cells
CAPG1	1.45614e-63	0.344177	0.743	0.595	4.8836e-59	CAPG	4	Limbal Suprabasal Cells
MRPL331	2.106e-62	0.255057	0.909	0.825	7.0631e-58	MRPL33	4	Limbal Suprabasal Cells
MT1G2	4.642e-62	0.550105	0.394	0.243	1.55684e-57	MT1G	4	Limbal Suprabasal Cells
PERP2	5.2025e-60	0.291482	0.982	0.825	1.74482e-55	PERP	4	Limbal Suprabasal Cells
TMEM134	2.11706e-59	0.279374	0.66	0.542	7.1002e-55	TMEM134	4	Limbal Suprabasal Cells
RAB4A	1.83612e-56	0.257416	0.688	0.583	6.15798e-52	RAB4A	4	Limbal Suprabasal Cells
ETFB	2.57779e-52	0.255723	0.722	0.657	8.64538e-48	ETFB	4	Limbal Suprabasal Cells
PRDX21	3.84515e-52	0.250008	0.846	0.781	1.28959e-47	PRDX2	4	Limbal Suprabasal Cells
HCAR31	4.08298e-51	0.264237	0.569	0.411	1.36935e-46	HCAR3	4	Limbal Suprabasal Cells
VSNL11	8.62989e-51	0.32246	0.405	0.257	2.89429e-46	VSNL1	4	Limbal Suprabasal Cells
UBE2D2	1.44424e-50	0.269225	0.716	0.64	4.84371e-46	UBE2D2	4	Limbal Suprabasal Cells
TUBA4A1	2.86489e-46	0.274338	0.704	0.551	9.60828e-42	TUBA4A	4	Limbal Suprabasal Cells
RNF71	3.76115e-45	0.278574	0.785	0.711	1.26142e-40	RNF7	4	Limbal Suprabasal Cells
CLDN42	1.12094e-43	0.270004	0.877	0.737	3.75941e-39	CLDN4	4	Limbal Suprabasal Cells
IER2	1.01536e-36	0.259084	0.841	0.77	3.40532e-32	IER2	4	Limbal Suprabasal Cells
HES12	4.41264e-34	0.255973	0.784	0.686	1.47991e-29	HES1	4	Limbal Suprabasal Cells
BTG22	1.99576e-28	0.305274	0.731	0.664	6.6934e-24	BTG2	4	Limbal Suprabasal Cells
ATF31	2.00603e-28	0.358935	0.737	0.692	6.72782e-24	ATF3	4	Limbal Suprabasal Cells
AC020916.1	1.02137e-26	0.260455	0.552	0.465	3.42548e-22	AC020916.1	4	Limbal Suprabasal Cells
VMP1	3.60891e-23	0.296313	0.79	0.748	1.21036e-18	VMP1	4	Limbal Suprabasal Cells
MIR222HG1	6.26851e-23	0.316143	0.546	0.479	2.10233e-18	MIR222HG	4	Limbal Suprabasal Cells
NFKBIA1	1.85906e-12	0.256155	0.795	0.798	6.23491e-08	NFKBIA	4	Limbal Suprabasal Cells
SAA1	0	2.6239	0.946	0.378	0	SAA1	3	Corneal Stromal Stem Cells
COL12A1	0	2.24735	0.993	0.208	0	COL12A1	3	Corneal Stromal Stem Cells
ANGPTL7	0	2.19518	0.996	0.372	0	ANGPTL7	3	Corneal Stromal Stem Cells
KERA	0	2.1332	0.99	0.203	0	KERA	3	Corneal Stromal Stem Cells
DCN	0	2.13085	1	0.719	0	DCN	3	Corneal Stromal Stem Cells
LUM	0	2.09047	0.997	0.275	0	LUM	3	Corneal Stromal Stem Cells
HTRA1	0	1.9658	0.996	0.473	0	HTRA1	3	Corneal Stromal Stem Cells
COL6A2	0	1.96306	0.996	0.218	0	COL6A2	3	Corneal Stromal Stem Cells
SOD3	0	1.90454	0.997	0.279	0	SOD3	3	Corneal Stromal Stem Cells
IGFBP6	0	1.87403	0.996	0.675	0	IGFBP6	3	Corneal Stromal Stem Cells
ITGBL1	0	1.85169	0.987	0.187	0	ITGBL1	3	Corneal Stromal Stem Cells
THBS4	0	1.84829	0.97	0.129	0	THBS4	3	Corneal Stromal Stem Cells
COL6A3	0	1.76068	0.962	0.156	0	COL6A3	3	Corneal Stromal Stem Cells
CYTL1	0	1.72501	0.7	0.098	0	CYTL1	3	Corneal Stromal Stem Cells
ALDH3A1	0	1.7234	0.998	0.879	0	ALDH3A1	3	Corneal Stromal Stem Cells
STEAP4	0	1.71464	0.967	0.21	0	STEAP4	3	Corneal Stromal Stem Cells
RARRES1	0	1.70253	0.876	0.189	0	RARRES1	3	Corneal Stromal Stem Cells
APOD	0	1.6991	1	0.63	0	APOD	3	Corneal Stromal Stem Cells
GRP	0	1.66726	0.852	0.104	0	GRP	3	Corneal Stromal Stem Cells
PTGDS	0	1.6672	0.994	0.466	0	PTGDS	3	Corneal Stromal Stem Cells
COL6A1	0	1.6598	0.978	0.191	0	COL6A1	3	Corneal Stromal Stem Cells
MME	0	1.64678	0.907	0.167	0	MME	3	Corneal Stromal Stem Cells
ECM1	0	1.64002	0.973	0.421	0	ECM1	3	Corneal Stromal Stem Cells
PLAC9	0	1.63744	0.97	0.239	0	PLAC9	3	Corneal Stromal Stem Cells
SERPING1	0	1.5531	0.978	0.284	0	SERPING1	3	Corneal Stromal Stem Cells
NNMT	0	1.55148	0.948	0.209	0	NNMT	3	Corneal Stromal Stem Cells
CFH	0	1.54378	0.958	0.194	0	CFH	3	Corneal Stromal Stem Cells
VIM	0	1.50758	0.997	0.423	0	VIM	3	Corneal Stromal Stem Cells
FN1	0	1.49541	0.797	0.117	0	FN1	3	Corneal Stromal Stem Cells
FMOD	0	1.48952	0.84	0.1	0	FMOD	3	Corneal Stromal Stem Cells
TSC22D1	0	1.47815	0.964	0.514	0	TSC22D1	3	Corneal Stromal Stem Cells
SERPINF1	0	1.46164	0.981	0.502	0	SERPINF1	3	Corneal Stromal Stem Cells
TIMP2	0	1.44907	0.96	0.283	0	TIMP2	3	Corneal Stromal Stem Cells
THBS1	0	1.39667	0.899	0.288	0	THBS1	3	Corneal Stromal Stem Cells
LGALS1	0	1.37216	0.961	0.336	0	LGALS1	3	Corneal Stromal Stem Cells
SDC2	0	1.37157	0.914	0.126	0	SDC2	3	Corneal Stromal Stem Cells
TIMP3	0	1.37011	0.934	0.339	0	TIMP3	3	Corneal Stromal Stem Cells
SPOCK1	0	1.36312	0.887	0.229	0	SPOCK1	3	Corneal Stromal Stem Cells
F13A1	0	1.35436	0.84	0.077	0	F13A1	3	Corneal Stromal Stem Cells
LOX	0	1.34808	0.841	0.182	0	LOX	3	Corneal Stromal Stem Cells
AQP1	0	1.32131	0.927	0.161	0	AQP1	3	Corneal Stromal Stem Cells
TWIST1	0	1.31035	0.875	0.127	0	TWIST1	3	Corneal Stromal Stem Cells
OLFML3	0	1.29694	0.906	0.133	0	OLFML3	3	Corneal Stromal Stem Cells
MMP3	0	1.28235	0.321	0.03	0	MMP3	3	Corneal Stromal Stem Cells
PRRX1	0	1.28196	0.918	0.15	0	PRRX1	3	Corneal Stromal Stem Cells
COLEC12	0	1.24716	0.882	0.184	0	COLEC12	3	Corneal Stromal Stem Cells
COL5A2	0	1.22763	0.841	0.126	0	COL5A2	3	Corneal Stromal Stem Cells
LRP1	0	1.21454	0.936	0.412	0	LRP1	3	Corneal Stromal Stem Cells
DKK2	0	1.20313	0.865	0.107	0	DKK2	3	Corneal Stromal Stem Cells
ABCA6	0	1.20066	0.848	0.114	0	ABCA6	3	Corneal Stromal Stem Cells
IGFBP21	0	1.19034	0.964	0.756	0	IGFBP2	3	Corneal Stromal Stem Cells
FBLN5	0	1.17181	0.838	0.106	0	FBLN5	3	Corneal Stromal Stem Cells
CEMIP	0	1.17118	0.758	0.08	0	CEMIP	3	Corneal Stromal Stem Cells
ABI3BP	0	1.16778	0.872	0.201	0	ABI3BP	3	Corneal Stromal Stem Cells
WNT5A	0	1.16565	0.805	0.148	0	WNT5A	3	Corneal Stromal Stem Cells
ENPP1	0	1.16035	0.81	0.099	0	ENPP1	3	Corneal Stromal Stem Cells
TIMP1	0	1.15529	0.964	0.613	0	TIMP1	3	Corneal Stromal Stem Cells
ANGPTL5	0	1.15434	0.835	0.11	0	ANGPTL5	3	Corneal Stromal Stem Cells
PMP22	0	1.15075	0.915	0.231	0	PMP22	3	Corneal Stromal Stem Cells
AEBP1	0	1.14607	0.887	0.152	0	AEBP1	3	Corneal Stromal Stem Cells
CRABP2	0	1.13928	0.765	0.138	0	CRABP2	3	Corneal Stromal Stem Cells
ITGB4	0	1.13174	0.871	0.344	0	ITGB4	3	Corneal Stromal Stem Cells
PRELP	0	1.12899	0.851	0.126	0	PRELP	3	Corneal Stromal Stem Cells
TSC22D3	0	1.12855	0.948	0.664	0	TSC22D3	3	Corneal Stromal Stem Cells
CST3	0	1.12212	0.997	0.958	0	CST3	3	Corneal Stromal Stem Cells
CALD1	0	1.12007	0.935	0.311	0	CALD1	3	Corneal Stromal Stem Cells
SELENOM	0	1.11662	0.935	0.365	0	SELENOM	3	Corneal Stromal Stem Cells
ZFHX4	0	1.11374	0.794	0.097	0	ZFHX4	3	Corneal Stromal Stem Cells
MT2A	0	1.11213	0.992	0.818	0	MT2A	3	Corneal Stromal Stem Cells
TFAP2B	0	1.10032	0.786	0.1	0	TFAP2B	3	Corneal Stromal Stem Cells
SELENOP	0	1.09944	0.923	0.406	0	SELENOP	3	Corneal Stromal Stem Cells
PGRMC1	0	1.09044	0.906	0.588	0	PGRMC1	3	Corneal Stromal Stem Cells
LSAMP	0	1.08035	0.784	0.096	0	LSAMP	3	Corneal Stromal Stem Cells
EMP3	0	1.07618	0.881	0.281	0	EMP3	3	Corneal Stromal Stem Cells
AKR1C2	0	1.07201	0.772	0.186	0	AKR1C2	3	Corneal Stromal Stem Cells
LAMB2	0	1.07023	0.857	0.278	0	LAMB2	3	Corneal Stromal Stem Cells
CYBRD1	0	1.06794	0.907	0.327	0	CYBRD1	3	Corneal Stromal Stem Cells
NANOS1	0	1.06399	0.791	0.087	0	NANOS1	3	Corneal Stromal Stem Cells
KDR	0	1.05431	0.817	0.113	0	KDR	3	Corneal Stromal Stem Cells
COL8A2	0	1.04329	0.79	0.078	0	COL8A2	3	Corneal Stromal Stem Cells
PLSCR4	0	1.0401	0.82	0.152	0	PLSCR4	3	Corneal Stromal Stem Cells
PRSS23	0	1.03393	0.771	0.165	0	PRSS23	3	Corneal Stromal Stem Cells
C2orf40	0	1.02902	0.749	0.126	0	C2orf40	3	Corneal Stromal Stem Cells
2011-09-01	0	1.02336	0.83	0.18	0	2011-09-01	3	Corneal Stromal Stem Cells
MYOC	0	1.0225	0.629	0.092	0	MYOC	3	Corneal Stromal Stem Cells
CTSF	0	1.02133	0.864	0.282	0	CTSF	3	Corneal Stromal Stem Cells
CYR61	0	1.01948	0.746	0.246	0	CYR61	3	Corneal Stromal Stem Cells
COLGALT2	0	1.01869	0.712	0.052	0	COLGALT2	3	Corneal Stromal Stem Cells
HGF	0	1.01658	0.687	0.061	0	HGF	3	Corneal Stromal Stem Cells
CLDN111	0	1.01438	0.739	0.079	0	CLDN11	3	Corneal Stromal Stem Cells
CD81	0	1.01235	0.956	0.78	0	CD81	3	Corneal Stromal Stem Cells
PLPP3	0	1.01131	0.837	0.208	0	PLPP3	3	Corneal Stromal Stem Cells
NDNF	0	1.01093	0.748	0.08	0	NDNF	3	Corneal Stromal Stem Cells
TNFRSF11B	0	1.00459	0.66	0.056	0	TNFRSF11B	3	Corneal Stromal Stem Cells
GAS6	0	1.00273	0.873	0.316	0	GAS6	3	Corneal Stromal Stem Cells
CD34	0	1.0008	0.821	0.125	0	CD34	3	Corneal Stromal Stem Cells
MAMDC2	0	0.998473	0.784	0.169	0	MAMDC2	3	Corneal Stromal Stem Cells
PDGFD	0	0.986699	0.806	0.143	0	PDGFD	3	Corneal Stromal Stem Cells
IFITM3	0	0.98565	0.98	0.567	0	IFITM3	3	Corneal Stromal Stem Cells
GLT8D2	0	0.982547	0.795	0.1	0	GLT8D2	3	Corneal Stromal Stem Cells
COL4A3	0	0.978628	0.703	0.08	0	COL4A3	3	Corneal Stromal Stem Cells
COL8A1	0	0.978108	0.668	0.063	0	COL8A1	3	Corneal Stromal Stem Cells
ZFHX3	0	0.974517	0.809	0.26	0	ZFHX3	3	Corneal Stromal Stem Cells
POU3F3	0	0.96898	0.733	0.066	0	POU3F3	3	Corneal Stromal Stem Cells
PDGFRL	0	0.967813	0.794	0.101	0	PDGFRL	3	Corneal Stromal Stem Cells
TCF4	0	0.959206	0.868	0.202	0	TCF4	3	Corneal Stromal Stem Cells
FTL	0	0.953121	0.99	0.972	0	FTL	3	Corneal Stromal Stem Cells
HOXB-AS1	0	0.944629	0.671	0.051	0	HOXB-AS1	3	Corneal Stromal Stem Cells
FIBIN	0	0.942467	0.703	0.073	0	FIBIN	3	Corneal Stromal Stem Cells
C1S	0	0.942051	0.879	0.178	0	C1S	3	Corneal Stromal Stem Cells
SERPINE2	0	0.940592	0.707	0.141	0	SERPINE2	3	Corneal Stromal Stem Cells
ZBTB20	0	0.930347	0.849	0.445	0	ZBTB20	3	Corneal Stromal Stem Cells
ANXA5	0	0.923064	0.862	0.393	0	ANXA5	3	Corneal Stromal Stem Cells
CAVIN1	0	0.914169	0.866	0.3	0	CAVIN1	3	Corneal Stromal Stem Cells
MRC2	0	0.895578	0.76	0.159	0	MRC2	3	Corneal Stromal Stem Cells
CPQ	0	0.892504	0.746	0.114	0	CPQ	3	Corneal Stromal Stem Cells
NTN4	0	0.891916	0.723	0.091	0	NTN4	3	Corneal Stromal Stem Cells
IFI6	0	0.885064	0.739	0.199	0	IFI6	3	Corneal Stromal Stem Cells
IRX1	0	0.875674	0.703	0.075	0	IRX1	3	Corneal Stromal Stem Cells
FGFR1	0	0.871417	0.762	0.146	0	FGFR1	3	Corneal Stromal Stem Cells
C1R	0	0.868263	0.817	0.208	0	C1R	3	Corneal Stromal Stem Cells
FAM3C	0	0.867975	0.813	0.352	0	FAM3C	3	Corneal Stromal Stem Cells
HPGD	0	0.867313	0.634	0.134	0	HPGD	3	Corneal Stromal Stem Cells
CCL2	0	0.865063	0.5	0.088	0	CCL2	3	Corneal Stromal Stem Cells
CNN3	0	0.856021	0.834	0.49	0	CNN3	3	Corneal Stromal Stem Cells
MXRA7	0	0.854947	0.844	0.466	0	MXRA7	3	Corneal Stromal Stem Cells
SUN2	0	0.84882	0.802	0.371	0	SUN2	3	Corneal Stromal Stem Cells
LY6E	0	0.848314	0.873	0.448	0	LY6E	3	Corneal Stromal Stem Cells
FXYD5	0	0.846709	0.806	0.194	0	FXYD5	3	Corneal Stromal Stem Cells
LARP6	0	0.844563	0.737	0.124	0	LARP6	3	Corneal Stromal Stem Cells
ASIP	0	0.833972	0.543	0.024	0	ASIP	3	Corneal Stromal Stem Cells
AKR1C1	0	0.833282	0.684	0.165	0	AKR1C1	3	Corneal Stromal Stem Cells
AXL	0	0.831232	0.714	0.129	0	AXL	3	Corneal Stromal Stem Cells
CPXM2	0	0.831141	0.806	0.379	0	CPXM2	3	Corneal Stromal Stem Cells
AC005165.1	0	0.826473	0.622	0.066	0	AC005165.1	3	Corneal Stromal Stem Cells
TMEM204	0	0.817895	0.732	0.122	0	TMEM204	3	Corneal Stromal Stem Cells
FBLN2	0	0.811064	0.692	0.2	0	FBLN2	3	Corneal Stromal Stem Cells
DAB2	0	0.797644	0.734	0.124	0	DAB2	3	Corneal Stromal Stem Cells
JAM3	0	0.788836	0.692	0.106	0	JAM3	3	Corneal Stromal Stem Cells
FKBP9	0	0.78418	0.76	0.257	0	FKBP9	3	Corneal Stromal Stem Cells
QPCT	0	0.780035	0.654	0.072	0	QPCT	3	Corneal Stromal Stem Cells
NUCB2	0	0.777633	0.775	0.342	0	NUCB2	3	Corneal Stromal Stem Cells
CHST6	0	0.775607	0.602	0.051	0	CHST6	3	Corneal Stromal Stem Cells
SVIL	0	0.774686	0.774	0.363	0	SVIL	3	Corneal Stromal Stem Cells
EMX2	0	0.771042	0.736	0.208	0	EMX2	3	Corneal Stromal Stem Cells
DKK31	0	0.765365	0.801	0.432	0	DKK3	3	Corneal Stromal Stem Cells
CD99	0	0.75504	0.959	0.851	0	CD99	3	Corneal Stromal Stem Cells
PCOLCE	0	0.748521	0.715	0.151	0	PCOLCE	3	Corneal Stromal Stem Cells
CCK	0	0.748181	0.545	0.088	0	CCK	3	Corneal Stromal Stem Cells
LHFPL6	0	0.745758	0.759	0.222	0	LHFPL6	3	Corneal Stromal Stem Cells
FLNA	0	0.744449	0.745	0.206	0	FLNA	3	Corneal Stromal Stem Cells
MXRA5	0	0.738755	0.533	0.069	0	MXRA5	3	Corneal Stromal Stem Cells
CDON	0	0.736626	0.599	0.059	0	CDON	3	Corneal Stromal Stem Cells
PITX2	0	0.736246	0.661	0.082	0	PITX2	3	Corneal Stromal Stem Cells
CTSZ	0	0.734252	0.749	0.231	0	CTSZ	3	Corneal Stromal Stem Cells
MT1M	0	0.725554	0.757	0.228	0	MT1M	3	Corneal Stromal Stem Cells
AHR	0	0.721376	0.754	0.336	0	AHR	3	Corneal Stromal Stem Cells
RRBP1	0	0.719911	0.848	0.563	0	RRBP1	3	Corneal Stromal Stem Cells
FXYD1	0	0.718082	0.712	0.145	0	FXYD1	3	Corneal Stromal Stem Cells
C14orf132	0	0.717662	0.662	0.094	0	C14orf132	3	Corneal Stromal Stem Cells
PSAP	0	0.716133	0.98	0.874	0	PSAP	3	Corneal Stromal Stem Cells
FAM126A	0	0.714757	0.634	0.149	0	FAM126A	3	Corneal Stromal Stem Cells
ERCC6	0	0.708576	0.673	0.256	0	ERCC6	3	Corneal Stromal Stem Cells
PAM	0	0.704274	0.673	0.208	0	PAM	3	Corneal Stromal Stem Cells
MFGE8	0	0.703075	0.752	0.266	0	MFGE8	3	Corneal Stromal Stem Cells
DPYSL2	0	0.700611	0.732	0.204	0	DPYSL2	3	Corneal Stromal Stem Cells
SFRP1	0	0.700411	0.522	0.07	0	SFRP1	3	Corneal Stromal Stem Cells
ALCAM	0	0.699097	0.641	0.181	0	ALCAM	3	Corneal Stromal Stem Cells
IRS2	0	0.696471	0.701	0.3	0	IRS2	3	Corneal Stromal Stem Cells
BICC1	0	0.692487	0.619	0.07	0	BICC1	3	Corneal Stromal Stem Cells
CEP126	0	0.691281	0.601	0.093	0	CEP126	3	Corneal Stromal Stem Cells
PLD3	0	0.689933	0.803	0.426	0	PLD3	3	Corneal Stromal Stem Cells
IFITM2	0	0.689479	0.863	0.338	0	IFITM2	3	Corneal Stromal Stem Cells
ITSN1	0	0.689439	0.621	0.144	0	ITSN1	3	Corneal Stromal Stem Cells
B3GNT7	0	0.687674	0.573	0.145	0	B3GNT7	3	Corneal Stromal Stem Cells
COL1A2	0	0.68665	0.932	0.198	0	COL1A2	3	Corneal Stromal Stem Cells
SEMA5A	0	0.685225	0.564	0.089	0	SEMA5A	3	Corneal Stromal Stem Cells
HEG1	0	0.677813	0.587	0.097	0	HEG1	3	Corneal Stromal Stem Cells
APCDD1	0	0.676069	0.58	0.081	0	APCDD1	3	Corneal Stromal Stem Cells
PIGT	0	0.673858	0.726	0.325	0	PIGT	3	Corneal Stromal Stem Cells
DPP7	0	0.669386	0.818	0.545	0	DPP7	3	Corneal Stromal Stem Cells
TCEAL9	0	0.669381	0.736	0.346	0	TCEAL9	3	Corneal Stromal Stem Cells
MAFB	0	0.668348	0.795	0.443	0	MAFB	3	Corneal Stromal Stem Cells
DOCK5	0	0.667235	0.61	0.153	0	DOCK5	3	Corneal Stromal Stem Cells
SSR4	0	0.659948	0.929	0.862	0	SSR4	3	Corneal Stromal Stem Cells
ITGB5	0	0.656304	0.619	0.218	0	ITGB5	3	Corneal Stromal Stem Cells
SNHG18	0	0.65454	0.742	0.386	0	SNHG18	3	Corneal Stromal Stem Cells
GNG11	0	0.654077	0.784	0.218	0	GNG11	3	Corneal Stromal Stem Cells
ADAM33	0	0.653628	0.517	0.052	0	ADAM33	3	Corneal Stromal Stem Cells
RCN3	0	0.651988	0.638	0.083	0	RCN3	3	Corneal Stromal Stem Cells
EFHD1	0	0.639348	0.529	0.064	0	EFHD1	3	Corneal Stromal Stem Cells
HSD11B1	0	0.632666	0.532	0.063	0	HSD11B1	3	Corneal Stromal Stem Cells
CLIC4	0	0.631834	0.617	0.131	0	CLIC4	3	Corneal Stromal Stem Cells
METTL7A	0	0.621804	0.714	0.346	0	METTL7A	3	Corneal Stromal Stem Cells
PDGFRB	0	0.618956	0.562	0.081	0	PDGFRB	3	Corneal Stromal Stem Cells
GGT5	0	0.61669	0.549	0.094	0	GGT5	3	Corneal Stromal Stem Cells
ANPEP	0	0.614354	0.507	0.045	0	ANPEP	3	Corneal Stromal Stem Cells
TWIST2	0	0.612987	0.595	0.07	0	TWIST2	3	Corneal Stromal Stem Cells
CAVIN3	0	0.611589	0.65	0.173	0	CAVIN3	3	Corneal Stromal Stem Cells
CTGF	0	0.608498	0.54	0.109	0	CTGF	3	Corneal Stromal Stem Cells
GSTM3	0	0.60744	0.648	0.134	0	GSTM3	3	Corneal Stromal Stem Cells
LCNL1	0	0.605778	0.431	0.039	0	LCNL1	3	Corneal Stromal Stem Cells
IRX2	0	0.604329	0.614	0.193	0	IRX2	3	Corneal Stromal Stem Cells
RECK	0	0.603613	0.571	0.068	0	RECK	3	Corneal Stromal Stem Cells
GOLIM4	0	0.600244	0.644	0.232	0	GOLIM4	3	Corneal Stromal Stem Cells
DPYSL3	0	0.599899	0.648	0.151	0	DPYSL3	3	Corneal Stromal Stem Cells
CYTOR	0	0.599593	0.644	0.213	0	CYTOR	3	Corneal Stromal Stem Cells
GALNT6	0	0.598473	0.526	0.06	0	GALNT6	3	Corneal Stromal Stem Cells
RIPOR2	0	0.593444	0.526	0.057	0	RIPOR2	3	Corneal Stromal Stem Cells
MXRA8	0	0.591514	0.62	0.092	0	MXRA8	3	Corneal Stromal Stem Cells
GLUL	0	0.588597	0.981	0.896	0	GLUL	3	Corneal Stromal Stem Cells
SEMA3B	0	0.588285	0.536	0.076	0	SEMA3B	3	Corneal Stromal Stem Cells
GAS1	0	0.583083	0.579	0.146	0	GAS1	3	Corneal Stromal Stem Cells
PCOLCE2	0	0.581401	0.48	0.076	0	PCOLCE2	3	Corneal Stromal Stem Cells
SYNE1	0	0.579768	0.619	0.163	0	SYNE1	3	Corneal Stromal Stem Cells
LMX1B	0	0.579754	0.494	0.045	0	LMX1B	3	Corneal Stromal Stem Cells
NFIX	0	0.57748	0.665	0.24	0	NFIX	3	Corneal Stromal Stem Cells
COL4A4	0	0.572357	0.514	0.079	0	COL4A4	3	Corneal Stromal Stem Cells
TBX2	0	0.571478	0.518	0.053	0	TBX2	3	Corneal Stromal Stem Cells
APLP2	0	0.571395	0.927	0.818	0	APLP2	3	Corneal Stromal Stem Cells
NLGN4X	0	0.567668	0.5	0.075	0	NLGN4X	3	Corneal Stromal Stem Cells
BNIP3	0	0.566893	0.603	0.132	0	BNIP3	3	Corneal Stromal Stem Cells
PDGFRA	0	0.566816	0.595	0.098	0	PDGFRA	3	Corneal Stromal Stem Cells
TCF12	0	0.563128	0.635	0.26	0	TCF12	3	Corneal Stromal Stem Cells
CNTN3	0	0.560666	0.486	0.051	0	CNTN3	3	Corneal Stromal Stem Cells
NTRK3	0	0.560495	0.438	0.047	0	NTRK3	3	Corneal Stromal Stem Cells
LRIG1	0	0.559255	0.556	0.139	0	LRIG1	3	Corneal Stromal Stem Cells
CDH11	0	0.558466	0.516	0.061	0	CDH11	3	Corneal Stromal Stem Cells
ITGA10	0	0.556117	0.465	0.06	0	ITGA10	3	Corneal Stromal Stem Cells
KCTD12	0	0.552563	0.641	0.143	0	KCTD12	3	Corneal Stromal Stem Cells
SPARC	0	0.548264	0.877	0.326	0	SPARC	3	Corneal Stromal Stem Cells
SUGCT	0	0.546629	0.522	0.152	0	SUGCT	3	Corneal Stromal Stem Cells
C1orf21	0	0.546359	0.705	0.347	0	C1orf21	3	Corneal Stromal Stem Cells
IFI27L2	0	0.542115	0.685	0.258	0	IFI27L2	3	Corneal Stromal Stem Cells
ISLR	0	0.5376	0.472	0.065	0	ISLR	3	Corneal Stromal Stem Cells
MAP2K6	0	0.537439	0.436	0.124	0	MAP2K6	3	Corneal Stromal Stem Cells
NCAM1	0	0.534656	0.457	0.035	0	NCAM1	3	Corneal Stromal Stem Cells
ARHGAP29	0	0.530948	0.629	0.148	0	ARHGAP29	3	Corneal Stromal Stem Cells
SERPINI1	0	0.530397	0.515	0.117	0	SERPINI1	3	Corneal Stromal Stem Cells
SLC4A4	0	0.527048	0.459	0.057	0	SLC4A4	3	Corneal Stromal Stem Cells
FHL1	0	0.520619	0.578	0.126	0	FHL1	3	Corneal Stromal Stem Cells
CCDC144A	0	0.518786	0.315	0.034	0	CCDC144A	3	Corneal Stromal Stem Cells
FKBP10	0	0.518137	0.549	0.078	0	FKBP10	3	Corneal Stromal Stem Cells
ADGRG2	0	0.51739	0.422	0.028	0	ADGRG2	3	Corneal Stromal Stem Cells
GPX8	0	0.516502	0.531	0.109	0	GPX8	3	Corneal Stromal Stem Cells
C1QTNF3	0	0.514221	0.402	0.027	0	C1QTNF3	3	Corneal Stromal Stem Cells
SEMA3C	0	0.513402	0.451	0.08	0	SEMA3C	3	Corneal Stromal Stem Cells
FSTL1	0	0.513267	0.601	0.152	0	FSTL1	3	Corneal Stromal Stem Cells
CD63	0	0.511522	0.965	0.932	0	CD63	3	Corneal Stromal Stem Cells
PLOD2	0	0.510083	0.449	0.069	0	PLOD2	3	Corneal Stromal Stem Cells
CTSK	0	0.507848	0.588	0.112	0	CTSK	3	Corneal Stromal Stem Cells
MMP2	0	0.507454	0.659	0.11	0	MMP2	3	Corneal Stromal Stem Cells
SLC26A4	0	0.506538	0.403	0.047	0	SLC26A4	3	Corneal Stromal Stem Cells
TSPAN4	0	0.506114	0.606	0.183	0	TSPAN4	3	Corneal Stromal Stem Cells
SVEP1	0	0.505825	0.417	0.046	0	SVEP1	3	Corneal Stromal Stem Cells
DCLK1	0	0.504574	0.339	0.025	0	DCLK1	3	Corneal Stromal Stem Cells
AL078639.1	0	0.501554	0.468	0.062	0	AL078639.1	3	Corneal Stromal Stem Cells
CHSY1	0	0.499887	0.536	0.133	0	CHSY1	3	Corneal Stromal Stem Cells
ACTN1	0	0.493327	0.577	0.16	0	ACTN1	3	Corneal Stromal Stem Cells
TMEM64	0	0.491185	0.471	0.079	0	TMEM64	3	Corneal Stromal Stem Cells
ZEB1	0	0.489698	0.54	0.101	0	ZEB1	3	Corneal Stromal Stem Cells
EPB41L2	0	0.487399	0.557	0.11	0	EPB41L2	3	Corneal Stromal Stem Cells
RORB	0	0.484097	0.456	0.048	0	RORB	3	Corneal Stromal Stem Cells
PLOD1	0	0.480959	0.489	0.099	0	PLOD1	3	Corneal Stromal Stem Cells
RAB11FIP2	0	0.480766	0.521	0.147	0	RAB11FIP2	3	Corneal Stromal Stem Cells
COPZ2	0	0.480218	0.601	0.235	0	COPZ2	3	Corneal Stromal Stem Cells
SRPX2	0	0.480186	0.476	0.094	0	SRPX2	3	Corneal Stromal Stem Cells
SHOX	0	0.47862	0.429	0.041	0	SHOX	3	Corneal Stromal Stem Cells
A1BG	0	0.477954	0.541	0.087	0	A1BG	3	Corneal Stromal Stem Cells
MSRB3	0	0.476694	0.521	0.081	0	MSRB3	3	Corneal Stromal Stem Cells
ADARB1	0	0.474773	0.459	0.068	0	ADARB1	3	Corneal Stromal Stem Cells
TRNP1	0	0.469817	0.511	0.139	0	TRNP1	3	Corneal Stromal Stem Cells
FGF2	0	0.466945	0.469	0.058	0	FGF2	3	Corneal Stromal Stem Cells
PEAK1	0	0.463803	0.482	0.106	0	PEAK1	3	Corneal Stromal Stem Cells
IGFBP4	0	0.460281	0.743	0.25	0	IGFBP4	3	Corneal Stromal Stem Cells
SUSD2	0	0.456257	0.385	0.031	0	SUSD2	3	Corneal Stromal Stem Cells
QSOX1	0	0.455075	0.499	0.15	0	QSOX1	3	Corneal Stromal Stem Cells
ARHGEF26	0	0.448798	0.45	0.07	0	ARHGEF26	3	Corneal Stromal Stem Cells
DDR2	0	0.44727	0.495	0.107	0	DDR2	3	Corneal Stromal Stem Cells
P4HA2	0	0.44724	0.503	0.127	0	P4HA2	3	Corneal Stromal Stem Cells
PDLIM4	0	0.446737	0.559	0.16	0	PDLIM4	3	Corneal Stromal Stem Cells
CDK5RAP2	0	0.444056	0.496	0.16	0	CDK5RAP2	3	Corneal Stromal Stem Cells
CACHD1	0	0.443272	0.448	0.089	0	CACHD1	3	Corneal Stromal Stem Cells
NT5E	0	0.441966	0.455	0.071	0	NT5E	3	Corneal Stromal Stem Cells
HOXB2	0	0.440605	0.401	0.032	0	HOXB2	3	Corneal Stromal Stem Cells
CCDC151	0	0.432705	0.45	0.067	0	CCDC151	3	Corneal Stromal Stem Cells
CYTH3	0	0.428433	0.477	0.142	0	CYTH3	3	Corneal Stromal Stem Cells
CHEK2	0	0.427645	0.425	0.069	0	CHEK2	3	Corneal Stromal Stem Cells
GXYLT2	0	0.42625	0.434	0.046	0	GXYLT2	3	Corneal Stromal Stem Cells
SLIT2	0	0.425953	0.387	0.065	0	SLIT2	3	Corneal Stromal Stem Cells
SDC3	0	0.416969	0.363	0.028	0	SDC3	3	Corneal Stromal Stem Cells
INMT	0	0.416735	0.356	0.035	0	INMT	3	Corneal Stromal Stem Cells
AC098850.3	0	0.415944	0.258	0.03	0	AC098850.3	3	Corneal Stromal Stem Cells
DYNC2H1	0	0.41221	0.38	0.07	0	DYNC2H1	3	Corneal Stromal Stem Cells
ANGPTL2	0	0.410981	0.422	0.089	0	ANGPTL2	3	Corneal Stromal Stem Cells
CD163L1	0	0.410736	0.435	0.045	0	CD163L1	3	Corneal Stromal Stem Cells
PSD3	0	0.410425	0.431	0.099	0	PSD3	3	Corneal Stromal Stem Cells
PARVA	0	0.408271	0.476	0.12	0	PARVA	3	Corneal Stromal Stem Cells
FAM20A	0	0.401748	0.354	0.052	0	FAM20A	3	Corneal Stromal Stem Cells
SMIM3	0	0.398334	0.454	0.1	0	SMIM3	3	Corneal Stromal Stem Cells
THBS2	0	0.39736	0.353	0.035	0	THBS2	3	Corneal Stromal Stem Cells
EVA1B	0	0.397258	0.51	0.157	0	EVA1B	3	Corneal Stromal Stem Cells
SLC39A13	0	0.397	0.435	0.094	0	SLC39A13	3	Corneal Stromal Stem Cells
WFDC1	0	0.396341	0.367	0.021	0	WFDC1	3	Corneal Stromal Stem Cells
CCDC102B	0	0.390631	0.384	0.075	0	CCDC102B	3	Corneal Stromal Stem Cells
CDC42EP3	0	0.386702	0.515	0.15	0	CDC42EP3	3	Corneal Stromal Stem Cells
PIP4P2	0	0.382389	0.438	0.093	0	PIP4P2	3	Corneal Stromal Stem Cells
GPC4	0	0.381114	0.355	0.035	0	GPC4	3	Corneal Stromal Stem Cells
TP53I11	0	0.378305	0.419	0.096	0	TP53I11	3	Corneal Stromal Stem Cells
C1QTNF7	0	0.377559	0.393	0.047	0	C1QTNF7	3	Corneal Stromal Stem Cells
PTPRG	0	0.377348	0.39	0.062	0	PTPRG	3	Corneal Stromal Stem Cells
TCN2	0	0.373192	0.427	0.092	0	TCN2	3	Corneal Stromal Stem Cells
PTPRM	0	0.373169	0.396	0.072	0	PTPRM	3	Corneal Stromal Stem Cells
KCNE4	0	0.367387	0.31	0.03	0	KCNE4	3	Corneal Stromal Stem Cells
RBMS3	0	0.367219	0.452	0.108	0	RBMS3	3	Corneal Stromal Stem Cells
CPED1	0	0.36214	0.378	0.046	0	CPED1	3	Corneal Stromal Stem Cells
EMILIN1	0	0.358428	0.374	0.049	0	EMILIN1	3	Corneal Stromal Stem Cells
TMEM255B	0	0.356929	0.389	0.057	0	TMEM255B	3	Corneal Stromal Stem Cells
LRRN4CL	0	0.353324	0.41	0.058	0	LRRN4CL	3	Corneal Stromal Stem Cells
P3H3	0	0.352134	0.373	0.056	0	P3H3	3	Corneal Stromal Stem Cells
CHST7	0	0.350337	0.365	0.059	0	CHST7	3	Corneal Stromal Stem Cells
PDGFC	0	0.349497	0.387	0.069	0	PDGFC	3	Corneal Stromal Stem Cells
F10	0	0.348308	0.411	0.073	0	F10	3	Corneal Stromal Stem Cells
PGR	0	0.346163	0.271	0.018	0	PGR	3	Corneal Stromal Stem Cells
PLA2G5	0	0.344576	0.338	0.029	0	PLA2G5	3	Corneal Stromal Stem Cells
BMPER	0	0.343335	0.324	0.032	0	BMPER	3	Corneal Stromal Stem Cells
TMEM45A	0	0.341378	0.394	0.074	0	TMEM45A	3	Corneal Stromal Stem Cells
SLIT3	0	0.337989	0.415	0.068	0	SLIT3	3	Corneal Stromal Stem Cells
CYB5R2	0	0.336326	0.344	0.076	0	CYB5R2	3	Corneal Stromal Stem Cells
EFEMP2	0	0.333185	0.423	0.082	0	EFEMP2	3	Corneal Stromal Stem Cells
AK4	0	0.333041	0.394	0.094	0	AK4	3	Corneal Stromal Stem Cells
LOXL1	0	0.331571	0.36	0.064	0	LOXL1	3	Corneal Stromal Stem Cells
JCAD	0	0.331381	0.346	0.041	0	JCAD	3	Corneal Stromal Stem Cells
APBB2	0	0.331261	0.343	0.071	0	APBB2	3	Corneal Stromal Stem Cells
TMEM98	0	0.32647	0.422	0.101	0	TMEM98	3	Corneal Stromal Stem Cells
CD320	0	0.32628	0.429	0.103	0	CD320	3	Corneal Stromal Stem Cells
IL17RD	0	0.320636	0.306	0.033	0	IL17RD	3	Corneal Stromal Stem Cells
FKBP7	0	0.319983	0.402	0.081	0	FKBP7	3	Corneal Stromal Stem Cells
FGF10	0	0.319453	0.313	0.024	0	FGF10	3	Corneal Stromal Stem Cells
FBLN7	0	0.317194	0.317	0.038	0	FBLN7	3	Corneal Stromal Stem Cells
FAM189A2	0	0.313587	0.311	0.041	0	FAM189A2	3	Corneal Stromal Stem Cells
OLFML1	0	0.311584	0.317	0.038	0	OLFML1	3	Corneal Stromal Stem Cells
PDZRN3	0	0.311189	0.326	0.042	0	PDZRN3	3	Corneal Stromal Stem Cells
PDE5A	0	0.304788	0.318	0.044	0	PDE5A	3	Corneal Stromal Stem Cells
CD302	0	0.300502	0.392	0.088	0	CD302	3	Corneal Stromal Stem Cells
CDC42EP2	0	0.299789	0.318	0.054	0	CDC42EP2	3	Corneal Stromal Stem Cells
LCAT	0	0.29595	0.29	0.047	0	LCAT	3	Corneal Stromal Stem Cells
MAP1B	0	0.286235	0.44	0.092	0	MAP1B	3	Corneal Stromal Stem Cells
EFCC1	0	0.284579	0.298	0.028	0	EFCC1	3	Corneal Stromal Stem Cells
PTPN22	0	0.284304	0.312	0.041	0	PTPN22	3	Corneal Stromal Stem Cells
PKN1	0	0.283634	0.367	0.082	0	PKN1	3	Corneal Stromal Stem Cells
TBX2-AS1	0	0.283581	0.334	0.042	0	TBX2-AS1	3	Corneal Stromal Stem Cells
AXIN2	0	0.279941	0.284	0.034	0	AXIN2	3	Corneal Stromal Stem Cells
HEPH	0	0.277375	0.298	0.029	0	HEPH	3	Corneal Stromal Stem Cells
TMEM132C	0	0.276368	0.269	0.035	0	TMEM132C	3	Corneal Stromal Stem Cells
NEDD4	0	0.273898	0.304	0.057	0	NEDD4	3	Corneal Stromal Stem Cells
ITGA11	0	0.272174	0.251	0.02	0	ITGA11	3	Corneal Stromal Stem Cells
AFF3	0	0.270696	0.273	0.03	0	AFF3	3	Corneal Stromal Stem Cells
LINC01114	0	0.270287	0.266	0.033	0	LINC01114	3	Corneal Stromal Stem Cells
MFAP4	0	0.268084	0.528	0.102	0	MFAP4	3	Corneal Stromal Stem Cells
EXOC3L2	0	0.265986	0.284	0.028	0	EXOC3L2	3	Corneal Stromal Stem Cells
GSTM5	0	0.263294	0.31	0.041	0	GSTM5	3	Corneal Stromal Stem Cells
NES	0	0.263282	0.313	0.046	0	NES	3	Corneal Stromal Stem Cells
LMCD1	0	0.262391	0.34	0.058	0	LMCD1	3	Corneal Stromal Stem Cells
MRAS	0	0.261982	0.292	0.04	0	MRAS	3	Corneal Stromal Stem Cells
ERG	0	0.252477	0.311	0.054	0	ERG	3	Corneal Stromal Stem Cells
PRDM5	0	0.2506	0.267	0.04	0	PRDM5	3	Corneal Stromal Stem Cells
SESN3	1.82591e-306	0.43331	0.499	0.158	6.12372e-302	SESN3	3	Corneal Stromal Stem Cells
FERMT2	2.36444e-306	0.27709	0.4	0.094	7.92984e-302	FERMT2	3	Corneal Stromal Stem Cells
FAP	3.1787e-306	0.282494	0.254	0.04	1.06607e-301	FAP	3	Corneal Stromal Stem Cells
MEGF6	8.75113e-305	0.35269	0.324	0.067	2.93495e-300	MEGF6	3	Corneal Stromal Stem Cells
EDNRA	3.91942e-304	0.257549	0.253	0.04	1.3145e-299	EDNRA	3	Corneal Stromal Stem Cells
FLT1	5.73801e-301	0.25424	0.303	0.056	1.92442e-296	FLT1	3	Corneal Stromal Stem Cells
LAPTM4A	1.24504e-300	0.483599	0.95	0.886	4.17561e-296	LAPTM4A	3	Corneal Stromal Stem Cells
NEBL	5.25751e-298	0.593704	0.644	0.296	1.76326e-293	NEBL	3	Corneal Stromal Stem Cells
MT1E	1.73859e-295	0.816926	0.88	0.55	5.83087e-291	MT1E	3	Corneal Stromal Stem Cells
BGN	3.67926e-295	0.511224	0.539	0.191	1.23395e-290	BGN	3	Corneal Stromal Stem Cells
FADS3	4.47651e-294	0.463613	0.535	0.191	1.50133e-289	FADS3	3	Corneal Stromal Stem Cells
AC068888.1	6.92042e-293	0.256392	0.358	0.082	2.32097e-288	AC068888.1	3	Corneal Stromal Stem Cells
NID1	1.28749e-292	0.262532	0.318	0.063	4.31799e-288	NID1	3	Corneal Stromal Stem Cells
LDHA	3.12461e-292	0.48304	0.99	0.93	1.04793e-287	LDHA	3	Corneal Stromal Stem Cells
ACSL3	4.24143e-291	0.701284	0.762	0.494	1.42249e-286	ACSL3	3	Corneal Stromal Stem Cells
FZD7	1.08871e-290	0.31426	0.307	0.063	3.65132e-286	FZD7	3	Corneal Stromal Stem Cells
SERTAD4-AS1	1.51079e-290	0.404728	0.483	0.154	5.06688e-286	SERTAD4-AS1	3	Corneal Stromal Stem Cells
AKR1B1	1.46145e-286	0.433065	0.597	0.236	4.90141e-282	AKR1B1	3	Corneal Stromal Stem Cells
NAV1	1.79453e-286	0.381173	0.402	0.109	6.01849e-282	NAV1	3	Corneal Stromal Stem Cells
TNS1	8.17266e-286	0.265859	0.39	0.095	2.74095e-281	TNS1	3	Corneal Stromal Stem Cells
FAM229B	1.02535e-284	0.317915	0.445	0.134	3.43883e-280	FAM229B	3	Corneal Stromal Stem Cells
GLG1	8.45263e-284	0.52242	0.656	0.306	2.83484e-279	GLG1	3	Corneal Stromal Stem Cells
TNFAIP2	9.42399e-283	0.455743	0.507	0.167	3.16062e-278	TNFAIP2	3	Corneal Stromal Stem Cells
NFATC4	1.85351e-281	0.29186	0.323	0.071	6.21631e-277	NFATC4	3	Corneal Stromal Stem Cells
LRPAP1	4.164e-280	0.596982	0.807	0.595	1.39652e-275	LRPAP1	3	Corneal Stromal Stem Cells
PLEC	8.19455e-280	0.628009	0.758	0.432	2.74829e-275	PLEC	3	Corneal Stromal Stem Cells
EMX2OS	2.17434e-277	0.365665	0.45	0.136	7.2923e-273	EMX2OS	3	Corneal Stromal Stem Cells
IFI27	4.62887e-275	0.532927	0.869	0.534	1.55243e-270	IFI27	3	Corneal Stromal Stem Cells
FOXO3	3.22785e-272	0.520402	0.612	0.267	1.08256e-267	FOXO3	3	Corneal Stromal Stem Cells
RHOBTB3	8.38742e-271	0.527694	0.665	0.301	2.81297e-266	RHOBTB3	3	Corneal Stromal Stem Cells
C20orf194	8.55019e-270	0.304349	0.293	0.061	2.86756e-265	C20orf194	3	Corneal Stromal Stem Cells
FNDC3B	1.72224e-269	0.480937	0.522	0.194	5.77606e-265	FNDC3B	3	Corneal Stromal Stem Cells
SERPINA5	2.13241e-268	0.34526	0.293	0.06	7.15167e-264	SERPINA5	3	Corneal Stromal Stem Cells
ARHGAP42	3.42441e-266	0.264029	0.311	0.07	1.14848e-261	ARHGAP42	3	Corneal Stromal Stem Cells
IFITM1	1.59532e-264	0.529399	0.419	0.118	5.35039e-260	IFITM1	3	Corneal Stromal Stem Cells
SBDS	9.81127e-264	0.556761	0.865	0.755	3.2905e-259	SBDS	3	Corneal Stromal Stem Cells
BCAP29	2.59002e-263	0.555176	0.662	0.337	8.68642e-259	BCAP29	3	Corneal Stromal Stem Cells
VAMP5	3.90789e-263	0.30896	0.504	0.162	1.31063e-258	VAMP5	3	Corneal Stromal Stem Cells
COX7A1	1.68294e-258	0.512816	0.829	0.51	5.64423e-254	COX7A1	3	Corneal Stromal Stem Cells
FZD1	7.61618e-258	0.297898	0.327	0.078	2.55431e-253	FZD1	3	Corneal Stromal Stem Cells
MSN	2.53998e-257	0.327749	0.486	0.152	8.5186e-253	MSN	3	Corneal Stromal Stem Cells
WASF2	1.30419e-256	0.559449	0.79	0.533	4.374e-252	WASF2	3	Corneal Stromal Stem Cells
PPFIBP1	2.3178e-256	0.530102	0.748	0.459	7.77343e-252	PPFIBP1	3	Corneal Stromal Stem Cells
SLC39A14	4.32173e-253	0.414883	0.455	0.153	1.44942e-248	SLC39A14	3	Corneal Stromal Stem Cells
SLC38A10	7.12039e-251	0.406526	0.465	0.164	2.38804e-246	SLC38A10	3	Corneal Stromal Stem Cells
NAGLU	4.64177e-249	0.273957	0.36	0.097	1.55676e-244	NAGLU	3	Corneal Stromal Stem Cells
RRAS	1.40168e-248	0.373388	0.527	0.203	4.70096e-244	RRAS	3	Corneal Stromal Stem Cells
IL13RA1	1.81502e-248	0.387163	0.499	0.185	6.08721e-244	IL13RA1	3	Corneal Stromal Stem Cells
TLN1	2.00921e-248	0.442239	0.601	0.269	6.7385e-244	TLN1	3	Corneal Stromal Stem Cells
ADGRL2	4.74595e-247	0.326676	0.369	0.103	1.5917e-242	ADGRL2	3	Corneal Stromal Stem Cells
TEAD1	9.34169e-247	0.444988	0.485	0.179	3.13302e-242	TEAD1	3	Corneal Stromal Stem Cells
FNDC3A	2.45114e-244	0.487934	0.601	0.281	8.22064e-240	FNDC3A	3	Corneal Stromal Stem Cells
GLIS2	8.31241e-244	0.255034	0.283	0.063	2.78781e-239	GLIS2	3	Corneal Stromal Stem Cells
WBP1L	4.81842e-240	0.385819	0.408	0.131	1.616e-235	WBP1L	3	Corneal Stromal Stem Cells
SLITRK6	7.96314e-236	0.396441	0.326	0.088	2.67068e-231	SLITRK6	3	Corneal Stromal Stem Cells
CDKN1C	8.34415e-236	0.443564	0.735	0.37	2.79846e-231	CDKN1C	3	Corneal Stromal Stem Cells
PKD2	8.56337e-236	0.276623	0.351	0.097	2.87198e-231	PKD2	3	Corneal Stromal Stem Cells
PGM2L1	1.5502e-235	0.369192	0.434	0.143	5.19905e-231	PGM2L1	3	Corneal Stromal Stem Cells
PDLIM2	1.48496e-234	0.385088	0.543	0.22	4.98027e-230	PDLIM2	3	Corneal Stromal Stem Cells
CDC42BPA	1.04263e-233	0.321019	0.392	0.12	3.49679e-229	CDC42BPA	3	Corneal Stromal Stem Cells
HDAC9	1.1031e-233	0.26524	0.251	0.051	3.69958e-229	HDAC9	3	Corneal Stromal Stem Cells
STAT2	1.40996e-233	0.452274	0.504	0.2	4.72872e-229	STAT2	3	Corneal Stromal Stem Cells
APP	3.76178e-233	0.520176	0.813	0.576	1.26163e-228	APP	3	Corneal Stromal Stem Cells
SNX29	2.02733e-229	0.373139	0.466	0.176	6.79924e-225	SNX29	3	Corneal Stromal Stem Cells
GLT8D1	3.44237e-229	0.39574	0.489	0.194	1.1545e-224	GLT8D1	3	Corneal Stromal Stem Cells
SLC44A1	4.97512e-229	0.393196	0.512	0.201	1.66855e-224	SLC44A1	3	Corneal Stromal Stem Cells
HSP90B1	1.38603e-227	0.492037	0.89	0.769	4.64848e-223	HSP90B1	3	Corneal Stromal Stem Cells
KIAA0040	4.68897e-227	0.345743	0.41	0.134	1.57259e-222	KIAA0040	3	Corneal Stromal Stem Cells
GTF3C5	7.05067e-227	0.460046	0.514	0.217	2.36465e-222	GTF3C5	3	Corneal Stromal Stem Cells
TMEM106C	3.40421e-225	0.376842	0.513	0.215	1.1417e-220	TMEM106C	3	Corneal Stromal Stem Cells
NTN1	5.13479e-225	0.29978	0.321	0.085	1.72211e-220	NTN1	3	Corneal Stromal Stem Cells
ANG	2.48845e-224	0.320496	0.395	0.121	8.34577e-220	ANG	3	Corneal Stromal Stem Cells
LRP4	6.41186e-224	0.329857	0.382	0.118	2.15041e-219	LRP4	3	Corneal Stromal Stem Cells
NDN	1.53658e-223	0.348529	0.508	0.2	5.15338e-219	NDN	3	Corneal Stromal Stem Cells
SPARCL1	2.0085e-223	0.252634	0.653	0.285	6.73611e-219	SPARCL1	3	Corneal Stromal Stem Cells
PDIA3	1.3545e-222	0.492651	0.855	0.709	4.54271e-218	PDIA3	3	Corneal Stromal Stem Cells
MYO1D	1.88962e-221	0.343652	0.383	0.122	6.33741e-217	MYO1D	3	Corneal Stromal Stem Cells
CHPF	3.64595e-220	0.514673	0.577	0.281	1.22278e-215	CHPF	3	Corneal Stromal Stem Cells
MYDGF	6.52209e-220	0.52115	0.745	0.533	2.18738e-215	MYDGF	3	Corneal Stromal Stem Cells
ITIH5	1.41832e-219	0.320728	0.283	0.069	4.75676e-215	ITIH5	3	Corneal Stromal Stem Cells
G0S2	5.85235e-219	0.467895	0.28	0.065	1.96276e-214	G0S2	3	Corneal Stromal Stem Cells
ANKH	8.97633e-219	0.402827	0.516	0.215	3.01048e-214	ANKH	3	Corneal Stromal Stem Cells
P4HA1	5.0235e-217	0.366121	0.478	0.181	1.68478e-212	P4HA1	3	Corneal Stromal Stem Cells
SDF4	7.5444e-217	0.467034	0.709	0.436	2.53024e-212	SDF4	3	Corneal Stromal Stem Cells
ABL1	3.57898e-216	0.284355	0.368	0.111	1.20032e-211	ABL1	3	Corneal Stromal Stem Cells
SLC12A4	3.29405e-214	0.2848	0.344	0.1	1.10476e-209	SLC12A4	3	Corneal Stromal Stem Cells
BOC	6.01065e-214	0.376779	0.487	0.19	2.01585e-209	BOC	3	Corneal Stromal Stem Cells
OGFRL1	6.27314e-213	0.45371	0.64	0.341	2.10389e-208	OGFRL1	3	Corneal Stromal Stem Cells
B4GALT1	1.97884e-212	0.512151	0.641	0.344	6.63663e-208	B4GALT1	3	Corneal Stromal Stem Cells
RAB34	7.9135e-211	0.419309	0.631	0.335	2.65403e-206	RAB34	3	Corneal Stromal Stem Cells
ACKR3	9.34899e-208	0.401117	0.408	0.139	3.13546e-203	ACKR3	3	Corneal Stromal Stem Cells
XG	3.75879e-207	0.409187	0.503	0.211	1.26062e-202	XG	3	Corneal Stromal Stem Cells
ETV5	3.99667e-207	0.275765	0.36	0.111	1.3404e-202	ETV5	3	Corneal Stromal Stem Cells
VASN	1.8648e-205	0.354987	0.457	0.169	6.25415e-201	VASN	3	Corneal Stromal Stem Cells
CTNNAL1	1.03028e-204	0.438191	0.535	0.246	3.45536e-200	CTNNAL1	3	Corneal Stromal Stem Cells
CRNDE	2.93321e-204	0.413643	0.631	0.325	9.83741e-200	CRNDE	3	Corneal Stromal Stem Cells
LPCAT2	1.54177e-203	0.273382	0.343	0.101	5.1708e-199	LPCAT2	3	Corneal Stromal Stem Cells
TGFBR3	8.91169e-202	0.302117	0.462	0.17	2.9888e-197	TGFBR3	3	Corneal Stromal Stem Cells
GJA12	2.33745e-201	0.519115	0.901	0.619	7.83936e-197	GJA1	3	Corneal Stromal Stem Cells
ZNF106	2.39753e-200	0.440264	0.57	0.284	8.04083e-196	ZNF106	3	Corneal Stromal Stem Cells
PHC2	1.34627e-199	0.421972	0.512	0.223	4.51511e-195	PHC2	3	Corneal Stromal Stem Cells
TRAM1	2.72401e-199	0.465009	0.738	0.507	9.13578e-195	TRAM1	3	Corneal Stromal Stem Cells
CLEC11A	1.04027e-197	0.42639	0.576	0.293	3.48886e-193	CLEC11A	3	Corneal Stromal Stem Cells
ID3	3.33547e-197	0.858083	0.734	0.471	1.11865e-192	ID3	3	Corneal Stromal Stem Cells
OS9	8.55613e-195	0.459412	0.71	0.479	2.86956e-190	OS9	3	Corneal Stromal Stem Cells
MCFD2	1.90907e-193	0.419645	0.614	0.331	6.40263e-189	MCFD2	3	Corneal Stromal Stem Cells
MAN2B2	1.00312e-192	0.265749	0.322	0.096	3.36425e-188	MAN2B2	3	Corneal Stromal Stem Cells
VKORC1	9.34187e-192	0.419003	0.626	0.349	3.13308e-187	VKORC1	3	Corneal Stromal Stem Cells
SORBS3	4.49513e-189	0.33145	0.52	0.227	1.50758e-184	SORBS3	3	Corneal Stromal Stem Cells
PALLD	2.52782e-185	0.321297	0.429	0.162	8.47782e-181	PALLD	3	Corneal Stromal Stem Cells
RGCC	2.60361e-185	0.266979	0.292	0.079	8.732e-181	RGCC	3	Corneal Stromal Stem Cells
F2R	2.40059e-184	0.340587	0.317	0.093	8.05109e-180	F2R	3	Corneal Stromal Stem Cells
NFIC	3.36318e-184	0.448841	0.729	0.483	1.12794e-179	NFIC	3	Corneal Stromal Stem Cells
PCNX1	5.52349e-183	0.335527	0.38	0.136	1.85247e-178	PCNX1	3	Corneal Stromal Stem Cells
PLCD3	2.17068e-180	0.331615	0.407	0.156	7.28001e-176	PLCD3	3	Corneal Stromal Stem Cells
NFE2L2	6.72484e-179	0.473131	0.868	0.76	2.25538e-174	NFE2L2	3	Corneal Stromal Stem Cells
ARMCX3	1.18128e-178	0.252179	0.42	0.154	3.96177e-174	ARMCX3	3	Corneal Stromal Stem Cells
TMEM9	7.56756e-178	0.369539	0.548	0.272	2.53801e-173	TMEM9	3	Corneal Stromal Stem Cells
MAGED2	4.78086e-177	0.396006	0.556	0.287	1.6034e-172	MAGED2	3	Corneal Stromal Stem Cells
NENF	5.3391e-177	0.431783	0.776	0.61	1.79063e-172	NENF	3	Corneal Stromal Stem Cells
UBL3	1.71112e-176	0.463951	0.661	0.417	5.73874e-172	UBL3	3	Corneal Stromal Stem Cells
MBNL1	9.9085e-176	0.412854	0.695	0.434	3.32311e-171	MBNL1	3	Corneal Stromal Stem Cells
AP2B1	1.48182e-175	0.360404	0.544	0.265	4.96973e-171	AP2B1	3	Corneal Stromal Stem Cells
RIC1	1.51824e-175	0.288307	0.306	0.094	5.09189e-171	RIC1	3	Corneal Stromal Stem Cells
PDPN	1.07311e-174	0.351373	0.28	0.078	3.59898e-170	PDPN	3	Corneal Stromal Stem Cells
CCDC107	1.6194e-174	0.327627	0.481	0.213	5.43114e-170	CCDC107	3	Corneal Stromal Stem Cells
HLF1	1.824e-174	0.382889	0.594	0.295	6.11733e-170	HLF	3	Corneal Stromal Stem Cells
C9orf3	4.32165e-173	0.427793	0.613	0.347	1.44939e-168	C9orf3	3	Corneal Stromal Stem Cells
TPCN1	2.31438e-172	0.409429	0.506	0.237	7.76197e-168	TPCN1	3	Corneal Stromal Stem Cells
NRP2	1.54657e-170	0.43827	0.563	0.294	5.1869e-166	NRP2	3	Corneal Stromal Stem Cells
POLR2L	1.2882e-169	0.411959	0.936	0.878	4.32037e-165	POLR2L	3	Corneal Stromal Stem Cells
GPAA1	2.41153e-169	0.362543	0.509	0.241	8.08779e-165	GPAA1	3	Corneal Stromal Stem Cells
TMX4	3.20147e-169	0.372504	0.631	0.357	1.07371e-164	TMX4	3	Corneal Stromal Stem Cells
MGAT1	3.31257e-169	0.374814	0.612	0.342	1.11097e-164	MGAT1	3	Corneal Stromal Stem Cells
AMOTL2	3.70416e-169	0.458822	0.504	0.245	1.2423e-164	AMOTL2	3	Corneal Stromal Stem Cells
ITGB1	3.22659e-167	0.409811	0.86	0.768	1.08214e-162	ITGB1	3	Corneal Stromal Stem Cells
C5orf38	5.13469e-167	0.298624	0.431	0.176	1.72207e-162	C5orf38	3	Corneal Stromal Stem Cells
BSG	1.05378e-164	0.444195	0.796	0.642	3.53417e-160	BSG	3	Corneal Stromal Stem Cells
SERPINB6	1.96395e-164	0.375641	0.602	0.342	6.58671e-160	SERPINB6	3	Corneal Stromal Stem Cells
CCPG1	2.53058e-160	0.429796	0.665	0.43	8.48707e-156	CCPG1	3	Corneal Stromal Stem Cells
TGFBR1	3.58739e-160	0.308454	0.431	0.183	1.20314e-155	TGFBR1	3	Corneal Stromal Stem Cells
LNPK	1.97663e-159	0.337997	0.459	0.207	6.62922e-155	LNPK	3	Corneal Stromal Stem Cells
SASH1	2.69656e-159	0.411759	0.616	0.364	9.04371e-155	SASH1	3	Corneal Stromal Stem Cells
DNAJC10	8.26965e-159	0.318104	0.466	0.21	2.77347e-154	DNAJC10	3	Corneal Stromal Stem Cells
REV3L	2.19022e-156	0.365325	0.483	0.219	7.34557e-152	REV3L	3	Corneal Stromal Stem Cells
CERS2	2.92159e-156	0.327076	0.48	0.224	9.79844e-152	CERS2	3	Corneal Stromal Stem Cells
UGGT2	3.17096e-156	0.275732	0.338	0.12	1.06348e-151	UGGT2	3	Corneal Stromal Stem Cells
CHCHD101	7.837e-156	0.302034	0.606	0.304	2.62837e-151	CHCHD10	3	Corneal Stromal Stem Cells
2007-09-01	6.29956e-155	0.36592	0.836	0.737	2.11275e-150	2007-09-01	3	Corneal Stromal Stem Cells
OAT	1.53782e-154	0.332995	0.516	0.253	5.15755e-150	OAT	3	Corneal Stromal Stem Cells
XPC	1.54223e-154	0.400243	0.63	0.379	5.17234e-150	XPC	3	Corneal Stromal Stem Cells
TXNDC15	3.05414e-154	0.364629	0.525	0.273	1.0243e-149	TXNDC15	3	Corneal Stromal Stem Cells
SEC24D	1.92545e-153	0.309947	0.396	0.162	6.45758e-149	SEC24D	3	Corneal Stromal Stem Cells
LIMA1	2.54982e-153	0.417843	0.65	0.401	8.5516e-149	LIMA1	3	Corneal Stromal Stem Cells
MIR4435-2HG	3.39849e-153	0.299107	0.431	0.181	1.13979e-148	MIR4435-2HG	3	Corneal Stromal Stem Cells
C4orf48	4.34268e-153	0.322188	0.515	0.246	1.45645e-148	C4orf48	3	Corneal Stromal Stem Cells
ATP6AP2	4.74532e-153	0.393279	0.797	0.672	1.59148e-148	ATP6AP2	3	Corneal Stromal Stem Cells
ATRN	1.83788e-152	0.254945	0.322	0.113	6.1639e-148	ATRN	3	Corneal Stromal Stem Cells
TMEM43	2.27373e-152	0.360744	0.527	0.269	7.62563e-148	TMEM43	3	Corneal Stromal Stem Cells
EID1	1.14221e-151	0.35943	0.852	0.795	3.83074e-147	EID1	3	Corneal Stromal Stem Cells
SIPA1L1	2.81964e-150	0.379979	0.483	0.238	9.4565e-146	SIPA1L1	3	Corneal Stromal Stem Cells
CD59	5.91152e-150	0.348292	0.805	0.626	1.98261e-145	CD59	3	Corneal Stromal Stem Cells
LAMP1	8.51847e-150	0.41235	0.815	0.678	2.85693e-145	LAMP1	3	Corneal Stromal Stem Cells
ARHGAP21	1.19631e-149	0.328172	0.504	0.251	4.01219e-145	ARHGAP21	3	Corneal Stromal Stem Cells
SLC15A4	2.67509e-149	0.26062	0.353	0.135	8.97172e-145	SLC15A4	3	Corneal Stromal Stem Cells
ATM	6.29524e-149	0.329396	0.422	0.183	2.1113e-144	ATM	3	Corneal Stromal Stem Cells
TMEM263	4.52337e-148	0.306772	0.431	0.19	1.51705e-143	TMEM263	3	Corneal Stromal Stem Cells
SEC62	1.47738e-147	0.355994	0.862	0.803	4.95485e-143	SEC62	3	Corneal Stromal Stem Cells
SEC23A	1.81379e-147	0.308453	0.443	0.202	6.08308e-143	SEC23A	3	Corneal Stromal Stem Cells
SPTBN1	9.55111e-147	0.338229	0.674	0.43	3.20325e-142	SPTBN1	3	Corneal Stromal Stem Cells
SPRED1	3.76189e-146	0.262969	0.374	0.147	1.26166e-141	SPRED1	3	Corneal Stromal Stem Cells
IL6ST	4.89654e-145	0.366568	0.727	0.506	1.6422e-140	IL6ST	3	Corneal Stromal Stem Cells
REXO2	4.91744e-145	0.407291	0.689	0.515	1.64921e-140	REXO2	3	Corneal Stromal Stem Cells
MGARP1	2.54633e-144	0.428004	0.951	0.634	8.5399e-140	MGARP	3	Corneal Stromal Stem Cells
STT3B	4.92703e-143	0.424848	0.597	0.372	1.65243e-138	STT3B	3	Corneal Stromal Stem Cells
SLC23A2	1.5269e-142	0.349965	0.397	0.171	5.12091e-138	SLC23A2	3	Corneal Stromal Stem Cells
SEC61A1	3.61609e-142	0.362537	0.517	0.274	1.21276e-137	SEC61A1	3	Corneal Stromal Stem Cells
S100A101	3.75826e-142	0.317963	0.98	0.939	1.26045e-137	S100A10	3	Corneal Stromal Stem Cells
ACYP1	1.40281e-141	0.332143	0.48	0.241	4.70475e-137	ACYP1	3	Corneal Stromal Stem Cells
HIBADH	3.68634e-139	0.286698	0.426	0.198	1.23632e-134	HIBADH	3	Corneal Stromal Stem Cells
CRIM1	8.83895e-139	0.445468	0.716	0.502	2.96441e-134	CRIM1	3	Corneal Stromal Stem Cells
AHI1	1.60619e-138	0.381036	0.534	0.289	5.38683e-134	AHI1	3	Corneal Stromal Stem Cells
TUBA1A	1.36599e-136	0.418968	0.524	0.279	4.58126e-132	TUBA1A	3	Corneal Stromal Stem Cells
TGOLN2	3.63255e-136	0.398111	0.664	0.463	1.21829e-131	TGOLN2	3	Corneal Stromal Stem Cells
NDUFA4L21	1.43149e-135	0.331153	0.741	0.444	4.80092e-131	NDUFA4L2	3	Corneal Stromal Stem Cells
AKAP13	1.45638e-135	0.429611	0.745	0.562	4.88442e-131	AKAP13	3	Corneal Stromal Stem Cells
FAM129A	7.2018e-134	0.291576	0.453	0.209	2.41534e-129	FAM129A	3	Corneal Stromal Stem Cells
OSTC	1.19892e-133	0.408656	0.742	0.596	4.02094e-129	OSTC	3	Corneal Stromal Stem Cells
LTBP3	2.15941e-133	0.385461	0.692	0.482	7.24224e-129	LTBP3	3	Corneal Stromal Stem Cells
CANX	7.59343e-133	0.35647	0.809	0.682	2.54668e-128	CANX	3	Corneal Stromal Stem Cells
NR3C1	1.50735e-132	0.318143	0.511	0.274	5.05535e-128	NR3C1	3	Corneal Stromal Stem Cells
ROCK2	2.4877e-132	0.334929	0.521	0.286	8.34324e-128	ROCK2	3	Corneal Stromal Stem Cells
PDE4D	6.75769e-132	0.36052	0.457	0.225	2.26639e-127	PDE4D	3	Corneal Stromal Stem Cells
DAP	7.69334e-132	0.396397	0.636	0.439	2.58019e-127	DAP	3	Corneal Stromal Stem Cells
DSTN	9.62651e-132	0.319621	0.938	0.9	3.22854e-127	DSTN	3	Corneal Stromal Stem Cells
UTRN	2.93391e-131	0.361933	0.631	0.407	9.83976e-127	UTRN	3	Corneal Stromal Stem Cells
HEXB	1.83731e-128	0.344978	0.549	0.329	6.16198e-124	HEXB	3	Corneal Stromal Stem Cells
PIGK	7.34514e-128	0.315886	0.445	0.221	2.46341e-123	PIGK	3	Corneal Stromal Stem Cells
GOLGA3	1.55891e-127	0.275266	0.388	0.172	5.22827e-123	GOLGA3	3	Corneal Stromal Stem Cells
PRDX4	1.88849e-126	0.367782	0.647	0.45	6.33363e-122	PRDX4	3	Corneal Stromal Stem Cells
CCNI	6.03103e-126	0.432996	0.806	0.732	2.02269e-121	CCNI	3	Corneal Stromal Stem Cells
TCEAL3	6.92903e-126	0.257267	0.458	0.22	2.32386e-121	TCEAL3	3	Corneal Stromal Stem Cells
ERLEC1	4.92328e-125	0.365164	0.597	0.392	1.65117e-120	ERLEC1	3	Corneal Stromal Stem Cells
CTSL	8.37505e-124	0.31654	0.674	0.472	2.80882e-119	CTSL	3	Corneal Stromal Stem Cells
C12orf57	2.50914e-123	0.31257	0.847	0.757	8.41514e-119	C12orf57	3	Corneal Stromal Stem Cells
CCDC50	1.53659e-122	0.36595	0.629	0.421	5.15341e-118	CCDC50	3	Corneal Stromal Stem Cells
C6orf48	1.89346e-122	0.370735	0.668	0.463	6.35029e-118	C6orf48	3	Corneal Stromal Stem Cells
ENO12	2.5276e-122	0.317986	0.988	0.921	8.47707e-118	ENO1	3	Corneal Stromal Stem Cells
PXDC1	2.6141e-120	0.323957	0.476	0.252	8.76718e-116	PXDC1	3	Corneal Stromal Stem Cells
PTTG1IP	2.72539e-120	0.370197	0.694	0.517	9.14043e-116	PTTG1IP	3	Corneal Stromal Stem Cells
TMTC1	3.61469e-120	0.336838	0.429	0.211	1.2123e-115	TMTC1	3	Corneal Stromal Stem Cells
LMAN1	4.80684e-120	0.398674	0.769	0.637	1.61212e-115	LMAN1	3	Corneal Stromal Stem Cells
PIAS1	7.71047e-120	0.333083	0.518	0.296	2.58594e-115	PIAS1	3	Corneal Stromal Stem Cells
GFPT1	1.36647e-119	0.314585	0.471	0.255	4.58286e-115	GFPT1	3	Corneal Stromal Stem Cells
ALDH2	1.94754e-119	0.278204	0.476	0.239	6.53165e-115	ALDH2	3	Corneal Stromal Stem Cells
BMP1	3.66162e-119	0.277306	0.364	0.161	1.22803e-114	BMP1	3	Corneal Stromal Stem Cells
CREB3L2	7.72346e-118	0.385775	0.579	0.354	2.59029e-113	CREB3L2	3	Corneal Stromal Stem Cells
MSI2	9.29865e-117	0.396204	0.75	0.57	3.11858e-112	MSI2	3	Corneal Stromal Stem Cells
SLC44A2	3.15763e-116	0.368751	0.539	0.32	1.05901e-111	SLC44A2	3	Corneal Stromal Stem Cells
CTNNB1	8.19721e-116	0.386734	0.71	0.534	2.74918e-111	CTNNB1	3	Corneal Stromal Stem Cells
PBXIP1	9.43849e-116	0.251199	0.415	0.198	3.16548e-111	PBXIP1	3	Corneal Stromal Stem Cells
MAGED1	1.90557e-115	0.279496	0.395	0.188	6.39092e-111	MAGED1	3	Corneal Stromal Stem Cells
SSR3	3.63467e-115	0.359334	0.691	0.537	1.219e-110	SSR3	3	Corneal Stromal Stem Cells
MIR99AHG	3.33167e-114	0.272194	0.429	0.206	1.11738e-109	MIR99AHG	3	Corneal Stromal Stem Cells
NBL1	8.40244e-114	0.324215	0.688	0.508	2.81801e-109	NBL1	3	Corneal Stromal Stem Cells
IER3	9.90405e-114	0.737253	0.752	0.595	3.32162e-109	IER3	3	Corneal Stromal Stem Cells
TTC3	3.11553e-113	0.345221	0.614	0.415	1.04489e-108	TTC3	3	Corneal Stromal Stem Cells
CARMIL1	1.26625e-112	0.280844	0.37	0.172	4.24676e-108	CARMIL1	3	Corneal Stromal Stem Cells
USP53	6.10215e-112	0.450723	0.61	0.412	2.04654e-107	USP53	3	Corneal Stromal Stem Cells
BEX3	6.43136e-111	0.342972	0.694	0.506	2.15695e-106	BEX3	3	Corneal Stromal Stem Cells
SLC38A2	9.5928e-111	0.412303	0.77	0.626	3.21723e-106	SLC38A2	3	Corneal Stromal Stem Cells
NOTCH2	1.75858e-109	0.333424	0.487	0.272	5.89793e-105	NOTCH2	3	Corneal Stromal Stem Cells
GADD45G	1.89133e-109	0.285865	0.309	0.127	6.34315e-105	GADD45G	3	Corneal Stromal Stem Cells
MPHOSPH8	6.3765e-107	0.34041	0.708	0.551	2.13855e-102	MPHOSPH8	3	Corneal Stromal Stem Cells
CEBPD	7.46386e-107	0.341141	0.834	0.712	2.50323e-102	CEBPD	3	Corneal Stromal Stem Cells
PPIB	9.58815e-107	0.333225	0.812	0.727	3.21567e-102	PPIB	3	Corneal Stromal Stem Cells
SRM	1.73965e-106	0.302447	0.515	0.305	5.83444e-102	SRM	3	Corneal Stromal Stem Cells
PSIP1	3.30847e-106	0.262808	0.493	0.275	1.10959e-101	PSIP1	3	Corneal Stromal Stem Cells
SNRPN	3.91867e-106	0.324805	0.6	0.421	1.31424e-101	SNRPN	3	Corneal Stromal Stem Cells
FUCA2	2.32718e-105	0.263293	0.427	0.225	7.8049e-101	FUCA2	3	Corneal Stromal Stem Cells
TACC1	3.72839e-105	0.272865	0.592	0.367	1.25043e-100	TACC1	3	Corneal Stromal Stem Cells
CALU	9.23972e-105	0.315192	0.545	0.347	3.09882e-100	CALU	3	Corneal Stromal Stem Cells
TNRC6B	2.55649e-104	0.338937	0.636	0.439	8.57397e-100	TNRC6B	3	Corneal Stromal Stem Cells
GUSB	9.09405e-104	0.293458	0.479	0.275	3.04996e-99	GUSB	3	Corneal Stromal Stem Cells
SPCS3	1.45872e-103	0.359881	0.622	0.448	4.89225e-99	SPCS3	3	Corneal Stromal Stem Cells
TMEM59	3.6403e-103	0.289059	0.929	0.873	1.22088e-98	TMEM59	3	Corneal Stromal Stem Cells
CRIP1	1.26294e-101	0.513168	0.594	0.404	4.23563e-97	CRIP1	3	Corneal Stromal Stem Cells
RABAC1	2.22162e-101	0.317518	0.811	0.728	7.45086e-97	RABAC1	3	Corneal Stromal Stem Cells
VSIR	1.27919e-100	0.308053	0.689	0.476	4.29016e-96	VSIR	3	Corneal Stromal Stem Cells
PKD1	1.26106e-99	0.26455	0.313	0.136	4.22935e-95	PKD1	3	Corneal Stromal Stem Cells
PLCG2	2.78477e-99	0.276335	0.582	0.36	9.33955e-95	PLCG2	3	Corneal Stromal Stem Cells
ADD3	5.55574e-99	0.288811	0.593	0.376	1.86328e-94	ADD3	3	Corneal Stromal Stem Cells
KLF9	8.37591e-98	0.312049	0.601	0.405	2.80911e-93	KLF9	3	Corneal Stromal Stem Cells
QKI	4.56958e-97	0.274351	0.58	0.377	1.53255e-92	QKI	3	Corneal Stromal Stem Cells
TP53I13	7.35047e-97	0.259905	0.434	0.234	2.4652e-92	TP53I13	3	Corneal Stromal Stem Cells
ANAPC5	3.00281e-96	0.336268	0.591	0.409	1.00708e-91	ANAPC5	3	Corneal Stromal Stem Cells
ITGB1BP1	5.80115e-94	0.296555	0.566	0.374	1.94559e-89	ITGB1BP1	3	Corneal Stromal Stem Cells
DNAJC3	8.12376e-94	0.327054	0.591	0.421	2.72455e-89	DNAJC3	3	Corneal Stromal Stem Cells
SLC39A1	1.87941e-93	0.312283	0.58	0.405	6.30317e-89	SLC39A1	3	Corneal Stromal Stem Cells
SERPINH1	2.0155e-93	0.335426	0.362	0.171	6.75957e-89	SERPINH1	3	Corneal Stromal Stem Cells
PTGS2	2.59277e-93	0.624631	0.359	0.171	8.69562e-89	PTGS2	3	Corneal Stromal Stem Cells
CHID1	4.6596e-93	0.289258	0.484	0.293	1.56274e-88	CHID1	3	Corneal Stromal Stem Cells
SLC22A17	1.08046e-92	0.284044	0.419	0.226	3.62365e-88	SLC22A17	3	Corneal Stromal Stem Cells
RECQL	3.14438e-92	0.265323	0.416	0.226	1.05456e-87	RECQL	3	Corneal Stromal Stem Cells
MLEC	3.59129e-92	0.286355	0.488	0.3	1.20445e-87	MLEC	3	Corneal Stromal Stem Cells
SLC48A1	4.8561e-91	0.281506	0.422	0.234	1.62864e-86	SLC48A1	3	Corneal Stromal Stem Cells
TMEM50B	1.07344e-90	0.309491	0.636	0.476	3.6001e-86	TMEM50B	3	Corneal Stromal Stem Cells
ARF4	1.31177e-90	0.310717	0.797	0.711	4.39942e-86	ARF4	3	Corneal Stromal Stem Cells
PPT1	1.63963e-90	0.289011	0.554	0.369	5.499e-86	PPT1	3	Corneal Stromal Stem Cells
MKLN1	2.55449e-90	0.304068	0.477	0.282	8.56724e-86	MKLN1	3	Corneal Stromal Stem Cells
TMEM109	2.90777e-90	0.292594	0.539	0.347	9.75207e-86	TMEM109	3	Corneal Stromal Stem Cells
MBTPS1	7.53015e-89	0.267404	0.447	0.256	2.52546e-84	MBTPS1	3	Corneal Stromal Stem Cells
WSB1	8.96779e-89	0.417275	0.806	0.712	3.00762e-84	WSB1	3	Corneal Stromal Stem Cells
STK351	3.52789e-88	0.334817	0.523	0.325	1.18318e-83	STK35	3	Corneal Stromal Stem Cells
LMF2	3.91599e-88	0.253991	0.431	0.239	1.31334e-83	LMF2	3	Corneal Stromal Stem Cells
SSR1	1.23586e-87	0.31697	0.601	0.436	4.14483e-83	SSR1	3	Corneal Stromal Stem Cells
PDIA6	1.28802e-85	0.312621	0.711	0.598	4.31976e-81	PDIA6	3	Corneal Stromal Stem Cells
ESYT2	2.41942e-85	0.313351	0.507	0.326	8.11427e-81	ESYT2	3	Corneal Stromal Stem Cells
MIA3	1.03081e-84	0.298399	0.487	0.307	3.45713e-80	MIA3	3	Corneal Stromal Stem Cells
USP22	1.58532e-84	0.27588	0.469	0.284	5.31683e-80	USP22	3	Corneal Stromal Stem Cells
ARL2	2.14424e-84	0.260759	0.592	0.415	7.19137e-80	ARL2	3	Corneal Stromal Stem Cells
NKTR	3.44576e-83	0.367123	0.661	0.492	1.15564e-78	NKTR	3	Corneal Stromal Stem Cells
C6orf89	3.6665e-83	0.258345	0.437	0.255	1.22967e-78	C6orf89	3	Corneal Stromal Stem Cells
SELENOS	4.75317e-83	0.319001	0.774	0.68	1.59412e-78	SELENOS	3	Corneal Stromal Stem Cells
IDS	8.32392e-83	0.30567	0.645	0.489	2.79168e-78	IDS	3	Corneal Stromal Stem Cells
CASC4	1.60672e-82	0.277085	0.573	0.405	5.38862e-78	CASC4	3	Corneal Stromal Stem Cells
IGF1R	2.81093e-82	0.256405	0.398	0.219	9.4273e-78	IGF1R	3	Corneal Stromal Stem Cells
TMED9	1.86003e-81	0.305714	0.681	0.55	6.23817e-77	TMED9	3	Corneal Stromal Stem Cells
DAD1	2.85364e-81	0.281706	0.838	0.767	9.57053e-77	DAD1	3	Corneal Stromal Stem Cells
FAM114A1	3.07782e-80	0.307697	0.613	0.453	1.03224e-75	FAM114A1	3	Corneal Stromal Stem Cells
SMAD5	5.73881e-80	0.301761	0.526	0.345	1.92468e-75	SMAD5	3	Corneal Stromal Stem Cells
RPS27L	2.05219e-79	0.313557	0.817	0.759	6.88262e-75	RPS27L	3	Corneal Stromal Stem Cells
XRN1	3.73875e-79	0.297276	0.497	0.317	1.2539e-74	XRN1	3	Corneal Stromal Stem Cells
HEXA	8.3097e-79	0.268216	0.459	0.28	2.78691e-74	HEXA	3	Corneal Stromal Stem Cells
DDX24	9.86359e-79	0.292427	0.813	0.764	3.30805e-74	DDX24	3	Corneal Stromal Stem Cells
SON	1.02784e-76	0.299704	0.838	0.778	3.44716e-72	SON	3	Corneal Stromal Stem Cells
SLC39A7	3.20426e-76	0.26353	0.49	0.322	1.07464e-71	SLC39A7	3	Corneal Stromal Stem Cells
TMEM248	4.72177e-76	0.304285	0.591	0.433	1.58359e-71	TMEM248	3	Corneal Stromal Stem Cells
CTSB	8.69476e-76	0.27261	0.763	0.656	2.91605e-71	CTSB	3	Corneal Stromal Stem Cells
HSD17B12	4.89939e-75	0.286221	0.587	0.436	1.64316e-70	HSD17B12	3	Corneal Stromal Stem Cells
COX11	7.55322e-75	0.256106	0.482	0.316	2.5332e-70	COX11	3	Corneal Stromal Stem Cells
NORAD	3.63517e-74	0.271972	0.781	0.688	1.21916e-69	NORAD	3	Corneal Stromal Stem Cells
SMARCA2	1.0929e-73	0.290348	0.613	0.462	3.66537e-69	SMARCA2	3	Corneal Stromal Stem Cells
SURF4	8.30532e-73	0.289545	0.508	0.342	2.78544e-68	SURF4	3	Corneal Stromal Stem Cells
NCSTN	3.78201e-72	0.272327	0.428	0.261	1.26841e-67	NCSTN	3	Corneal Stromal Stem Cells
ADI1	3.01903e-71	0.282156	0.72	0.622	1.01252e-66	ADI1	3	Corneal Stromal Stem Cells
TMED10	2.76751e-70	0.271737	0.82	0.741	9.28168e-66	TMED10	3	Corneal Stromal Stem Cells
KLC1	9.12062e-70	0.253527	0.48	0.312	3.05887e-65	KLC1	3	Corneal Stromal Stem Cells
DYNC1H1	1.83858e-69	0.279065	0.594	0.437	6.16621e-65	DYNC1H1	3	Corneal Stromal Stem Cells
MTRNR2L12	1.27624e-68	0.251223	0.949	0.937	4.28027e-64	MTRNR2L12	3	Corneal Stromal Stem Cells
TNRC6A	4.36134e-68	0.317542	0.474	0.315	1.4627e-63	TNRC6A	3	Corneal Stromal Stem Cells
OGT	6.69916e-67	0.268788	0.452	0.286	2.24676e-62	OGT	3	Corneal Stromal Stem Cells
EIF5B	8.47643e-67	0.271994	0.741	0.681	2.84282e-62	EIF5B	3	Corneal Stromal Stem Cells
SLC4A11	1.75897e-66	0.35045	0.293	0.15	5.89923e-62	SLC4A11	3	Corneal Stromal Stem Cells
PURA	1.15061e-64	0.268231	0.602	0.477	3.85893e-60	PURA	3	Corneal Stromal Stem Cells
RBMS1	2.14197e-64	0.250805	0.493	0.326	7.18375e-60	RBMS1	3	Corneal Stromal Stem Cells
HIPK1	2.95175e-64	0.260776	0.48	0.325	9.89957e-60	HIPK1	3	Corneal Stromal Stem Cells
FTX	1.04645e-62	0.337219	0.412	0.257	3.50958e-58	FTX	3	Corneal Stromal Stem Cells
TMBIM1	1.13681e-62	0.27042	0.619	0.475	3.81263e-58	TMBIM1	3	Corneal Stromal Stem Cells
CNOT2	3.14376e-62	0.303463	0.527	0.385	1.05435e-57	CNOT2	3	Corneal Stromal Stem Cells
PCM1	1.09116e-61	0.26489	0.586	0.445	3.65954e-57	PCM1	3	Corneal Stromal Stem Cells
COPB2	1.87237e-59	0.280503	0.557	0.425	6.27956e-55	COPB2	3	Corneal Stromal Stem Cells
PHACTR2	5.23652e-59	0.252338	0.56	0.421	1.75622e-54	PHACTR2	3	Corneal Stromal Stem Cells
FNBP1	6.56577e-59	0.253448	0.459	0.307	2.20203e-54	FNBP1	3	Corneal Stromal Stem Cells
ZRANB2	1.64409e-57	0.276396	0.608	0.482	5.51395e-53	ZRANB2	3	Corneal Stromal Stem Cells
MBNL2	7.02278e-56	0.250445	0.565	0.428	2.3553e-51	MBNL2	3	Corneal Stromal Stem Cells
ABCA5	6.16591e-55	0.263277	0.429	0.286	2.06792e-50	ABCA5	3	Corneal Stromal Stem Cells
KRTCAP2	1.04724e-54	0.267288	0.627	0.518	3.51223e-50	KRTCAP2	3	Corneal Stromal Stem Cells
MESD	1.49536e-52	0.263317	0.608	0.501	5.01515e-48	MESD	3	Corneal Stromal Stem Cells
ARGLU1	1.81741e-52	0.253614	0.734	0.654	6.09522e-48	ARGLU1	3	Corneal Stromal Stem Cells
PNISR	1.79805e-51	0.274305	0.809	0.753	6.03032e-47	PNISR	3	Corneal Stromal Stem Cells
MINDY2	3.59814e-50	0.257106	0.517	0.389	1.20674e-45	MINDY2	3	Corneal Stromal Stem Cells
GOLGA2	1.60594e-48	0.261544	0.588	0.467	5.38602e-44	GOLGA2	3	Corneal Stromal Stem Cells
HIST1H4C	5.02532e-34	0.262365	0.496	0.404	1.68539e-29	HIST1H4C	3	Corneal Stromal Stem Cells
DDX17	6.41416e-34	0.281878	0.829	0.784	2.15118e-29	DDX17	3	Corneal Stromal Stem Cells
ZFAND2A	1.09437e-08	0.302961	0.322	0.291	0.000367028	ZFAND2A	3	Corneal Stromal Stem Cells
HSPH1	0.00016719	0.314978	0.482	0.591	1	HSPH1	3	Corneal Stromal Stem Cells
AQP51	0	3.02133	0.987	0.238	0	AQP5	6	Conjunctival Superficial Epithelium
LCN21	0	2.76597	0.967	0.288	0	LCN2	6	Conjunctival Superficial Epithelium
S100A91	0	2.74443	0.981	0.417	0	S100A9	6	Conjunctival Superficial Epithelium
S100A81	0	2.47151	0.908	0.327	0	S100A8	6	Conjunctival Superficial Epithelium
F31	0	2.06061	0.976	0.343	0	F3	6	Conjunctival Superficial Epithelium
CEACAM7	0	1.80525	0.8	0.047	0	CEACAM7	6	Conjunctival Superficial Epithelium
CXCL171	0	1.63705	0.961	0.377	0	CXCL17	6	Conjunctival Superficial Epithelium
KRT131	0	1.59579	0.987	0.471	0	KRT13	6	Conjunctival Superficial Epithelium
C3	0	1.49263	0.732	0.11	0	C3	6	Conjunctival Superficial Epithelium
PSCA	0	1.49097	0.757	0.222	0	PSCA	6	Conjunctival Superficial Epithelium
MUC1	0	1.41888	0.886	0.165	0	MUC1	6	Conjunctival Superficial Epithelium
SLPI1	0	1.41296	0.959	0.451	0	SLPI	6	Conjunctival Superficial Epithelium
KRT7	0	1.40024	0.759	0.053	0	KRT7	6	Conjunctival Superficial Epithelium
PIGR	0	1.39826	0.659	0.019	0	PIGR	6	Conjunctival Superficial Epithelium
KRT192	0	1.39082	0.996	0.515	0	KRT19	6	Conjunctival Superficial Epithelium
SLC34A2	0	1.37251	0.858	0.076	0	SLC34A2	6	Conjunctival Superficial Epithelium
LYPD2	0	1.34471	0.878	0.338	0	LYPD2	6	Conjunctival Superficial Epithelium
KRT4	0	1.31978	0.921	0.209	0	KRT4	6	Conjunctival Superficial Epithelium
CEACAM6	0	1.28441	0.712	0.073	0	CEACAM6	6	Conjunctival Superficial Epithelium
HOPX1	0	1.2635	0.97	0.569	0	HOPX	6	Conjunctival Superficial Epithelium
CP1	0	1.20958	0.875	0.141	0	CP	6	Conjunctival Superficial Epithelium
CEACAM5	0	1.20016	0.65	0.027	0	CEACAM5	6	Conjunctival Superficial Epithelium
LMO41	0	1.16151	0.946	0.585	0	LMO4	6	Conjunctival Superficial Epithelium
MSLN	0	1.15201	0.878	0.356	0	MSLN	6	Conjunctival Superficial Epithelium
GDF15	0	1.14114	0.455	0.077	0	GDF15	6	Conjunctival Superficial Epithelium
SPRR3	0	1.09885	0.457	0.027	0	SPRR3	6	Conjunctival Superficial Epithelium
S100P	0	1.06665	0.425	0.065	0	S100P	6	Conjunctival Superficial Epithelium
WFDC21	0	1.04507	0.623	0.13	0	WFDC2	6	Conjunctival Superficial Epithelium
A4GALT1	0	1.02879	0.92	0.48	0	A4GALT	6	Conjunctival Superficial Epithelium
TFPI22	0	1.01683	0.683	0.155	0	TFPI2	6	Conjunctival Superficial Epithelium
VSIG2	0	0.998936	0.805	0.137	0	VSIG2	6	Conjunctival Superficial Epithelium
FAM3B1	0	0.976641	0.8	0.15	0	FAM3B	6	Conjunctival Superficial Epithelium
RAB11FIP11	0	0.970917	0.829	0.38	0	RAB11FIP1	6	Conjunctival Superficial Epithelium
AC025154.21	0	0.958694	0.786	0.097	0	AC025154.2	6	Conjunctival Superficial Epithelium
KLK111	0	0.939835	0.817	0.262	0	KLK11	6	Conjunctival Superficial Epithelium
ELF32	0	0.930312	0.996	0.688	0	ELF3	6	Conjunctival Superficial Epithelium
AQP32	0	0.929758	0.953	0.46	0	AQP3	6	Conjunctival Superficial Epithelium
FAM3D	0	0.927706	0.89	0.303	0	FAM3D	6	Conjunctival Superficial Epithelium
CTSD	0	0.920027	0.981	0.769	0	CTSD	6	Conjunctival Superficial Epithelium
SLC6A14	0	0.898154	0.635	0.026	0	SLC6A14	6	Conjunctival Superficial Epithelium
C15orf481	0	0.893053	0.493	0.125	0	C15orf48	6	Conjunctival Superficial Epithelium
CYBA1	0	0.89188	0.95	0.704	0	CYBA	6	Conjunctival Superficial Epithelium
BAG11	0	0.866118	0.978	0.786	0	BAG1	6	Conjunctival Superficial Epithelium
RARRES3	0	0.865918	0.856	0.448	0	RARRES3	6	Conjunctival Superficial Epithelium
MDK1	0	0.860498	0.843	0.314	0	MDK	6	Conjunctival Superficial Epithelium
SOX91	0	0.853202	0.71	0.31	0	SOX9	6	Conjunctival Superficial Epithelium
MALL1	0	0.819492	0.861	0.492	0	MALL	6	Conjunctival Superficial Epithelium
ATP10B1	0	0.793323	0.724	0.113	0	ATP10B	6	Conjunctival Superficial Epithelium
TXNIP1	0	0.772808	0.974	0.764	0	TXNIP	6	Conjunctival Superficial Epithelium
S100A111	0	0.771907	0.995	0.928	0	S100A11	6	Conjunctival Superficial Epithelium
MIR200CHG1	0	0.763116	0.854	0.471	0	MIR200CHG	6	Conjunctival Superficial Epithelium
CLDN3	0	0.743665	0.566	0.121	0	CLDN3	6	Conjunctival Superficial Epithelium
RHOV2	0	0.736577	0.901	0.477	0	RHOV	6	Conjunctival Superficial Epithelium
MIDN1	0	0.72448	0.857	0.553	0	MIDN	6	Conjunctival Superficial Epithelium
NDRG2	0	0.718873	0.789	0.307	0	NDRG2	6	Conjunctival Superficial Epithelium
SLC12A2	0	0.710305	0.755	0.353	0	SLC12A2	6	Conjunctival Superficial Epithelium
KRT81	0	0.698369	0.728	0.317	0	KRT8	6	Conjunctival Superficial Epithelium
DEGS2	0	0.691263	0.65	0.133	0	DEGS2	6	Conjunctival Superficial Epithelium
SMIM22	0	0.686932	0.74	0.221	0	SMIM22	6	Conjunctival Superficial Epithelium
ZFP36L11	0	0.678929	0.978	0.81	0	ZFP36L1	6	Conjunctival Superficial Epithelium
CTSS1	0	0.673925	0.813	0.324	0	CTSS	6	Conjunctival Superficial Epithelium
KLF51	0	0.665714	0.959	0.632	0	KLF5	6	Conjunctival Superficial Epithelium
TMC5	0	0.662113	0.609	0.106	0	TMC5	6	Conjunctival Superficial Epithelium
HOMER2	0	0.650092	0.771	0.319	0	HOMER2	6	Conjunctival Superficial Epithelium
OSR2	0	0.631664	0.693	0.124	0	OSR2	6	Conjunctival Superficial Epithelium
TSPAN13	0	0.61844	0.727	0.285	0	TSPAN13	6	Conjunctival Superficial Epithelium
PRSS22	0	0.593215	0.667	0.221	0	PRSS22	6	Conjunctival Superficial Epithelium
CLINT11	0	0.592937	0.895	0.598	0	CLINT1	6	Conjunctival Superficial Epithelium
PDZK1IP1	0	0.591212	0.534	0.053	0	PDZK1IP1	6	Conjunctival Superficial Epithelium
B2M1	0	0.586087	0.995	0.975	0	B2M	6	Conjunctival Superficial Epithelium
CTSB1	0	0.585536	0.897	0.646	0	CTSB	6	Conjunctival Superficial Epithelium
TC2N	0	0.584018	0.671	0.185	0	TC2N	6	Conjunctival Superficial Epithelium
FAM213A1	0	0.580828	0.748	0.274	0	FAM213A	6	Conjunctival Superficial Epithelium
BCAS1	0	0.576564	0.688	0.217	0	BCAS1	6	Conjunctival Superficial Epithelium
ARRDC3	0	0.570243	0.792	0.392	0	ARRDC3	6	Conjunctival Superficial Epithelium
SLC27A5	0	0.564447	0.608	0.242	0	SLC27A5	6	Conjunctival Superficial Epithelium
STK39	0	0.557291	0.609	0.139	0	STK39	6	Conjunctival Superficial Epithelium
REEP6	0	0.55522	0.647	0.216	0	REEP6	6	Conjunctival Superficial Epithelium
MAOA1	0	0.544909	0.675	0.245	0	MAOA	6	Conjunctival Superficial Epithelium
CNFN	0	0.544385	0.598	0.18	0	CNFN	6	Conjunctival Superficial Epithelium
AL359715.1	0	0.530342	0.511	0.053	0	AL359715.1	6	Conjunctival Superficial Epithelium
SELENBP1	0	0.530002	0.635	0.186	0	SELENBP1	6	Conjunctival Superficial Epithelium
ST3GAL4	0	0.521887	0.735	0.313	0	ST3GAL4	6	Conjunctival Superficial Epithelium
RHOBTB31	0	0.518614	0.722	0.298	0	RHOBTB3	6	Conjunctival Superficial Epithelium
GABRP	0	0.516017	0.395	0.009	0	GABRP	6	Conjunctival Superficial Epithelium
NMB	0	0.502911	0.511	0.109	0	NMB	6	Conjunctival Superficial Epithelium
EMILIN2	0	0.502634	0.569	0.148	0	EMILIN2	6	Conjunctival Superficial Epithelium
RBM47	0	0.500333	0.663	0.276	0	RBM47	6	Conjunctival Superficial Epithelium
DUOX2	0	0.496418	0.438	0.084	0	DUOX2	6	Conjunctival Superficial Epithelium
MUC4	0	0.495763	0.375	0.023	0	MUC4	6	Conjunctival Superficial Epithelium
BARX21	0	0.485809	0.543	0.066	0	BARX2	6	Conjunctival Superficial Epithelium
SERPINA1	0	0.480162	0.47	0.027	0	SERPINA1	6	Conjunctival Superficial Epithelium
CYP3A5	0	0.475164	0.392	0.055	0	CYP3A5	6	Conjunctival Superficial Epithelium
ADGRV1	0	0.470312	0.361	0.054	0	ADGRV1	6	Conjunctival Superficial Epithelium
AC113410.21	0	0.467227	0.389	0.066	0	AC113410.2	6	Conjunctival Superficial Epithelium
SLC16A3	0	0.458603	0.652	0.237	0	SLC16A3	6	Conjunctival Superficial Epithelium
PPM1K	0	0.456065	0.565	0.182	0	PPM1K	6	Conjunctival Superficial Epithelium
MGLL	0	0.450492	0.546	0.15	0	MGLL	6	Conjunctival Superficial Epithelium
NCCRP1	0	0.43734	0.438	0.093	0	NCCRP1	6	Conjunctival Superficial Epithelium
GCNT3	0	0.432942	0.462	0.058	0	GCNT3	6	Conjunctival Superficial Epithelium
OTX1	0	0.424248	0.523	0.157	0	OTX1	6	Conjunctival Superficial Epithelium
SLC15A2	0	0.422769	0.46	0.039	0	SLC15A2	6	Conjunctival Superficial Epithelium
EHD3	0	0.422649	0.539	0.141	0	EHD3	6	Conjunctival Superficial Epithelium
SLC40A1	0	0.416268	0.42	0.046	0	SLC40A1	6	Conjunctival Superficial Epithelium
RERG1	0	0.409978	0.568	0.152	0	RERG	6	Conjunctival Superficial Epithelium
MBOAT2	0	0.404965	0.451	0.069	0	MBOAT2	6	Conjunctival Superficial Epithelium
SLC16A4	0	0.403265	0.515	0.142	0	SLC16A4	6	Conjunctival Superficial Epithelium
MESP1	0	0.389024	0.292	0.009	0	MESP1	6	Conjunctival Superficial Epithelium
AMN	0	0.355446	0.487	0.128	0	AMN	6	Conjunctival Superficial Epithelium
ALOX5	0	0.354004	0.399	0.052	0	ALOX5	6	Conjunctival Superficial Epithelium
AL359715.2	0	0.34763	0.332	0.029	0	AL359715.2	6	Conjunctival Superficial Epithelium
TJP3	0	0.347583	0.462	0.099	0	TJP3	6	Conjunctival Superficial Epithelium
MUC20	0	0.341735	0.503	0.148	0	MUC20	6	Conjunctival Superficial Epithelium
DUSP4	0	0.338224	0.392	0.068	0	DUSP4	6	Conjunctival Superficial Epithelium
CA13	0	0.324922	0.357	0.043	0	CA13	6	Conjunctival Superficial Epithelium
BMP3	0	0.321613	0.432	0.074	0	BMP3	6	Conjunctival Superficial Epithelium
ALDH1L1	0	0.321198	0.366	0.043	0	ALDH1L1	6	Conjunctival Superficial Epithelium
LYN	0	0.320546	0.463	0.108	0	LYN	6	Conjunctival Superficial Epithelium
LRRC26	0	0.311203	0.32	0.013	0	LRRC26	6	Conjunctival Superficial Epithelium
ATP6V1C2	0	0.30756	0.295	0.01	0	ATP6V1C2	6	Conjunctival Superficial Epithelium
HERC6	0	0.29303	0.387	0.083	0	HERC6	6	Conjunctival Superficial Epithelium
ENTPD1	0	0.293013	0.298	0.029	0	ENTPD1	6	Conjunctival Superficial Epithelium
ANO1	0	0.289299	0.331	0.041	0	ANO1	6	Conjunctival Superficial Epithelium
FUT2	0	0.284166	0.348	0.05	0	FUT2	6	Conjunctival Superficial Epithelium
GNGT1	0	0.272686	0.251	0.038	0	GNGT1	6	Conjunctival Superficial Epithelium
KLHL13	0	0.270771	0.277	0.026	0	KLHL13	6	Conjunctival Superficial Epithelium
HGD	0	0.269819	0.305	0.056	0	HGD	6	Conjunctival Superficial Epithelium
AL121761.2	0	0.264681	0.284	0.047	0	AL121761.2	6	Conjunctival Superficial Epithelium
CLIC6	0	0.258912	0.272	0.017	0	CLIC6	6	Conjunctival Superficial Epithelium
LRG1	0	0.253688	0.312	0.058	0	LRG1	6	Conjunctival Superficial Epithelium
CCDC6	8.67113e-304	0.542924	0.733	0.372	2.90812e-299	CCDC6	6	Conjunctival Superficial Epithelium
SYT82	3.32442e-303	0.697635	0.977	0.637	1.11495e-298	SYT8	6	Conjunctival Superficial Epithelium
PART1	5.30554e-303	0.252978	0.343	0.073	1.77937e-298	PART1	6	Conjunctival Superficial Epithelium
SLC9A3R11	1.82681e-302	0.480148	0.689	0.322	6.12674e-298	SLC9A3R1	6	Conjunctival Superficial Epithelium
TMC4	1.36319e-300	0.403741	0.526	0.176	4.57186e-296	TMC4	6	Conjunctival Superficial Epithelium
HIST1H2AC1	1.91928e-300	0.351223	0.483	0.14	6.43687e-296	HIST1H2AC	6	Conjunctival Superficial Epithelium
IL1RN1	2.29634e-300	0.953169	0.832	0.499	7.70148e-296	IL1RN	6	Conjunctival Superficial Epithelium
PRDM11	3.15436e-298	0.640152	0.476	0.141	1.05791e-293	PRDM1	6	Conjunctival Superficial Epithelium
AL118508.1	7.25572e-297	0.421189	0.556	0.193	2.43342e-292	AL118508.1	6	Conjunctival Superficial Epithelium
B3GALT5	1.27138e-296	0.345846	0.443	0.124	4.26395e-292	B3GALT5	6	Conjunctival Superficial Epithelium
GGT6	1.17657e-295	0.382391	0.529	0.175	3.94599e-291	GGT6	6	Conjunctival Superficial Epithelium
EFNA11	3.66307e-294	0.798723	0.785	0.459	1.22852e-289	EFNA1	6	Conjunctival Superficial Epithelium
POLR2J3	2.53446e-292	0.625934	0.793	0.414	8.50006e-288	POLR2J3	6	Conjunctival Superficial Epithelium
SCNN1A	5.27923e-292	0.551313	0.779	0.397	1.77055e-287	SCNN1A	6	Conjunctival Superficial Epithelium
SERINC21	3.13764e-289	0.57131	0.854	0.507	1.0523e-284	SERINC2	6	Conjunctival Superficial Epithelium
FUT3	2.5002e-286	0.284818	0.388	0.097	8.38518e-282	FUT3	6	Conjunctival Superficial Epithelium
BICDL2	3.0102e-282	0.443752	0.638	0.257	1.00956e-277	BICDL2	6	Conjunctival Superficial Epithelium
SPINT1	5.10016e-282	0.53934	0.86	0.5	1.71049e-277	SPINT1	6	Conjunctival Superficial Epithelium
MT-ND1	1.74845e-279	0.510137	0.999	0.993	5.86397e-275	MT-ND1	6	Conjunctival Superficial Epithelium
H2AFJ1	4.89076e-279	0.546154	0.876	0.638	1.64026e-274	H2AFJ	6	Conjunctival Superficial Epithelium
GALNT5	1.77008e-278	0.411629	0.462	0.139	5.93649e-274	GALNT5	6	Conjunctival Superficial Epithelium
HES41	8.40737e-277	0.604782	0.892	0.516	2.81966e-272	HES4	6	Conjunctival Superficial Epithelium
ABLIM1	4.71356e-276	0.494926	0.759	0.39	1.58083e-271	ABLIM1	6	Conjunctival Superficial Epithelium
LITAF	5.61417e-275	0.535192	0.795	0.48	1.88288e-270	LITAF	6	Conjunctival Superficial Epithelium
ST6GALNAC1	1.9668e-274	0.363185	0.534	0.183	6.59627e-270	ST6GALNAC1	6	Conjunctival Superficial Epithelium
PLPP2	3.90099e-274	0.390222	0.576	0.215	1.30831e-269	PLPP2	6	Conjunctival Superficial Epithelium
LPCAT4	4.87422e-274	0.368672	0.484	0.157	1.63472e-269	LPCAT4	6	Conjunctival Superficial Epithelium
CDC42EP5	1.07634e-273	0.388663	0.64	0.253	3.60984e-269	CDC42EP5	6	Conjunctival Superficial Epithelium
CAPN5	4.84607e-272	0.399202	0.558	0.206	1.62527e-267	CAPN5	6	Conjunctival Superficial Epithelium
VAMP82	5.26288e-272	0.559112	0.915	0.629	1.76506e-267	VAMP8	6	Conjunctival Superficial Epithelium
GPRC5C	5.74519e-272	0.392146	0.59	0.235	1.92682e-267	GPRC5C	6	Conjunctival Superficial Epithelium
MGST12	1.17941e-270	0.608075	0.687	0.311	3.95549e-266	MGST1	6	Conjunctival Superficial Epithelium
C4orf481	5.53627e-269	0.469945	0.602	0.24	1.85676e-264	C4orf48	6	Conjunctival Superficial Epithelium
PLXNB2	7.94682e-269	0.584779	0.716	0.358	2.6652e-264	PLXNB2	6	Conjunctival Superficial Epithelium
PPDPF	9.10442e-269	0.523373	0.986	0.857	3.05344e-264	PPDPF	6	Conjunctival Superficial Epithelium
LGALS3	5.05788e-268	0.583205	0.988	0.926	1.69631e-263	LGALS3	6	Conjunctival Superficial Epithelium
PRSS8	6.97502e-265	0.440207	0.562	0.216	2.33928e-260	PRSS8	6	Conjunctival Superficial Epithelium
UNC93B1	2.1817e-264	0.423371	0.59	0.238	7.31699e-260	UNC93B1	6	Conjunctival Superficial Epithelium
IGFBP31	3.13546e-264	0.574336	0.635	0.249	1.05157e-259	IGFBP3	6	Conjunctival Superficial Epithelium
DDIT41	3.42027e-264	0.706959	0.742	0.382	1.14709e-259	DDIT4	6	Conjunctival Superficial Epithelium
MPP7	3.35219e-263	0.410181	0.607	0.25	1.12426e-258	MPP7	6	Conjunctival Superficial Epithelium
ATP1B1	2.12019e-261	0.486992	0.734	0.386	7.11069e-257	ATP1B1	6	Conjunctival Superficial Epithelium
SH3GLB2	3.21755e-260	0.411132	0.643	0.286	1.0791e-255	SH3GLB2	6	Conjunctival Superficial Epithelium
ERBB2	6.11424e-260	0.468862	0.62	0.27	2.05059e-255	ERBB2	6	Conjunctival Superficial Epithelium
RHCG1	4.09772e-257	0.298257	0.281	0.058	1.37429e-252	RHCG	6	Conjunctival Superficial Epithelium
FBP1	6.85192e-257	0.343567	0.499	0.17	2.298e-252	FBP1	6	Conjunctival Superficial Epithelium
CLIC11	2.28414e-254	0.492486	0.912	0.797	7.66054e-250	CLIC1	6	Conjunctival Superficial Epithelium
GRN	7.57028e-252	0.571018	0.886	0.668	2.53892e-247	GRN	6	Conjunctival Superficial Epithelium
EFEMP1	5.05312e-251	0.338283	0.492	0.168	1.69472e-246	EFEMP1	6	Conjunctival Superficial Epithelium
SORD	4.58168e-250	0.270865	0.32	0.077	1.5366e-245	SORD	6	Conjunctival Superficial Epithelium
TTC9	7.33495e-247	0.326429	0.483	0.161	2.46e-242	TTC9	6	Conjunctival Superficial Epithelium
PQLC1	2.35585e-246	0.36937	0.607	0.266	7.90106e-242	PQLC1	6	Conjunctival Superficial Epithelium
TMEM184A	3.47524e-246	0.391117	0.475	0.162	1.16552e-241	TMEM184A	6	Conjunctival Superficial Epithelium
SERPINB11	1.53858e-245	0.764702	0.835	0.588	5.1601e-241	SERPINB1	6	Conjunctival Superficial Epithelium
CLDN71	2.41978e-245	0.532751	0.957	0.565	8.11546e-241	CLDN7	6	Conjunctival Superficial Epithelium
TMEM2381	4.36128e-243	0.479433	0.823	0.502	1.46269e-238	TMEM238	6	Conjunctival Superficial Epithelium
TRIM2	1.70045e-242	0.422333	0.616	0.274	5.70297e-238	TRIM2	6	Conjunctival Superficial Epithelium
GOLM1	2.60981e-241	0.37021	0.46	0.152	8.75277e-237	GOLM1	6	Conjunctival Superficial Epithelium
TNFRSF21	1.40764e-240	0.277296	0.404	0.12	4.72094e-236	TNFRSF21	6	Conjunctival Superficial Epithelium
CDKN2B1	1.34042e-239	0.646727	0.794	0.439	4.49551e-235	CDKN2B	6	Conjunctival Superficial Epithelium
CIB1	9.36049e-237	0.494817	0.87	0.664	3.13932e-232	CIB1	6	Conjunctival Superficial Epithelium
ARPC31	4.84344e-236	0.501926	0.911	0.824	1.62439e-231	ARPC3	6	Conjunctival Superficial Epithelium
ALCAM1	1.09752e-235	0.265916	0.546	0.189	3.68085e-231	ALCAM	6	Conjunctival Superficial Epithelium
GBP3	1.22733e-234	0.303736	0.49	0.177	4.11621e-230	GBP3	6	Conjunctival Superficial Epithelium
ZNF503	3.9958e-234	0.323249	0.469	0.159	1.34011e-229	ZNF503	6	Conjunctival Superficial Epithelium
EPCAM	4.07501e-234	0.298071	0.466	0.159	1.36668e-229	EPCAM	6	Conjunctival Superficial Epithelium
INSR	1.68295e-232	0.429836	0.54	0.218	5.64426e-228	INSR	6	Conjunctival Superficial Epithelium
ARL4C	5.1876e-228	0.462145	0.689	0.347	1.73982e-223	ARL4C	6	Conjunctival Superficial Epithelium
IKZF2	2.26657e-225	0.458254	0.638	0.303	7.60163e-221	IKZF2	6	Conjunctival Superficial Epithelium
ASAH11	4.28124e-225	0.466141	0.909	0.727	1.43584e-220	ASAH1	6	Conjunctival Superficial Epithelium
AKR1A1	4.78957e-225	0.478304	0.845	0.581	1.60633e-220	AKR1A1	6	Conjunctival Superficial Epithelium
AES	7.40513e-224	0.471135	0.948	0.793	2.48353e-219	AES	6	Conjunctival Superficial Epithelium
TMSB4X1	1.79605e-223	0.443569	0.998	0.975	6.0236e-219	TMSB4X	6	Conjunctival Superficial Epithelium
B4GALT5	3.36024e-223	0.517262	0.822	0.497	1.12696e-218	B4GALT5	6	Conjunctival Superficial Epithelium
ADD31	5.57321e-223	0.401479	0.719	0.367	1.86914e-218	ADD3	6	Conjunctival Superficial Epithelium
TNNI21	1.32755e-222	0.759868	0.621	0.295	4.45232e-218	TNNI2	6	Conjunctival Superficial Epithelium
PITX11	4.48258e-222	0.397888	0.434	0.144	1.50337e-217	PITX1	6	Conjunctival Superficial Epithelium
CD82	1.29387e-219	0.482705	0.838	0.533	4.33939e-215	CD82	6	Conjunctival Superficial Epithelium
RAB251	7.12772e-219	0.487847	0.829	0.512	2.3905e-214	RAB25	6	Conjunctival Superficial Epithelium
PDLIM5	7.14019e-218	0.469173	0.814	0.509	2.39468e-213	PDLIM5	6	Conjunctival Superficial Epithelium
HIST1H1C	1.80612e-217	0.417344	0.518	0.203	6.05737e-213	HIST1H1C	6	Conjunctival Superficial Epithelium
MX1	1.83823e-217	0.277799	0.43	0.142	6.16505e-213	MX1	6	Conjunctival Superficial Epithelium
BID	1.27424e-215	0.352156	0.607	0.278	4.27356e-211	BID	6	Conjunctival Superficial Epithelium
IRF1	3.67129e-215	0.415933	0.713	0.371	1.23128e-210	IRF1	6	Conjunctival Superficial Epithelium
CD551	7.6446e-215	0.560862	0.93	0.691	2.56385e-210	CD55	6	Conjunctival Superficial Epithelium
HSBP1L1	4.94803e-214	0.436909	0.74	0.433	1.65947e-209	HSBP1L1	6	Conjunctival Superficial Epithelium
DHCR24	2.44385e-212	0.42915	0.623	0.297	8.19618e-208	DHCR24	6	Conjunctival Superficial Epithelium
TMEM125	9.04562e-212	0.256038	0.365	0.11	3.03372e-207	TMEM125	6	Conjunctival Superficial Epithelium
SMAGP	2.72637e-210	0.355993	0.596	0.28	9.14371e-206	SMAGP	6	Conjunctival Superficial Epithelium
MIA2	2.56343e-207	0.347481	0.578	0.262	8.59724e-203	MIA2	6	Conjunctival Superficial Epithelium
SPINT1-AS11	1.10642e-206	0.421645	0.753	0.446	3.71071e-202	SPINT1-AS1	6	Conjunctival Superficial Epithelium
ERO1A	3.28087e-205	0.413881	0.673	0.363	1.10034e-200	ERO1A	6	Conjunctival Superficial Epithelium
HES13	3.45106e-205	0.64816	0.919	0.677	1.15742e-200	HES1	6	Conjunctival Superficial Epithelium
AP1M2	2.66168e-202	0.353168	0.596	0.281	8.92675e-198	AP1M2	6	Conjunctival Superficial Epithelium
FGGY	5.61241e-202	0.43469	0.683	0.376	1.88229e-197	FGGY	6	Conjunctival Superficial Epithelium
GSR	2.72929e-200	0.310153	0.524	0.216	9.1535e-196	GSR	6	Conjunctival Superficial Epithelium
P4HB	7.77951e-199	0.395405	0.815	0.552	2.60909e-194	P4HB	6	Conjunctival Superficial Epithelium
TRNP11	2.56379e-198	0.334525	0.422	0.146	8.59842e-194	TRNP1	6	Conjunctival Superficial Epithelium
ANK3	1.00171e-196	0.250678	0.356	0.108	3.35954e-192	ANK3	6	Conjunctival Superficial Epithelium
LGALS9	2.36245e-194	0.253741	0.414	0.142	7.92317e-190	LGALS9	6	Conjunctival Superficial Epithelium
HEBP2	4.0012e-194	0.449084	0.896	0.735	1.34192e-189	HEBP2	6	Conjunctival Superficial Epithelium
EPHA1	4.52023e-194	0.25318	0.333	0.1	1.51599e-189	EPHA1	6	Conjunctival Superficial Epithelium
PLK2	1.84629e-190	0.464703	0.701	0.381	6.19207e-186	PLK2	6	Conjunctival Superficial Epithelium
NR2F6	2.60943e-190	0.355859	0.676	0.363	8.75151e-186	NR2F6	6	Conjunctival Superficial Epithelium
PLD1	8.07217e-189	0.305863	0.441	0.167	2.70724e-184	PLD1	6	Conjunctival Superficial Epithelium
HLA-B1	9.22933e-189	0.339293	0.974	0.894	3.09533e-184	HLA-B	6	Conjunctival Superficial Epithelium
UAP11	1.8892e-188	0.364824	0.67	0.361	6.336e-184	UAP1	6	Conjunctival Superficial Epithelium
WNK2	8.61743e-188	0.349566	0.507	0.215	2.89011e-183	WNK2	6	Conjunctival Superficial Epithelium
ZDHHC12	1.76411e-187	0.309116	0.537	0.244	5.91646e-183	ZDHHC12	6	Conjunctival Superficial Epithelium
PIM31	2.14983e-187	0.480154	0.839	0.592	7.21009e-183	PIM3	6	Conjunctival Superficial Epithelium
INAVA	3.08296e-187	0.312482	0.543	0.241	1.03396e-182	INAVA	6	Conjunctival Superficial Epithelium
FAM102A	7.42629e-186	0.317916	0.492	0.199	2.49063e-181	FAM102A	6	Conjunctival Superficial Epithelium
LINC01133	2.78332e-185	0.272781	0.447	0.171	9.33471e-181	LINC01133	6	Conjunctival Superficial Epithelium
PRDX6	2.79504e-181	0.399956	0.889	0.777	9.37402e-177	PRDX6	6	Conjunctival Superficial Epithelium
COMTD1	3.51163e-181	0.381937	0.679	0.381	1.17773e-176	COMTD1	6	Conjunctival Superficial Epithelium
CSTA1	7.32336e-179	0.545733	0.765	0.492	2.45611e-174	CSTA	6	Conjunctival Superficial Epithelium
XDH	4.01007e-178	0.41049	0.637	0.325	1.3449e-173	XDH	6	Conjunctival Superficial Epithelium
RASSF7	2.85894e-177	0.340754	0.525	0.234	9.5883e-173	RASSF7	6	Conjunctival Superficial Epithelium
C9orf161	1.20178e-176	0.400125	0.945	0.789	4.03052e-172	C9orf16	6	Conjunctival Superficial Epithelium
CALM11	3.09092e-176	0.41192	0.954	0.882	1.03663e-171	CALM1	6	Conjunctival Superficial Epithelium
MT-ND2	2.65074e-175	0.366212	0.998	0.982	8.89006e-171	MT-ND2	6	Conjunctival Superficial Epithelium
BLOC1S1	1.37879e-173	0.410204	0.841	0.618	4.62419e-169	BLOC1S1	6	Conjunctival Superficial Epithelium
TSPAN12	8.76776e-173	0.438889	0.77	0.463	2.94053e-168	TSPAN1	6	Conjunctival Superficial Epithelium
HIST3H2A	1.32434e-171	0.264001	0.481	0.203	4.44157e-167	HIST3H2A	6	Conjunctival Superficial Epithelium
MLPH	2.01154e-169	0.30461	0.541	0.25	6.74632e-165	MLPH	6	Conjunctival Superficial Epithelium
RAPGEFL1	2.0953e-169	0.322997	0.554	0.262	7.02722e-165	RAPGEFL1	6	Conjunctival Superficial Epithelium
SPTSSA	3.98688e-167	0.407711	0.854	0.643	1.33712e-162	SPTSSA	6	Conjunctival Superficial Epithelium
TLE41	6.73641e-167	0.436478	0.694	0.406	2.25926e-162	TLE4	6	Conjunctival Superficial Epithelium
C1GALT1	9.33e-167	0.349646	0.603	0.317	3.1291e-162	C1GALT1	6	Conjunctival Superficial Epithelium
SLC16A7	4.06709e-166	0.343248	0.565	0.271	1.36402e-161	SLC16A7	6	Conjunctival Superficial Epithelium
PGD	1.25947e-165	0.38347	0.751	0.462	4.22401e-161	PGD	6	Conjunctival Superficial Epithelium
SDCBP	2.16998e-165	0.434909	0.844	0.649	7.27766e-161	SDCBP	6	Conjunctival Superficial Epithelium
TAPBP	5.6315e-165	0.399885	0.786	0.521	1.88869e-160	TAPBP	6	Conjunctival Superficial Epithelium
WLS1	2.43068e-164	0.401468	0.792	0.501	8.15203e-160	WLS	6	Conjunctival Superficial Epithelium
ATP1A1	9.60602e-164	0.392205	0.871	0.669	3.22167e-159	ATP1A1	6	Conjunctival Superficial Epithelium
CPEB4	3.15593e-163	0.404082	0.735	0.471	1.05843e-158	CPEB4	6	Conjunctival Superficial Epithelium
TMEM54	1.24267e-162	0.337592	0.664	0.376	4.16768e-158	TMEM54	6	Conjunctival Superficial Epithelium
EVA1A1	3.08918e-162	0.261547	0.472	0.198	1.03605e-157	EVA1A	6	Conjunctival Superficial Epithelium
C19orf332	3.18501e-162	0.395102	0.973	0.668	1.06819e-157	C19orf33	6	Conjunctival Superficial Epithelium
COX8A1	5.47435e-162	0.361957	0.88	0.777	1.83599e-157	COX8A	6	Conjunctival Superficial Epithelium
SGK1	1.71995e-161	0.412091	0.823	0.57	5.76835e-157	SGK1	6	Conjunctival Superficial Epithelium
ERBB3	5.15015e-161	0.349494	0.642	0.344	1.72726e-156	ERBB3	6	Conjunctival Superficial Epithelium
CHCHD102	9.08222e-161	0.260673	0.638	0.302	3.04599e-156	CHCHD10	6	Conjunctival Superficial Epithelium
TM9SF3	1.43135e-160	0.385289	0.824	0.601	4.80045e-156	TM9SF3	6	Conjunctival Superficial Epithelium
SLC35C1	9.1637e-159	0.278646	0.444	0.184	3.07332e-154	SLC35C1	6	Conjunctival Superficial Epithelium
PTK6	2.6429e-157	0.300891	0.528	0.247	8.86375e-153	PTK6	6	Conjunctival Superficial Epithelium
SMIM5	2.61875e-156	0.295536	0.627	0.301	8.78277e-152	SMIM5	6	Conjunctival Superficial Epithelium
SPRR2A1	5.84621e-156	0.926473	0.272	0.081	1.9607e-151	SPRR2A	6	Conjunctival Superficial Epithelium
SH2D4A	1.59156e-155	0.309698	0.635	0.333	5.33778e-151	SH2D4A	6	Conjunctival Superficial Epithelium
LSP11	2.89116e-155	0.344486	0.686	0.363	9.69639e-151	LSP1	6	Conjunctival Superficial Epithelium
SDCBP2	2.80001e-154	0.370934	0.641	0.35	9.39067e-150	SDCBP2	6	Conjunctival Superficial Epithelium
METRN	7.95246e-154	0.270409	0.476	0.211	2.6671e-149	METRN	6	Conjunctival Superficial Epithelium
MAGI3	7.99191e-154	0.263923	0.449	0.191	2.68033e-149	MAGI3	6	Conjunctival Superficial Epithelium
REL	1.14906e-152	0.381487	0.762	0.511	3.8537e-148	REL	6	Conjunctival Superficial Epithelium
CASP3	1.69783e-152	0.335416	0.592	0.321	5.69418e-148	CASP3	6	Conjunctival Superficial Epithelium
DTX2	2.56728e-152	0.273876	0.437	0.184	8.61014e-148	DTX2	6	Conjunctival Superficial Epithelium
MKNK21	3.90322e-152	0.406918	0.724	0.47	1.30906e-147	MKNK2	6	Conjunctival Superficial Epithelium
PDZD8	1.31145e-151	0.293011	0.523	0.252	4.39836e-147	PDZD8	6	Conjunctival Superficial Epithelium
CRIP2	8.25005e-151	0.27853	0.641	0.329	2.7669e-146	CRIP2	6	Conjunctival Superficial Epithelium
TMSB10	2.40968e-149	0.319981	0.995	0.962	8.0816e-145	TMSB10	6	Conjunctival Superficial Epithelium
ARHGAP32	4.22786e-144	0.29244	0.45	0.204	1.41794e-139	ARHGAP32	6	Conjunctival Superficial Epithelium
NBEAL2	3.09402e-143	0.403942	0.49	0.23	1.03767e-138	NBEAL2	6	Conjunctival Superficial Epithelium
MEIS1	9.07903e-143	0.313723	0.495	0.233	3.04493e-138	MEIS1	6	Conjunctival Superficial Epithelium
PAX62	2.87978e-142	0.385525	0.965	0.657	9.65822e-138	PAX6	6	Conjunctival Superficial Epithelium
MT-ND3	4.88379e-142	0.42695	0.999	0.999	1.63793e-137	MT-ND3	6	Conjunctival Superficial Epithelium
DSG2	4.91423e-142	0.313143	0.568	0.296	1.64814e-137	DSG2	6	Conjunctival Superficial Epithelium
VEGFA1	9.99937e-142	0.444411	0.575	0.306	3.35359e-137	VEGFA	6	Conjunctival Superficial Epithelium
CPM	1.71581e-141	0.298121	0.462	0.202	5.75447e-137	CPM	6	Conjunctival Superficial Epithelium
PSMB8	2.59803e-141	0.349336	0.729	0.482	8.71329e-137	PSMB8	6	Conjunctival Superficial Epithelium
TECR1	3.77394e-141	0.361552	0.928	0.737	1.2657e-136	TECR	6	Conjunctival Superficial Epithelium
PNKD	5.83043e-141	0.346511	0.848	0.667	1.95541e-136	PNKD	6	Conjunctival Superficial Epithelium
CXADR	2.12532e-140	0.348281	0.856	0.57	7.1279e-136	CXADR	6	Conjunctival Superficial Epithelium
ANXA11	1.14031e-139	0.326785	0.909	0.685	3.82438e-135	ANXA11	6	Conjunctival Superficial Epithelium
SAT11	8.99442e-139	0.423541	0.996	0.909	3.01655e-134	SAT1	6	Conjunctival Superficial Epithelium
MUC20-OT1	1.83591e-138	0.402021	0.746	0.499	6.15726e-134	MUC20-OT1	6	Conjunctival Superficial Epithelium
TMPRSS41	3.32359e-138	0.363801	0.817	0.522	1.11467e-133	TMPRSS4	6	Conjunctival Superficial Epithelium
SYNGR2	3.71947e-138	0.346566	0.729	0.477	1.24744e-133	SYNGR2	6	Conjunctival Superficial Epithelium
AGPAT2	3.87443e-137	0.349268	0.742	0.5	1.29941e-132	AGPAT2	6	Conjunctival Superficial Epithelium
LGMN	2.79064e-136	0.276818	0.552	0.292	9.35926e-132	LGMN	6	Conjunctival Superficial Epithelium
CDKN2A	8.32187e-136	0.326571	0.44	0.191	2.79099e-131	CDKN2A	6	Conjunctival Superficial Epithelium
COX7A21	8.82067e-136	0.329903	0.927	0.87	2.95828e-131	COX7A2	6	Conjunctival Superficial Epithelium
NEAT1	5.98403e-135	0.483293	0.993	0.923	2.00692e-130	NEAT1	6	Conjunctival Superficial Epithelium
PPL	1.43829e-134	0.332474	0.701	0.403	4.82375e-130	PPL	6	Conjunctival Superficial Epithelium
MUC151	3.97703e-134	0.300048	0.819	0.491	1.33381e-129	MUC15	6	Conjunctival Superficial Epithelium
PTP4A21	2.00132e-132	0.360796	0.836	0.661	6.71204e-128	PTP4A2	6	Conjunctival Superficial Epithelium
EXPH5	8.00429e-132	0.353675	0.614	0.347	2.68448e-127	EXPH5	6	Conjunctival Superficial Epithelium
CNDP2	1.47911e-130	0.283682	0.561	0.303	4.96065e-126	CNDP2	6	Conjunctival Superficial Epithelium
SQSTM11	1.5065e-130	0.450568	0.947	0.848	5.05249e-126	SQSTM1	6	Conjunctival Superficial Epithelium
CREB3L21	1.80941e-130	0.288968	0.622	0.351	6.0684e-126	CREB3L2	6	Conjunctival Superficial Epithelium
EPS8L2	2.37214e-130	0.35703	0.646	0.373	7.95567e-126	EPS8L2	6	Conjunctival Superficial Epithelium
COX14	8.66654e-130	0.360111	0.85	0.689	2.90658e-125	COX14	6	Conjunctival Superficial Epithelium
TMED3	1.26596e-129	0.331815	0.802	0.609	4.24577e-125	TMED3	6	Conjunctival Superficial Epithelium
KIAA1522	1.99506e-129	0.270339	0.577	0.314	6.69103e-125	KIAA1522	6	Conjunctival Superficial Epithelium
CMPK1	2.21347e-128	0.316744	0.82	0.642	7.42353e-124	CMPK1	6	Conjunctival Superficial Epithelium
JUP1	3.0272e-127	0.341913	0.889	0.623	1.01526e-122	JUP	6	Conjunctival Superficial Epithelium
BNIP3L	4.15252e-127	0.370646	0.831	0.656	1.39267e-122	BNIP3L	6	Conjunctival Superficial Epithelium
TSPAN6	6.32019e-126	0.259425	0.541	0.29	2.11967e-121	TSPAN6	6	Conjunctival Superficial Epithelium
FOXC1	6.67029e-125	0.331337	0.642	0.385	2.23708e-120	FOXC1	6	Conjunctival Superficial Epithelium
NOTCH21	9.72743e-125	0.262974	0.526	0.27	3.26238e-120	NOTCH2	6	Conjunctival Superficial Epithelium
EPS8L1	1.14046e-122	0.284515	0.507	0.248	3.82488e-118	EPS8L1	6	Conjunctival Superficial Epithelium
DAZAP2	4.21563e-122	0.31117	0.837	0.651	1.41384e-117	DAZAP2	6	Conjunctival Superficial Epithelium
RAB1B	1.92497e-121	0.296656	0.636	0.397	6.45597e-117	RAB1B	6	Conjunctival Superficial Epithelium
TMEM1231	2.13335e-121	0.323238	0.853	0.661	7.15485e-117	TMEM123	6	Conjunctival Superficial Epithelium
EPB41L4A	2.63622e-121	0.26835	0.457	0.223	8.84136e-117	EPB41L4A	6	Conjunctival Superficial Epithelium
NUAK22	4.99764e-121	0.342959	0.583	0.317	1.67611e-116	NUAK2	6	Conjunctival Superficial Epithelium
BRD2	4.35819e-120	0.36622	0.809	0.624	1.46165e-115	BRD2	6	Conjunctival Superficial Epithelium
FAM84B	5.37847e-120	0.293497	0.513	0.268	1.80383e-115	FAM84B	6	Conjunctival Superficial Epithelium
ILVBL	7.88704e-120	0.268431	0.544	0.293	2.64515e-115	ILVBL	6	Conjunctival Superficial Epithelium
FEZ2	1.23135e-119	0.259665	0.538	0.291	4.1297e-115	FEZ2	6	Conjunctival Superficial Epithelium
HSPB12	1.45282e-119	0.310552	0.996	0.917	4.87245e-115	HSPB1	6	Conjunctival Superficial Epithelium
NDUFS7	4.47799e-119	0.297132	0.753	0.535	1.50183e-114	NDUFS7	6	Conjunctival Superficial Epithelium
SEC63	5.84866e-119	0.31342	0.752	0.547	1.96152e-114	SEC63	6	Conjunctival Superficial Epithelium
AGR21	2.49828e-118	0.478115	0.844	0.544	8.37873e-114	AGR2	6	Conjunctival Superficial Epithelium
TACC2	1.19334e-117	0.31018	0.614	0.361	4.00221e-113	TACC2	6	Conjunctival Superficial Epithelium
TMEM165	4.01514e-117	0.328696	0.765	0.554	1.3466e-112	TMEM165	6	Conjunctival Superficial Epithelium
TM7SF2	1.0506e-116	0.259242	0.437	0.207	3.5235e-112	TM7SF2	6	Conjunctival Superficial Epithelium
FAM214A	1.07367e-114	0.251386	0.457	0.223	3.60087e-110	FAM214A	6	Conjunctival Superficial Epithelium
MAML2	1.96961e-114	0.305138	0.563	0.322	6.60567e-110	MAML2	6	Conjunctival Superficial Epithelium
CXCL21	2.26808e-114	0.494418	0.502	0.25	7.6067e-110	CXCL2	6	Conjunctival Superficial Epithelium
KCNQ1OT1	9.43548e-114	0.38219	0.476	0.237	3.16447e-109	KCNQ1OT1	6	Conjunctival Superficial Epithelium
SERTAD1	1.94474e-112	0.266598	0.583	0.334	6.52226e-108	SERTAD1	6	Conjunctival Superficial Epithelium
H3F3A1	6.13582e-112	0.275481	0.983	0.933	2.05783e-107	H3F3A	6	Conjunctival Superficial Epithelium
GSTP13	1.43636e-111	0.332091	0.997	0.944	4.81726e-107	GSTP1	6	Conjunctival Superficial Epithelium
LAMTOR5	1.44089e-111	0.310032	0.851	0.746	4.83247e-107	LAMTOR5	6	Conjunctival Superficial Epithelium
TNFAIP21	3.2195e-111	0.309517	0.398	0.175	1.07975e-106	TNFAIP2	6	Conjunctival Superficial Epithelium
ATP11B	4.96327e-111	0.25515	0.499	0.26	1.66458e-106	ATP11B	6	Conjunctival Superficial Epithelium
PDCD41	5.35011e-111	0.313789	0.895	0.694	1.79432e-106	PDCD4	6	Conjunctival Superficial Epithelium
TRIM292	1.02863e-110	0.352453	0.96	0.666	3.44981e-106	TRIM29	6	Conjunctival Superficial Epithelium
TOB2	1.5133e-110	0.271669	0.56	0.32	5.07531e-106	TOB2	6	Conjunctival Superficial Epithelium
LRIG3	2.0261e-110	0.263297	0.427	0.207	6.79512e-106	LRIG3	6	Conjunctival Superficial Epithelium
GCHFR1	5.77347e-110	0.312789	0.664	0.422	1.93631e-105	GCHFR	6	Conjunctival Superficial Epithelium
SOX4	9.77187e-110	0.290451	0.616	0.367	3.27729e-105	SOX4	6	Conjunctival Superficial Epithelium
SEMA3F	1.05792e-109	0.262635	0.382	0.175	3.54805e-105	SEMA3F	6	Conjunctival Superficial Epithelium
RASGEF1B	3.49542e-109	0.308287	0.46	0.234	1.17229e-104	RASGEF1B	6	Conjunctival Superficial Epithelium
PPIL2	7.39662e-108	0.27734	0.513	0.275	2.48068e-103	PPIL2	6	Conjunctival Superficial Epithelium
ABHD5	8.93621e-108	0.342399	0.605	0.388	2.99703e-103	ABHD5	6	Conjunctival Superficial Epithelium
REEP3	4.87786e-106	0.27558	0.678	0.448	1.63594e-101	REEP3	6	Conjunctival Superficial Epithelium
NFKBIZ1	5.91536e-106	0.486191	0.75	0.57	1.98389e-101	NFKBIZ	6	Conjunctival Superficial Epithelium
TNFSF103	1.26951e-105	0.29575	0.781	0.538	4.25768e-101	TNFSF10	6	Conjunctival Superficial Epithelium
INTS6	1.81992e-105	0.370542	0.629	0.405	6.10363e-101	INTS6	6	Conjunctival Superficial Epithelium
PROM2	1.25845e-104	0.28875	0.553	0.311	4.22058e-100	PROM2	6	Conjunctival Superficial Epithelium
AKAP9	1.4311e-104	0.326418	0.877	0.697	4.79963e-100	AKAP9	6	Conjunctival Superficial Epithelium
GSTK1	4.97885e-104	0.268815	0.737	0.531	1.66981e-99	GSTK1	6	Conjunctival Superficial Epithelium
BAIAP2	9.91786e-104	0.295096	0.672	0.446	3.32625e-99	BAIAP2	6	Conjunctival Superficial Epithelium
DDR1	1.20351e-103	0.277816	0.635	0.388	4.03634e-99	DDR1	6	Conjunctival Superficial Epithelium
TMBIM6	1.37865e-103	0.270697	0.95	0.849	4.62373e-99	TMBIM6	6	Conjunctival Superficial Epithelium
NRARP2	1.71034e-103	0.296803	0.712	0.449	5.73613e-99	NRARP	6	Conjunctival Superficial Epithelium
RNF145	2.63518e-103	0.283578	0.791	0.595	8.83787e-99	RNF145	6	Conjunctival Superficial Epithelium
RALGDS1	3.13494e-103	0.364469	0.685	0.478	1.0514e-98	RALGDS	6	Conjunctival Superficial Epithelium
EZR1	3.76685e-103	0.300935	0.96	0.729	1.26333e-98	EZR	6	Conjunctival Superficial Epithelium
GADD45B	1.15851e-102	0.448791	0.85	0.722	3.88542e-98	GADD45B	6	Conjunctival Superficial Epithelium
CAPNS22	1.27371e-102	0.286315	0.647	0.397	4.27176e-98	CAPNS2	6	Conjunctival Superficial Epithelium
CD46	1.64666e-102	0.331622	0.829	0.65	5.52256e-98	CD46	6	Conjunctival Superficial Epithelium
TRIM56	2.10807e-102	0.333266	0.525	0.297	7.07004e-98	TRIM56	6	Conjunctival Superficial Epithelium
IVL	8.95789e-102	0.250327	0.256	0.093	3.0043e-97	IVL	6	Conjunctival Superficial Epithelium
RTN3	2.43165e-100	0.275216	0.749	0.551	8.15528e-96	RTN3	6	Conjunctival Superficial Epithelium
PYGL	2.70685e-100	0.271693	0.732	0.484	9.07825e-96	PYGL	6	Conjunctival Superficial Epithelium
MDH21	1.54355e-99	0.266858	0.736	0.542	5.17676e-95	MDH2	6	Conjunctival Superficial Epithelium
ATP6V0D1	1.56593e-99	0.260906	0.69	0.473	5.25181e-95	ATP6V0D1	6	Conjunctival Superficial Epithelium
TPI1	1.06761e-98	0.258111	0.921	0.809	3.58054e-94	TPI1	6	Conjunctival Superficial Epithelium
CHMP1B1	2.24237e-98	0.310084	0.792	0.583	7.52046e-94	CHMP1B	6	Conjunctival Superficial Epithelium
FAM83A2	2.38058e-98	0.293044	0.862	0.581	7.984e-94	FAM83A	6	Conjunctival Superficial Epithelium
NUDT8	2.84801e-98	0.261817	0.589	0.357	9.55166e-94	NUDT8	6	Conjunctival Superficial Epithelium
ALDH1A12	8.74828e-98	0.387725	0.943	0.724	2.934e-93	ALDH1A1	6	Conjunctival Superficial Epithelium
TSPAN14	1.03173e-97	0.270425	0.646	0.417	3.4602e-93	TSPAN14	6	Conjunctival Superficial Epithelium
ISG201	9.40636e-97	0.312992	0.548	0.311	3.15471e-92	ISG20	6	Conjunctival Superficial Epithelium
ISG15	9.64737e-97	0.291988	0.492	0.27	3.23554e-92	ISG15	6	Conjunctival Superficial Epithelium
MXD1	2.37612e-96	0.39365	0.583	0.368	7.96905e-92	MXD1	6	Conjunctival Superficial Epithelium
PTPRF	7.5924e-96	0.261692	0.553	0.33	2.54634e-91	PTPRF	6	Conjunctival Superficial Epithelium
TCEA31	2.42442e-95	0.264998	0.663	0.438	8.13101e-91	TCEA3	6	Conjunctival Superficial Epithelium
PPP1R15A1	4.35502e-95	0.477574	0.892	0.813	1.46059e-90	PPP1R15A	6	Conjunctival Superficial Epithelium
S100A161	6.68563e-95	0.289125	0.808	0.586	2.24223e-90	S100A16	6	Conjunctival Superficial Epithelium
UACA	4.85642e-94	0.286815	0.624	0.39	1.62875e-89	UACA	6	Conjunctival Superficial Epithelium
ACADVL	5.30804e-94	0.261965	0.685	0.462	1.78021e-89	ACADVL	6	Conjunctival Superficial Epithelium
MYH141	1.10431e-93	0.280106	0.793	0.497	3.70363e-89	MYH14	6	Conjunctival Superficial Epithelium
TSPAN3	3.17427e-93	0.263368	0.685	0.461	1.06459e-88	TSPAN3	6	Conjunctival Superficial Epithelium
MAFB1	2.33014e-92	0.26422	0.68	0.452	7.81481e-88	MAFB	6	Conjunctival Superficial Epithelium
ITGB8	3.21197e-92	0.320317	0.519	0.3	1.07723e-87	ITGB8	6	Conjunctival Superficial Epithelium
LIPH	7.17597e-92	0.284945	0.66	0.382	2.40668e-87	LIPH	6	Conjunctival Superficial Epithelium
MT-CO31	3.56584e-91	0.310436	1	1	1.19591e-86	MT-CO3	6	Conjunctival Superficial Epithelium
HES51	1.24562e-90	0.427187	0.549	0.321	4.17755e-86	HES5	6	Conjunctival Superficial Epithelium
BBC31	1.56364e-90	0.312562	0.368	0.179	5.24414e-86	BBC3	6	Conjunctival Superficial Epithelium
SPINT22	5.07675e-90	0.302407	0.94	0.666	1.70264e-85	SPINT2	6	Conjunctival Superficial Epithelium
NET1	1.07852e-89	0.26855	0.781	0.55	3.61714e-85	NET1	6	Conjunctival Superficial Epithelium
ATP2A2	2.3875e-89	0.252543	0.628	0.415	8.00721e-85	ATP2A2	6	Conjunctival Superficial Epithelium
SLC25A37	1.01181e-88	0.251023	0.526	0.316	3.39339e-84	SLC25A37	6	Conjunctival Superficial Epithelium
MDM2	7.35215e-88	0.265497	0.51	0.295	2.46576e-83	MDM2	6	Conjunctival Superficial Epithelium
NT5C2	5.49264e-87	0.25156	0.556	0.339	1.84212e-82	NT5C2	6	Conjunctival Superficial Epithelium
ALDH1A31	5.09187e-86	0.299033	0.601	0.374	1.70771e-81	ALDH1A3	6	Conjunctival Superficial Epithelium
DAPP1	5.21591e-86	0.30962	0.628	0.381	1.74931e-81	DAPP1	6	Conjunctival Superficial Epithelium
DYNLT1	1.94304e-85	0.271319	0.83	0.674	6.51657e-81	DYNLT1	6	Conjunctival Superficial Epithelium
TMEM160	4.73557e-83	0.280647	0.772	0.596	1.58821e-78	TMEM160	6	Conjunctival Superficial Epithelium
EHF1	1.4803e-82	0.277856	0.714	0.472	4.96462e-78	EHF	6	Conjunctival Superficial Epithelium
CCDC121	1.94389e-81	0.254926	0.775	0.573	6.51942e-77	CCDC12	6	Conjunctival Superficial Epithelium
JUN	3.78686e-81	0.253503	0.91	0.819	1.27004e-76	JUN	6	Conjunctival Superficial Epithelium
CALR	1.66241e-80	0.262677	0.833	0.691	5.5754e-76	CALR	6	Conjunctival Superficial Epithelium
RRAD1	4.92462e-80	0.353899	0.342	0.16	1.65162e-75	RRAD	6	Conjunctival Superficial Epithelium
TSTD11	5.02374e-80	0.267188	0.878	0.663	1.68486e-75	TSTD1	6	Conjunctival Superficial Epithelium
APOBEC3A1	6.01334e-80	0.362416	0.832	0.58	2.01675e-75	APOBEC3A	6	Conjunctival Superficial Epithelium
FXYD33	6.04182e-80	0.317057	0.946	0.694	2.0263e-75	FXYD3	6	Conjunctival Superficial Epithelium
CYB5A1	6.6225e-78	0.256195	0.647	0.46	2.22105e-73	CYB5A	6	Conjunctival Superficial Epithelium
FOSB	1.15362e-76	0.345828	0.901	0.819	3.86902e-72	FOSB	6	Conjunctival Superficial Epithelium
NRIP1	4.44423e-76	0.292154	0.551	0.358	1.49051e-71	NRIP1	6	Conjunctival Superficial Epithelium
UQCR101	1.16034e-75	0.27364	0.901	0.796	3.89155e-71	UQCR10	6	Conjunctival Superficial Epithelium
LMO7	1.61199e-75	0.254437	0.811	0.567	5.40628e-71	LMO7	6	Conjunctival Superficial Epithelium
MVP	4.35782e-74	0.250687	0.611	0.403	1.46153e-69	MVP	6	Conjunctival Superficial Epithelium
BCL3	2.57548e-71	0.259806	0.495	0.31	8.63764e-67	BCL3	6	Conjunctival Superficial Epithelium
FAM107B	3.09946e-71	0.253211	0.662	0.477	1.0395e-66	FAM107B	6	Conjunctival Superficial Epithelium
ZFP361	4.57967e-71	0.252279	0.947	0.845	1.53593e-66	ZFP36	6	Conjunctival Superficial Epithelium
JAG1	1.68832e-69	0.250263	0.598	0.398	5.66228e-65	JAG1	6	Conjunctival Superficial Epithelium
FBXO32	3.81967e-69	0.315876	0.48	0.305	1.28104e-64	FBXO32	6	Conjunctival Superficial Epithelium
RAB101	8.44707e-68	0.25085	0.733	0.572	2.83298e-63	RAB10	6	Conjunctival Superficial Epithelium
SCGB2A12	4.68542e-67	0.252708	0.719	0.466	1.5714e-62	SCGB2A1	6	Conjunctival Superficial Epithelium
GPRC5A	7.11722e-62	0.274392	0.722	0.502	2.38697e-57	GPRC5A	6	Conjunctival Superficial Epithelium
DDIT31	7.32923e-61	0.33278	0.628	0.449	2.45808e-56	DDIT3	6	Conjunctival Superficial Epithelium
HMGCS1	3.2012e-60	0.264841	0.737	0.549	1.07362e-55	HMGCS1	6	Conjunctival Superficial Epithelium
MT-ATP6	4.38761e-59	0.279885	0.999	0.999	1.47152e-54	MT-ATP6	6	Conjunctival Superficial Epithelium
ATF32	1.72911e-57	0.308401	0.808	0.687	5.79908e-53	ATF3	6	Conjunctival Superficial Epithelium
EPHA21	7.21967e-53	0.283666	0.572	0.407	2.42133e-48	EPHA2	6	Conjunctival Superficial Epithelium
DUSP51	8.55203e-53	0.404976	0.677	0.521	2.86818e-48	DUSP5	6	Conjunctival Superficial Epithelium
XIST	7.69953e-46	0.305538	0.78	0.611	2.58227e-41	XIST	6	Conjunctival Superficial Epithelium
PMAIP11	1.28018e-38	0.271855	0.758	0.614	4.29346e-34	PMAIP1	6	Conjunctival Superficial Epithelium
MAFF1	2.81682e-34	0.264279	0.713	0.645	9.44706e-30	MAFF	6	Conjunctival Superficial Epithelium
PLCG21	1.48316e-31	0.792837	0.477	0.369	4.97423e-27	PLCG2	6	Conjunctival Superficial Epithelium
KRT24	0	2.7768	0.981	0.319	0	KRT24	5	Limbal Superficial Epithelium
LYPD21	0	2.40632	0.995	0.333	0	LYPD2	5	Limbal Superficial Epithelium
KRT41	0	2.12299	0.796	0.222	0	KRT4	5	Limbal Superficial Epithelium
HRASLS2	0	1.97506	0.957	0.209	0	HRASLS2	5	Limbal Superficial Epithelium
HOPX2	0	1.95766	0.995	0.569	0	HOPX	5	Limbal Superficial Epithelium
ASPG	0	1.60779	0.941	0.108	0	ASPG	5	Limbal Superficial Epithelium
LGALS31	0	1.57725	0.998	0.925	0	LGALS3	5	Limbal Superficial Epithelium
MUC21	0	1.53855	0.968	0.22	0	MUC21	5	Limbal Superficial Epithelium
SCEL	0	1.52447	0.986	0.361	0	SCEL	5	Limbal Superficial Epithelium
RARRES31	0	1.51497	0.938	0.445	0	RARRES3	5	Limbal Superficial Epithelium
PSCA1	0	1.46269	0.932	0.213	0	PSCA	5	Limbal Superficial Epithelium
MAL1	0	1.4093	0.994	0.401	0	MAL	5	Limbal Superficial Epithelium
KRT78	0	1.36874	0.806	0.064	0	KRT78	5	Limbal Superficial Epithelium
CLIC3	0	1.36516	0.917	0.201	0	CLIC3	5	Limbal Superficial Epithelium
CD24	0	1.35089	0.945	0.23	0	CD24	5	Limbal Superficial Epithelium
FAM3D1	0	1.33764	0.981	0.3	0	FAM3D	5	Limbal Superficial Epithelium
MACC1	0	1.31253	0.959	0.279	0	MACC1	5	Limbal Superficial Epithelium
MAL21	0	1.27334	0.99	0.576	0	MAL2	5	Limbal Superficial Epithelium
ADIRF1	0	1.17706	1	0.953	0	ADIRF	5	Limbal Superficial Epithelium
CYSRT1	0	1.16158	0.817	0.107	0	CYSRT1	5	Limbal Superficial Epithelium
CALML5	0	1.15575	0.735	0.225	0	CALML5	5	Limbal Superficial Epithelium
SNCG	0	1.1401	0.894	0.351	0	SNCG	5	Limbal Superficial Epithelium
MUC16	0	1.13934	0.95	0.237	0	MUC16	5	Limbal Superficial Epithelium
CD552	0	1.07797	0.988	0.689	0	CD55	5	Limbal Superficial Epithelium
LMO71	0	1.07366	0.977	0.557	0	LMO7	5	Limbal Superficial Epithelium
ADGRF1	0	1.06847	0.932	0.287	0	ADGRF1	5	Limbal Superficial Epithelium
LDLR	0	1.06771	0.922	0.38	0	LDLR	5	Limbal Superficial Epithelium
YOD1	0	1.06049	0.902	0.355	0	YOD1	5	Limbal Superficial Epithelium
APOBEC3A2	0	1.05691	0.991	0.571	0	APOBEC3A	5	Limbal Superficial Epithelium
EMP1	0	1.05569	0.997	0.824	0	EMP1	5	Limbal Superficial Epithelium
RIOK3	0	1.02467	0.982	0.65	0	RIOK3	5	Limbal Superficial Epithelium
UPK1B1	0	1.02046	0.986	0.537	0	UPK1B	5	Limbal Superficial Epithelium
MSLN1	0	1.00782	0.946	0.354	0	MSLN	5	Limbal Superficial Epithelium
AREG1	0	1.00727	0.93	0.451	0	AREG	5	Limbal Superficial Epithelium
SLC20A11	0	1.00136	0.981	0.708	0	SLC20A1	5	Limbal Superficial Epithelium
RAB11FIP12	0	0.991737	0.958	0.373	0	RAB11FIP1	5	Limbal Superficial Epithelium
DSC21	0	0.991578	0.984	0.576	0	DSC2	5	Limbal Superficial Epithelium
IL181	0	0.949024	0.976	0.545	0	IL18	5	Limbal Superficial Epithelium
PPDPF1	0	0.944373	0.995	0.857	0	PPDPF	5	Limbal Superficial Epithelium
OAS1	0	0.941275	0.764	0.198	0	OAS1	5	Limbal Superficial Epithelium
CLDN72	0	0.93992	0.989	0.565	0	CLDN7	5	Limbal Superficial Epithelium
PHLDA21	0	0.935961	0.984	0.643	0	PHLDA2	5	Limbal Superficial Epithelium
SMIM51	0	0.931002	0.931	0.282	0	SMIM5	5	Limbal Superficial Epithelium
HM13	0	0.917169	0.959	0.509	0	HM13	5	Limbal Superficial Epithelium
B4GALT51	0	0.916894	0.955	0.489	0	B4GALT5	5	Limbal Superficial Epithelium
MYH142	0	0.911657	0.978	0.486	0	MYH14	5	Limbal Superficial Epithelium
S100A41	0	0.910604	0.999	0.954	0	S100A4	5	Limbal Superficial Epithelium
GPRC5A1	0	0.906656	0.96	0.487	0	GPRC5A	5	Limbal Superficial Epithelium
[truncated: 9,975 more rows]
