# Supplementary material for: A single cell atlas of human cornea that defines its development, limbal progenitor cells and their interactions with the immune cells
Source: Ocul Surf. 2021 Jul;21:279–98. doi: 10.1016/j.jtos.2021.03.010 (PMC8343164; doi:10.1016/j.jtos.2021.03.010)
Supplement: Multimedia component 10 [file mmc10.xlsx]

## Sheet: Cluster 12
	p_val	avg_logFC	pct.1	pct.2	p_val_adj	cluster	gene
JUND	2.46838e-32	1.70561	0.996	0.938	3.94076e-28	Keratoconus	JUND
CD81	2.8358e-32	1.09043	1	0.985	4.52736e-28	Keratoconus	CD81
RPS4Y1	3.60542e-32	1.28093	0.952	0	5.75605e-28	Keratoconus	RPS4Y1
FOS	3.23342e-30	2.40137	0.996	0.692	5.16215e-26	Keratoconus	FOS
GNAS	1.86012e-29	1.0104	0.996	0.908	2.96968e-25	Keratoconus	GNAS
FOSB	5.40671e-28	2.1676	0.934	0.292	8.63182e-24	Keratoconus	FOSB
JUNB	3.37733e-26	2.00814	0.947	0.462	5.39191e-22	Keratoconus	JUNB
ZFP36	3.42225e-26	2.16885	0.934	0.477	5.46363e-22	Keratoconus	ZFP36
JUN	5.40385e-24	2.05369	0.956	0.631	8.62724e-20	Keratoconus	JUN
HTRA1	8.467e-23	0.508611	1	1	1.35176e-18	Keratoconus	HTRA1
KLF2	1.09168e-22	1.65058	0.825	0.108	1.74287e-18	Keratoconus	KLF2
FTL	1.5805e-22	0.74701	1	1	2.52328e-18	Keratoconus	FTL
ALDH3A1	2.92725e-21	0.941461	1	1	4.67335e-17	Keratoconus	ALDH3A1
MXRA7	4.05748e-21	0.749507	0.982	0.754	6.47777e-17	Keratoconus	MXRA7
RPS21	4.14851e-21	0.734521	1	0.969	6.62309e-17	Keratoconus	RPS21
EGR1	9.00886e-21	1.37146	0.899	0.338	1.43826e-16	Keratoconus	EGR1
TWIST1	1.30314e-20	0.827699	0.982	0.877	2.08046e-16	Keratoconus	TWIST1
DSTN	1.60097e-20	0.584641	1	0.985	2.55595e-16	Keratoconus	DSTN
TIMP2	6.74017e-20	0.588491	1	0.923	1.07607e-15	Keratoconus	TIMP2
PTMA	2.08097e-19	0.486211	1	0.985	3.32227e-15	Keratoconus	PTMA
DUSP1	6.86045e-19	1.32425	0.956	0.708	1.09527e-14	Keratoconus	DUSP1
S100A6	8.15362e-19	0.359218	1	1	1.30173e-14	Keratoconus	S100A6
NACA	1.00397e-18	0.528505	1	1	1.60284e-14	Keratoconus	NACA
IER2	1.58272e-18	1.24387	0.939	0.585	2.52681e-14	Keratoconus	IER2
EIF1	2.69791e-18	0.515389	1	1	4.30722e-14	Keratoconus	EIF1
DDX3Y	5.11985e-18	0.562534	0.662	0	8.17384e-14	Keratoconus	DDX3Y
SOCS3	1.31604e-17	1.47374	0.816	0.308	2.10106e-13	Keratoconus	SOCS3
S100A4	4.79721e-17	0.399242	1	1	7.65874e-13	Keratoconus	S100A4
IER3	1.13569e-16	1.45376	0.987	0.892	1.81314e-12	Keratoconus	IER3
GPX4	1.69067e-16	0.453006	1	0.969	2.69916e-12	Keratoconus	GPX4
NANOS1	3.31595e-16	0.658363	0.961	0.738	5.29392e-12	Keratoconus	NANOS1
RPL41	3.66135e-16	0.426232	1	1	5.84535e-12	Keratoconus	RPL41
CDKN1C	4.04619e-16	0.685508	0.965	0.723	6.45974e-12	Keratoconus	CDKN1C
KLF4	4.54457e-16	1.05721	0.93	0.631	7.2554e-12	Keratoconus	KLF4
PPP1R15A	4.69072e-16	0.890196	0.904	0.554	7.48874e-12	Keratoconus	PPP1R15A
RPS13	1.04477e-15	0.463305	1	1	1.66798e-11	Keratoconus	RPS13
GUK1	2.23056e-15	0.547462	0.965	0.846	3.56108e-11	Keratoconus	GUK1
HIST1H4C	2.74791e-15	0.865593	0.925	0.708	4.38704e-11	Keratoconus	HIST1H4C
GADD45B	2.85505e-15	1.88076	0.803	0.369	4.55809e-11	Keratoconus	GADD45B
TPT1	3.44082e-15	0.454663	1	1	5.49327e-11	Keratoconus	TPT1
RPL11	5.39446e-15	0.419394	1	1	8.61225e-11	Keratoconus	RPL11
PPIA	7.20395e-15	0.429996	0.996	0.969	1.15011e-10	Keratoconus	PPIA
RPL19	7.79379e-15	0.369434	1	1	1.24428e-10	Keratoconus	RPL19
PTMS	1.8253e-14	0.534284	0.956	0.754	2.9141e-10	Keratoconus	PTMS
EIF1AY	1.84615e-14	0.381934	0.566	0	2.94738e-10	Keratoconus	EIF1AY
CD99	2.36582e-14	0.428465	1	0.954	3.77702e-10	Keratoconus	CD99
RPS24	2.96236e-14	0.376985	1	1	4.7294e-10	Keratoconus	RPS24
RPL32	4.51636e-14	0.38549	1	1	7.21037e-10	Keratoconus	RPL32
RPL30	4.57421e-14	0.409985	1	0.985	7.30272e-10	Keratoconus	RPL30
AC020916.1	5.2072e-14	1.03217	0.741	0.262	8.31329e-10	Keratoconus	AC020916.1
ANXA1	6.12608e-14	0.503627	1	1	9.78029e-10	Keratoconus	ANXA1
RPL36A	6.17259e-14	0.557001	0.965	0.738	9.85454e-10	Keratoconus	RPL36A
RPL35A	8.61619e-14	0.410029	1	1	1.37557e-09	Keratoconus	RPL35A
RPS28	1.55285e-13	0.39057	0.996	1	2.47913e-09	Keratoconus	RPS28
RPL34	2.06713e-13	0.409088	1	0.985	3.30018e-09	Keratoconus	RPL34
GPNMB	2.07772e-13	0.48247	0.807	0.292	3.31709e-09	Keratoconus	GPNMB
HES1	3.48144e-13	1.17007	0.645	0.123	5.55812e-09	Keratoconus	HES1
VEGFB	3.86745e-13	0.555765	0.86	0.462	6.17438e-09	Keratoconus	VEGFB
RPS27	5.56293e-13	0.368051	1	1	8.88121e-09	Keratoconus	RPS27
RGS16	5.56696e-13	1.50657	0.807	0.446	8.88765e-09	Keratoconus	RGS16
TXN	5.69888e-13	0.465032	0.991	0.938	9.09826e-09	Keratoconus	TXN
RPS18	8.87637e-13	0.377258	1	1	1.41711e-08	Keratoconus	RPS18
NFKBIA	9.77336e-13	0.948958	0.886	0.6	1.56032e-08	Keratoconus	NFKBIA
RPL13	1.05098e-12	0.358915	1	1	1.6779e-08	Keratoconus	RPL13
IRX1	1.52874e-12	0.56245	0.952	0.708	2.44064e-08	Keratoconus	IRX1
JDP2	2.64875e-12	0.394539	0.596	0.062	4.22873e-08	Keratoconus	JDP2
RPS8	2.73138e-12	0.409275	1	1	4.36065e-08	Keratoconus	RPS8
EMP1	2.77825e-12	0.87647	0.842	0.462	4.43548e-08	Keratoconus	EMP1
CXCL2	3.03298e-12	1.8868	0.605	0.092	4.84215e-08	Keratoconus	CXCL2
NENF	4.21649e-12	0.412324	0.978	0.892	6.73163e-08	Keratoconus	NENF
ATP5F1E	4.53132e-12	0.361279	1	0.985	7.23426e-08	Keratoconus	ATP5F1E
RPL36	4.86103e-12	0.327555	1	1	7.76063e-08	Keratoconus	RPL36
MBD2	4.89642e-12	0.387035	0.627	0.092	7.81713e-08	Keratoconus	MBD2
IRX2	5.50995e-12	0.483228	0.868	0.523	8.79664e-08	Keratoconus	IRX2
RPL37	5.6581e-12	0.354129	1	1	9.03316e-08	Keratoconus	RPL37
PFDN5	5.72414e-12	0.400005	0.996	0.954	9.13859e-08	Keratoconus	PFDN5
SERF2	6.46907e-12	0.391138	0.996	0.985	1.03279e-07	Keratoconus	SERF2
RPS10	9.19731e-12	0.43553	0.978	0.892	1.46835e-07	Keratoconus	RPS10
THOC7	9.82957e-12	0.445422	0.829	0.4	1.56929e-07	Keratoconus	THOC7
YBX1	1.02171e-11	0.46412	0.987	0.938	1.63116e-07	Keratoconus	YBX1
RPL10	1.05189e-11	0.347452	1	1	1.67934e-07	Keratoconus	RPL10
RPS15A	1.15999e-11	0.356314	1	1	1.85192e-07	Keratoconus	RPS15A
TMA7	1.47578e-11	0.386042	1	0.954	2.35609e-07	Keratoconus	TMA7
RPS12	1.59874e-11	0.399526	0.996	1	2.55239e-07	Keratoconus	RPS12
BRD2	1.76117e-11	0.571373	0.803	0.4	2.81171e-07	Keratoconus	BRD2
PTGS2	1.93732e-11	1.06312	0.789	0.385	3.09293e-07	Keratoconus	PTGS2
GRP	2.14412e-11	0.706053	0.991	0.815	3.42309e-07	Keratoconus	GRP
RPL12	2.51895e-11	0.430632	0.996	1	4.0215e-07	Keratoconus	RPL12
DGCR6L	2.90448e-11	0.371406	0.781	0.308	4.63701e-07	Keratoconus	DGCR6L
CEBPD	3.01879e-11	1.01769	0.947	0.831	4.8195e-07	Keratoconus	CEBPD
FAU	4.46927e-11	0.340475	1	1	7.13519e-07	Keratoconus	FAU
SQSTM1	4.6987e-11	0.457071	0.991	0.938	7.50147e-07	Keratoconus	SQSTM1
OST4	4.88625e-11	0.392257	1	0.923	7.8009e-07	Keratoconus	OST4
RHOB	9.94503e-11	0.542851	0.596	0.138	1.58772e-06	Keratoconus	RHOB
PLCG2	1.29712e-10	0.469418	0.956	0.662	2.07085e-06	Keratoconus	PLCG2
IER5L	1.31756e-10	0.377176	0.443	0	2.10349e-06	Keratoconus	IER5L
CCNI	1.35957e-10	0.458704	0.974	0.877	2.17056e-06	Keratoconus	CCNI
RPS3A	1.74977e-10	0.395327	1	1	2.7935e-06	Keratoconus	RPS3A
SERTAD1	1.84896e-10	0.54483	0.588	0.138	2.95187e-06	Keratoconus	SERTAD1
RPS15	2.19575e-10	0.29641	1	1	3.50551e-06	Keratoconus	RPS15
IGFBP4	2.43174e-10	0.778187	0.811	0.431	3.88228e-06	Keratoconus	IGFBP4
COPZ2	2.43749e-10	0.410515	0.886	0.585	3.89145e-06	Keratoconus	COPZ2
RPL39	2.90366e-10	0.376052	1	1	4.63569e-06	Keratoconus	RPL39
PEBP1	3.319e-10	0.322441	0.996	0.985	5.29878e-06	Keratoconus	PEBP1
RPS25	3.97819e-10	0.341305	0.996	0.985	6.35119e-06	Keratoconus	RPS25
ZFPM1	4.08171e-10	0.293504	0.513	0.077	6.51645e-06	Keratoconus	ZFPM1
ATP5ME	4.12789e-10	0.38444	0.991	0.923	6.59018e-06	Keratoconus	ATP5ME
UBE2M	4.68739e-10	0.407782	0.864	0.477	7.48342e-06	Keratoconus	UBE2M
NPM1	6.44047e-10	0.429911	0.974	0.815	1.02822e-05	Keratoconus	NPM1
ATF3	7.22124e-10	0.824378	0.417	0	1.15287e-05	Keratoconus	ATF3
PPP1R14B	9.4044e-10	0.408212	0.917	0.615	1.50141e-05	Keratoconus	PPP1R14B
CCNL1	9.4158e-10	0.61742	0.882	0.662	1.50323e-05	Keratoconus	CCNL1
C9orf16	1.07329e-09	0.41403	0.917	0.662	1.71351e-05	Keratoconus	C9orf16
H3F3A	1.12495e-09	0.308131	0.996	0.954	1.79598e-05	Keratoconus	H3F3A
DNAJB1	1.2072e-09	0.44693	0.675	0.262	1.92729e-05	Keratoconus	DNAJB1
BTG2	1.21227e-09	0.553176	0.579	0.138	1.93539e-05	Keratoconus	BTG2
NDUFB1	1.27715e-09	0.366815	0.974	0.862	2.03897e-05	Keratoconus	NDUFB1
RPL5	1.36925e-09	0.351933	0.996	0.985	2.18601e-05	Keratoconus	RPL5
SRP14	1.66493e-09	0.289165	0.996	1	2.65807e-05	Keratoconus	SRP14
RPL26	1.77972e-09	0.32636	1	1	2.84132e-05	Keratoconus	RPL26
MTRNR2L12	1.84467e-09	0.480648	1	1	2.94502e-05	Keratoconus	MTRNR2L12
RPL3	2.27418e-09	0.346246	1	1	3.63073e-05	Keratoconus	RPL3
CSKMT	2.74728e-09	0.300411	0.439	0.031	4.38603e-05	Keratoconus	CSKMT
RPL14	2.78637e-09	0.307868	1	0.985	4.44843e-05	Keratoconus	RPL14
LMNA	3.42734e-09	0.464934	0.996	0.954	5.47175e-05	Keratoconus	LMNA
GSTP1	3.8478e-09	0.25619	1	1	6.14301e-05	Keratoconus	GSTP1
RPL24	4.00542e-09	0.321495	1	1	6.39466e-05	Keratoconus	RPL24
ITGB1BP1	4.59522e-09	0.364066	0.89	0.615	7.33627e-05	Keratoconus	ITGB1BP1
RPS27A	4.74845e-09	0.327864	1	1	7.5809e-05	Keratoconus	RPS27A
MCL1	5.15781e-09	0.504296	0.829	0.492	8.23444e-05	Keratoconus	MCL1
MT-ATP8	5.42459e-09	0.513208	0.961	0.815	8.66035e-05	Keratoconus	MT-ATP8
COX7C	5.45304e-09	0.318966	0.987	0.862	8.70578e-05	Keratoconus	COX7C
SNHG9	5.49224e-09	0.463214	0.759	0.385	8.76836e-05	Keratoconus	SNHG9
RPL35	5.85297e-09	0.263301	0.996	1	9.34427e-05	Keratoconus	RPL35
SELENOK	7.2021e-09	0.360428	0.969	0.8	0.000114982	Keratoconus	SELENOK
MXRA5	8.0613e-09	0.394874	0.772	0.308	0.000128699	Keratoconus	MXRA5
MAFF	8.43705e-09	0.511695	0.728	0.385	0.000134697	Keratoconus	MAFF
TLE4	9.54219e-09	0.403472	0.632	0.2	0.000152341	Keratoconus	TLE4
PABPC1	1.01692e-08	0.407419	0.956	0.785	0.000162352	Keratoconus	PABPC1
HMGN1	1.2124e-08	0.350522	0.943	0.662	0.000193559	Keratoconus	HMGN1
RPS7	1.42893e-08	0.320143	1	1	0.000228129	Keratoconus	RPS7
PNRC1	1.60388e-08	0.393929	0.956	0.769	0.000256059	Keratoconus	PNRC1
KLF10	1.6928e-08	0.429168	0.513	0.108	0.000270256	Keratoconus	KLF10
FAM200B	1.75573e-08	0.353993	0.811	0.462	0.000280302	Keratoconus	FAM200B
CSRNP1	2.14857e-08	0.334075	0.425	0.046	0.00034302	Keratoconus	CSRNP1
SEC11C	2.42013e-08	0.353995	0.943	0.708	0.000386373	Keratoconus	SEC11C
DKK3	2.98594e-08	0.457755	0.939	0.662	0.000476705	Keratoconus	DKK3
EEF1D	3.31657e-08	0.317119	0.996	0.969	0.00052949	Keratoconus	EEF1D
SLC2A3	4.76502e-08	0.412078	0.509	0.123	0.000760736	Keratoconus	SLC2A3
IGFBP2	4.82987e-08	0.583611	1	1	0.000771089	Keratoconus	IGFBP2
GABARAPL2	5.37122e-08	0.319934	0.978	0.892	0.000857515	Keratoconus	GABARAPL2
ATOX1	5.49492e-08	0.318502	0.93	0.631	0.000877264	Keratoconus	ATOX1
MRPL33	7.90344e-08	0.324205	0.961	0.769	0.00126178	Keratoconus	MRPL33
NSA2	8.60782e-08	0.403249	0.908	0.585	0.00137424	Keratoconus	NSA2
MT1X	9.45839e-08	0.946873	0.947	0.923	0.00151003	Keratoconus	MT1X
SRSF3	9.46323e-08	0.359816	0.947	0.769	0.0015108	Keratoconus	SRSF3
RPL36AL	1.00649e-07	0.305828	0.978	0.985	0.00160685	Keratoconus	RPL36AL
C12orf75	1.04253e-07	0.416648	0.763	0.4	0.00166439	Keratoconus	C12orf75
AES	1.05846e-07	0.27887	0.969	0.723	0.00168982	Keratoconus	AES
FOXC1	1.08194e-07	0.345532	0.798	0.431	0.00172731	Keratoconus	FOXC1
SAT1	1.08197e-07	0.698071	0.912	0.815	0.00172736	Keratoconus	SAT1
MARCKSL1	1.24887e-07	0.310492	0.404	0.062	0.00199382	Keratoconus	MARCKSL1
UQCR11	1.42134e-07	0.332072	0.956	0.846	0.00226917	Keratoconus	UQCR11
SELENOM	1.66401e-07	0.26004	0.996	1	0.00265659	Keratoconus	SELENOM
RPL18A	1.80392e-07	0.261903	1	1	0.00287996	Keratoconus	RPL18A
SNHG25	1.89458e-07	0.361381	0.706	0.323	0.0030247	Keratoconus	SNHG25
RNF187	1.91982e-07	0.318536	0.719	0.369	0.00306498	Keratoconus	RNF187
CFL1	2.45199e-07	0.281801	0.996	0.862	0.0039146	Keratoconus	CFL1
MPC1	2.66542e-07	0.326018	0.82	0.538	0.00425535	Keratoconus	MPC1
CAMK2N1	2.75129e-07	0.386957	0.662	0.323	0.00439243	Keratoconus	CAMK2N1
RPS9	2.7646e-07	0.305272	1	0.985	0.00441368	Keratoconus	RPS9
RPL27	2.88926e-07	0.265544	0.991	0.985	0.0046127	Keratoconus	RPL27
WEE1	2.9152e-07	0.409802	0.583	0.215	0.00465411	Keratoconus	WEE1
BTG1	2.98212e-07	0.428778	0.925	0.738	0.00476095	Keratoconus	BTG1
CDKN1A	3.04826e-07	0.379166	0.566	0.2	0.00486655	Keratoconus	CDKN1A
C7orf50	3.3824e-07	0.269548	0.566	0.2	0.00540001	Keratoconus	C7orf50
POLR2L	3.41458e-07	0.255149	0.996	1	0.00545138	Keratoconus	POLR2L
SUB1	3.78144e-07	0.3157	0.921	0.692	0.00603707	Keratoconus	SUB1
MINOS1	3.83135e-07	0.318468	0.934	0.677	0.00611675	Keratoconus	MINOS1
RPL7A	3.89326e-07	0.277598	0.991	1	0.00621559	Keratoconus	RPL7A
FKBP8	4.4117e-07	0.288388	0.956	0.815	0.00704328	Keratoconus	FKBP8
TUBA1A	4.48188e-07	0.683203	0.934	0.8	0.00715532	Keratoconus	TUBA1A
MCUR1	4.89753e-07	0.252996	0.61	0.215	0.00781891	Keratoconus	MCUR1
FXYD1	5.3365e-07	0.349823	0.969	0.892	0.00851972	Keratoconus	FXYD1
RPS3	5.46055e-07	0.289395	1	1	0.00871776	Keratoconus	RPS3
RBM3	5.80318e-07	0.332571	0.952	0.785	0.00926477	Keratoconus	RBM3
TUBB4B	6.01419e-07	0.412274	0.921	0.8	0.00960166	Keratoconus	TUBB4B
GXYLT2	6.23803e-07	0.319635	0.724	0.4	0.00995902	Keratoconus	GXYLT2
BAG1	6.66958e-07	0.289927	0.838	0.615	0.010648	Keratoconus	BAG1
NDUFA1	6.91452e-07	0.271483	0.996	0.954	0.011039	Keratoconus	NDUFA1
RPL29	7.12466e-07	0.252543	0.996	1	0.0113745	Keratoconus	RPL29
SNHG18	7.37573e-07	0.323365	0.93	0.754	0.0117754	Keratoconus	SNHG18
TIMP3	8.69505e-07	0.362058	0.956	0.692	0.0138816	Keratoconus	TIMP3
EEF1A1	8.81298e-07	0.262997	1	1	0.0140699	Keratoconus	EEF1A1
CALM1	9.03974e-07	0.269981	1	0.969	0.0144319	Keratoconus	CALM1
OPTN	9.20719e-07	0.309873	0.772	0.446	0.0146993	Keratoconus	OPTN
RPS26	9.35079e-07	0.415094	0.996	0.969	0.0149285	Keratoconus	RPS26
COPRS	9.43915e-07	0.292686	0.816	0.477	0.0150696	Keratoconus	COPRS
ZFAND5	1.01334e-06	0.453742	0.746	0.462	0.016178	Keratoconus	ZFAND5
MT2A	1.08833e-06	0.730882	1	1	0.0173751	Keratoconus	MT2A
C1orf122	1.08914e-06	0.321766	0.846	0.646	0.0173881	Keratoconus	C1orf122
RPL22	1.09751e-06	0.261301	1	1	0.0175218	Keratoconus	RPL22
EEF1B2	1.1775e-06	0.329072	0.965	0.785	0.0187987	Keratoconus	EEF1B2
RPL22L1	1.18942e-06	0.325438	0.776	0.431	0.0189891	Keratoconus	RPL22L1
MZT2B	1.25466e-06	0.250589	0.947	0.862	0.0200306	Keratoconus	MZT2B
NME4	1.35054e-06	0.272081	0.68	0.323	0.0215613	Keratoconus	NME4
COX8A	1.62627e-06	0.279773	0.882	0.677	0.0259634	Keratoconus	COX8A
MYC	1.7943e-06	0.654552	0.443	0.138	0.0286459	Keratoconus	MYC
QPCT	1.90267e-06	0.365073	0.746	0.431	0.0303761	Keratoconus	QPCT
ZFAS1	2.18416e-06	0.321389	0.899	0.646	0.03487	Keratoconus	ZFAS1
ATP5MD	2.30089e-06	0.30707	0.982	0.846	0.0367337	Keratoconus	ATP5MD
DNAJA1	2.50406e-06	0.381733	0.965	0.862	0.0399773	Keratoconus	DNAJA1
CAMLG	2.52517e-06	0.287971	0.811	0.569	0.0403144	Keratoconus	CAMLG
SBDS	2.90394e-06	0.275748	0.991	0.923	0.0463613	Keratoconus	SBDS
MIDN	3.02076e-06	0.315684	0.618	0.262	0.0482264	Keratoconus	MIDN
VIM	3.02418e-06	0.337764	1	1	0.048281	Keratoconus	VIM
COMMD6	3.2762e-06	0.272719	0.974	0.923	0.0523045	Keratoconus	COMMD6
TMSB10	3.33134e-06	0.278286	1	1	0.0531849	Keratoconus	TMSB10
SOX4	3.37497e-06	0.316148	0.412	0.108	0.0538815	Keratoconus	SOX4
PDPN	3.55887e-06	0.333946	0.588	0.262	0.0568174	Keratoconus	PDPN
ATP5PF	3.69331e-06	0.27299	0.991	0.815	0.0589637	Keratoconus	ATP5PF
ADI1	3.71013e-06	0.267128	0.912	0.754	0.0592322	Keratoconus	ADI1
TCEA3	4.80731e-06	0.26286	0.592	0.246	0.0767487	Keratoconus	TCEA3
ISCU	4.85366e-06	0.258782	0.956	0.769	0.0774887	Keratoconus	ISCU
CCDC85B	4.86094e-06	0.268857	0.947	0.831	0.077605	Keratoconus	CCDC85B
SPOCK1	4.88024e-06	0.292712	0.904	0.662	0.0779131	Keratoconus	SPOCK1
2011-09-01	4.97548e-06	0.286403	0.961	0.892	0.0794336	Keratoconus	2011-09-01
METRNL	4.99497e-06	0.251906	0.557	0.215	0.0797447	Keratoconus	METRNL
EPB41L4A-AS1	5.19741e-06	0.288497	0.816	0.508	0.0829766	Keratoconus	EPB41L4A-AS1
SNTB2	5.33848e-06	0.254345	0.693	0.338	0.0852289	Keratoconus	SNTB2
ROMO1	5.50182e-06	0.320831	0.904	0.754	0.0878366	Keratoconus	ROMO1
TMED2	5.62952e-06	0.296782	0.882	0.585	0.0898753	Keratoconus	TMED2
NDUFC1	7.23518e-06	0.259744	0.991	0.923	0.11551	Keratoconus	NDUFC1
PLK3	7.23665e-06	0.324865	0.583	0.262	0.115533	Keratoconus	PLK3
EPHX1	7.34312e-06	0.285263	0.829	0.492	0.117233	Keratoconus	EPHX1
BRI3	7.56436e-06	0.300365	0.93	0.708	0.120765	Keratoconus	BRI3
CCL2	8.47773e-06	0.620912	0.785	0.6	0.135347	Keratoconus	CCL2
ID3	9.08158e-06	0.505281	0.965	0.892	0.144987	Keratoconus	ID3
TCEAL9	9.56795e-06	0.316435	0.877	0.615	0.152752	Keratoconus	TCEAL9
CXCL3	1.01724e-05	0.507755	0.316	0.046	0.162403	Keratoconus	CXCL3
NFKBIZ	1.06278e-05	0.363645	0.693	0.4	0.169673	Keratoconus	NFKBIZ
RASD1	1.10464e-05	0.309146	0.421	0.123	0.176356	Keratoconus	RASD1
ACP1	1.13059e-05	0.266299	0.728	0.415	0.180499	Keratoconus	ACP1
GTF3C6	1.14168e-05	0.26436	0.781	0.431	0.182269	Keratoconus	GTF3C6
SOCS1	1.1984e-05	0.293753	0.386	0.108	0.191324	Keratoconus	SOCS1
BHLHE40	1.21785e-05	0.396037	0.636	0.369	0.19443	Keratoconus	BHLHE40
UQCRH	1.25599e-05	0.26	0.974	0.815	0.200518	Keratoconus	UQCRH
PDAP1	1.29898e-05	0.268511	0.912	0.662	0.207382	Keratoconus	PDAP1
DYNLRB1	1.3013e-05	0.292791	0.943	0.846	0.207753	Keratoconus	DYNLRB1
HMGN2	1.40176e-05	0.289468	0.956	0.769	0.223791	Keratoconus	HMGN2
CEBPB	1.42919e-05	0.353473	0.851	0.708	0.22817	Keratoconus	CEBPB
EIF5A	1.43119e-05	0.290784	0.899	0.646	0.228489	Keratoconus	EIF5A
MYADM	1.57054e-05	0.363265	0.728	0.492	0.250737	Keratoconus	MYADM
CCDC80	2.00268e-05	0.274438	0.447	0.154	0.319728	Keratoconus	CCDC80
SNAI1	2.01173e-05	0.35104	0.491	0.185	0.321172	Keratoconus	SNAI1
TBCA	2.16182e-05	0.269553	0.961	0.831	0.345134	Keratoconus	TBCA
HSPA1A	2.16448e-05	0.380707	0.925	0.815	0.345559	Keratoconus	HSPA1A
UBE2S	2.33215e-05	0.271672	0.719	0.462	0.372328	Keratoconus	UBE2S
MT1A	2.46265e-05	0.842012	0.539	0.246	0.393162	Keratoconus	MT1A
ETFB	2.91593e-05	0.255236	0.877	0.708	0.465528	Keratoconus	ETFB
HPGD	2.96125e-05	0.609622	0.702	0.431	0.472764	Keratoconus	HPGD
SELENOP	3.04967e-05	0.274047	0.982	0.908	0.486879	Keratoconus	SELENOP
SMIM19	3.17029e-05	0.255948	0.829	0.554	0.506137	Keratoconus	SMIM19
C2orf40	3.64367e-05	0.262671	0.991	1	0.581712	Keratoconus	C2orf40
EIF3H	3.78364e-05	0.281312	0.93	0.738	0.604058	Keratoconus	EIF3H
ID2	3.79086e-05	0.271756	0.39	0.123	0.605211	Keratoconus	ID2
THBS1	4.46746e-05	0.646361	0.803	0.631	0.71323	Keratoconus	THBS1
HNRNPA0	4.48409e-05	0.250266	0.829	0.585	0.715885	Keratoconus	HNRNPA0
F13A1	4.61489e-05	0.415436	0.838	0.646	0.736767	Keratoconus	F13A1
COX7A1	5.40405e-05	0.255939	0.947	0.892	0.862756	Keratoconus	COX7A1
GAP43	5.44763e-05	0.278702	0.671	0.4	0.869714	Keratoconus	GAP43
HLA-E	6.34634e-05	0.2711	0.991	0.954	1	Keratoconus	HLA-E
GNAI2	6.6395e-05	0.250455	0.904	0.723	1	Keratoconus	GNAI2
NR4A1	6.88613e-05	0.415273	0.487	0.215	1	Keratoconus	NR4A1
TMSB4X	9.04351e-05	0.25799	0.978	0.985	1	Keratoconus	TMSB4X
IFRD1	9.17107e-05	0.250954	0.5	0.246	1	Keratoconus	IFRD1
DDIT3	9.28119e-05	0.287662	0.724	0.415	1	Keratoconus	DDIT3
TIPARP	9.83226e-05	0.280767	0.741	0.477	1	Keratoconus	TIPARP
ARID5B	9.87202e-05	0.352695	0.43	0.185	1	Keratoconus	ARID5B
IRF1	0.000109024	0.39618	0.557	0.292	1	Keratoconus	IRF1
LDLR	0.000110198	0.331871	0.465	0.215	1	Keratoconus	LDLR
GADD45A	0.000154339	0.359405	0.702	0.477	1	Keratoconus	GADD45A
ZFP36L2	0.000211423	0.331498	0.868	0.631	1	Keratoconus	ZFP36L2
SLC25A6	0.000219749	0.259217	0.908	0.815	1	Keratoconus	SLC25A6
LARP6	0.00024385	0.258111	0.908	0.723	1	Keratoconus	LARP6
SGK1	0.00028238	0.491844	0.811	0.692	1	Keratoconus	SGK1
TUBB2A	0.000301511	0.331137	0.662	0.462	1	Keratoconus	TUBB2A
PHLDA1	0.000427494	0.261619	0.504	0.262	1	Keratoconus	PHLDA1
RND3	0.000465241	0.280454	0.294	0.077	1	Keratoconus	RND3
CADM3	0.00122879	0.28902	0.268	0.077	1	Keratoconus	CADM3
MAFB	0.0013796	0.315264	0.982	0.892	1	Keratoconus	MAFB
KLF6	0.00148246	0.4496	0.737	0.554	1	Keratoconus	KLF6
MT1E	0.00153877	0.765081	0.991	1	1	Keratoconus	MT1E
MTRNR2L8	0.00184165	0.272066	0.825	0.723	1	Keratoconus	MTRNR2L8
HSPA1B	0.0019572	0.349767	0.741	0.554	1	Keratoconus	HSPA1B
G0S2	0.00254341	0.405854	0.583	0.415	1	Keratoconus	G0S2
ERRFI1	0.00304538	0.305151	0.553	0.369	1	Keratoconus	ERRFI1
KRT17	0.00380686	0.354259	0.254	0.092	1	Keratoconus	KRT17
CYR61	0.00618951	0.457178	0.925	0.862	1	Keratoconus	CYR61
SPARCL1	0.00637953	0.268867	0.917	0.892	1	Keratoconus	SPARCL1
XIST	1.27914e-60	1.88501	0.954	0	2.04214e-56	Unaffected	XIST
IFITM1	2.52967e-31	1.42593	0.985	0.899	4.03861e-27	Unaffected	IFITM1
MIF	1.07465e-25	0.793053	0.985	0.974	1.71568e-21	Unaffected	MIF
RPL13A	2.82277e-24	0.811241	1	0.991	4.50656e-20	Unaffected	RPL13A
MT-CO3	1.99843e-23	0.876718	1	1	3.1905e-19	Unaffected	MT-CO3
NME2	3.02683e-21	0.739757	0.877	0.456	4.83233e-17	Unaffected	NME2
RPS20	1.88672e-20	0.858792	0.938	0.947	3.01214e-16	Unaffected	RPS20
SAA1	9.25631e-20	1.80617	1	0.807	1.47777e-15	Unaffected	SAA1
KERA	1.09746e-18	0.509558	1	1	1.75209e-14	Unaffected	KERA
SFRP1	8.60138e-18	0.88012	0.877	0.456	1.37321e-13	Unaffected	SFRP1
IFITM3	1.69069e-16	0.376946	1	1	2.69918e-12	Unaffected	IFITM3
APOD	2.93368e-15	0.41325	1	1	4.68362e-11	Unaffected	APOD
MME	3.54725e-15	0.658269	0.954	0.772	5.66318e-11	Unaffected	MME
ABCA6	5.83327e-15	0.757993	0.908	0.886	9.31281e-11	Unaffected	ABCA6
STEAP4	1.13836e-14	0.619718	1	0.991	1.81739e-10	Unaffected	STEAP4
IFITM2	2.92125e-14	0.454428	0.969	0.965	4.66377e-10	Unaffected	IFITM2
RPL7	4.00092e-14	0.534294	0.985	0.987	6.38746e-10	Unaffected	RPL7
PRKG1	8.46693e-14	0.619506	0.815	0.447	1.35175e-09	Unaffected	PRKG1
KRT5	1.22836e-12	0.790854	0.831	0.465	1.96107e-08	Unaffected	KRT5
GRIA2	1.29056e-12	0.506998	0.477	0.11	2.06037e-08	Unaffected	GRIA2
MT-ATP6	3.18475e-12	0.424792	1	1	5.08446e-08	Unaffected	MT-ATP6
MGP	5.46349e-12	0.699738	1	0.991	8.72247e-08	Unaffected	MGP
HLA-A	6.93598e-12	0.419331	0.985	0.987	1.10733e-07	Unaffected	HLA-A
MT-ND1	8.01858e-12	0.412824	1	1	1.28017e-07	Unaffected	MT-ND1
RPS17	1.43793e-11	0.416141	0.892	0.746	2.29566e-07	Unaffected	RPS17
CCDC102B	1.50349e-11	0.635996	0.892	0.737	2.40032e-07	Unaffected	CCDC102B
KRT12	1.57403e-11	1.1413	0.954	0.811	2.51293e-07	Unaffected	KRT12
RNASEK	2.17803e-11	0.414581	0.585	0.219	3.47723e-07	Unaffected	RNASEK
PGK1	8.73615e-11	0.431662	0.954	0.969	1.39473e-06	Unaffected	PGK1
TM4SF1	8.90242e-11	0.571039	0.954	0.899	1.42127e-06	Unaffected	TM4SF1
FTX	9.46624e-11	0.56681	0.754	0.526	1.51129e-06	Unaffected	FTX
MT-CO1	2.14889e-10	0.425607	1	1	3.4307e-06	Unaffected	MT-CO1
DDX17	2.9077e-10	0.500487	0.954	0.939	4.64214e-06	Unaffected	DDX17
PERP	3.06694e-10	0.572585	0.877	0.57	4.89637e-06	Unaffected	PERP
VMO1	4.27228e-10	0.605773	1	0.838	6.82069e-06	Unaffected	VMO1
MT-ND5	6.71199e-10	0.418093	1	1	1.07157e-05	Unaffected	MT-ND5
CCK	1.02754e-09	0.56705	0.785	0.487	1.64047e-05	Unaffected	CCK
SULT1A1	1.12351e-09	0.334306	0.615	0.276	1.79369e-05	Unaffected	SULT1A1
COL5A2	1.24126e-09	0.488544	0.969	0.996	1.98168e-05	Unaffected	COL5A2
MT-ND4	1.9316e-09	0.329539	1	1	3.0838e-05	Unaffected	MT-ND4
HLA-C	4.53898e-09	0.340118	0.985	0.978	7.24648e-05	Unaffected	HLA-C
MT-ND6	4.95694e-09	0.44958	0.938	0.728	7.91376e-05	Unaffected	MT-ND6
MT-CO2	6.21201e-09	0.370998	1	1	9.91747e-05	Unaffected	MT-CO2
POLR2J3.1	1.03705e-08	0.540319	0.692	0.404	0.000165565	Unaffected	POLR2J3.1
ITGBL1	1.05692e-08	0.310968	1	1	0.000168738	Unaffected	ITGBL1
PLAGL1	1.60781e-08	0.474944	0.523	0.215	0.000256686	Unaffected	PLAGL1
ACSL3	1.67869e-08	0.446465	0.954	0.939	0.000268004	Unaffected	ACSL3
SLC12A2	1.82921e-08	0.590264	0.631	0.342	0.000292033	Unaffected	SLC12A2
MT-CYB	2.64154e-08	0.405715	1	1	0.000421722	Unaffected	MT-CYB
METTL7A	3.44955e-08	0.393582	0.846	0.746	0.00055072	Unaffected	METTL7A
TGFBI	4.65261e-08	0.326997	1	1	0.000742789	Unaffected	TGFBI
MIR29B2CHG	5.24906e-08	0.493946	0.554	0.259	0.000838013	Unaffected	MIR29B2CHG
PAMR1	6.82827e-08	0.299308	0.585	0.281	0.00109013	Unaffected	PAMR1
PLA2G2A	9.47817e-08	1.04868	0.338	0.088	0.00151319	Unaffected	PLA2G2A
KRT14	1.50413e-07	0.507829	0.492	0.211	0.00240135	Unaffected	KRT14
MALAT1	1.5625e-07	0.323078	1	1	0.00249453	Unaffected	MALAT1
IL32	1.5903e-07	0.341054	0.846	0.623	0.00253892	Unaffected	IL32
AHNAK2	2.05368e-07	0.415371	0.8	0.592	0.00327869	Unaffected	AHNAK2
ZNF280D	3.4334e-07	0.356052	0.585	0.325	0.00548142	Unaffected	ZNF280D
TTC14	4.89869e-07	0.34111	0.662	0.425	0.00782075	Unaffected	TTC14
GSN	5.19118e-07	0.704229	0.985	0.855	0.00828772	Unaffected	GSN
MSI2	5.50048e-07	0.344901	0.908	0.882	0.00878152	Unaffected	MSI2
NTN4	6.63618e-07	0.406321	0.846	0.728	0.0105947	Unaffected	NTN4
ANKH	7.53486e-07	0.371884	0.754	0.579	0.0120294	Unaffected	ANKH
CREBZF	9.50669e-07	0.408337	0.677	0.439	0.0151774	Unaffected	CREBZF
RARRES2	1.03737e-06	0.744215	0.431	0.171	0.0165617	Unaffected	RARRES2
SEMA3A	1.10272e-06	0.410024	0.708	0.504	0.0176049	Unaffected	SEMA3A
WNT5A	1.23276e-06	0.47332	0.892	0.912	0.0196809	Unaffected	WNT5A
XPC	1.24536e-06	0.320862	0.923	0.811	0.0198821	Unaffected	XPC
PLAT	1.28386e-06	0.389251	0.969	0.934	0.0204968	Unaffected	PLAT
NHLRC3	1.49751e-06	0.294022	0.569	0.32	0.0239078	Unaffected	NHLRC3
SPRY4	1.71922e-06	0.330258	0.585	0.338	0.0274474	Unaffected	SPRY4
ATP5PB	1.74231e-06	0.319693	0.692	0.496	0.027816	Unaffected	ATP5PB
TFAP2B	1.79961e-06	0.377717	0.985	0.952	0.0287308	Unaffected	TFAP2B
ZNF793	1.82775e-06	0.273737	0.292	0.083	0.0291801	Unaffected	ZNF793
ARHGAP26	1.87516e-06	0.338127	0.6	0.355	0.0299369	Unaffected	ARHGAP26
LUC7L3	2.09511e-06	0.383369	0.862	0.785	0.0334484	Unaffected	LUC7L3
RARRES1	2.31322e-06	0.427949	1	0.991	0.0369306	Unaffected	RARRES1
SHPRH	3.12708e-06	0.282352	0.569	0.329	0.0499239	Unaffected	SHPRH
HSD11B1	3.44823e-06	0.38593	0.877	0.715	0.0550509	Unaffected	HSD11B1
PNISR	3.49068e-06	0.369401	0.954	0.947	0.0557288	Unaffected	PNISR
TSHZ2	4.05245e-06	0.413827	0.569	0.338	0.0646973	Unaffected	TSHZ2
MARCKS	5.20412e-06	0.384089	0.892	0.991	0.0830838	Unaffected	MARCKS
ABCA5	5.25238e-06	0.318187	0.677	0.452	0.0838543	Unaffected	ABCA5
PGAM1	6.52468e-06	0.276499	0.969	0.934	0.104167	Unaffected	PGAM1
COL6A3	6.69329e-06	0.344697	1	0.996	0.106858	Unaffected	COL6A3
RALGAPA1	7.03879e-06	0.318513	0.569	0.338	0.112374	Unaffected	RALGAPA1
NATD1	8.58851e-06	0.250415	0.508	0.246	0.137115	Unaffected	NATD1
SEMA3E	9.2333e-06	0.29374	0.677	0.425	0.14741	Unaffected	SEMA3E
ARHGEF26	1.04546e-05	0.3568	0.8	0.693	0.166907	Unaffected	ARHGEF26
AKAP9	1.10119e-05	0.361316	0.892	0.895	0.175805	Unaffected	AKAP9
ARID1B	1.25088e-05	0.329083	0.677	0.469	0.199703	Unaffected	ARID1B
N4BP2L2	1.34223e-05	0.351283	0.892	0.882	0.214287	Unaffected	N4BP2L2
CCL14	1.35571e-05	0.35454	0.369	0.158	0.21644	Unaffected	CCL14
KDR	1.55554e-05	0.324541	0.985	0.982	0.248341	Unaffected	KDR
CFH	1.5663e-05	0.288568	1	0.947	0.25006	Unaffected	CFH
CDC42	1.56654e-05	0.353115	0.892	0.86	0.250098	Unaffected	CDC42
CDH11	1.74745e-05	0.395715	0.723	0.601	0.278981	Unaffected	CDH11
ZMAT1	2.0473e-05	0.255072	0.462	0.241	0.326852	Unaffected	ZMAT1
PAPPA	2.84286e-05	0.402197	0.6	0.368	0.453863	Unaffected	PAPPA
WSB1	3.01572e-05	0.432322	0.969	0.956	0.48146	Unaffected	WSB1
HECTD1	3.24534e-05	0.291601	0.677	0.496	0.518119	Unaffected	HECTD1
KANSL1	3.33336e-05	0.300825	0.692	0.491	0.532171	Unaffected	KANSL1
NKTR	3.36076e-05	0.441681	0.785	0.776	0.536546	Unaffected	NKTR
ERICH1	3.53682e-05	0.358161	0.708	0.526	0.564654	Unaffected	ERICH1
PRNP	3.82262e-05	0.262541	0.785	0.706	0.610282	Unaffected	PRNP
TAC1	4.20822e-05	0.486362	0.308	0.101	0.671842	Unaffected	TAC1
MVP	4.25865e-05	0.288171	0.677	0.579	0.679893	Unaffected	MVP
ABCA8	4.85849e-05	0.300243	0.692	0.518	0.775658	Unaffected	ABCA8
PDLIM5	5.11297e-05	0.350274	0.8	0.82	0.816286	Unaffected	PDLIM5
NFIB	5.98162e-05	0.3709	0.877	0.768	0.954966	Unaffected	NFIB
PPFIBP1	6.71002e-05	0.263515	0.954	0.969	1	Unaffected	PPFIBP1
ST3GAL5	7.30043e-05	0.337833	0.523	0.329	1	Unaffected	ST3GAL5
PCDH7	7.63927e-05	0.375369	0.631	0.474	1	Unaffected	PCDH7
NSD1	7.86836e-05	0.346696	0.585	0.39	1	Unaffected	NSD1
ATF6B	8.30281e-05	0.292159	0.492	0.285	1	Unaffected	ATF6B
CD46	8.66117e-05	0.258009	0.831	0.772	1	Unaffected	CD46
SLC35A3	8.89779e-05	0.277686	0.477	0.281	1	Unaffected	SLC35A3
TSC2	9.4756e-05	0.269813	0.492	0.325	1	Unaffected	TSC2
OGA	0.000105784	0.305162	0.662	0.496	1	Unaffected	OGA
ANGEL2	0.000105828	0.265717	0.4	0.206	1	Unaffected	ANGEL2
KRTCAP2	0.000119021	0.288786	0.954	0.934	1	Unaffected	KRTCAP2
PDGFRB	0.000141899	0.354854	0.738	0.654	1	Unaffected	PDGFRB
RPL31	0.000144392	0.301131	0.985	0.952	1	Unaffected	RPL31
ATM	0.000163591	0.306931	0.646	0.526	1	Unaffected	ATM
DKK2	0.000164535	0.290858	0.969	0.987	1	Unaffected	DKK2
ZRANB2	0.000225496	0.292118	0.862	0.785	1	Unaffected	ZRANB2
ZNF521	0.000236186	0.250253	0.6	0.43	1	Unaffected	ZNF521
SRPX2	0.000257837	0.262453	0.677	0.496	1	Unaffected	SRPX2
RNPC3	0.000271894	0.254991	0.554	0.368	1	Unaffected	RNPC3
CCDC50	0.000279261	0.277752	0.846	0.816	1	Unaffected	CCDC50
CLCN3	0.000283479	0.264594	0.6	0.421	1	Unaffected	CLCN3
COL8A1	0.000295795	0.356555	0.646	0.544	1	Unaffected	COL8A1
EIF1AX	0.000319371	0.273812	0.877	0.873	1	Unaffected	EIF1AX
UTRN	0.00032058	0.3657	0.815	0.754	1	Unaffected	UTRN
ZNF791	0.000325348	0.259458	0.569	0.386	1	Unaffected	ZNF791
ZKSCAN1	0.000352823	0.358545	0.662	0.539	1	Unaffected	ZKSCAN1
MUC20-OT1	0.000369506	0.351599	0.6	0.478	1	Unaffected	MUC20-OT1
LENG8	0.00037038	0.269385	0.6	0.439	1	Unaffected	LENG8
SRRM2	0.000423214	0.277436	0.923	0.912	1	Unaffected	SRRM2
SERPINE2	0.000451077	0.315103	0.892	0.724	1	Unaffected	SERPINE2
DLG1	0.000493205	0.276579	0.708	0.588	1	Unaffected	DLG1
PCNX4	0.000513273	0.299548	0.538	0.36	1	Unaffected	PCNX4
GLG1	0.000526019	0.271742	0.831	0.829	1	Unaffected	GLG1
FAM20A	0.000561775	0.378046	0.585	0.482	1	Unaffected	FAM20A
BCAP29	0.000583555	0.310253	0.785	0.785	1	Unaffected	BCAP29
HDAC9	0.000615741	0.253828	0.585	0.421	1	Unaffected	HDAC9
ARSD	0.000629628	0.25437	0.415	0.241	1	Unaffected	ARSD
SAMD8	0.000680651	0.279153	0.492	0.346	1	Unaffected	SAMD8
TENT5A	0.000724223	0.251374	0.8	0.798	1	Unaffected	TENT5A
RFLNB	0.00085923	0.274713	0.477	0.342	1	Unaffected	RFLNB
TAX1BP1	0.000891355	0.274191	0.815	0.838	1	Unaffected	TAX1BP1
ITGA10	0.000907018	0.416883	0.585	0.478	1	Unaffected	ITGA10
ATP2B1	0.000986522	0.250305	0.585	0.43	1	Unaffected	ATP2B1
CDK5RAP2	0.00107248	0.256049	0.738	0.689	1	Unaffected	CDK5RAP2
ZFHX4	0.00107403	0.280541	0.985	0.939	1	Unaffected	ZFHX4
GOLGA4	0.00109674	0.28718	0.769	0.737	1	Unaffected	GOLGA4
MAML2	0.00125415	0.298139	0.462	0.311	1	Unaffected	MAML2
SFN	0.00134467	0.270353	0.338	0.171	1	Unaffected	SFN
FNDC3A	0.00139641	0.293146	0.754	0.715	1	Unaffected	FNDC3A
JPX	0.00141965	0.380581	0.523	0.408	1	Unaffected	JPX
TFPI	0.00155039	0.36878	0.6	0.504	1	Unaffected	TFPI
ENPP1	0.00188242	0.268987	0.877	0.939	1	Unaffected	ENPP1
FAP	0.00194499	0.278881	0.646	0.618	1	Unaffected	FAP
YIPF4	0.00206714	0.263183	0.569	0.509	1	Unaffected	YIPF4
PAPSS2	0.00228426	0.272923	0.708	0.596	1	Unaffected	PAPSS2
SEMA6D	0.00236725	0.258319	0.308	0.171	1	Unaffected	SEMA6D
PNN	0.00286381	0.337032	0.738	0.684	1	Unaffected	PNN
GOLGB1	0.00290266	0.254145	0.908	0.899	1	Unaffected	GOLGB1
SERPINA5	0.00315889	0.338746	0.631	0.553	1	Unaffected	SERPINA5
DSP	0.0033204	0.283349	0.292	0.149	1	Unaffected	DSP
SLC44A1	0.00345939	0.260911	0.708	0.702	1	Unaffected	SLC44A1
AMIGO2	0.0034991	0.308	0.569	0.487	1	Unaffected	AMIGO2
DNM1	0.00351744	0.282096	0.385	0.25	1	Unaffected	DNM1
FABP5	0.00355449	0.509867	0.662	0.504	1	Unaffected	FABP5
SPRY2	0.00389476	0.275511	0.754	0.732	1	Unaffected	SPRY2
TGOLN2	0.00495584	0.253522	0.831	0.873	1	Unaffected	TGOLN2
SLC26A4	0.00561425	0.292936	0.631	0.531	1	Unaffected	SLC26A4
FBXO22	0.00724673	0.309356	0.431	0.333	1	Unaffected	FBXO22
TXNIP	0.00743542	0.262397	0.892	0.93	1	Unaffected	TXNIP
B3GNT7	0.00855184	0.298954	0.877	0.899	1	Unaffected	B3GNT7
GCC2	0.00898466	0.250486	0.754	0.737	1	Unaffected	GCC2
ZMAT3	0.00920502	0.259325	0.446	0.346	1	Unaffected	ZMAT3
CCDC88A	0.00961607	0.266111	0.446	0.36	1	Unaffected	CCDC88A

## Sheet: Cluster 4
	p_val	avg_logFC	pct.1	pct.2	p_val_adj	cluster	gene
RPS4Y1	8.30537e-22	0.930104	0.483	0	1.32595e-17	Keratoconus	RPS4Y1
TMEM238	2.80377e-17	0.828304	0.517	0.041	4.47621e-13	Keratoconus	TMEM238
UPK3BL1	4.87004e-17	0.622523	0.379	0	7.77502e-13	Keratoconus	UPK3BL1
JUND	1.00213e-12	1.18031	0.776	0.361	1.59991e-08	Keratoconus	JUND
EIF1AY	1.6941e-12	0.301727	0.276	0	2.70463e-08	Keratoconus	EIF1AY
OVOL1	1.58138e-11	0.709139	0.466	0.083	2.52468e-07	Keratoconus	OVOL1
NR4A1	6.59237e-10	1.08675	0.534	0.16	1.05247e-05	Keratoconus	NR4A1
JDP2	1.79012e-09	0.622205	0.5	0.13	2.85793e-05	Keratoconus	JDP2
SLURP1	2.63728e-09	0.56403	0.328	0.041	4.21041e-05	Keratoconus	SLURP1
ZFP36	7.98267e-09	1.13152	0.759	0.426	0.000127443	Keratoconus	ZFP36
FOSL1	1.20129e-08	0.503484	0.293	0.036	0.000191787	Keratoconus	FOSL1
KLF13	2.11362e-08	0.455728	0.414	0.095	0.000337439	Keratoconus	KLF13
PLCG2	3.19901e-08	0.681388	0.586	0.201	0.000510722	Keratoconus	PLCG2
PHLDA2	5.2889e-08	0.865084	0.724	0.391	0.000844373	Keratoconus	PHLDA2
APOBEC3A	6.56405e-08	1.18407	0.379	0.089	0.00104795	Keratoconus	APOBEC3A
NFKBIA	7.17891e-08	1.24288	0.552	0.231	0.00114611	Keratoconus	NFKBIA
MPST	7.55129e-08	0.494528	0.483	0.148	0.00120556	Keratoconus	MPST
CSRNP1	7.69013e-08	0.419699	0.276	0.036	0.00122773	Keratoconus	CSRNP1
SLC20A1	8.04787e-08	1.02171	0.5	0.183	0.00128484	Keratoconus	SLC20A1
HES5	8.36289e-08	0.813874	0.431	0.118	0.00133514	Keratoconus	HES5
CPEB2	9.26177e-08	0.394206	0.379	0.083	0.00147864	Keratoconus	CPEB2
DAPL1	1.18051e-07	0.521593	0.914	0.876	0.00188468	Keratoconus	DAPL1
WDR74	1.91081e-07	0.413727	0.448	0.13	0.00305061	Keratoconus	WDR74
IRAK1	1.99958e-07	0.497692	0.483	0.148	0.00319232	Keratoconus	IRAK1
RHOB	2.11249e-07	0.686798	0.603	0.254	0.0033726	Keratoconus	RHOB
PPP1R15A	2.31725e-07	1.09227	0.5	0.183	0.00369949	Keratoconus	PPP1R15A
CTDSPL	3.44249e-07	0.432895	0.448	0.13	0.00549594	Keratoconus	CTDSPL
MT-ATP8	4.37897e-07	0.802715	0.655	0.314	0.00699103	Keratoconus	MT-ATP8
ZNF608	5.01384e-07	0.300399	0.328	0.065	0.0080046	Keratoconus	ZNF608
HS3ST6	6.35395e-07	0.455686	0.379	0.101	0.0101441	Keratoconus	HS3ST6
JUN	6.64731e-07	0.854843	0.776	0.456	0.0106124	Keratoconus	JUN
AC100810.1	6.68334e-07	0.357762	0.414	0.112	0.0106699	Keratoconus	AC100810.1
SVIP	7.72033e-07	0.499367	0.345	0.077	0.0123255	Keratoconus	SVIP
MTURN	1.00294e-06	0.337075	0.276	0.047	0.0160119	Keratoconus	MTURN
FOS	1.29496e-06	0.785238	0.879	0.669	0.0206741	Keratoconus	FOS
DUSP5	1.41054e-06	0.277699	0.259	0.041	0.0225193	Keratoconus	DUSP5
CD81	1.41652e-06	0.720749	0.586	0.254	0.0226147	Keratoconus	CD81
MTRNR2L1	1.4565e-06	0.496589	0.31	0.071	0.0232531	Keratoconus	MTRNR2L1
NEK7	1.49321e-06	0.355414	0.397	0.112	0.0238391	Keratoconus	NEK7
IER3	1.83648e-06	0.98755	0.69	0.361	0.0293194	Keratoconus	IER3
ANKRD9	2.42836e-06	0.344676	0.414	0.13	0.0387688	Keratoconus	ANKRD9
VARS	2.46941e-06	0.357578	0.345	0.089	0.0394242	Keratoconus	VARS
EIF1	2.59857e-06	0.411252	0.931	0.858	0.0414862	Keratoconus	EIF1
LMO7	3.03988e-06	0.464597	0.362	0.107	0.0485318	Keratoconus	LMO7
HNRNPH3	3.1029e-06	0.524003	0.569	0.243	0.0495377	Keratoconus	HNRNPH3
VEGFB	3.17217e-06	0.273406	0.362	0.101	0.0506436	Keratoconus	VEGFB
AL139246.5	3.60246e-06	0.394236	0.259	0.047	0.0575133	Keratoconus	AL139246.5
CDKN1C	3.68029e-06	0.378402	0.259	0.047	0.0587559	Keratoconus	CDKN1C
TNFAIP3	3.7213e-06	0.519868	0.345	0.095	0.0594105	Keratoconus	TNFAIP3
ZNF750	4.08299e-06	0.645858	0.431	0.16	0.065185	Keratoconus	ZNF750
MAFF	4.20231e-06	0.456947	0.362	0.107	0.0670899	Keratoconus	MAFF
RNASEH2C	4.20838e-06	0.393688	0.448	0.154	0.0671868	Keratoconus	RNASEH2C
ARF6	4.99516e-06	0.45646	0.552	0.237	0.0797478	Keratoconus	ARF6
CDYL	5.00882e-06	0.473646	0.345	0.095	0.0799658	Keratoconus	CDYL
AREG	5.22511e-06	1.05163	0.379	0.118	0.0834189	Keratoconus	AREG
HES1	5.28975e-06	1.12101	0.603	0.325	0.0844509	Keratoconus	HES1
CBX4	6.15944e-06	0.365299	0.328	0.083	0.0983354	Keratoconus	CBX4
DGCR6L	6.7598e-06	0.387498	0.517	0.201	0.10792	Keratoconus	DGCR6L
TMEM259	6.99686e-06	0.428404	0.448	0.154	0.111705	Keratoconus	TMEM259
HRASLS2	7.54752e-06	0.288817	0.276	0.059	0.120496	Keratoconus	HRASLS2
CITED4	7.98599e-06	0.54994	0.517	0.219	0.127496	Keratoconus	CITED4
CSTA	8.66662e-06	0.616075	0.621	0.32	0.138363	Keratoconus	CSTA
RAB12	9.00002e-06	0.382599	0.328	0.089	0.143685	Keratoconus	RAB12
SURF2	1.14635e-05	0.36027	0.466	0.178	0.183015	Keratoconus	SURF2
CDC123	1.26202e-05	0.524654	0.483	0.195	0.201481	Keratoconus	CDC123
LRP1	1.36801e-05	0.501145	0.638	0.284	0.218403	Keratoconus	LRP1
ITPRIP	1.42029e-05	0.288494	0.397	0.124	0.226749	Keratoconus	ITPRIP
KLF6	1.44939e-05	0.567651	0.5	0.213	0.231395	Keratoconus	KLF6
PLPBP	1.49292e-05	0.2553	0.379	0.118	0.238344	Keratoconus	PLPBP
SDHAF1	1.61781e-05	0.382353	0.362	0.107	0.258283	Keratoconus	SDHAF1
PLK3	1.63168e-05	0.280642	0.345	0.107	0.260498	Keratoconus	PLK3
PLEC	1.83881e-05	0.373019	0.534	0.225	0.293567	Keratoconus	PLEC
INF2	1.84949e-05	0.292356	0.379	0.124	0.295271	Keratoconus	INF2
ZNF326	1.97242e-05	0.413272	0.517	0.207	0.314897	Keratoconus	ZNF326
UBE2M	2.2249e-05	0.4131	0.552	0.249	0.355205	Keratoconus	UBE2M
TM4SF1	2.37324e-05	0.736794	0.431	0.178	0.378888	Keratoconus	TM4SF1
TSC22D4	2.64527e-05	0.297159	0.276	0.065	0.422317	Keratoconus	TSC22D4
MRPL9	2.67796e-05	0.363391	0.397	0.136	0.427537	Keratoconus	MRPL9
S100A16	3.27306e-05	0.433077	0.569	0.272	0.522544	Keratoconus	S100A16
SPAG9	3.28229e-05	0.303754	0.414	0.142	0.524017	Keratoconus	SPAG9
RPS8	3.50548e-05	0.336934	0.983	0.923	0.55965	Keratoconus	RPS8
WDR45B	3.78785e-05	0.327305	0.397	0.136	0.60473	Keratoconus	WDR45B
ETV4	3.99616e-05	0.332126	0.31	0.095	0.637986	Keratoconus	ETV4
TUBB2A	4.00982e-05	0.706597	0.552	0.302	0.640168	Keratoconus	TUBB2A
WSB1	4.06302e-05	0.479536	0.431	0.166	0.648661	Keratoconus	WSB1
ADAM15	4.16009e-05	0.32397	0.466	0.183	0.664158	Keratoconus	ADAM15
PLEKHJ1	4.35059e-05	0.35945	0.397	0.148	0.694571	Keratoconus	PLEKHJ1
TRAPPC6A	4.41145e-05	0.37531	0.448	0.183	0.704288	Keratoconus	TRAPPC6A
ITPKC	4.43829e-05	0.471529	0.362	0.124	0.708574	Keratoconus	ITPKC
ING5	4.68371e-05	0.319474	0.276	0.071	0.747754	Keratoconus	ING5
MSX2	4.86634e-05	0.376596	0.379	0.13	0.776911	Keratoconus	MSX2
MAZ	4.86634e-05	0.286967	0.379	0.13	0.776911	Keratoconus	MAZ
BRD4	4.97095e-05	0.256859	0.328	0.107	0.793611	Keratoconus	BRD4
EEF1B2	5.06247e-05	0.501241	0.845	0.598	0.808224	Keratoconus	EEF1B2
MRPL43	5.13636e-05	0.424634	0.517	0.237	0.82002	Keratoconus	MRPL43
KLF10	5.43484e-05	0.282037	0.397	0.148	0.867672	Keratoconus	KLF10
SDHAF3	5.53678e-05	0.292684	0.379	0.13	0.883946	Keratoconus	SDHAF3
ARIH1	5.8793e-05	0.353627	0.345	0.112	0.93863	Keratoconus	ARIH1
RPS9	5.8958e-05	0.385538	0.948	0.876	0.941264	Keratoconus	RPS9
ZBTB7B	6.12033e-05	0.277456	0.362	0.124	0.977111	Keratoconus	ZBTB7B
ODC1	6.57909e-05	0.546685	0.362	0.124	1	Keratoconus	ODC1
GNAS	7.028e-05	0.294348	0.776	0.462	1	Keratoconus	GNAS
JARID2	7.19945e-05	0.336821	0.31	0.095	1	Keratoconus	JARID2
HNRNPA1P48	7.42648e-05	0.272503	0.259	0.065	1	Keratoconus	HNRNPA1P48
RNF126	7.44326e-05	0.373386	0.379	0.142	1	Keratoconus	RNF126
SULT2B1	7.50416e-05	0.346045	0.328	0.107	1	Keratoconus	SULT2B1
PGP	7.51309e-05	0.251881	0.379	0.136	1	Keratoconus	PGP
HOOK1	7.81644e-05	0.363097	0.362	0.124	1	Keratoconus	HOOK1
NDUFAF2	7.96261e-05	0.32297	0.466	0.189	1	Keratoconus	NDUFAF2
C11orf96	8.17787e-05	0.824477	0.276	0.083	1	Keratoconus	C11orf96
CCDC59	8.19063e-05	0.333132	0.448	0.183	1	Keratoconus	CCDC59
THAP12	8.69185e-05	0.326702	0.259	0.065	1	Keratoconus	THAP12
MYH14	9.10969e-05	0.532636	0.569	0.302	1	Keratoconus	MYH14
NFKBIB	9.52397e-05	0.31545	0.31	0.095	1	Keratoconus	NFKBIB
C6orf132	9.55725e-05	0.432484	0.724	0.42	1	Keratoconus	C6orf132
STX5	9.70995e-05	0.309502	0.345	0.112	1	Keratoconus	STX5
MPRIP	0.000100442	0.33925	0.379	0.136	1	Keratoconus	MPRIP
MTERF4	0.000106065	0.320066	0.31	0.095	1	Keratoconus	MTERF4
PIM3	0.00010775	0.530624	0.431	0.183	1	Keratoconus	PIM3
SECISBP2	0.000108585	0.394577	0.397	0.148	1	Keratoconus	SECISBP2
FOXN3	0.000109704	0.324447	0.5	0.237	1	Keratoconus	FOXN3
NAA60	0.000112266	0.309719	0.328	0.107	1	Keratoconus	NAA60
SMIM20	0.000114799	0.347446	0.362	0.13	1	Keratoconus	SMIM20
FBXW7	0.000118925	0.346861	0.397	0.142	1	Keratoconus	FBXW7
UBP1	0.00012033	0.251644	0.276	0.077	1	Keratoconus	UBP1
CCNB1IP1	0.000126894	0.350449	0.414	0.16	1	Keratoconus	CCNB1IP1
CPSF6	0.000127307	0.278824	0.397	0.148	1	Keratoconus	CPSF6
FAM114A1	0.000135206	0.357452	0.466	0.213	1	Keratoconus	FAM114A1
NRARP	0.000135744	0.336852	0.345	0.118	1	Keratoconus	NRARP
JUNB	0.000139127	0.529798	0.931	0.769	1	Keratoconus	JUNB
AKAP13	0.000142438	0.377272	0.397	0.16	1	Keratoconus	AKAP13
BOD1L1	0.000161368	0.360175	0.414	0.166	1	Keratoconus	BOD1L1
NTAN1	0.000163416	0.265205	0.414	0.166	1	Keratoconus	NTAN1
MAPK13	0.000172289	0.37985	0.483	0.213	1	Keratoconus	MAPK13
EPN2	0.000173088	0.335328	0.414	0.172	1	Keratoconus	EPN2
ELP2	0.000176384	0.401326	0.328	0.112	1	Keratoconus	ELP2
UBAP2	0.000178174	0.482414	0.31	0.107	1	Keratoconus	UBAP2
CSRP1	0.000180674	0.411336	0.534	0.266	1	Keratoconus	CSRP1
RAMMET	0.000182626	0.284954	0.483	0.207	1	Keratoconus	RAMMET
MTHFS	0.000183616	0.274554	0.379	0.142	1	Keratoconus	MTHFS
IL20RA	0.000198576	0.311683	0.397	0.16	1	Keratoconus	IL20RA
VPS51	0.000202221	0.292112	0.414	0.166	1	Keratoconus	VPS51
UACA	0.000205073	0.332381	0.362	0.136	1	Keratoconus	UACA
RPL24	0.000211205	0.344267	0.966	0.846	1	Keratoconus	RPL24
NDUFB7	0.000217878	0.387963	0.759	0.479	1	Keratoconus	NDUFB7
PDCL3	0.000218787	0.348574	0.448	0.189	1	Keratoconus	PDCL3
PGRMC1	0.000224813	0.341992	0.483	0.213	1	Keratoconus	PGRMC1
FRMD4A	0.000232438	0.491456	0.431	0.178	1	Keratoconus	FRMD4A
SLIRP	0.000247253	0.4029	0.741	0.462	1	Keratoconus	SLIRP
AKIRIN1	0.000255769	0.338282	0.414	0.166	1	Keratoconus	AKIRIN1
RXRA	0.000258926	0.319788	0.414	0.166	1	Keratoconus	RXRA
EMG1	0.000261703	0.358987	0.397	0.16	1	Keratoconus	EMG1
RALBP1	0.000268929	0.361779	0.534	0.249	1	Keratoconus	RALBP1
YPEL3	0.000275036	0.377452	0.552	0.272	1	Keratoconus	YPEL3
SCIN	0.000279335	0.328039	0.517	0.254	1	Keratoconus	SCIN
TOB1	0.000304556	0.380141	0.517	0.254	1	Keratoconus	TOB1
FTL	0.000312026	0.6621	0.948	0.763	1	Keratoconus	FTL
SMARCC1	0.000319335	0.333468	0.414	0.172	1	Keratoconus	SMARCC1
MARK2	0.000332994	0.449724	0.379	0.154	1	Keratoconus	MARK2
CBX6	0.000352332	0.351589	0.276	0.089	1	Keratoconus	CBX6
ECHDC2	0.000353528	0.412841	0.483	0.225	1	Keratoconus	ECHDC2
CETN3	0.000353562	0.376631	0.397	0.178	1	Keratoconus	CETN3
KLF3	0.000363427	0.450107	0.517	0.272	1	Keratoconus	KLF3
MAFB	0.000372902	0.320313	0.414	0.178	1	Keratoconus	MAFB
RALA	0.000377677	0.388211	0.483	0.225	1	Keratoconus	RALA
TNRC6A	0.000392603	0.280326	0.362	0.142	1	Keratoconus	TNRC6A
CDC16	0.000406515	0.442702	0.379	0.148	1	Keratoconus	CDC16
ACSL1	0.000410723	0.266743	0.31	0.107	1	Keratoconus	ACSL1
MXRA7	0.000417008	0.266125	0.448	0.201	1	Keratoconus	MXRA7
AVEN	0.000441044	0.349384	0.293	0.101	1	Keratoconus	AVEN
LUM	0.00044502	0.632391	0.448	0.189	1	Keratoconus	LUM
CDIPT	0.00045427	0.369536	0.379	0.148	1	Keratoconus	CDIPT
RPL19	0.000480332	0.336631	0.983	0.911	1	Keratoconus	RPL19
EGR1	0.00049057	0.492116	0.672	0.444	1	Keratoconus	EGR1
DESI2	0.000493712	0.304801	0.276	0.089	1	Keratoconus	DESI2
KRT3	0.000495467	0.685165	0.828	0.781	1	Keratoconus	KRT3
GMDS	0.000499627	0.252563	0.362	0.136	1	Keratoconus	GMDS
PIM1	0.000509553	0.267103	0.345	0.136	1	Keratoconus	PIM1
MIR22HG	0.000514161	0.288884	0.466	0.213	1	Keratoconus	MIR22HG
SNHG18	0.000514362	0.305575	0.293	0.101	1	Keratoconus	SNHG18
NPEPPS	0.000529955	0.310936	0.431	0.183	1	Keratoconus	NPEPPS
SPRYD7	0.000531956	0.362074	0.345	0.13	1	Keratoconus	SPRYD7
RPL13	0.000534022	0.254524	1	0.976	1	Keratoconus	RPL13
VPS4B	0.000540446	0.413427	0.483	0.225	1	Keratoconus	VPS4B
TMEM70	0.000543495	0.32748	0.379	0.154	1	Keratoconus	TMEM70
SRRM2	0.000549952	0.319545	0.5	0.225	1	Keratoconus	SRRM2
NABP2	0.000550123	0.320068	0.293	0.107	1	Keratoconus	NABP2
USP15	0.000552154	0.260712	0.362	0.136	1	Keratoconus	USP15
ID1	0.000567212	0.438761	0.759	0.645	1	Keratoconus	ID1
HMGN1	0.000569627	0.333204	0.724	0.473	1	Keratoconus	HMGN1
CCNL1	0.000572982	0.369804	0.466	0.219	1	Keratoconus	CCNL1
CNN3	0.00057599	0.276725	0.31	0.112	1	Keratoconus	CNN3
BORCS7	0.000587171	0.261699	0.5	0.243	1	Keratoconus	BORCS7
INIP	0.000608166	0.311527	0.259	0.083	1	Keratoconus	INIP
CWF19L2	0.000615568	0.452821	0.31	0.112	1	Keratoconus	CWF19L2
SIN3A	0.000617178	0.265677	0.259	0.083	1	Keratoconus	SIN3A
RAB3D	0.000617375	0.333975	0.345	0.142	1	Keratoconus	RAB3D
RALY	0.000620935	0.278638	0.448	0.207	1	Keratoconus	RALY
GSK3B	0.000633727	0.445245	0.328	0.13	1	Keratoconus	GSK3B
NCOA7	0.000645952	0.55614	0.259	0.089	1	Keratoconus	NCOA7
PRMT2	0.000649285	0.289498	0.448	0.219	1	Keratoconus	PRMT2
RPS19BP1	0.000651551	0.33941	0.621	0.343	1	Keratoconus	RPS19BP1
HSBP1L1	0.000654605	0.3505	0.483	0.237	1	Keratoconus	HSBP1L1
RBBP4	0.000659188	0.296103	0.431	0.195	1	Keratoconus	RBBP4
NT5DC2	0.000659848	0.476497	0.466	0.213	1	Keratoconus	NT5DC2
SMAD3	0.000661714	0.36796	0.483	0.225	1	Keratoconus	SMAD3
PPFIA1	0.00066283	0.279647	0.345	0.136	1	Keratoconus	PPFIA1
SERPINB5	0.000669628	0.469695	0.569	0.379	1	Keratoconus	SERPINB5
ILF3	0.000673143	0.272921	0.466	0.219	1	Keratoconus	ILF3
SNHG25	0.000674182	0.269477	0.466	0.213	1	Keratoconus	SNHG25
SNW1	0.000725566	0.290109	0.448	0.201	1	Keratoconus	SNW1
RDH11	0.000737497	0.280835	0.362	0.142	1	Keratoconus	RDH11
RAB5C	0.00075908	0.446928	0.448	0.213	1	Keratoconus	RAB5C
SAT2	0.000760463	0.352503	0.397	0.172	1	Keratoconus	SAT2
NMRK1	0.000767248	0.340094	0.448	0.213	1	Keratoconus	NMRK1
MTDH	0.000781087	0.272684	0.466	0.219	1	Keratoconus	MTDH
LYPD3	0.000794039	0.341944	0.707	0.574	1	Keratoconus	LYPD3
TKT	0.000795752	0.270736	0.983	0.953	1	Keratoconus	TKT
RBM3	0.000814208	0.39875	0.655	0.42	1	Keratoconus	RBM3
KIF1C	0.00081872	0.324422	0.414	0.183	1	Keratoconus	KIF1C
XDH	0.000837116	0.289416	0.414	0.183	1	Keratoconus	XDH
MRTO4	0.000843981	0.274025	0.362	0.148	1	Keratoconus	MRTO4
CHMP4A	0.000846457	0.297076	0.414	0.183	1	Keratoconus	CHMP4A
EPB41L4A-AS1	0.000852024	0.284346	0.397	0.172	1	Keratoconus	EPB41L4A-AS1
ADIRF	0.000872597	0.303923	1	0.994	1	Keratoconus	ADIRF
TMEM87A	0.000874553	0.308184	0.362	0.148	1	Keratoconus	TMEM87A
TMEM134	0.000894271	0.388487	0.552	0.308	1	Keratoconus	TMEM134
CYCS	0.000909383	0.440426	0.586	0.355	1	Keratoconus	CYCS
RND3	0.00093075	0.595497	0.534	0.296	1	Keratoconus	RND3
SPART	0.000934108	0.410414	0.328	0.13	1	Keratoconus	SPART
ATF3	0.000977468	0.475156	0.345	0.16	1	Keratoconus	ATF3
METAP2	0.00100598	0.36659	0.483	0.243	1	Keratoconus	METAP2
POF1B	0.00103873	0.351524	0.466	0.237	1	Keratoconus	POF1B
EPN1	0.00105253	0.307288	0.345	0.142	1	Keratoconus	EPN1
KIF1BP	0.00105517	0.269615	0.362	0.142	1	Keratoconus	KIF1BP
RNF145	0.0010606	0.297031	0.5	0.254	1	Keratoconus	RNF145
ZNF385A	0.0010872	0.273217	0.431	0.195	1	Keratoconus	ZNF385A
CISD1	0.00112392	0.293175	0.379	0.166	1	Keratoconus	CISD1
NUDC	0.00112569	0.309496	0.569	0.296	1	Keratoconus	NUDC
PER2	0.00112602	0.295044	0.414	0.183	1	Keratoconus	PER2
WASF2	0.00112863	0.368831	0.483	0.237	1	Keratoconus	WASF2
DUSP1	0.00117151	0.453597	0.81	0.604	1	Keratoconus	DUSP1
SERF2	0.00122101	0.255405	0.931	0.846	1	Keratoconus	SERF2
SMIM4	0.00128022	0.252501	0.448	0.207	1	Keratoconus	SMIM4
RHOV	0.00130451	0.386267	0.517	0.272	1	Keratoconus	RHOV
THBS1	0.00132293	0.291966	0.414	0.189	1	Keratoconus	THBS1
NUDCD2	0.00136495	0.250607	0.431	0.219	1	Keratoconus	NUDCD2
PHF20L1	0.00137976	0.326109	0.345	0.142	1	Keratoconus	PHF20L1
CEBPA	0.00138312	0.336811	0.31	0.13	1	Keratoconus	CEBPA
GPN3	0.00142067	0.32213	0.328	0.136	1	Keratoconus	GPN3
PRPF4B	0.00142198	0.267512	0.448	0.213	1	Keratoconus	PRPF4B
IRF2BP2	0.00142741	0.323577	0.31	0.124	1	Keratoconus	IRF2BP2
GALNT3	0.00145963	0.253332	0.431	0.207	1	Keratoconus	GALNT3
EZR	0.00150032	0.419864	0.621	0.426	1	Keratoconus	EZR
ARFGAP3	0.00151609	0.27422	0.466	0.225	1	Keratoconus	ARFGAP3
BCL7C	0.00152757	0.416512	0.448	0.219	1	Keratoconus	BCL7C
CLDN4	0.00155381	0.831495	0.603	0.497	1	Keratoconus	CLDN4
MMP28	0.00155419	0.487156	0.31	0.124	1	Keratoconus	MMP28
SRSF11	0.00156186	0.260694	0.5	0.26	1	Keratoconus	SRSF11
CEBPD	0.0015837	0.588352	0.534	0.29	1	Keratoconus	CEBPD
NCBP2-AS2	0.00167115	0.398544	0.431	0.201	1	Keratoconus	NCBP2-AS2
KIF21A	0.00169111	0.271289	0.534	0.284	1	Keratoconus	KIF21A
TBL1XR1	0.00173087	0.254052	0.379	0.166	1	Keratoconus	TBL1XR1
MCL1	0.00173891	0.323255	0.534	0.284	1	Keratoconus	MCL1
LAD1	0.00176859	0.339851	0.448	0.231	1	Keratoconus	LAD1
STK35	0.00180222	0.270528	0.5	0.26	1	Keratoconus	STK35
CCSER2	0.00185997	0.359789	0.328	0.136	1	Keratoconus	CCSER2
ARL5B	0.00189473	0.366169	0.31	0.148	1	Keratoconus	ARL5B
POGLUT1	0.00190645	0.31506	0.31	0.124	1	Keratoconus	POGLUT1
RAB4A	0.0019798	0.325564	0.517	0.284	1	Keratoconus	RAB4A
EIF4G1	0.00204066	0.342271	0.448	0.219	1	Keratoconus	EIF4G1
TSPAN5	0.00207173	0.254551	0.31	0.124	1	Keratoconus	TSPAN5
PPP1R14B	0.00211111	0.436179	0.724	0.527	1	Keratoconus	PPP1R14B
CCDC112	0.00211658	0.349425	0.293	0.118	1	Keratoconus	CCDC112
CCDC25	0.00214737	0.260863	0.5	0.254	1	Keratoconus	CCDC25
GADD45A	0.00215687	0.526291	0.379	0.178	1	Keratoconus	GADD45A
RAPH1	0.00215946	0.312874	0.414	0.201	1	Keratoconus	RAPH1
FOSB	0.00216163	0.613765	0.534	0.331	1	Keratoconus	FOSB
ZNF622	0.00222376	0.278609	0.31	0.124	1	Keratoconus	ZNF622
MRPS16	0.00223152	0.388913	0.414	0.207	1	Keratoconus	MRPS16
AP5M1	0.00224536	0.263238	0.293	0.112	1	Keratoconus	AP5M1
HNRNPDL	0.00227168	0.308494	0.517	0.284	1	Keratoconus	HNRNPDL
AP2S1	0.00227888	0.256513	0.603	0.361	1	Keratoconus	AP2S1
LINC00665	0.00241826	0.261559	0.328	0.142	1	Keratoconus	LINC00665
ATP5ME	0.00248745	0.327132	0.828	0.663	1	Keratoconus	ATP5ME
MCUR1	0.00249734	0.268188	0.379	0.178	1	Keratoconus	MCUR1
ADRB2	0.0026162	0.261896	0.534	0.29	1	Keratoconus	ADRB2
CDV3	0.0026301	0.278927	0.621	0.349	1	Keratoconus	CDV3
PET100	0.00264369	0.330558	0.517	0.325	1	Keratoconus	PET100
GADD45B	0.00266557	0.433988	0.414	0.201	1	Keratoconus	GADD45B
ATP5MD	0.00267698	0.309376	0.776	0.598	1	Keratoconus	ATP5MD
MBD2	0.00268839	0.400377	0.483	0.29	1	Keratoconus	MBD2
ATMIN	0.00274668	0.282298	0.345	0.154	1	Keratoconus	ATMIN
BHLHE40	0.00278464	0.255748	0.517	0.296	1	Keratoconus	BHLHE40
CAP1	0.00280581	0.359984	0.569	0.314	1	Keratoconus	CAP1
TIPARP	0.00281071	0.271181	0.345	0.166	1	Keratoconus	TIPARP
MAPK1IP1L	0.00282712	0.271546	0.328	0.142	1	Keratoconus	MAPK1IP1L
FKBP8	0.00283105	0.273117	0.586	0.337	1	Keratoconus	FKBP8
RPS26	0.00302426	0.2864	0.828	0.722	1	Keratoconus	RPS26
RSBN1	0.00305354	0.258401	0.259	0.101	1	Keratoconus	RSBN1
SARS	0.00308585	0.254388	0.483	0.254	1	Keratoconus	SARS
HCAR3	0.00311649	0.310955	0.466	0.243	1	Keratoconus	HCAR3
SLC25A6	0.00314201	0.445644	0.621	0.385	1	Keratoconus	SLC25A6
CRIM1	0.00317162	0.27307	0.483	0.254	1	Keratoconus	CRIM1
SNRPB	0.00323168	0.278195	0.569	0.337	1	Keratoconus	SNRPB
MRPL4	0.00323407	0.261133	0.466	0.243	1	Keratoconus	MRPL4
RORA	0.00333703	0.339891	0.483	0.278	1	Keratoconus	RORA
UQCR11	0.00338559	0.254294	0.828	0.657	1	Keratoconus	UQCR11
NBEAL2	0.00340701	0.401205	0.362	0.172	1	Keratoconus	NBEAL2
MPV17	0.00345603	0.251809	0.379	0.183	1	Keratoconus	MPV17
YWHAB	0.00347851	0.37284	0.776	0.598	1	Keratoconus	YWHAB
TYW3	0.00349349	0.333723	0.345	0.16	1	Keratoconus	TYW3
PYCARD	0.00378927	0.329706	0.603	0.367	1	Keratoconus	PYCARD
HGS	0.00383973	0.297503	0.328	0.142	1	Keratoconus	HGS
OXA1L	0.003937	0.252958	0.328	0.148	1	Keratoconus	OXA1L
BUD31	0.00403882	0.399295	0.483	0.272	1	Keratoconus	BUD31
MT-ND4L	0.00419203	0.367066	0.776	0.503	1	Keratoconus	MT-ND4L
C12orf49	0.00420134	0.285266	0.328	0.154	1	Keratoconus	C12orf49
SPTBN1	0.00424373	0.270169	0.345	0.154	1	Keratoconus	SPTBN1
FTH1	0.00441756	0.29386	1	1	1	Keratoconus	FTH1
LINC01474	0.00444516	0.343695	0.414	0.225	1	Keratoconus	LINC01474
CD99	0.00455843	0.287911	0.552	0.331	1	Keratoconus	CD99
SBDS	0.00459333	0.251824	0.569	0.331	1	Keratoconus	SBDS
PRKAG1	0.00463777	0.269972	0.31	0.136	1	Keratoconus	PRKAG1
SERTAD1	0.00465834	0.270659	0.276	0.118	1	Keratoconus	SERTAD1
ELF3	0.00469143	0.519356	0.552	0.361	1	Keratoconus	ELF3
SEC11A	0.00497443	0.35727	0.5	0.29	1	Keratoconus	SEC11A
EPS8L2	0.00502283	0.268338	0.5	0.266	1	Keratoconus	EPS8L2
UBC	0.00521189	0.309074	0.914	0.775	1	Keratoconus	UBC
SS18	0.00525996	0.385152	0.362	0.178	1	Keratoconus	SS18
IGFBP2	0.005304	0.386412	0.759	0.621	1	Keratoconus	IGFBP2
RNPEPL1	0.00533021	0.258556	0.259	0.112	1	Keratoconus	RNPEPL1
DSTN	0.00543798	0.319492	0.897	0.651	1	Keratoconus	DSTN
PARP1	0.00559165	0.30947	0.379	0.183	1	Keratoconus	PARP1
ARL8A	0.00579673	0.282848	0.345	0.178	1	Keratoconus	ARL8A
TPM3	0.00594661	0.371141	0.655	0.402	1	Keratoconus	TPM3
OSER1	0.00606008	0.263906	0.293	0.136	1	Keratoconus	OSER1
RPL3	0.00613908	0.291511	0.948	0.953	1	Keratoconus	RPL3
ATP5MC3	0.00634512	0.405035	0.707	0.556	1	Keratoconus	ATP5MC3
SFN	0.00640215	0.357288	0.914	0.864	1	Keratoconus	SFN
CKS2	0.00648737	0.253991	0.276	0.124	1	Keratoconus	CKS2
MKRN1	0.00652386	0.357638	0.431	0.243	1	Keratoconus	MKRN1
PPP1R10	0.00654152	0.309913	0.345	0.172	1	Keratoconus	PPP1R10
NUDT3	0.00661857	0.351261	0.259	0.112	1	Keratoconus	NUDT3
DYNLRB1	0.00664968	0.319632	0.621	0.396	1	Keratoconus	DYNLRB1
CHTOP	0.00669011	0.303089	0.328	0.148	1	Keratoconus	CHTOP
PMAIP1	0.00712322	0.437037	0.483	0.296	1	Keratoconus	PMAIP1
EIF3G	0.00727492	0.264562	0.5	0.284	1	Keratoconus	EIF3G
NOL7	0.00736932	0.278785	0.534	0.314	1	Keratoconus	NOL7
WDR70	0.00774027	0.288558	0.259	0.112	1	Keratoconus	WDR70
MZT2A	0.00826639	0.257534	0.414	0.225	1	Keratoconus	MZT2A
KDSR	0.00843789	0.4332	0.483	0.26	1	Keratoconus	KDSR
FRMD8	0.00861217	0.292122	0.259	0.107	1	Keratoconus	FRMD8
FAM162A	0.00862132	0.301879	0.603	0.408	1	Keratoconus	FAM162A
MCUB	0.00871605	0.282978	0.448	0.243	1	Keratoconus	MCUB
CLTB	0.00907342	0.252783	0.793	0.562	1	Keratoconus	CLTB
CAPN1	0.009221	0.253351	0.569	0.337	1	Keratoconus	CAPN1
SWAP70	0.00954938	0.445199	0.328	0.166	1	Keratoconus	SWAP70
EBP	0.00961885	0.329205	0.362	0.183	1	Keratoconus	EBP
IER2	0.00975311	0.432454	0.828	0.71	1	Keratoconus	IER2
LGALSL	0.0099663	0.492228	0.552	0.396	1	Keratoconus	LGALSL
B2M	5.2253e-14	0.965677	0.941	0.724	8.3422e-10	Unaffected	B2M
RPS20	3.00025e-10	0.985689	0.87	0.638	4.78991e-06	Unaffected	RPS20
CLU	6.13354e-10	0.649766	0.994	0.983	9.79219e-06	Unaffected	CLU
MT-CO3	1.55704e-08	0.755785	1	0.983	0.000248581	Unaffected	MT-CO3
RPL13A	4.79811e-08	0.590673	0.935	0.862	0.000766018	Unaffected	RPL13A
AQP3	6.32093e-08	1.16266	0.757	0.5	0.00100914	Unaffected	AQP3
RPL7	1.38423e-07	0.704324	0.876	0.879	0.00220992	Unaffected	RPL7
MIF	2.53834e-07	0.669861	0.846	0.759	0.00405246	Unaffected	MIF
FXYD3	1.58686e-06	0.561448	0.917	0.759	0.0253342	Unaffected	FXYD3
HLA-B	5.35853e-06	0.895288	0.657	0.448	0.0855489	Unaffected	HLA-B
XIST	6.28803e-06	1.06709	0.284	0	0.100388	Unaffected	XIST
RPL31	1.10446e-05	0.636736	0.751	0.586	0.176327	Unaffected	RPL31
CST3	1.89812e-05	0.477474	0.97	0.931	0.303036	Unaffected	CST3
IFITM3	2.83819e-05	1.0888	0.444	0.155	0.453117	Unaffected	IFITM3
KRT5	2.85307e-05	0.364125	0.994	0.983	0.455493	Unaffected	KRT5
TXNIP	3.21879e-05	1.13549	0.503	0.259	0.51388	Unaffected	TXNIP
CRYAB	4.63065e-05	0.755576	0.675	0.586	0.739284	Unaffected	CRYAB
HSPB1	0.000124389	0.404612	0.994	0.966	1	Unaffected	HSPB1
RPS17	0.000134821	0.74077	0.633	0.5	1	Unaffected	RPS17
RPS4X	0.000143819	0.354335	0.976	0.914	1	Unaffected	RPS4X
NME2	0.000147413	1.13219	0.45	0.276	1	Unaffected	NME2
CALML3	0.00041388	0.723601	0.663	0.569	1	Unaffected	CALML3
TSPAN1	0.000582551	0.739032	0.592	0.448	1	Unaffected	TSPAN1
MT-CO1	0.000707605	0.540388	0.994	0.948	1	Unaffected	MT-CO1
HLA-C	0.00082836	0.598766	0.615	0.552	1	Unaffected	HLA-C
KRT14	0.000999823	0.540891	0.817	0.638	1	Unaffected	KRT14
MT-CYB	0.00143572	0.381803	0.988	0.914	1	Unaffected	MT-CYB
IGFBP7	0.00166539	0.547858	0.746	0.672	1	Unaffected	IGFBP7
CRTAC1	0.00237405	0.49805	0.722	0.655	1	Unaffected	CRTAC1
NPC2	0.00268056	0.812114	0.479	0.362	1	Unaffected	NPC2
GJA1	0.0032103	0.59452	0.669	0.569	1	Unaffected	GJA1
SPARC	0.0044827	0.745164	0.32	0.155	1	Unaffected	SPARC
SAT1	0.00698936	0.257613	0.953	0.966	1	Unaffected	SAT1
CD74	0.0084116	0.643131	0.314	0.155	1	Unaffected	CD74
MYL12A	0.00897477	0.29187	0.716	0.621	1	Unaffected	MYL12A
