# Supplementary material for: A single cell atlas of human cornea that defines its development, limbal progenitor cells and their interactions with the immune cells
Source: Ocul Surf. 2021 Jul;21:279–98. doi: 10.1016/j.jtos.2021.03.010 (PMC8343164; doi:10.1016/j.jtos.2021.03.010)
Supplement: Multimedia component 11 [file mmc11.xlsx]

## Sheet: cluster 12
Ingenuity Canonical Pathways	-log(p-value)	Ratio	z-score	Molecules
EIF2 Signaling	51.5	0.277	4.802	ATF3,DDIT3,EIF1,EIF1AX,EIF1AY,EIF3H,FAU,MYC,PABPC1,PPP1R15A,RASD1,RPL10,RPL11,RPL12,RPL13,RPL13A,RPL14,RPL18A,RPL19,RPL22,RPL22L1,RPL24,RPL26,RPL27,RPL29,RPL3,RPL30,RPL31,RPL32,RPL34,RPL35,RPL35A,RPL36,RPL36A,RPL36AL,RPL37,RPL39,RPL41,RPL5,RPL7,RPL7A,RPS10,RPS12,RPS13,RPS15,RPS15A,RPS17,RPS18,RPS20,RPS21,RPS24,RPS25,RPS26,RPS27,RPS27A,RPS28,RPS3,RPS3A,RPS4Y1,RPS7,RPS8,RPS9
Regulation of eIF4 and p70S6K Signaling	17.8	0.178	NaN	EIF1,EIF1AX,EIF1AY,EIF3H,FAU,PABPC1,RASD1,RPS10,RPS12,RPS13,RPS15,RPS15A,RPS17,RPS18,RPS20,RPS21,RPS24,RPS25,RPS26,RPS27,RPS27A,RPS28,RPS3,RPS3A,RPS4Y1,RPS7,RPS8,RPS9
mTOR Signaling	15.3	0.138	NaN	CDC42,EIF3H,FAU,RASD1,RHOB,RND3,RPS10,RPS12,RPS13,RPS15,RPS15A,RPS17,RPS18,RPS20,RPS21,RPS24,RPS25,RPS26,RPS27,RPS27A,RPS28,RPS3,RPS3A,RPS4Y1,RPS7,RPS8,RPS9,TSC2,VEGFB
Oxidative Phosphorylation	12	0.174	4.359	ATP5F1E,ATP5ME,ATP5PB,ATP5PF,COX7A1,COX7C,COX8A,MT-ATP6,MT-CO1,MT-CO2,MT-CO3,MT-CYB,MT-ND1,MT-ND4,MT-ND5,NDUFA1,NDUFB1,UQCR11,UQCRH
Mitochondrial Dysfunction	10.2	0.123	NaN	ATP5F1E,ATP5ME,ATP5PB,ATP5PF,COX7A1,COX7C,COX8A,GPX4,MT-ATP6,MT-CO1,MT-CO2,MT-CO3,MT-CYB,MT-ND1,MT-ND4,MT-ND5,MT-ND6,NDUFA1,NDUFB1,UQCR11,UQCRH
Sirtuin Signaling Pathway	6.74	0.0756	-0.258	ATP5F1E,ATP5PB,ATP5PF,GABARAPL2,GADD45A,GADD45B,H3-3A/H3-3B,JUN,MT-ATP6,MT-CYB,MT-ND1,MT-ND4,MT-ND5,MT-ND6,MYC,NDUFA1,NDUFB1,PGAM1,PGK1,SLC25A6,TUBA1A,XPC
p53 Signaling	5.26	0.112	2.121	ATM,CDKN1A,GADD45A,GADD45B,HDAC9,JUN,PERP,PLAGL1,SERPINE2,SFN,THBS1
IL-17A Signaling in Fibroblasts	5.22	0.2	NaN	CCL2,CEBPB,CEBPD,FOS,JUN,NFKBIA,NFKBIZ
Glucocorticoid Receptor Signaling	5.14	0.0625	NaN	ANXA1,BAG1,CCL2,CDKN1A,CDKN1C,CEBPB,CREBZF,CXCL2,DUSP1,FOS,HSPA1A/HSPA1B,JUN,KRT12,KRT14,KRT17,KRT5,NFKBIA,POLR2L,PTGS2,RASD1,SGK1
ILK Signaling	5.01	0.0789	3.606	CDC42,CFL1,DSP,FOS,JUN,MYC,NACA,PPP1R14B,PTGS2,RHOB,RND3,SNAI1,TMSB10/TMSB4X,VEGFB,VIM
Role of Macrophages, Fibroblasts and Endothelial Cells in Rheumatoid Arthritis	4.55	0.0609	NaN	CALM1 (includes others),CCL2,CEBPB,CEBPD,DKK2,DKK3,FOS,IL32,JUN,MIF,MYC,NFKBIA,PLCG2,RASD1,SFRP1,SOCS1,SOCS3,VEGFB,WNT5A
Hereditary Breast Cancer Signaling	4.47	0.0857	NaN	ATM,CDKN1A,GADD45A,GADD45B,HDAC9,NPM1,POLR2L,RASD1,RPS27A,SFN,WEE1,XPC
Prolactin Signaling	4.37	0.111	1.134	CEBPB,FOS,IRF1,JUN,MYC,PLCG2,RASD1,SOCS1,SOCS3
Hepatic Fibrosis Signaling Pathway	4.07	0.0543	4.025	CALM1 (includes others),CCDC88A,CCL2,CDC42,CEBPB,FOS,FTL,GNAI2,JUN,KDR,MYC,NFKBIA,PDGFRB,PLCG2,RASD1,RHOB,RND3,SNAI1,VEGFB,WNT5A
NRF2-mediated Oxidative Stress Response	3.81	0.0688	2.333	DNAJA1,DNAJB1,EPHX1,FOS,FTL,GSTP1,JUN,JUNB,JUND,MAFF,RASD1,SQSTM1,TXN
MIF Regulation of Innate Immunity	3.69	0.143	2.449	FOS,JUN,MIF,NFKBIA,PLA2G2A,PTGS2
Chemokine Signaling	3.62	0.1	1.89	CALM1 (includes others),CCL2,CFL1,FOS,GNAI2,JUN,PLCG2,RASD1
IGF-1 Signaling	3.53	0.0865	0	CCN1,FOS,IGFBP2,IGFBP4,JUN,RASD1,SFN,SOCS1,SOCS3
14-3-3-mediated Signaling	3.52	0.0787	1.633	FOS,JUN,PLCG2,RASD1,SFN,TSC2,TUBA1A,TUBB2A,TUBB4B,VIM
GADD45 Signaling	3.27	0.211	NaN	ATM,CDKN1A,GADD45A,GADD45B
Interferon Signaling	3.1	0.139	1.342	IFITM1,IFITM2,IFITM3,IRF1,SOCS1
Erythropoietin Signaling	3.02	0.0921	NaN	FOS,JUN,NFKBIA,PLCG2,RASD1,SOCS1,SOCS3
VEGF Signaling	3	0.0808	2	EIF1,EIF1AX,EIF1AY,KDR,PLCG2,RASD1,SFN,VEGFB
JAK/Stat Signaling	2.89	0.0875	0	CDKN1A,CEBPB,FOS,JUN,RASD1,SOCS1,SOCS3
Estrogen Receptor Signaling	2.87	0.0488	3	ATP5F1E,ATP5PB,CDKN1A,CFL1,FOS,GNAI2,GNAS,HES1,JUN,MT-ATP6,MT-CYB,MYC,PLCG2,RASD1,SNAI1,VEGFB
Hepatic Fibrosis / Hepatic Stellate Cell Activation	2.77	0.0591	NaN	CCL2,COL5A2,COL6A3,COL8A1,CXCL2,IGFBP4,KDR,KLF6,PDGFRB,TIMP2,VEGFB
PDGF Signaling	2.7	0.0814	1.633	ACP1,FOS,JUN,MYC,PDGFRB,PLCG2,RASD1
iNOS Signaling	2.65	0.111	NaN	CALM1 (includes others),FOS,IRF1,JUN,NFKBIA
Glioblastoma Multiforme Signaling	2.65	0.0606	1.667	CDC42,CDKN1A,MYC,PDGFRB,PLCG2,RASD1,RHOB,RND3,TSC2,WNT5A
PI3K Signaling in B Lymphocytes	2.65	0.0652	2.646	ATF3,ATF6B,CALM1 (includes others),CD81,FOS,JUN,NFKBIA,PLCG2,RASD1
Cell Cycle: G1/S Checkpoint Regulation	2.6	0.0896	0.816	ATM,CDKN1A,HDAC9,MYC,RPL11,RPL5
Apelin Endothelial Signaling Pathway	2.58	0.0696	2.449	CALM1 (includes others),CCL2,FOS,GNAI2,GNAS,JUN,KLF2,RASD1
Role of PKR in Interferon Induction and Antiviral Response	2.53	0.0684	0.707	ATF3,FOS,HSPA1A/HSPA1B,IRF1,JUN,NFKBIA,NPM1,PDGFRB
IL-8 Signaling	2.53	0.055	3	CDC42,FOS,GNAI2,GNAS,JUN,KDR,PTGS2,RASD1,RHOB,RND3,VEGFB
Corticotropin Releasing Hormone Signaling	2.5	0.0621	2.449	CALM1 (includes others),FOS,GNAI2,GNAS,JUN,JUND,NR4A1,PLCG2,PTGS2
Cholecystokinin/Gastrin-mediated Signaling	2.49	0.0672	2.449	CCK,CDC42,FOS,JUN,PTGS2,RASD1,RHOB,RND3
Cell Cycle: G2/M DNA Damage Checkpoint Regulation	2.49	0.102	2.236	ATM,CDKN1A,GADD45A,SFN,WEE1
Huntington's Disease Signaling	2.41	0.0506	NaN	ATP5F1E,ATP5PB,ATP5PF,DNAJB1,DNM1,HDAC9,HSPA1A/HSPA1B,JUN,POLR2L,RPS27A,SGK1,UBE2S
Glioma Invasiveness Signaling	2.38	0.0811	0	CDC42,RASD1,RHOB,RND3,TIMP2,TIMP3
IL-6 Signaling	2.36	0.064	1.134	CEBPB,FOS,JUN,MCL1,NFKBIA,RASD1,SOCS1,SOCS3
MIF-mediated Glucocorticoid Regulation	2.3	0.118	2	MIF,NFKBIA,PLA2G2A,PTGS2
Role of IL-17A in Arthritis	2.27	0.0909	NaN	CCL2,CXCL2,CXCL3,NFKBIA,PTGS2
Coagulation System	2.25	0.114	0	F13A1,PLAT,SERPINA5,TFPI
Production of Nitric Oxide and Reactive Oxygen Species in Macrophages	2.24	0.0532	2.333	APOD,CDC42,FOS,IRF1,JUN,NFKBIA,PLCG2,PPP1R14B,RHOB,RND3
Unfolded protein response	2.24	0.0893	2.236	CEBPB,CEBPD,DDIT3,HSPA1A/HSPA1B,PPP1R15A
Virus Entry via Endocytic Pathways	2.18	0.0654	NaN	CDC42,DNM1,HLA-A,HLA-C,HLA-E,PLCG2,RASD1
VEGF Family Ligand-Receptor Interactions	2.11	0.0714	2.236	FOS,KDR,PLA2G2A,PLCG2,RASD1,VEGFB
Semaphorin Signaling in Neurons	2.11	0.0833	NaN	CDC42,CFL1,RHOB,RND3,SEMA3A
CXCR4 Signaling	2.11	0.0539	2.449	CDC42,EGR1,FOS,GNAI2,GNAS,JUN,RASD1,RHOB,RND3
HGF Signaling	2.09	0.0631	1.342	CDC42,CDKN1A,FOS,JUN,PLCG2,PTGS2,RASD1
Type I Diabetes Mellitus Signaling	2.09	0.0631	0	HLA-A,HLA-C,HLA-E,IRF1,NFKBIA,SOCS1,SOCS3
Germ Cell-Sertoli Cell Junction Signaling	2.04	0.0526	NaN	CDC42,CFL1,GSN,RASD1,RHOB,RND3,TUBA1A,TUBB2A,TUBB4B
Thrombopoietin Signaling	2.02	0.0794	2	FOS,JUN,MYC,PLCG2,RASD1
Aryl Hydrocarbon Receptor Signaling	2.02	0.0559	1.633	ALDH3A1,ATM,CDKN1A,FOS,GSTP1,JUN,MYC,NFIB
Endocannabinoid Cancer Inhibition Pathway	2.02	0.0559	0	ATF3,CDKN1A,DDIT3,GNAI2,MYC,TWIST1,VEGFB,VIM
Wnt/β-catenin Signaling	2.01	0.052	-0.378	DKK2,DKK3,JUN,MYC,RPS27A,SFRP1,SOX4,TLE4,WNT5A
Regulation of IL-2 Expression in Activated and Anergic T Lymphocytes	2	0.0674	NaN	CALM1 (includes others),FOS,JUN,NFKBIA,PLCG2,RASD1
Neuroprotective Role of THOP1 in Alzheimer's Disease	1.97	0.0598	NaN	FAP,HLA-A,HLA-C,HLA-E,HTRA1,MME,TAC1
Acute Phase Response Signaling	1.92	0.0503	1.134	CEBPB,FOS,FTL,JUN,NFKBIA,RASD1,SAA1,SOCS1,SOCS3
Signaling by Rho Family GTPases	1.9	0.0451	3	CDC42,CDH11,CFL1,FOS,GNAI2,GNAS,JUN,RHOB,RND3,SEPTIN11,VIM
Role of NFAT in Regulation of the Immune Response	1.89	0.0497	2.646	CALM1 (includes others),FOS,GNAI2,GNAS,HLA-A,JUN,NFKBIA,PLCG2,RASD1
CCR5 Signaling in Macrophages	1.89	0.0638	2.449	CALM1 (includes others),FOS,GNAI2,GNAS,JUN,PLCG2
SPINK1 General Cancer Pathway	1.86	0.0725	-2	MT1A,MT1E,MT1X,MT2A,RASD1
ATM Signaling	1.82	0.0619	NaN	ATM,CDKN1A,GADD45A,GADD45B,JUN,NFKBIA
UVA-Induced MAPK Signaling	1.8	0.0612	NaN	ATM,FOS,JUN,PLCG2,RASD1,TIPARP
Endothelin-1 Signaling	1.79	0.0479	2.828	FOS,GNAI2,GNAS,JUN,MYC,PLA2G2A,PLCG2,PTGS2,RASD1
Colorectal Cancer Metastasis Signaling	1.79	0.0435	3	CDC42,FOS,GNAS,JUN,MYC,PTGS2,RASD1,RHOB,RND3,VEGFB,WNT5A
ERK5 Signaling	1.79	0.0694	2	FOS,MYC,RASD1,SFN,SGK1
Ephrin B Signaling	1.79	0.0694	1	ACP1,CDC42,CFL1,GNAI2,GNAS
Gαq Signaling	1.78	0.0506	1.633	CALM1 (includes others),CDC42,GNAS,NFKBIA,PLCG2,RGS16,RHOB,RND3
GPCR-Mediated Integration of Enteroendocrine Signaling Exemplified by an L Cell	1.76	0.0685	-1.342	CCK,GNAI2,GNAS,GRP,PLCG2
Phospholipase C Signaling	1.75	0.0428	2.646	CALM1 (includes others),CDC42,GNAS,HDAC9,MARCKS,PEBP1,PLA2G2A,PLCG2,RASD1,RHOB,RND3
HOTAIR Regulatory Pathway	1.75	0.05	0.378	CDKN1A,H3-3A/H3-3B,IRF1,MYC,NFKBIA,TWIST1,VIM,WNT5A
Hypoxia Signaling in the Cardiovascular System	1.74	0.0676	NaN	ATM,JUN,NFKBIA,UBE2M,UBE2S
TNFR1 Signaling	1.71	0.08	2	CDC42,FOS,JUN,NFKBIA
Sumoylation Pathway	1.71	0.0583	0	CDC42,FOS,JUN,NFKBIA,RHOB,RND3
GDNF Family Ligand-Receptor Interactions	1.69	0.0658	2	CDC42,FOS,JUN,PLCG2,RASD1
Neurotrophin/TRK Signaling	1.69	0.0658	1	CDC42,FOS,JUN,RASD1,SPRY2
PPAR Signaling	1.69	0.0577	-2.236	FOS,JUN,NFKBIA,PDGFRB,PTGS2,RASD1
Methylthiopropionate Biosynthesis	1.69	1	NaN	ADI1
HMGB1 Signaling	1.68	0.0485	2.646	CCL2,CDC42,FOS,JUN,PLAT,RASD1,RHOB,RND3
Adrenomedullin signaling pathway	1.68	0.0457	2.828	CALM1 (includes others),CEBPB,CFH,FOS,GNAS,PLCG2,PRKG1,RASD1,TFAP2B
Gap Junction Signaling	1.66	0.0455	NaN	GNAI2,GNAS,GRIA2,PLCG2,PRKG1,RASD1,TUBA1A,TUBB2A,TUBB4B
STAT3 Pathway	1.66	0.0519	0.447	CDKN1A,KDR,MYC,PDGFRB,RASD1,SOCS1,SOCS3
VDR/RXR Activation	1.65	0.0641	NaN	CDKN1A,CEBPB,GADD45A,HES1,KLF4
TNFR2 Signaling	1.63	0.1	NaN	FOS,JUN,NFKBIA
Axonal Guidance Signaling	1.63	0.0351	NaN	CDC42,CFL1,GNAI2,GNAS,MME,NTN4,PAPPA,PLCG2,RASD1,SEMA3A,SEMA3E,SEMA6D,TUBA1A,TUBB2A,TUBB4B,VEGFB,WNT5A
BEX2 Signaling Pathway	1.63	0.0633	-0.447	CDKN1A,JUN,NFKBIA,TSC2,VEGFB
IL-17 Signaling	1.61	0.0625	NaN	CCL2,CEBPB,JUN,PTGS2,RASD1
Renal Cell Carcinoma Signaling	1.61	0.0625	NaN	CDC42,FOS,JUN,RASD1,RPS27A
LPS-stimulated MAPK Signaling	1.57	0.061	2	CDC42,FOS,JUN,NFKBIA,RASD1
GNRH Signaling	1.57	0.0462	2.449	CALM1 (includes others),CDC42,EGR1,FOS,GNAI2,GNAS,JUN,RASD1
Senescence Pathway	1.56	0.04	2.111	ATF3,ATM,CALM1 (includes others),CDKN1A,CEBPB,GADD45A,GADD45B,JUN,RASD1,SAA1,SQSTM1
T Cell Exhaustion Signaling Pathway	1.54	0.0457	NaN	FOS,HLA-A,HLA-C,HLA-E,JUN,KDR,PLCG2,RASD1
Cytotoxic T Lymphocyte-mediated Apoptosis of Target Cells	1.49	0.0882	NaN	HLA-A,HLA-C,HLA-E
Inhibition of Angiogenesis by TSP1	1.49	0.0882	NaN	JUN,KDR,THBS1
Opioid Signaling Pathway	1.49	0.0405	1.414	CALM1 (includes others),CDC42,FOS,FOSB,GNAI2,GNAS,MYC,NFKBIA,RASD1,RGS16
fMLP Signaling in Neutrophils	1.48	0.0517	1.342	CALM1 (includes others),CDC42,GNAI2,GNAS,NFKBIA,RASD1
Nur77 Signaling in T Lymphocytes	1.48	0.0678	NaN	CALM1 (includes others),HDAC9,HLA-A,NR4A1
Sphingosine-1-phosphate Signaling	1.47	0.0513	2.236	CDC42,GNAI2,PDGFRB,PLCG2,RHOB,RND3
DNA Methylation and Transcriptional Repression Signaling	1.46	0.0857	NaN	H3-3A/H3-3B,H4C3,MBD2
PCP pathway	1.46	0.0667	2	JUN,JUNB,JUND,WNT5A
RANK Signaling in Osteoclasts	1.45	0.0568	2	CALM1 (includes others),FOS,GSN,JUN,NFKBIA
p38 MAPK Signaling	1.45	0.0508	1.633	DDIT3,DUSP1,H3-3A/H3-3B,HMGN1,MYC,PLA2G2A
IL-2 Signaling	1.43	0.0656	NaN	FOS,JUN,RASD1,SOCS1
Phagosome Maturation	1.43	0.0464	NaN	DYNLRB1,HLA-A,HLA-C,HLA-E,TUBA1A,TUBB2A,TUBB4B
CD28 Signaling in T Helper Cells	1.42	0.05	2	CALM1 (includes others),CDC42,FOS,HLA-A,JUN,NFKBIA
Sertoli Cell-Sertoli Cell Junction Signaling	1.42	0.0432	NaN	CDC42,DLG1,JUN,PRKG1,RASD1,TUBA1A,TUBB2A,TUBB4B
B Cell Receptor Signaling	1.42	0.0432	2.646	CALM1 (includes others),CDC42,CFL1,EGR1,JUN,NFKBIA,PLCG2,RASD1
OX40 Signaling Pathway	1.42	0.0556	NaN	HLA-A,HLA-C,HLA-E,JUN,NFKBIA
Role of Osteoblasts, Osteoclasts and Chondrocytes in Rheumatoid Arthritis	1.41	0.0409	NaN	CALM1 (includes others),DKK2,DKK3,FOS,GSN,JUN,NFKBIA,SFRP1,WNT5A
IL-1 Signaling	1.4	0.0549	2	FOS,GNAI2,GNAS,JUN,NFKBIA
Sulfate Activation for Sulfonation	1.39	0.5	NaN	PAPSS2
Extrinsic Prothrombin Activation Pathway	1.38	0.125	NaN	F13A1,TFPI
CCR3 Signaling in Eosinophils	1.36	0.0484	NaN	CALM1 (includes others),CFL1,GNAI2,GNAS,PLA2G2A,RASD1
Regulation of Actin-based Motility by Rho	1.35	0.0532	NaN	CDC42,CFL1,GSN,RHOB,RND3
ErbB Signaling	1.35	0.0532	2	CDC42,FOS,JUN,PLCG2,RASD1
CD40 Signaling	1.35	0.0615	NaN	FOS,JUN,NFKBIA,PTGS2
Aldosterone Signaling in Epithelial Cells	1.34	0.0443	NaN	DNAJA1,DNAJB1,DUSP1,HSPA1A/HSPA1B,PLCG2,SGK1,SLC12A2
April Mediated Signaling	1.34	0.0769	NaN	FOS,JUN,NFKBIA
Antigen Presentation Pathway	1.34	0.0769	NaN	HLA-A,HLA-C,HLA-E
eNOS Signaling	1.33	0.044	1.89	CALM1 (includes others),GNAS,HSPA1A/HSPA1B,KDR,PLCG2,PRKG1,VEGFB
ERK/MAPK Signaling	1.33	0.0415	1.134	DUSP1,FOS,H3-3A/H3-3B,MYC,PLA2G2A,PLCG2,PPP1R14B,RASD1
P2Y Purigenic Receptor Signaling Pathway	1.32	0.0472	1.342	FOS,GNAI2,JUN,MYC,PLCG2,RASD1
α-Adrenergic Signaling	1.32	0.0521	2	CALM1 (includes others),GNAI2,GNAS,PLCG2,RASD1
Bladder Cancer Signaling	1.3	0.0515	NaN	CDKN1A,MYC,RASD1,THBS1,VEGFB
Remodeling of Epithelial Adherens Junctions	1.29	0.0588	NaN	DNM1,TUBA1A,TUBB2A,TUBB4B
Natural Killer Cell Signaling	1.29	0.0406	0	CDC42,CFL1,HLA-A,HLA-C,HLA-E,HSPA1A/HSPA1B,PLCG2,RASD1
B Cell Activating Factor Signaling	1.29	0.0732	NaN	FOS,JUN,NFKBIA
Tec Kinase Signaling	1.27	0.0427	2.236	CDC42,FOS,GNAI2,GNAS,PLCG2,RHOB,RND3
Apoptosis Signaling	1.27	0.0505	0	LMNA,MCL1,NFKBIA,PLCG2,RASD1
IL-10 Signaling	1.27	0.058	NaN	FOS,JUN,NFKBIA,SOCS3
Protein Ubiquitination Pathway	1.25	0.0366	NaN	BAG1,DNAJA1,DNAJB1,HLA-A,HLA-C,HLA-E,HSPA1A/HSPA1B,RPS27A,UBE2M,UBE2S
DNA damage-induced 14-3-3σ Signaling	1.24	0.105	NaN	ATM,SFN
Cdc42 Signaling	1.24	0.0419	2	CDC42,CFL1,FOS,HLA-A,HLA-C,HLA-E,JUN
Oncostatin M Signaling	1.24	0.0698	NaN	MT2A,RASD1,TIMP3
BAG2 Signaling Pathway	1.24	0.0698	NaN	CDKN1A,HSPA1A/HSPA1B,MYC
Growth Hormone Signaling	1.23	0.0563	0	FOS,PLCG2,SOCS1,SOCS3
Adipogenesis pathway	1.23	0.0448	NaN	CEBPB,CEBPD,DDIT3,HDAC9,TXNIP,WNT5A
Hypusine Biosynthesis	1.22	0.333	NaN	EIF5A
Cardiac Hypertrophy Signaling	1.21	0.0375	1.89	CALM1 (includes others),CDC42,GNAI2,GNAS,JUN,PLCG2,RASD1,RHOB,RND3
Actin Nucleation by ARP-WASP Complex	1.21	0.0556	NaN	CDC42,RASD1,RHOB,RND3
NER Pathway	1.21	0.0485	0.447	H3-3A/H3-3B,H4C3,HMGN1,POLR2L,XPC
Molecular Mechanisms of Cancer	1.21	0.0332	NaN	ATM,CDC42,CDKN1A,FOS,GNAI2,GNAS,JUN,MYC,NFKBIA,RASD1,RHOB,RND3,WNT5A
Androgen Signaling	1.21	0.0441	NaN	CALM1 (includes others),DNAJB1,GNAI2,GNAS,JUN,POLR2L
Fatty Acid α-oxidation	1.2	0.1	NaN	ALDH3A1,PTGS2
Caveolar-mediated Endocytosis Signaling	1.2	0.0548	NaN	HLA-A,HLA-C,HLA-E,ITGA10
T Cell Receptor Signaling	1.18	0.0476	NaN	CALM1 (includes others),FOS,JUN,NFKBIA,RASD1
Putrescine Degradation III	1.16	0.0952	NaN	ALDH3A1,SAT1
PI3K/AKT Signaling	1.15	0.04	-0.447	CDKN1A,MCL1,NFKBIA,PTGS2,RASD1,SFN,TSC2
Osteoarthritis Pathway	1.15	0.0379	2.121	ANKH,CEBPB,HES1,HTRA1,PTGS2,RARRES2,TIMP3,VEGFB
Toll-like Receptor Signaling	1.15	0.0526	NaN	FOS,JUN,NFKBIA,RPS27A
CDK5 Signaling	1.14	0.0463	1	EGR1,FOSB,GNAS,PPP1R14B,RASD1
Integrin Signaling	1.13	0.0376	1.633	ARHGAP26,CDC42,GSN,ITGA10,PLCG2,RASD1,RHOB,RND3
Polyamine Regulation in Colon Cancer	1.13	0.0909	NaN	MYC,SAT1
Pyrimidine Deoxyribonucleotides De Novo Biosynthesis I	1.13	0.0909	NaN	NME2,NME4
Antioxidant Action of Vitamin C	1.13	0.0459	NaN	NFKBIA,PLA2G2A,PLCG2,SLC2A3,TXN
Graft-versus-Host Disease Signaling	1.12	0.0625	NaN	HLA-A,HLA-C,HLA-E
Glioma Signaling	1.11	0.0455	NaN	CALM1 (includes others),CDKN1A,PDGFRB,PLCG2,RASD1
IL-7 Signaling Pathway	1.11	0.0513	0	JUN,MCL1,MYC,SOCS1
RhoGDI Signaling	1.1	0.0389	-1.633	CDC42,CDH11,CFL1,GNAI2,GNAS,RHOB,RND3
Granulocyte Adhesion and Diapedesis	1.1	0.0389	NaN	CCL14,CCL2,CD99,CXCL2,CXCL3,GLG1,GNAI2
Ephrin Receptor Signaling	1.1	0.0389	1.342	ACP1,CDC42,CFL1,GNAI2,GNAS,RASD1,VEGFB
Autoimmune Thyroid Disease Signaling	1.1	0.0612	NaN	HLA-A,HLA-C,HLA-E
Spermine and Spermidine Degradation I	1.1	0.25	NaN	SAT1
Agrin Interactions at Neuromuscular Junction	1.1	0.0506	NaN	CDC42,JUN,RASD1,UTRN
Thyroid Cancer Signaling	1.1	0.0506	2	FOS,JUN,MYC,RASD1
Role of MAPK Signaling in the Pathogenesis of Influenza	1.08	0.05	NaN	CCL2,PLA2G2A,PTGS2,RASD1
Systemic Lupus Erythematosus In T Cell Signaling Pathway	1.07	0.033	1.508	CDC42,FOS,GADD45A,GNAI2,HLA-A,HLA-C,HLA-E,JUN,RASD1,RHOB,RND3
Cyclins and Cell Cycle Regulation	1.07	0.0494	NaN	ATM,CDKN1A,HDAC9,WEE1
Glutathione Redox Reactions I	1.06	0.0833	NaN	GPX4,GSTP1
Vitamin-C Transport	1.06	0.0833	NaN	SLC2A3,TXN
UVC-Induced MAPK Signaling	1.06	0.0588	NaN	FOS,JUN,RASD1
Sperm Motility	1.04	0.0359	2.236	CALM1 (includes others),GNAS,KDR,PDGFRB,PLA2G2A,PLCG2,PRKG1,SLC12A2
UVB-Induced MAPK Signaling	1.04	0.0577	NaN	FOS,H3-3A/H3-3B,JUN
IL-17A Signaling in Gastric Cells	1.03	0.08	NaN	FOS,JUN
Role of JAK family kinases in IL-6-type Cytokine Signaling	1.03	0.08	NaN	SOCS1,SOCS3
Role of Tissue Factor in Cancer	1.03	0.0427	NaN	CCN1,CDC42,CFL1,EGR1,RASD1
Epithelial Adherens Junction Signaling	1.03	0.0395	NaN	CDC42,RASD1,SNAI1,TUBA1A,TUBB2A,TUBB4B
HER-2 Signaling in Breast Cancer	1.02	0.0476	NaN	CDC42,CDKN1A,RASD1,TSC2
CD27 Signaling in Lymphocytes	1.02	0.0566	NaN	FOS,JUN,NFKBIA
Synaptic Long Term Depression	1.02	0.037	2.449	GNAI2,GNAS,GRIA2,PLA2G2A,PLCG2,PRKG1,RASD1
Renin-Angiotensin Signaling	1.02	0.0424	2	CCL2,FOS,JUN,PLCG2,RASD1
Eumelanin Biosynthesis	1.01	0.2	NaN	MIF
Estrogen-mediated S-phase Entry	1	0.0769	NaN	CDKN1A,MYC
Glycolysis I	1	0.0769	NaN	PGAM1,PGK1
Gluconeogenesis I	1	0.0769	NaN	PGAM1,PGK1
GP6 Signaling Pathway	1	0.042	2.236	CALM1 (includes others),COL5A2,COL6A3,COL8A1,PLCG2
Transcriptional Regulatory Network in Embryonic Stem Cells	1	0.0556	NaN	FOXC1,H3-3A/H3-3B,H4C3
PKCθ Signaling in T Lymphocytes	0.996	0.0387	2.236	FOS,HLA-A,JUN,NFKBIA,PLCG2,RASD1
Systemic Lupus Erythematosus Signaling	0.991	0.0349	NaN	FOS,HLA-A,HLA-C,HLA-E,JUN,PLCG2,RASD1,RNPC3
Regulation of the Epithelial-Mesenchymal Transition Pathway	0.991	0.0365	NaN	EGR1,ID2,PDGFRB,RASD1,SNAI1,TWIST1,WNT5A
Agranulocyte Adhesion and Diapedesis	0.983	0.0363	NaN	CCL14,CCL2,CD99,CXCL2,CXCL3,GLG1,GNAI2
LXR/RXR Activation	0.979	0.0413	0.447	APOD,CCL2,LDLR,PTGS2,SAA1
G Beta Gamma Signaling	0.971	0.041	2	CDC42,GNAI2,GNAS,PLCG2,RASD1
Phagosome Formation	0.936	0.04	NaN	CDC42,MARCKS,PLCG2,RHOB,RND3
Rapoport-Luebering Glycolytic Shunt	0.932	0.167	NaN	PGAM1
Cancer Drug Resistance By Drug Efflux	0.932	0.0517	NaN	PTGS2,RASD1,YBX1
Prostate Cancer Signaling	0.928	0.044	NaN	CDKN1A,GSTP1,NFKBIA,RASD1
PTEN Signaling	0.924	0.0397	-1	CDC42,CDKN1A,KDR,PDGFRB,RASD1
Dopamine-DARPP32 Feedback in cAMP Signaling	0.917	0.0368	0.816	CALM1 (includes others),GNAI2,GNAS,PLCG2,PPP1R14B,PRKG1
Protein Kinase A Signaling	0.914	0.0302	0.632	ACP1,AKAP9,CALM1 (includes others),DUSP1,GNAI2,GNAS,H3-3A/H3-3B,NFKBIA,PLCG2,PPP1R14B,PTGS2,SFN
Dopamine Degradation	0.9	0.0667	NaN	ALDH3A1,SULT1A1
Synaptic Long Term Potentiation	0.893	0.0388	1	CALM1 (includes others),GRIA2,PLCG2,PPP1R14B,RASD1
Gα12/13 Signaling	0.883	0.0385	NaN	CDC42,CDH11,JUN,NFKBIA,RASD1
G Protein Signaling Mediated by Tubby	0.876	0.0645	NaN	GNAS,PLCG2
Thioredoxin Pathway	0.87	0.143	NaN	TXN
Neuregulin Signaling	0.866	0.0417	NaN	ERRFI1,MYC,PLCG2,RASD1
CREB Signaling in Neurons	0.866	0.0338	2.236	CALM1 (includes others),GNAI2,GNAS,GRIA2,PLCG2,POLR2L,RASD1
TGF-β Signaling	0.866	0.0417	NaN	CDC42,FOS,JUN,RASD1
IL-12 Signaling and Production in Macrophages	0.863	0.0379	NaN	APOD,CEBPB,FOS,IRF1,JUN
Thrombin Signaling	0.86	0.0337	2.236	CDC42,GNAI2,GNAS,PLCG2,RASD1,RHOB,RND3
4-1BB Signaling in T Lymphocytes	0.854	0.0625	NaN	JUN,NFKBIA
PAK Signaling	0.854	0.0412	NaN	CDC42,CFL1,PDGFRB,RASD1
Nitric Oxide Signaling in the Cardiovascular System	0.833	0.0404	2	CALM1 (includes others),KDR,PRKG1,VEGFB
IL-17A Signaling in Airway Cells	0.824	0.0462	NaN	CXCL2,CXCL3,NFKBIA
ErbB2-ErbB3 Signaling	0.824	0.0462	NaN	JUN,MYC,RASD1
Airway Pathology in Chronic Obstructive Pulmonary Disease	0.815	0.125	NaN	CXCL2
Calcium-induced T Lymphocyte Apoptosis	0.812	0.0455	NaN	CALM1 (includes others),HLA-A,NR4A1
Role of JAK2 in Hormone-like Cytokine Signaling	0.812	0.0588	NaN	SOCS1,SOCS3
Neuropathic Pain Signaling In Dorsal Horn Neurons	0.81	0.0396	2	FOS,GRIA2,PLCG2,TAC1
SAPK/JNK Signaling	0.799	0.0392	NaN	CDC42,GADD45A,JUN,RASD1
Nucleotide Excision Repair Pathway	0.79	0.0571	NaN	POLR2L,XPC
Insulin Receptor Signaling	0.79	0.0357	0	PPP1R14B,RASD1,SGK1,SOCS3,TSC2
Chronic Myeloid Leukemia Signaling	0.788	0.0388	NaN	CDKN1A,HDAC9,MYC,RASD1
Mouse Embryonic Stem Cell Pluripotency	0.788	0.0388	NaN	ID2,ID3,MYC,RASD1
Neuroinflammation Signaling Pathway	0.777	0.03	1.414	CCL2,FOS,HLA-A,HLA-C,HLA-E,JUN,PLA2G2A,PLCG2,PTGS2
Type II Diabetes Mellitus Signaling	0.772	0.0352	NaN	ACSL3,CEBPB,NFKBIA,SOCS1,SOCS3
Role of JAK1 and JAK3 in γc Cytokine Signaling	0.772	0.0435	NaN	RASD1,SOCS1,SOCS3
Dendritic Cell Maturation	0.754	0.0328	2.236	HLA-A,HLA-C,HLA-E,IL32,NFKBIA,PLCG2
Cell Cycle Regulation by BTG Family Proteins	0.754	0.0541	NaN	BTG1,BTG2
Notch Signaling	0.754	0.0541	NaN	HES1,MAML2
Complement System	0.754	0.0541	NaN	CD46,CFH
Telomerase Signaling	0.747	0.0374	NaN	CDKN1A,HDAC9,MYC,RASD1
LPS/IL-1 Mediated Inhibition of RXR Function	0.745	0.0312	NaN	ACSL3,ALDH3A1,FABP5,GSTP1,JUN,PAPSS2,SULT1A1
Small Cell Lung Cancer Signaling	0.745	0.0423	NaN	MYC,NFKBIA,PTGS2
Melatonin Signaling	0.733	0.0417	NaN	CALM1 (includes others),GNAI2,PLCG2
Pancreatic Adenocarcinoma Signaling	0.728	0.0367	1	CDC42,CDKN1A,PTGS2,VEGFB
Prostanoid Biosynthesis	0.726	0.1	NaN	PTGS2
Calcium Transport I	0.726	0.1	NaN	ATP2B1
Inhibition of Matrix Metalloproteases	0.719	0.0513	NaN	TIMP2,TIMP3
Estrogen-Dependent Breast Cancer Signaling	0.71	0.0405	NaN	FOS,JUN,RASD1
Synaptogenesis Signaling Pathway	0.71	0.0288	1.414	CALM1 (includes others),CDC42,CDH11,CFL1,GRIA2,MARCKS,PLCG2,RASD1,THBS1
Relaxin Signaling	0.706	0.0333	1	FOS,GNAI2,GNAS,JUN,NFKBIA
Rac Signaling	0.701	0.0357	NaN	CDC42,CFL1,JUN,RASD1
GPCR-Mediated Nutrient Sensing in Enteroendocrine Cells	0.701	0.0357	1	CCK,GNAI2,GNAS,PLCG2
TREM1 Signaling	0.699	0.04	NaN	CCL2,CXCL2,PLCG2
HIF1α Signaling	0.69	0.0354	NaN	JUN,RASD1,SLC2A3,VEGFB
nNOS Signaling in Skeletal Muscle Cells	0.686	0.0488	NaN	CALM1 (includes others),SNTB2
Pyrimidine Ribonucleotides Interconversion	0.686	0.0488	NaN	NME2,NME4
Macropinocytosis Signaling	0.686	0.0395	NaN	CDC42,PLCG2,RASD1
Cardiac Hypertrophy Signaling (Enhanced)	0.686	0.0267	2.309	CALM1 (includes others),DLG1,GNAI2,GNAS,HDAC9,JUN,MYC,PLCG2,PRKG1,PTGS2,RASD1,TSC2,WNT5A
Clathrin-mediated Endocytosis Signaling	0.682	0.0311	NaN	APOD,CDC42,DNM1,LDLR,RPS27A,VEGFB
RAR Activation	0.676	0.0309	NaN	DUSP1,FOS,JUN,NSD1,PNRC1,RPL7A
D-myo-inositol-5-phosphate Metabolism	0.66	0.0321	2.236	ACP1,DUSP1,PLCG2,PPP1R14B,SOCS3
Leukocyte Extravasation Signaling	0.656	0.0305	0.447	CD99,CDC42,GNAI2,PLCG2,TIMP2,TIMP3
Pyrimidine Ribonucleotides De Novo Biosynthesis	0.656	0.0465	NaN	NME2,NME4
IL-3 Signaling	0.654	0.038	NaN	FOS,JUN,RASD1
Role of BRCA1 in DNA Damage Response	0.644	0.0375	NaN	ATM,CDKN1A,GADD45A
IL-23 Signaling Pathway	0.64	0.0455	NaN	NFKBIA,SOCS3
Role of IL-17A in Psoriasis	0.625	0.0769	NaN	CXCL3
Fatty Acid Activation	0.625	0.0769	NaN	ACSL3
NAD Phosphorylation and Dephosphorylation	0.625	0.0769	NaN	ACP1
Th1 Pathway	0.623	0.0331	-1	HLA-A,IRF1,SOCS1,SOCS3
Apelin Adipocyte Signaling Pathway	0.623	0.0366	NaN	GNAI2,GPX4,GSTP1
FAT10 Cancer Signaling Pathway	0.613	0.0435	NaN	EEF1A1,NFKBIA
DNA Double-Strand Break Repair by Homologous Recombination	0.599	0.0714	NaN	ATM
DNA Double-Strand Break Repair by Non-Homologous End Joining	0.599	0.0714	NaN	ATM
nNOS Signaling in Neurons	0.599	0.0426	NaN	CALM1 (includes others),RASD1
Ephrin A Signaling	0.599	0.0426	NaN	CDC42,CFL1
HIPPO signaling	0.593	0.0353	NaN	DLG1,PPP1R14B,SFN
IL-4 Signaling	0.593	0.0353	NaN	HLA-A,RASD1,SOCS1
Allograft Rejection Signaling	0.585	0.0349	NaN	HLA-A,HLA-C,HLA-E
Atherosclerosis Signaling	0.583	0.0317	NaN	APOD,CCL2,GLG1,PLA2G2A
Endocannabinoid Neuronal Synapse Pathway	0.569	0.0312	2	GNAI2,GRIA2,PLCG2,PTGS2
Ceramide Signaling	0.567	0.0341	NaN	FOS,JUN,RASD1
p70S6K Signaling	0.562	0.031	NaN	GNAI2,PLCG2,RASD1,SFN
White Adipose Tissue Browning Pathway	0.562	0.031	2	CEBPB,GNAS,KDR,PRKG1
Melanoma Signaling	0.561	0.04	NaN	CDKN1A,RASD1
Myc Mediated Apoptosis Signaling	0.561	0.04	NaN	MCL1,MYC
Th1 and Th2 Activation Pathway	0.559	0.0292	NaN	HLA-A,IRF1,JUN,SOCS1,SOCS3
CTLA4 Signaling in Cytotoxic T Lymphocytes	0.558	0.0337	NaN	HLA-A,HLA-C,HLA-E
Crosstalk between Dendritic Cells and Natural Killer Cells	0.558	0.0337	NaN	HLA-A,HLA-C,HLA-E
Role of NFAT in Cardiac Hypertrophy	0.554	0.028	1	CALM1 (includes others),GNAI2,GNAS,HDAC9,PLCG2,RASD1
Chondroitin Sulfate Degradation (Metazoa)	0.548	0.0625	NaN	OGA
Cellular Effects of Sildenafil (Viagra)	0.547	0.0305	NaN	CALM1 (includes others),GNAS,PLCG2,PRKG1
Death Receptor Signaling	0.541	0.033	NaN	LMNA,NFKBIA,TIPARP
γ-linolenate Biosynthesis II (Animals)	0.526	0.0588	NaN	ACSL3
Dermatan Sulfate Degradation (Metazoa)	0.526	0.0588	NaN	OGA
Mitochondrial L-carnitine Shuttle Pathway	0.526	0.0588	NaN	ACSL3
Histamine Degradation	0.526	0.0588	NaN	ALDH3A1
Melanocyte Development and Pigmentation Signaling	0.516	0.0319	NaN	GNAS,PLCG2,RASD1
NF-κB Signaling	0.511	0.0279	1	KDR,NFKBIA,PDGFRB,PLCG2,RASD1
FAK Signaling	0.507	0.0316	NaN	ARHGAP26,PLCG2,RASD1
GABA Receptor Signaling	0.507	0.0316	NaN	DNM1,GNAS,RPS27A
Differential Regulation of Cytokine Production in Macrophages and T Helper Cells by IL-17A and IL-17F	0.506	0.0556	NaN	CCL2
FAT10 Signaling Pathway	0.506	0.0556	NaN	SQSTM1
EGF Signaling	0.504	0.0364	NaN	FOS,JUN
Communication between Innate and Adaptive Immune Cells	0.5	0.0312	NaN	HLA-A,HLA-C,HLA-E
Ovarian Cancer Signaling	0.493	0.0288	NaN	PTGS2,RASD1,VEGFB,WNT5A
Salvage Pathways of Pyrimidine Ribonucleotides	0.492	0.0309	NaN	NME2,NME4,SGK1
Oxidative Ethanol Degradation III	0.487	0.0526	NaN	ALDH3A1
Apelin Muscle Signaling Pathway	0.487	0.0526	NaN	GNAS
Role of CHK Proteins in Cell Cycle Checkpoint Control	0.484	0.0351	NaN	ATM,CDKN1A
Glutamate Receptor Signaling	0.484	0.0351	NaN	CALM1 (includes others),GRIA2
D-myo-inositol (1,4,5,6)-Tetrakisphosphate Biosynthesis	0.481	0.0284	2	ACP1,DUSP1,PPP1R14B,SOCS3
D-myo-inositol (3,4,5,6)-tetrakisphosphate Biosynthesis	0.481	0.0284	2	ACP1,DUSP1,PPP1R14B,SOCS3
Systemic Lupus Erythematosus In B Cell Signaling Pathway	0.471	0.0255	2.646	CALM1 (includes others),FOS,JUN,MCL1,MYC,PLCG2,RASD1
Endometrial Cancer Signaling	0.455	0.0333	NaN	MYC,RASD1
Retinoic acid Mediated Apoptosis Signaling	0.455	0.0333	NaN	IRF1,TIPARP
PPARα/RXRα Activation	0.452	0.0263	NaN	GNAS,JUN,NFKBIA,PLCG2,RASD1
Endoplasmic Reticulum Stress Pathway	0.451	0.0476	NaN	DDIT3
Induction of Apoptosis by HIV1	0.446	0.0328	NaN	NFKBIA,SLC25A6
Wnt/Ca+ pathway	0.438	0.0323	NaN	PLCG2,WNT5A
PD-1, PD-L1 cancer immunotherapy pathway	0.429	0.0283	NaN	HLA-A,HLA-C,HLA-E
Activation of IRF by Cytosolic Pattern Recognition Receptors	0.428	0.0317	NaN	JUN,NFKBIA
Phospholipases	0.428	0.0317	NaN	PLA2G2A,PLCG2
Role of PI3K/AKT Signaling in the Pathogenesis of Influenza	0.42	0.0312	NaN	GNAI2,NFKBIA
Differential Regulation of Cytokine Production in Intestinal Epithelial Cells by IL-17A and IL-17F	0.42	0.0435	NaN	CCL2
Ethanol Degradation IV	0.42	0.0435	NaN	ALDH3A1
Paxillin Signaling	0.416	0.0278	NaN	CDC42,ITGA10,RASD1
Superpathway of Inositol Phosphate Compounds	0.415	0.0253	2.236	ACP1,DUSP1,PLCG2,PPP1R14B,SOCS3
IL-22 Signaling	0.406	0.0417	NaN	SOCS3
Role of JAK1, JAK2 and TYK2 in Interferon Signaling	0.406	0.0417	NaN	SOCS1
Mitotic Roles of Polo-Like Kinase	0.403	0.0303	NaN	PLK3,WEE1
3-phosphoinositide Degradation	0.403	0.0258	2	ACP1,DUSP1,PPP1R14B,SOCS3
Eicosanoid Signaling	0.403	0.0303	NaN	PLA2G2A,PTGS2
iCOS-iCOSL Signaling in T Helper Cells	0.398	0.027	NaN	CALM1 (includes others),HLA-A,NFKBIA
ErbB4 Signaling	0.396	0.0299	NaN	PLCG2,RASD1
Serotonin Degradation	0.396	0.0299	NaN	ALDH3A1,SULT1A1
D-myo-inositol (1,4,5)-Trisphosphate Biosynthesis	0.393	0.04	NaN	PLCG2
Tryptophan Degradation X (Mammalian, via Tryptamine)	0.393	0.04	NaN	ALDH3A1
NGF Signaling	0.38	0.0263	NaN	CDC42,PLCG2,RASD1
NAD Salvage Pathway II	0.379	0.0385	NaN	ACP1
Apelin Liver Signaling Pathway	0.379	0.0385	NaN	PDGFRB
Fc Epsilon RI Signaling	0.364	0.0256	NaN	PLA2G2A,PLCG2,RASD1
3-phosphoinositide Biosynthesis	0.356	0.0242	2	ACP1,DUSP1,PPP1R14B,SOCS3
Leptin Signaling in Obesity	0.345	0.027	NaN	PLCG2,SOCS3
Role of p14/p19ARF in Tumor Suppression	0.344	0.0345	NaN	NPM1
IL-15 Production	0.342	0.0248	NaN	IRF1,KDR,PDGFRB
FcγRIIB Signaling in B Lymphocytes	0.339	0.0267	NaN	PLCG2,RASD1
IL-15 Signaling	0.339	0.0267	NaN	MYC,RASD1
Angiopoietin Signaling	0.339	0.0267	NaN	NFKBIA,RASD1
Inhibition of ARE-Mediated mRNA Degradation Pathway	0.337	0.0246	NaN	SFN,ZFP36,ZFP36L2
RhoA Signaling	0.333	0.0244	NaN	CFL1,RND3,SEPTIN11
Actin Cytoskeleton Signaling	0.332	0.0229	0	CDC42,CFL1,GSN,RASD1,TMSB10/TMSB4X
Antiproliferative Role of Somatostatin Receptor 2	0.326	0.026	NaN	CDKN1A,RASD1
Gαi Signaling	0.322	0.024	NaN	GNAI2,GNAS,RASD1
Glutathione-mediated Detoxification	0.313	0.0312	NaN	GSTP1
Ethanol Degradation II	0.313	0.0312	NaN	ALDH3A1
Fatty Acid β-oxidation I	0.313	0.0312	NaN	ACSL3
G-Protein Coupled Receptor Signaling	0.311	0.0221	NaN	DUSP1,GNAI2,GNAS,NFKBIA,RASD1,RGS16
Circadian Rhythm Signaling	0.304	0.0303	NaN	BHLHE40
IL-9 Signaling	0.304	0.0303	NaN	SOCS3
NF-κB Activation by Viruses	0.297	0.0244	NaN	NFKBIA,RASD1
PEDF Signaling	0.297	0.0244	NaN	NFKBIA,RASD1
cAMP-mediated signaling	0.297	0.0219	1	AKAP9,CALM1 (includes others),DUSP1,GNAI2,GNAS
TWEAK Signaling	0.287	0.0286	NaN	NFKBIA
Noradrenaline and Adrenaline Degradation	0.287	0.0286	NaN	ALDH3A1
TR/RXR Activation	0.286	0.0238	NaN	COL6A3,LDLR
BMP signaling pathway	0.281	0.0235	NaN	JUN,RASD1
Human Embryonic Stem Cell Pluripotency	0.278	0.0222	NaN	GNAS,PDGFRB,WNT5A
B Cell Development	0.278	0.0278	NaN	HLA-A
Th2 Pathway	0.274	0.0221	NaN	HLA-A,JUN,SOCS3
Iron homeostasis signaling pathway	0.27	0.0219	NaN	FTL,ISCU,PDGFRB
Thyroid Hormone Metabolism II (via Conjugation and/or Degradation)	0.263	0.0263	NaN	SULT1A1
Acute Myeloid Leukemia Signaling	0.26	0.0225	NaN	MYC,RASD1
Antiproliferative Role of TOB in T Cell Signaling	0.255	0.0256	NaN	PABPC1
Cardiac β-adrenergic Signaling	0.254	0.0213	NaN	AKAP9,GNAS,PPP1R14B
Xenobiotic Metabolism PXR Signaling Pathway	0.253	0.0208	2	ALDH3A1,GSTP1,PPP1R14B,SULT1A1
Xenobiotic Metabolism General Signaling Pathway	0.247	0.021	NaN	FTL,GSTP1,RASD1
Intrinsic Prothrombin Activation Pathway	0.234	0.0238	NaN	F13A1
Role of IL-17F in Allergic Inflammatory Airway Diseases	0.234	0.0238	NaN	CCL2
Role of Hypercytokinemia/hyperchemokinemia in the Pathogenesis of Influenza	0.228	0.0233	NaN	CCL2
Amyotrophic Lateral Sclerosis Signaling	0.225	0.0206	NaN	GRIA2,VEGFB
Role of RIG1-like Receptors in Antiviral Innate Immunity	0.222	0.0227	NaN	NFKBIA
Apelin Pancreas Signaling Pathway	0.222	0.0227	NaN	DDIT3
Dermatan Sulfate Biosynthesis (Late Stages)	0.21	0.0217	NaN	SULT1A1
PFKFB4 Signaling Pathway	0.21	0.0217	NaN	GNAS
Stearate Biosynthesis I (Animals)	0.205	0.0213	NaN	ACSL3
Chondroitin Sulfate Biosynthesis (Late Stages)	0.199	0.0208	NaN	SULT1A1
Hepatic Cholestasis	0	0.0108	NaN	JUN,NFKBIA
FXR/RXR Activation	0	0.0159	NaN	APOD,SAA1
PXR/RXR Activation	0	0.0154	NaN	PAPSS2
Tight Junction Signaling	0	0.0179	NaN	CDC42,FOS,JUN
Fcγ Receptor-mediated Phagocytosis in Macrophages and Monocytes	0	0.0106	NaN	CDC42
Role of Pattern Recognition Receptors in Recognition of Bacteria and Viruses	0	0.00649	NaN	PLCG2
Lymphotoxin β Receptor Signaling	0	0.0189	NaN	NFKBIA
T Helper Cell Differentiation	0	0.0137	NaN	HLA-A
Role of Cytokines in Mediating Communication between Immune Cells	0	0.0185	NaN	IL32
Reelin Signaling in Neurons	0	0.0155	NaN	CDC42,CFL1
Factors Promoting Cardiogenesis in Vertebrates	0	0.02	NaN	MYC,PLCG2,WNT5A
CNTF Signaling	0	0.0175	NaN	RASD1
FLT3 Signaling in Hematopoietic Progenitor Cells	0	0.0125	NaN	RASD1
Role of NANOG in Mammalian Embryonic Stem Cell Pluripotency	0	0.0168	NaN	RASD1,WNT5A
Basal Cell Carcinoma Signaling	0	0.0139	NaN	WNT5A
Non-Small Cell Lung Cancer Signaling	0	0.0137	NaN	RASD1
AMPK Signaling	0	0.014	NaN	CDKN1A,GNAS,TSC2
Altered T Cell and B Cell Signaling in Rheumatoid Arthritis	0	0.0111	NaN	HLA-A
Breast Cancer Regulation by Stathmin1	0	0.0118	NaN	JUN,PPP1R14B,RASD1,TUBA1A,TUBB2A,TUBB4B,VEGFB
Role of Wnt/GSK-3β Signaling in the Pathogenesis of Influenza	0	0.0128	NaN	WNT5A
MSP-RON Signaling Pathway	0	0.0172	NaN	CCL2
Assembly of RNA Polymerase II Complex	0	0.02	NaN	POLR2L
Netrin Signaling	0	0.0154	NaN	PRKG1
Heparan Sulfate Biosynthesis	0	0.0128	NaN	SULT1A1
Heparan Sulfate Biosynthesis (Late Stages)	0	0.0141	NaN	SULT1A1
Melatonin Degradation I	0	0.0167	NaN	SULT1A1
Pyridoxal 5'-phosphate Salvage Pathway	0	0.0154	NaN	SGK1
Chondroitin Sulfate Biosynthesis	0	0.0179	NaN	SULT1A1
Dermatan Sulfate Biosynthesis	0	0.0169	NaN	SULT1A1
Superpathway of Melatonin Degradation	0	0.0154	NaN	SULT1A1
Gαs Signaling	0	0.00935	NaN	GNAS
Regulation of Cellular Mechanics by Calpain Protease	0	0.0154	NaN	RASD1
Xenobiotic Metabolism Signaling	0	0.0174	NaN	ALDH3A1,FTL,GSTP1,RASD1,SULT1A1
Dopamine Receptor Signaling	0	0.013	NaN	PPP1R14B
Autophagy	0	0.0164	NaN	SQSTM1
Th17 Activation Pathway	0	0.011	NaN	SOCS3
Endocannabinoid Developing Neuron Pathway	0	0.0174	NaN	GNAI2,RASD1
Apelin Cardiomyocyte Signaling Pathway	0	0.0202	NaN	GNAI2,PLCG2
Necroptosis Signaling Pathway	0	0.0127	NaN	PLA2G2A,SLC25A6
Xenobiotic Metabolism CAR Signaling Pathway	0	0.0159	NaN	ALDH3A1,GSTP1,SULT1A1
Calcium Signaling	0	0.0194	NaN	ATP2B1,CALM1 (includes others),GRIA2,HDAC9
GM-CSF Signaling	0	0.0143	NaN	RASD1

## Sheet: cluster 4
Ingenuity Canonical Pathways	-log(p-value)	Ratio	z-score	Molecules
EIF2 Signaling	6.36	0.0714	1.414	ATF3,EIF1,EIF1AY,EIF3G,EIF4G1,GSK3B,PPP1R15A,RALA,RPL13,RPL19,RPL24,RPL3,RPS26,RPS4Y1,RPS8,RPS9
IL-17A Signaling in Fibroblasts	6.04	0.2	NaN	CEBPD,FOS,GSK3B,JUN,MAPK13,NFKBIA,NFKBIB
Hepatic Fibrosis Signaling Pathway	4.73	0.0489	2.357	BRD4,FOS,FTH1,FTL,GSK3B,IRAK1,JUN,MAPK13,NFKBIA,NFKBIB,PLCG2,PRKAG1,RALA,RHOB,RHOV,RND3,SMAD3,VEGFB
Molecular Mechanisms of Cancer	4.39	0.046	NaN	CYCS,FOS,GNAS,GSK3B,JUN,LRP1,MAPK13,NFKBIA,NFKBIB,PMAIP1,PRKAG1,RALA,RALBP1,RHOB,RHOV,RND3,SIN3A,SMAD3
CDK5 Signaling	4.34	0.0833	1	CAPN1,EGR1,FOSB,GNAS,MAPK13,PPP1R10,PPP1R14B,PRKAG1,RALA
RAR Activation	4.29	0.0619	NaN	DUSP1,FOS,JUN,MAPK13,PARP1,PRKAG1,PRMT2,RDH11,RXRA,SMAD3,SMARCC1,SNW1
iNOS Signaling	4.2	0.133	2.449	FOS,IRAK1,JUN,MAPK13,NFKBIA,NFKBIB
Regulation of IL-2 Expression in Activated and Anergic T Lymphocytes	4.15	0.0899	NaN	FOS,JUN,NFKBIA,NFKBIB,PLCG2,RALA,SMAD3,TOB1
IL-1 Signaling	4.09	0.0879	2.828	FOS,GNAS,IRAK1,JUN,MAPK13,NFKBIA,NFKBIB,PRKAG1
Role of PKR in Interferon Induction and Antiviral Response	4.07	0.0769	0.707	ATF3,CYCS,FOS,JUN,MAPK13,METAP2,NFKBIA,NFKBIB,PYCARD
TNFR2 Signaling	4.06	0.167	2	FOS,JUN,NFKBIA,NFKBIB,TNFAIP3
mTOR Signaling	3.96	0.0571	1.342	EIF3G,EIF4G1,PRKAG1,RALA,RHOB,RHOV,RND3,RPS26,RPS4Y1,RPS8,RPS9,VEGFB
TNFR1 Signaling	3.94	0.12	2.236	CYCS,FOS,JUN,NFKBIA,NFKBIB,TNFAIP3
p53 Signaling	3.86	0.0816	1.342	GADD45A,GADD45B,GSK3B,JUN,PMAIP1,SERPINB5,SFN,THBS1
UVA-Induced MAPK Signaling	3.86	0.0816	NaN	CYCS,FOS,JUN,MAPK13,PARP1,PLCG2,RALA,TIPARP
Apoptosis Signaling	3.83	0.0808	0	CAPN1,CYCS,MCL1,NFKBIA,NFKBIB,PARP1,PLCG2,RALA
Colorectal Cancer Metastasis Signaling	3.78	0.0514	2.714	FOS,GNAS,GSK3B,JUN,LRP1,MMP28,PRKAG1,RALA,RHOB,RHOV,RND3,SMAD3,VEGFB
Regulation of eIF4 and p70S6K Signaling	3.77	0.0637	NaN	EIF1,EIF1AY,EIF3G,EIF4G1,MAPK13,RALA,RPS26,RPS4Y1,RPS8,RPS9
Production of Nitric Oxide and Reactive Oxygen Species in Macrophages	3.77	0.0585	2.111	FOS,JUN,MAPK13,NFKBIA,NFKBIB,PLCG2,PPP1R10,PPP1R14B,RHOB,RHOV,RND3
Toll-like Receptor Signaling	3.77	0.0921	1.342	FOS,IRAK1,JUN,MAPK13,NFKBIA,TNFAIP3,UBC
Sumoylation Pathway	3.71	0.0777	-1.134	CBX4,CEBPA,FOS,JUN,NFKBIA,RHOB,RHOV,RND3
Adipogenesis pathway	3.62	0.0672	NaN	CEBPA,CEBPD,FBXW7,KLF3,PER2,RBBP4,SIN3A,SMAD3,TBL1XR1
April Mediated Signaling	3.5	0.128	0.447	FOS,JUN,MAPK13,NFKBIA,NFKBIB
B Cell Activating Factor Signaling	3.4	0.122	NaN	FOS,JUN,MAPK13,NFKBIA,NFKBIB
CD40 Signaling	3.31	0.0923	0	FOS,JUN,MAPK13,NFKBIA,NFKBIB,TNFAIP3
Protein Kinase A Signaling	3.3	0.0402	-0.277	AKAP13,CDC16,DUSP1,DUSP5,GNAS,GSK3B,NFKBIA,NFKBIB,PGP,PLCG2,PPP1R10,PPP1R14B,PRKAG1,SFN,SMAD3,YWHAB
Sertoli Cell-Sertoli Cell Junction Signaling	3.21	0.0541	NaN	CLDN4,EPN1,EPN2,GSK3B,JUN,MAPK13,PRKAG1,RALA,SPTBN1,TUBB2A
ErbB Signaling	3.2	0.0745	1.89	AREG,FOS,GSK3B,JUN,MAPK13,PLCG2,RALA
NRF2-mediated Oxidative Stress Response	3.13	0.0529	1.667	FOS,FOSL1,FTH1,FTL,GSK3B,JUN,JUNB,JUND,MAFF,RALA
Glucocorticoid Receptor Signaling	3.11	0.0417	NaN	ADRB2,CDKN1C,CEBPA,DUSP1,FOS,JUN,KRT3,MAPK13,NFKBIA,NFKBIB,PRKAG1,RALA,SMAD3,SMARCC1
14-3-3-mediated Signaling	3.09	0.063	1.89	FOS,GSK3B,JUN,PLCG2,RALA,SFN,TUBB2A,YWHAB
Myc Mediated Apoptosis Signaling	3	0.1	1.342	ADRB2,CYCS,MCL1,PMAIP1,PRKAG1
Erythropoietin Signaling	2.95	0.0789	NaN	FOS,JUN,NFKBIA,NFKBIB,PLCG2,RALA
IL-8 Signaling	2.95	0.05	3	FOS,GNAS,IRAK1,JUN,NFKBIB,RALA,RHOB,RHOV,RND3,VEGFB
PPAR Signaling	2.94	0.0673	-1.134	FOS,JUN,NFKBIA,NFKBIB,RALA,RXRA,SNW1
IGF-1 Signaling	2.94	0.0673	2	FOS,IGFBP2,JUN,PRKAG1,RALA,SFN,YWHAB
CD27 Signaling in Lymphocytes	2.88	0.0943	NaN	CYCS,FOS,JUN,NFKBIA,NFKBIB
Cardiac Hypertrophy Signaling	2.88	0.0458	2.714	ADRB2,GNAS,GSK3B,JUN,MAPK13,PLCG2,PRKAG1,RALA,RHOB,RHOV,RND3
PI3K Signaling in B Lymphocytes	2.86	0.058	2.646	ATF3,CD81,FOS,JUN,NFKBIA,NFKBIB,PLCG2,RALA
4-1BB Signaling in T Lymphocytes	2.85	0.125	NaN	JUN,MAPK13,NFKBIA,NFKBIB
Chemokine Signaling	2.83	0.075	1.633	FOS,JUN,MAPK13,MPRIP,PLCG2,RALA
LPS-stimulated MAPK Signaling	2.77	0.0732	2.449	FOS,JUN,MAPK13,NFKBIA,NFKBIB,RALA
Integrin Signaling	2.74	0.0469	1.414	ARF6,CAPN1,GSK3B,MPRIP,PLCG2,RALA,RHOB,RHOV,RND3,TSPAN5
Corticotropin Releasing Hormone Signaling	2.73	0.0552	2.646	FOS,GNAS,JUN,JUND,MAPK13,NR4A1,PLCG2,PRKAG1
PPARα/RXRα Activation	2.55	0.0474	0	GNAS,JUN,NFKBIA,NFKBIB,PLCG2,PRKAG1,RALA,RXRA,SMAD3
ILK Signaling	2.55	0.0474	2.828	FOS,GSK3B,JUN,MYH14,PPP1R14B,RHOB,RHOV,RND3,VEGFB
Clathrin-mediated Endocytosis Signaling	2.5	0.0466	NaN	AP2S1,ARF6,CLTB,EPN1,HGS,RAB4A,RAB5C,UBC,VEGFB
ERK/MAPK Signaling	2.5	0.0466	0.707	DUSP1,ELF3,FOS,PLCG2,PPP1R10,PPP1R14B,PRKAG1,RALA,YWHAB
Gαq Signaling	2.49	0.0506	2.449	GNAS,GSK3B,NFKBIA,NFKBIB,PLCG2,RHOB,RHOV,RND3
IL-6 Signaling	2.48	0.056	2.646	FOS,JUN,MAPK13,MCL1,NFKBIA,NFKBIB,RALA
Role of Macrophages, Fibroblasts and Endothelial Cells in Rheumatoid Arthritis	2.46	0.0385	NaN	CEBPA,CEBPD,FOS,GSK3B,IRAK1,JUN,LRP1,NFKBIA,NFKBIB,PLCG2,RALA,VEGFB
Senescence Pathway	2.42	0.04	2.53	ATF3,CAPN1,CDC16,ELF3,GADD45A,GADD45B,JUN,PARP1,RALA,SMAD3,YPEL3
MIF Regulation of Innate Immunity	2.41	0.0952	2	FOS,JUN,NFKBIA,NFKBIB
Remodeling of Epithelial Adherens Junctions	2.4	0.0735	NaN	ARF6,HGS,RAB5C,RALA,TUBB2A
IL-10 Signaling	2.37	0.0725	NaN	FOS,JUN,MAPK13,NFKBIA,NFKBIB
VEGF Signaling	2.36	0.0606	2	EIF1,EIF1AY,PLCG2,RALA,SFN,VEGFB
CXCR4 Signaling	2.35	0.0479	2.646	EGR1,FOS,GNAS,JUN,RALA,RHOB,RHOV,RND3
Tight Junction Signaling	2.33	0.0476	NaN	CEBPA,CLDN4,CPSF6,FOS,JUN,MARK2,MYH14,PRKAG1
Small Cell Lung Cancer Signaling	2.32	0.0704	NaN	CYCS,NFKBIA,NFKBIB,RXRA,SIN3A
ERK5 Signaling	2.29	0.0694	2.236	FOS,FOSL1,RALA,SFN,YWHAB
Mitochondrial Dysfunction	2.29	0.0468	NaN	ATP5MC3,ATP5ME,CYCS,MT-ND4L,NDUFAF2,NDUFB7,UQCR11,XDH
Estrogen Receptor Signaling	2.29	0.0366	2.309	FOS,GNAS,GSK3B,HES1,JUN,MMP28,MPRIP,PLCG2,PRKAG1,RALA,TBL1XR1,VEGFB
PFKFB4 Signaling Pathway	2.26	0.087	NaN	GNAS,PRKAG1,TKT,XDH
PI3K/AKT Signaling	2.23	0.0457	0.816	GSK3B,IL20RA,MCL1,NFKBIA,NFKBIB,RALA,SFN,YWHAB
IL-17A Signaling in Gastric Cells	2.19	0.12	NaN	FOS,JUN,MAPK13
Acute Phase Response Signaling	2.17	0.0447	2.121	FOS,FTL,IRAK1,JUN,MAPK13,NFKBIA,NFKBIB,RALA
Cell Cycle: G2/M DNA Damage Checkpoint Regulation	2.17	0.0816	NaN	CKS2,GADD45A,SFN,YWHAB
Oxidative Phosphorylation	2.16	0.055	2.449	ATP5MC3,ATP5ME,CYCS,MT-ND4L,NDUFB7,UQCR11
Role of NFAT in Regulation of the Immune Response	2.14	0.0442	1.633	FOS,GNAS,GSK3B,JUN,NFKBIA,NFKBIB,PLCG2,RALA
Amyloid Processing	2.14	0.08	NaN	CAPN1,GSK3B,MAPK13,PRKAG1
BEX2 Signaling Pathway	2.12	0.0633	0.447	GSK3B,JUN,NFKBIA,SWAP70,VEGFB
UVC-Induced MAPK Signaling	2.11	0.0784	2	FOS,JUN,MAPK13,RALA
B Cell Receptor Signaling	2.09	0.0432	2.121	EGR1,GSK3B,JUN,MAPK13,NFKBIA,NFKBIB,PLCG2,RALA
PEDF Signaling	2.06	0.061	NaN	MAPK13,NFKBIA,NFKBIB,RALA,WASF2
Apelin Endothelial Signaling Pathway	2.05	0.0522	2.449	FOS,GNAS,JUN,PRKAG1,RALA,SMAD3
Renin-Angiotensin Signaling	2	0.0508	2.449	FOS,JUN,MAPK13,PLCG2,PRKAG1,RALA
HIPPO signaling	1.99	0.0588	NaN	PPP1R10,PPP1R14B,SFN,SMAD3,YWHAB
Cholecystokinin/Gastrin-mediated Signaling	1.98	0.0504	2.449	FOS,JUN,RALA,RHOB,RHOV,RND3
Adrenomedullin signaling pathway	1.94	0.0406	2.121	FOS,GNAS,GSK3B,MAPK13,PLCG2,PRKAG1,RALA,RXRA
RANK Signaling in Osteoclasts	1.93	0.0568	NaN	FOS,JUN,MAPK13,NFKBIA,NFKBIB
Superpathway of Inositol Phosphate Compounds	1.92	0.0404	2.828	CDIPT,DUSP1,DUSP5,ITPKC,NUDT3,PLCG2,PPFIA1,PPP1R14B
Nur77 Signaling in T Lymphocytes	1.89	0.0678	NaN	CYCS,NR4A1,RXRA,SIN3A
Prostate Cancer Signaling	1.87	0.0549	NaN	GSK3B,NFKBIA,NFKBIB,RALA,SIN3A
Death Receptor Signaling	1.87	0.0549	0.447	CYCS,NFKBIA,NFKBIB,PARP1,TIPARP
Retinoic acid Mediated Apoptosis Signaling	1.86	0.0667	NaN	CYCS,PARP1,RXRA,TIPARP
HMGB1 Signaling	1.84	0.0424	2.646	FOS,JUN,MAPK13,RALA,RHOB,RHOV,RND3
Induction of Apoptosis by HIV1	1.84	0.0656	0	CYCS,NFKBIA,NFKBIB,SLC25A6
Opioid Signaling Pathway	1.83	0.0364	0.707	AP2S1,CLTB,FOS,FOSB,GNAS,GSK3B,NFKBIA,PRKAG1,RALA
CCR5 Signaling in Macrophages	1.82	0.0532	2.236	FOS,GNAS,JUN,MAPK13,PLCG2
Inhibition of Angiogenesis by TSP1	1.82	0.0882	NaN	JUN,MAPK13,THBS1
Thrombin Signaling	1.8	0.0385	2.646	GNAS,MAPK13,MPRIP,PLCG2,RALA,RHOB,RHOV,RND3
Thrombopoietin Signaling	1.79	0.0635	2	FOS,JUN,PLCG2,RALA
DNA Methylation and Transcriptional Repression Signaling	1.78	0.0857	NaN	MBD2,RBBP4,SIN3A
TWEAK Signaling	1.78	0.0857	NaN	CYCS,NFKBIA,NFKBIB
TGF-β Signaling	1.78	0.0521	2.236	FOS,JUN,MAPK13,RALA,SMAD3
Germ Cell-Sertoli Cell Junction Signaling	1.77	0.0409	NaN	EPN1,EPN2,RALA,RHOB,RHOV,RND3,TUBB2A
ATM Signaling	1.76	0.0515	NaN	GADD45A,GADD45B,JUN,MAPK13,NFKBIA
Bladder Cancer Signaling	1.76	0.0515	NaN	MMP28,RALA,SIN3A,THBS1,VEGFB
IL-17A Signaling in Airway Cells	1.74	0.0615	NaN	GSK3B,MAPK13,NFKBIA,NFKBIB
ErbB2-ErbB3 Signaling	1.74	0.0615	NaN	ETV4,GSK3B,JUN,RALA
GNRH Signaling	1.74	0.0405	2.646	EGR1,FOS,GNAS,JUN,MAPK13,PRKAG1,RALA
NF-κB Signaling	1.67	0.0391	0.378	GSK3B,IRAK1,NFKBIA,NFKBIB,PLCG2,RALA,TNFAIP3
Hereditary Breast Cancer Signaling	1.67	0.0429	NaN	GADD45A,GADD45B,RALA,SFN,SMARCC1,UBC
Granzyme B Signaling	1.61	0.125	NaN	CYCS,PARP1
Parkinson's Signaling	1.61	0.125	NaN	CYCS,MAPK13
Actin Nucleation by ARP-WASP Complex	1.6	0.0556	2	RALA,RHOB,RHOV,RND3
GPCR-Mediated Integration of Enteroendocrine Signaling Exemplified by an L Cell	1.58	0.0548	1	ADRB2,GNAS,PLCG2,PRKAG1
Endothelin-1 Signaling	1.57	0.0372	2.449	FOS,GNAS,JUN,MAPK13,PLAAT2,PLCG2,RALA
Pancreatic Adenocarcinoma Signaling	1.57	0.0459	NaN	RALA,RALBP1,SIN3A,SMAD3,VEGFB
Antioxidant Action of Vitamin C	1.57	0.0459	-2	MAPK13,NFKBIA,NFKBIB,PLAAT2,PLCG2
Glioma Invasiveness Signaling	1.56	0.0541	2	RALA,RHOB,RHOV,RND3
Hypoxia Signaling in the Cardiovascular System	1.56	0.0541	NaN	JUN,NFKBIA,NFKBIB,UBE2M
HGF Signaling	1.54	0.045	2	ELF3,FOS,JUN,PLCG2,RALA
Type I Diabetes Mellitus Signaling	1.54	0.045	2.236	CYCS,IRAK1,MAPK13,NFKBIA,NFKBIB
Relaxin Signaling	1.54	0.04	0.816	FOS,GNAS,JUN,NFKBIA,NFKBIB,PRKAG1
Xenobiotic Metabolism PXR Signaling Pathway	1.53	0.0365	2.646	HS3ST6,PPP1R10,PPP1R14B,PRKAG1,RXRA,SNW1,SULT2B1
GDNF Family Ligand-Receptor Interactions	1.52	0.0526	2	FOS,JUN,PLCG2,RALA
L-cysteine Degradation III	1.51	0.5	NaN	MPST
GDP-L-fucose Biosynthesis I (from GDP-D-mannose)	1.51	0.5	NaN	GMDS
Putrescine Biosynthesis III	1.51	0.5	NaN	ODC1
Epithelial Adherens Junction Signaling	1.51	0.0395	NaN	EPN1,EPN2,LMO7,MYH14,RALA,TUBB2A
HIF1α Signaling	1.51	0.0442	NaN	JUN,MAPK13,MMP28,RALA,VEGFB
VDR/RXR Activation	1.49	0.0513	NaN	CEBPA,GADD45A,HES1,RXRA
IL-7 Signaling Pathway	1.49	0.0513	0	GSK3B,JUN,MAPK13,MCL1
PKCθ Signaling in T Lymphocytes	1.48	0.0387	2.449	FOS,JUN,NFKBIA,NFKBIB,PLCG2,RALA
Thyroid Cancer Signaling	1.47	0.0506	1	FOS,GSK3B,JUN,RALA
FAT10 Cancer Signaling Pathway	1.47	0.0652	NaN	GSK3B,NFKBIA,SMAD3
GADD45 Signaling	1.47	0.105	NaN	GADD45A,GADD45B
Apelin Muscle Signaling Pathway	1.47	0.105	NaN	GNAS,PRKAG1
D-myo-inositol-5-phosphate Metabolism	1.47	0.0385	2.449	DUSP1,DUSP5,NUDT3,PLCG2,PPFIA1,PPP1R14B
IL-17 Signaling	1.45	0.05	NaN	GSK3B,JUN,MAPK13,RALA
Renal Cell Carcinoma Signaling	1.45	0.05	NaN	FOS,JUN,RALA,UBC
Prolactin Signaling	1.44	0.0494	2	FOS,JUN,PLCG2,RALA
Sirtuin Signaling Pathway	1.43	0.0309	0	GADD45A,GADD45B,GSK3B,JUN,MT-ND4L,NDUFAF2,NDUFB7,PARP1,SLC25A6
Inflammasome pathway	1.43	0.1	NaN	NEK7,PYCARD
Inhibition of ARE-Mediated mRNA Degradation Pathway	1.39	0.041	1.342	MAPK13,PRKAG1,SFN,YWHAB,ZFP36
VEGF Family Ligand-Receptor Interactions	1.39	0.0476	2	FOS,PLCG2,RALA,VEGFB
Tec Kinase Signaling	1.38	0.0366	2.449	FOS,GNAS,PLCG2,RHOB,RHOV,RND3
BMP signaling pathway	1.37	0.0471	2	JUN,MAPK13,PRKAG1,RALA
Glioblastoma Multiforme Signaling	1.37	0.0364	1.633	GSK3B,PLCG2,RALA,RHOB,RHOV,RND3
3-phosphoinositide Biosynthesis	1.37	0.0364	2.449	CDIPT,DUSP1,DUSP5,NUDT3,PPFIA1,PPP1R14B
PDGF Signaling	1.36	0.0465	2	FOS,JUN,PLCG2,RALA
Polyamine Regulation in Colon Cancer	1.35	0.0909	NaN	ODC1,SAT2
Cdc42 Signaling	1.34	0.0359	1.633	FOS,GSK3B,JUN,MAPK13,MPRIP,RALA
Thiosulfate Disproportionation III (Rhodanese)	1.34	0.333	NaN	MPST
UVB-Induced MAPK Signaling	1.34	0.0577	NaN	FOS,JUN,MAPK13
P2Y Purigenic Receptor Signaling Pathway	1.33	0.0394	2.236	FOS,JUN,PLCG2,PRKAG1,RALA
Ceramide Signaling	1.33	0.0455	2	CYCS,FOS,JUN,RALA
Synaptic Long Term Potentiation	1.3	0.0388	0.447	PLCG2,PPP1R10,PPP1R14B,PRKAG1,RALA
Cellular Effects of Sildenafil (Viagra)	1.28	0.0382	NaN	GNAS,MPRIP,MYH14,PLCG2,PRKAG1
Role of IL-17A in Arthritis	1.28	0.0545	NaN	MAPK13,NFKBIA,NFKBIB
EGF Signaling	1.28	0.0545	NaN	FOS,JUN,MAPK13
IL-12 Signaling and Production in Macrophages	1.27	0.0379	NaN	FOS,JUN,MAPK13,NFKBIB,RXRA
Unfolded protein response	1.26	0.0536	NaN	CEBPA,CEBPD,PPP1R15A
D-myo-inositol (1,4,5)-Trisphosphate Biosynthesis	1.25	0.08	NaN	CDIPT,PLCG2
Regulation of Actin-based Motility by Rho	1.24	0.0426	1	MPRIP,RHOB,RHOV,RND3
Melanocyte Development and Pigmentation Signaling	1.24	0.0426	2	GNAS,PLCG2,PRKAG1,RALA
Spermine and Spermidine Degradation I	1.22	0.25	NaN	SAT2
Acetate Conversion to Acetyl-CoA	1.22	0.25	NaN	ACSL1
Lipid Antigen Presentation by CD1	1.22	0.0769	NaN	AP2S1,ARF6
RhoGDI Signaling	1.22	0.0333	-2.449	EZR,GNAS,RHOB,RHOV,RND3,WASF2
G-Protein Coupled Receptor Signaling	1.22	0.0294	NaN	ADRB2,DUSP1,GNAS,HCAR3,NFKBIA,NFKBIB,PRKAG1,RALA
α-Adrenergic Signaling	1.21	0.0417	NaN	GNAS,PLCG2,PRKAG1,RALA
Amyotrophic Lateral Sclerosis Signaling	1.2	0.0412	2	CAPN1,CYCS,RAB5C,VEGFB
Salvage Pathways of Pyrimidine Ribonucleotides	1.2	0.0412	NaN	APOBEC3A,IRAK1,PIM1,PRPF4B
Ovarian Cancer Signaling	1.19	0.036	NaN	GSK3B,PRKAG1,RALA,SIN3A,VEGFB
Semaphorin Signaling in Neurons	1.19	0.05	NaN	RHOB,RHOV,RND3
PCP pathway	1.19	0.05	NaN	JUN,JUNB,JUND
Insulin Receptor Signaling	1.18	0.0357	0.447	GSK3B,PPP1R10,PPP1R14B,PRKAG1,RALA
Hepatic Cholestasis	1.17	0.0324	NaN	IRAK1,JUN,NFKBIA,NFKBIB,PRKAG1,RXRA
D-myo-inositol (1,4,5,6)-Tetrakisphosphate Biosynthesis	1.17	0.0355	2.236	DUSP1,DUSP5,NUDT3,PPFIA1,PPP1R14B
D-myo-inositol (3,4,5,6)-tetrakisphosphate Biosynthesis	1.17	0.0355	2.236	DUSP1,DUSP5,NUDT3,PPFIA1,PPP1R14B
Cardiac β-adrenergic Signaling	1.17	0.0355	0	AKAP13,GNAS,PPP1R10,PPP1R14B,PRKAG1
IL-2 Signaling	1.17	0.0492	NaN	FOS,JUN,RALA
Sonic Hedgehog Signaling	1.14	0.069	NaN	GSK3B,PRKAG1
Activation of IRF by Cytosolic Pattern Recognition Receptors	1.13	0.0476	NaN	JUN,NFKBIA,NFKBIB
Systemic Lupus Erythematosus In T Cell Signaling Pathway	1.13	0.027	1	EZR,FOS,GADD45A,JUN,RAB4A,RALA,RHOB,RHOV,RND3
Mouse Embryonic Stem Cell Pluripotency	1.12	0.0388	1	GSK3B,ID1,MAPK13,RALA
Role of PI3K/AKT Signaling in the Pathogenesis of Influenza	1.12	0.0469	NaN	GSK3B,NFKBIA,NFKBIB
Pyridoxal 5'-phosphate Salvage Pathway	1.1	0.0462	NaN	IRAK1,PIM1,PRPF4B
Regulation of Cellular Mechanics by Calpain Protease	1.1	0.0462	NaN	CAPN1,EZR,RALA
T Cell Receptor Signaling	1.1	0.0381	NaN	FOS,JUN,NFKBIA,RALA
Mitotic Roles of Polo-Like Kinase	1.09	0.0455	NaN	CAPN1,CDC16,PLK3
G Protein Signaling Mediated by Tubby	1.09	0.0645	NaN	GNAS,PLCG2
Virus Entry via Endocytic Pathways	1.08	0.0374	NaN	AP2S1,CLTB,PLCG2,RALA
Gαs Signaling	1.08	0.0374	2	ADRB2,GNAS,HCAR3,PRKAG1
Signaling by Rho Family GTPases	1.07	0.0287	2.646	EZR,FOS,GNAS,JUN,RHOB,RHOV,RND3
Cell Cycle: G1/S Checkpoint Regulation	1.07	0.0448	NaN	GSK3B,SIN3A,SMAD3
Leukocyte Extravasation Signaling	1.07	0.0305	2	CD99,CLDN4,EZR,MAPK13,MMP28,PLCG2
Ceramide Biosynthesis	1.05	0.167	NaN	KDSR
Pentose Phosphate Pathway (Non-oxidative Branch)	1.05	0.167	NaN	TKT
Selenocysteine Biosynthesis II (Archaea and Eukaryotes)	1.05	0.167	NaN	SARS1
Circadian Rhythm Signaling	1.04	0.0606	NaN	BHLHE40,PER2
3-phosphoinositide Degradation	1.04	0.0323	2.236	DUSP1,DUSP5,NUDT3,PPFIA1,PPP1R14B
MIF-mediated Glucocorticoid Regulation	1.02	0.0588	NaN	NFKBIA,NFKBIB
Growth Hormone Signaling	1.01	0.0423	NaN	CEBPA,FOS,PLCG2
Melatonin Signaling	1	0.0417	NaN	PLCG2,PRKAG1,RORA
Endocannabinoid Developing Neuron Pathway	0.991	0.0348	NaN	GSK3B,MAPK13,PRKAG1,RALA
HOTAIR Regulatory Pathway	0.991	0.0312	1.342	BRD4,JARID2,MMP28,NFKBIA,RBBP4
Non-Small Cell Lung Cancer Signaling	0.987	0.0411	NaN	RALA,RXRA,SIN3A
NAD Salvage Pathway III	0.987	0.143	NaN	NMRK1
Phospholipase C Signaling	0.983	0.0272	1.633	GNAS,MPRIP,PLCG2,RALA,RHOB,RHOV,RND3
fMLP Signaling in Neutrophils	0.979	0.0345	0	GNAS,NFKBIA,NFKBIB,RALA
Estrogen-Dependent Breast Cancer Signaling	0.975	0.0405	NaN	FOS,JUN,RALA
Sphingosine-1-phosphate Signaling	0.971	0.0342	2	PLCG2,RHOB,RHOV,RND3
Dopamine-DARPP32 Feedback in cAMP Signaling	0.967	0.0307	0.447	GNAS,PLCG2,PPP1R10,PPP1R14B,PRKAG1
Angiopoietin Signaling	0.963	0.04	NaN	NFKBIA,NFKBIB,RALA
Osteoarthritis Pathway	0.963	0.0284	0.816	ELF3,HES1,LRP1,PRKAG1,SMAD3,VEGFB
p38 MAPK Signaling	0.959	0.0339	1	DUSP1,HMGN1,IRAK1,MAPK13
Notch Signaling	0.955	0.0541	NaN	HES1,HES5
Synaptogenesis Signaling Pathway	0.955	0.0256	2.121	AP2S1,GSK3B,LRP1,PLCG2,PRKAG1,RAB5C,RALA,THBS1
Neurotrophin/TRK Signaling	0.947	0.0395	NaN	FOS,JUN,RALA
Macropinocytosis Signaling	0.947	0.0395	NaN	ARF6,PLCG2,RALA
Role of NFAT in Cardiac Hypertrophy	0.943	0.028	1.633	GNAS,GSK3B,MAPK13,PLCG2,PRKAG1,RALA
CD28 Signaling in T Helper Cells	0.939	0.0333	NaN	FOS,JUN,NFKBIA,NFKBIB
Docosahexaenoic Acid (DHA) Signaling	0.936	0.0526	NaN	CYCS,GSK3B
Dopamine Receptor Signaling	0.936	0.039	NaN	PPP1R10,PPP1R14B,PRKAG1
Salvage Pathways of Pyrimidine Deoxyribonucleotides	0.932	0.125	NaN	APOBEC3A
G Beta Gamma Signaling	0.921	0.0328	2	GNAS,PLCG2,PRKAG1,RALA
Antiproliferative Role of TOB in T Cell Signaling	0.917	0.0513	NaN	SMAD3,TOB1
tRNA Charging	0.917	0.0513	NaN	SARS1,VARS
Inhibition of Matrix Metalloproteases	0.917	0.0513	NaN	LRP1,MMP28
IL-3 Signaling	0.91	0.038	NaN	FOS,JUN,RALA
CCR3 Signaling in Eosinophils	0.903	0.0323	NaN	GNAS,MAPK13,MPRIP,RALA
Role of Osteoblasts, Osteoclasts and Chondrocytes in Rheumatoid Arthritis	0.9	0.0273	NaN	FOS,GSK3B,JUN,LRP1,NFKBIA,NFKBIB
Role of MAPK Signaling in the Pathogenesis of Influenza	0.9	0.0375	NaN	MAPK13,PLAAT2,RALA
JAK/Stat Signaling	0.9	0.0375	NaN	FOS,JUN,RALA
Phagosome Formation	0.893	0.032	NaN	PLCG2,RHOB,RHOV,RND3
Folate Transformations I	0.886	0.111	NaN	MTHFS
Wnt/β-catenin Signaling	0.886	0.0289	1	GSK3B,JUN,LRP1,MARK2,UBC
NF-κB Activation by Viruses	0.876	0.0366	NaN	NFKBIA,NFKBIB,RALA
LPS/IL-1 Mediated Inhibition of RXR Function	0.873	0.0268	NaN	ACSL1,HS3ST6,IRAK1,JUN,RXRA,SULT2B1
T Cell Exhaustion Signaling Pathway	0.873	0.0286	NaN	FOS,JUN,PLCG2,RALA,SMAD3
Systemic Lupus Erythematosus In B Cell Signaling Pathway	0.873	0.0255	1.89	FOS,GSK3B,IRAK1,JUN,MCL1,PLCG2,RALA
p70S6K Signaling	0.857	0.031	NaN	PLCG2,RALA,SFN,YWHAB
White Adipose Tissue Browning Pathway	0.857	0.031	2	GNAS,MAPK13,PRKAG1,RXRA
HER-2 Signaling in Breast Cancer	0.854	0.0357	NaN	AREG,GSK3B,RALA
Gα12/13 Signaling	0.848	0.0308	NaN	JUN,NFKBIA,NFKBIB,RALA
Systemic Lupus Erythematosus Signaling	0.842	0.0262	NaN	FOS,JUN,PLCG2,PRPF4B,RALA,SNRPB
Pentose Phosphate Pathway	0.842	0.1	NaN	TKT
Role of RIG1-like Receptors in Antiviral Innate Immunity	0.833	0.0455	NaN	NFKBIA,NFKBIB
IL-23 Signaling Pathway	0.833	0.0455	NaN	NFKBIA,RORA
STAT3 Pathway	0.807	0.0296	NaN	IL20RA,MAPK13,PIM1,RALA
Xenobiotic Metabolism Signaling	0.807	0.0244	NaN	FTL,HS3ST6,MAPK13,RALA,RXRA,SNW1,SULT2B1
Role of Oct4 in Mammalian Embryonic Stem Cell Pluripotency	0.801	0.0435	NaN	JARID2,PARP1
Acute Myeloid Leukemia Signaling	0.801	0.0337	NaN	CEBPA,PIM1,RALA
Dermatan Sulfate Biosynthesis (Late Stages)	0.801	0.0435	NaN	HS3ST6,SULT2B1
Androgen Signaling	0.799	0.0294	1	GNAS,JUN,PRKAG1,SMAD3
Huntington's Disease Signaling	0.793	0.0253	1	CAPN1,CLTB,CYCS,JUN,SIN3A,UBC
OX40 Signaling Pathway	0.79	0.0333	NaN	JUN,NFKBIA,NFKBIB
Iron homeostasis signaling pathway	0.79	0.0292	NaN	FTH1,FTL,LRP1,SMAD3
Chondroitin Sulfate Biosynthesis (Late Stages)	0.772	0.0417	NaN	HS3ST6,SULT2B1
Cleavage and Polyadenylation of Pre-mRNA	0.77	0.0833	NaN	CPSF6
Guanosine Nucleotides Degradation III	0.77	0.0833	NaN	XDH
Mineralocorticoid Biosynthesis	0.77	0.0833	NaN	EBP
BER pathway	0.77	0.0833	NaN	PARP1
Type II Diabetes Mellitus Signaling	0.752	0.0282	NaN	ACSL1,NFKBIA,NFKBIB,PRKAG1
Agranulocyte Adhesion and Diapedesis	0.75	0.0259	NaN	CD99,CLDN4,EZR,MMP28,MYH14
Aryl Hydrocarbon Receptor Signaling	0.745	0.028	1	FOS,JUN,NCOA7,RXRA
Endocannabinoid Cancer Inhibition Pathway	0.745	0.028	1	ATF3,GSK3B,PRKAG1,VEGFB
Xenobiotic Metabolism General Signaling Pathway	0.745	0.028	2	FTL,MAPK13,RALA,RXRA
FAK Signaling	0.742	0.0316	NaN	CAPN1,PLCG2,RALA
GABA Receptor Signaling	0.742	0.0316	NaN	AP2S1,GNAS,UBC
Neuroinflammation Signaling Pathway	0.74	0.0233	1.89	FOS,GSK3B,IRAK1,JUN,MAPK13,PLCG2,PYCARD
Fatty Acid Activation	0.738	0.0769	NaN	ACSL1
Cholesterol Biosynthesis I	0.738	0.0769	NaN	EBP
Urate Biosynthesis/Inosine 5'-phosphate Degradation	0.738	0.0769	NaN	XDH
Cholesterol Biosynthesis II (via 24,25-dihydrolanosterol)	0.738	0.0769	NaN	EBP
Cholesterol Biosynthesis III (via Desmosterol)	0.738	0.0769	NaN	EBP
Glucocorticoid Biosynthesis	0.738	0.0769	NaN	EBP
Neuregulin Signaling	0.733	0.0312	NaN	AREG,PLCG2,RALA
Gap Junction Signaling	0.719	0.0253	NaN	GNAS,PLCG2,PRKAG1,RALA,TUBB2A
DNA Double-Strand Break Repair by Non-Homologous End Joining	0.71	0.0714	NaN	PARP1
Colanic Acid Building Blocks Biosynthesis	0.71	0.0714	NaN	GMDS
Lymphotoxin β Receptor Signaling	0.706	0.0377	NaN	CYCS,NFKBIA
Neuropathic Pain Signaling In Dorsal Horn Neurons	0.69	0.0297	NaN	FOS,PLCG2,PRKAG1
Adenosine Nucleotides Degradation II	0.682	0.0667	NaN	XDH
SAPK/JNK Signaling	0.682	0.0294	NaN	GADD45A,JUN,RALA
Chronic Myeloid Leukemia Signaling	0.674	0.0291	NaN	RALA,SIN3A,SMAD3
Chondroitin Sulfate Biosynthesis	0.67	0.0357	NaN	HS3ST6,SULT2B1
Glutaryl-CoA Degradation	0.658	0.0625	NaN	CDYL
Androgen Biosynthesis	0.658	0.0625	NaN	EBP
Cardiac Hypertrophy Signaling (Enhanced)	0.656	0.0205	2.53	ADRB2,AKAP13,GNAS,GSK3B,IL20RA,JUN,MAPK13,PLCG2,PRKAG1,RALA
Necroptosis Signaling Pathway	0.65	0.0255	2	CAPN1,PYCARD,SLC25A6,UBC
eNOS Signaling	0.636	0.0252	2	GNAS,PLCG2,PRKAG1,VEGFB
Dermatan Sulfate Biosynthesis	0.636	0.0339	NaN	HS3ST6,SULT2B1
γ-linolenate Biosynthesis II (Animals)	0.635	0.0588	NaN	ACSL1
Mitochondrial L-carnitine Shuttle Pathway	0.635	0.0588	NaN	ACSL1
Paxillin Signaling	0.633	0.0278	NaN	ARF6,MAPK13,RALA
AMPK Signaling	0.629	0.0234	2	ADRB2,GNAS,MAPK13,PRKAG1,SMARCC1
Endometrial Cancer Signaling	0.627	0.0333	NaN	GSK3B,RALA
Glioma Signaling	0.618	0.0273	NaN	PLCG2,RALA,SIN3A
1D-myo-inositol Hexakisphosphate Biosynthesis II (Mammalian)	0.613	0.0556	NaN	ITPKC
Purine Nucleotides Degradation II (Aerobic)	0.613	0.0556	NaN	XDH
D-myo-inositol (1,3,4)-trisphosphate Biosynthesis	0.613	0.0556	NaN	ITPKC
Actin Cytoskeleton Signaling	0.607	0.0229	1.342	EZR,MPRIP,MYH14,RALA,WASF2
Wnt/Ca+ pathway	0.606	0.0323	NaN	GSK3B,PLCG2
GPCR-Mediated Nutrient Sensing in Enteroendocrine Cells	0.604	0.0268	NaN	GNAS,PLCG2,PRKAG1
Phospholipases	0.597	0.0317	NaN	PLAAT2,PLCG2
Oxidative Ethanol Degradation III	0.592	0.0526	NaN	ACSL1
DNA damage-induced 14-3-3σ Signaling	0.592	0.0526	NaN	SFN
PXR/RXR Activation	0.577	0.0308	NaN	PRKAG1,RXRA
The Visual Cycle	0.573	0.05	NaN	RDH11
Fc Epsilon RI Signaling	0.569	0.0256	NaN	MAPK13,PLCG2,RALA
Role of Tissue Factor in Cancer	0.569	0.0256	NaN	EGR1,MAPK13,RALA
ErbB4 Signaling	0.559	0.0299	NaN	PLCG2,RALA
cAMP-mediated signaling	0.559	0.0219	1	ADRB2,AKAP13,DUSP1,GNAS,HCAR3
Putrescine Degradation III	0.556	0.0476	NaN	SAT2
GM-CSF Signaling	0.533	0.0286	NaN	PIM1,RALA
RhoA Signaling	0.53	0.0244	NaN	EZR,MPRIP,RND3
Heparan Sulfate Biosynthesis (Late Stages)	0.524	0.0282	NaN	HS3ST6,SULT2B1
Superpathway of D-myo-inositol (1,4,5)-trisphosphate Metabolism	0.521	0.0435	NaN	ITPKC
Tryptophan Degradation III (Eukaryotic)	0.521	0.0435	NaN	CDYL
Ethanol Degradation IV	0.521	0.0435	NaN	ACSL1
Apelin Cardiac Fibroblast Signaling Pathway	0.521	0.0435	NaN	PRKAG1
Granulocyte Adhesion and Diapedesis	0.52	0.0222	NaN	CD99,CLDN4,EZR,MMP28
Gαi Signaling	0.519	0.024	NaN	GNAS,PRKAG1,RALA
Ephrin B Signaling	0.516	0.0278	NaN	CAP1,GNAS
IL-22 Signaling	0.507	0.0417	NaN	MAPK13
Tumoricidal Function of Hepatic Natural Killer Cells	0.507	0.0417	NaN	CYCS
Dendritic Cell Maturation	0.506	0.0219	2	MAPK13,NFKBIA,NFKBIB,PLCG2
Leptin Signaling in Obesity	0.5	0.027	NaN	PLCG2,PRKAG1
Endocannabinoid Neuronal Synapse Pathway	0.5	0.0234	NaN	MAPK13,PLCG2,PRKAG1
TREM1 Signaling	0.492	0.0267	NaN	IRAK1,PLCG2
FcγRIIB Signaling in B Lymphocytes	0.492	0.0267	NaN	PLCG2,RALA
IL-15 Signaling	0.492	0.0267	NaN	MAPK13,RALA
Role of JAK family kinases in IL-6-type Cytokine Signaling	0.492	0.04	NaN	MAPK13
Hepatic Fibrosis / Hepatic Stellate Cell Activation	0.491	0.0215	NaN	KLF6,MYH14,SMAD3,VEGFB
Axonal Guidance Signaling	0.48	0.0186	NaN	ADAM15,GNAS,GSK3B,MMP28,PLCG2,PRKAG1,RALA,TUBB2A,VEGFB
NAD Salvage Pathway II	0.479	0.0385	NaN	NMRK1
Apelin Liver Signaling Pathway	0.479	0.0385	NaN	GSK3B
Synaptic Long Term Depression	0.478	0.0212	NaN	GNAS,PLAAT2,PLCG2,RALA
Xenobiotic Metabolism CAR Signaling Pathway	0.478	0.0212	2	HS3ST6,RXRA,SNW1,SULT2B1
Heparan Sulfate Biosynthesis	0.47	0.0256	NaN	HS3ST6,SULT2B1
Regulation of the Epithelial-Mesenchymal Transition Pathway	0.465	0.0208	NaN	EGR1,GSK3B,RALA,SMAD3
Agrin Interactions at Neuromuscular Junction	0.463	0.0253	NaN	JUN,RALA
Human Embryonic Stem Cell Pluripotency	0.462	0.0222	NaN	GNAS,GSK3B,SMAD3
Role of BRCA1 in DNA Damage Response	0.456	0.025	NaN	GADD45A,SMARCC1
FLT3 Signaling in Hematopoietic Progenitor Cells	0.456	0.025	NaN	MAPK13,RALA
Cyclins and Cell Cycle Regulation	0.449	0.0247	NaN	GSK3B,SIN3A
Apelin Adipocyte Signaling Pathway	0.442	0.0244	NaN	MAPK13,PRKAG1
Superpathway of Cholesterol Biosynthesis	0.44	0.0345	NaN	EBP
TR/RXR Activation	0.429	0.0238	NaN	RXRA,TBL1XR1
Ethanol Degradation II	0.407	0.0312	NaN	ACSL1
Fatty Acid β-oxidation I	0.407	0.0312	NaN	ACSL1
CREB Signaling in Neurons	0.402	0.0193	2	GNAS,PLCG2,PRKAG1,RALA
CTLA4 Signaling in Cytotoxic T Lymphocytes	0.398	0.0225	NaN	AP2S1,CLTB
Factors Promoting Cardiogenesis in Vertebrates	0.389	0.02	NaN	GSK3B,LRP1,PLCG2
Th17 Activation Pathway	0.387	0.022	NaN	IRAK1,RORA
Cytotoxic T Lymphocyte-mediated Apoptosis of Target Cells	0.386	0.0294	NaN	CYCS
Retinoate Biosynthesis I	0.386	0.0294	NaN	RDH11
Phagosome Maturation	0.385	0.0199	NaN	DYNLRB1,RAB5C,TUBB2A
Fcγ Receptor-mediated Phagocytosis in Macrophages and Monocytes	0.371	0.0213	NaN	ARF6,EZR
Sperm Motility	0.346	0.0179	NaN	GNAS,PLAAT2,PLCG2,PRKAG1
Nitric Oxide Signaling in the Cardiovascular System	0.344	0.0202	NaN	PRKAG1,VEGFB
Apelin Cardiomyocyte Signaling Pathway	0.344	0.0202	NaN	MAPK13,PLCG2
Mechanisms of Viral Exit from Host Cells	0.327	0.0244	NaN	CHMP4A
Retinol Biosynthesis	0.32	0.0238	NaN	RDH11
Oncostatin M Signaling	0.312	0.0233	NaN	RALA
PD-1, PD-L1 cancer immunotherapy pathway	0.312	0.0189	NaN	GSK3B,SMAD3
Telomerase Signaling	0.307	0.0187	NaN	ELF3,RALA
Apelin Pancreas Signaling Pathway	0.305	0.0227	NaN	PRKAG1
iCOS-iCOSL Signaling in T Helper Cells	0.291	0.018	NaN	NFKBIA,NFKBIB
Rac Signaling	0.287	0.0179	NaN	JUN,RALA
nNOS Signaling in Neurons	0.286	0.0213	NaN	CAPN1
Stearate Biosynthesis I (Animals)	0.286	0.0213	NaN	ACSL1
NGF Signaling	0.278	0.0175	NaN	PLCG2,RALA
Ephrin Receptor Signaling	0.278	0.0167	NaN	GNAS,RALA,VEGFB
Melanoma Signaling	0.268	0.02	NaN	RALA
Role of NANOG in Mammalian Embryonic Stem Cell Pluripotency	0.26	0.0168	NaN	GSK3B,RALA
GP6 Signaling Pathway	0.26	0.0168	NaN	GSK3B,PLCG2
Phototransduction Pathway	0.251	0.0189	NaN	PRKAG1
Transcriptional Regulatory Network in Embryonic Stem Cells	0.246	0.0185	NaN	CDYL
PTEN Signaling	0.236	0.0159	NaN	GSK3B,RALA
CNTF Signaling	0.231	0.0175	NaN	RALA
Role of CHK Proteins in Cell Cycle Checkpoint Control	0.231	0.0175	NaN	ATMIN
Cancer Drug Resistance By Drug Efflux	0.226	0.0172	NaN	RALA
SPINK1 Pancreatic Cancer Pathway	0.217	0.0167	NaN	SMAD3
Natural Killer Cell Signaling	0	0.0152	NaN	MAPK13,PLCG2,RALA
LXR/RXR Activation	0	0.00826	NaN	RXRA
FXR/RXR Activation	0	0.00794	NaN	RXRA
Caveolar-mediated Endocytosis Signaling	0	0.0137	NaN	RAB5C
Role of Pattern Recognition Receptors in Recognition of Bacteria and Viruses	0	0.00649	NaN	PLCG2
Calcium-induced T Lymphocyte Apoptosis	0	0.0152	NaN	NR4A1
Reelin Signaling in Neurons	0	0.00775	NaN	GSK3B
Antiproliferative Role of Somatostatin Receptor 2	0	0.013	NaN	RALA
Aldosterone Signaling in Epithelial Cells	0	0.0127	NaN	DUSP1,PLCG2
Basal Cell Carcinoma Signaling	0	0.0139	NaN	GSK3B
PAK Signaling	0	0.0103	NaN	RALA
Atherosclerosis Signaling	0	0.00794	NaN	PLAAT2
Breast Cancer Regulation by Stathmin1	0	0.0152	NaN	ADRB2,HCAR3,JUN,PPP1R10,PPP1R14B,PRKAG1,RALA,TUBB2A,VEGFB
Neuroprotective Role of THOP1 in Alzheimer's Disease	0	0.00855	NaN	PRKAG1
Role of Wnt/GSK-3β Signaling in the Pathogenesis of Influenza	0	0.0128	NaN	GSK3B
Role of JAK1 and JAK3 in γc Cytokine Signaling	0	0.0145	NaN	RALA
Netrin Signaling	0	0.0154	NaN	PRKAG1
Protein Ubiquitination Pathway	0	0.0147	NaN	FBXW7,UBC,UBE2M,USP15
FGF Signaling	0	0.0119	NaN	MAPK13
IL-4 Signaling	0	0.0118	NaN	RALA
Gustation Pathway	0	0.00649	NaN	PRKAG1
Th1 and Th2 Activation Pathway	0	0.00585	NaN	JUN
Th2 Pathway	0	0.00735	NaN	JUN
NER Pathway	0	0.00971	NaN	HMGN1
SPINK1 General Cancer Pathway	0	0.0145	NaN	RALA
Calcium Signaling	0	0.0146	NaN	MYH14,PRKAG1,TPM3
Eicosanoid Signaling	0	0.0152	NaN	PLAAT2
