# Supplementary material for: A single cell atlas of human cornea that defines its development, limbal progenitor cells and their interactions with the immune cells
Source: Ocul Surf. 2021 Jul;21:279–98. doi: 10.1016/j.jtos.2021.03.010 (PMC8343164; doi:10.1016/j.jtos.2021.03.010)
Supplement: Multimedia component 12 [file mmc12.xlsx]

## Sheet: cluster 12
Upstream Regulator	Expr Log Ratio	Molecule Type	Predicted Activation State	Activation z-score	Flags	p-value of overlap	Target Molecules in Dataset	Mechanistic Network
collagenase		group	Activated	3.162	bias	7.88e-10	CEBPB,CEBPD,CXCL2,CXCL3,EGR1,IER3,IRF1,JUN,JUNB,SAA1	179 (12)
EPHB1		kinase	Activated	2.216	bias	1.84e-06	EGR1,FOS,JUN,JUNB,PTGS2	203 (23)
MALSU1		other	Activated	2.236	bias	2.61e-08	MT-CO1,MT-CO2,MT-ND1,MT-ND4,MT-ND6
RETNLB		other	Activated	2.449	bias	0.00743	CCL2,FAP,MYC,NR4A1,SFRP1,WNT5A	223 (21)
Notch		group	Activated	2.209	bias	0.000242	CDKN1A,DUSP1,GADD45B,HES1,ID2,ID3,MCL1,MYC	236 (22)
Creb		group	Activated	2.162	bias	2.57e-11	ATF3,CCK,CCN1,CDKN1A,CEBPB,CEBPD,COL8A1,DUSP1,EGR1,FOS,FOSB,GNAS,HES1,HPGD,IER3,ITGA10,JUN,JUNB,LDLR,MALAT1,MCL1,MIF,MT-ND5,NR4A1,PGK1,PLAT,PPFIBP1,PTGS2,SOX4,TAC1	248 (21)
Pkg		group	Activated	2.236	bias	6.79e-05	EGR1,FOS,FOSB,JUN,TXN	211 (21)
PI3K (complex)		complex	Activated	2.741	bias	7.44e-11	ATF3,CCL2,CDKN1A,CEBPB,DDIT3,DUSP1,FABP5,FOS,GAP43,GSTP1,IGFBP2,JUN,KDR,KLF2,MCL1,MT-CO1,MT2A,MYC,NFKBIA,PTGS2,RHOB,RND3,SEMA6D,SGK1,SNAI1,SOCS3,THBS1,TXNIP	197 (17)
Tgf beta		group	Activated	3.882	bias	5.14e-14	ANKH,BHLHE40,CCL2,CCN1,CDH11,CDKN1A,CEBPB,CXCL2,CXCL3,FOS,GADD45B,ID3,IGFBP4,IL32,JUN,JUNB,KLF10,LARP6,MIF,MYC,PLAT,PTGS2,RHOB,SGK1,SNAI1,SOCS3,SPOCK1,TGFBI,THBS1,TIMP2,TIMP3,VIM	213 (16)
ERK1/2		group	Activated	2.86	bias	1.49e-10	CCK,CCL2,CDKN1A,CEBPB,CXCL2,CXCL3,DDIT3,DUSP1,EGR1,FOS,FOSB,HLA-A,HPGD,ID3,JUN,JUNB,JUND,KRT17,LDLR,MYC,PTGS2,S100A6,SGK1,SNAI1,SOCS3,SPRY4,TAC1,TIMP2	187 (20)
P38 MAPK		group	Activated	5.041	bias	4.1e-16	ATF3,CCK,CCL2,CD46,CDKN1A,CEBPB,CEBPD,CXCL2,CXCL3,DDIT3,DUSP1,EGR1,FOS,HTRA1,ID3,IER3,IL32,IRX1,JUN,JUNB,KLF4,MCL1,MIF,MT-CO2,MYC,NR4A1,PTGS2,RHOB,RND3,SGK1,SNAI1,SOCS3,THBS1,TIMP2,TIMP3,TWIST1,WNT5A,ZFP36,ZMAT3	184 (15)
TCR		complex	Activated	4.622	bias	7.35e-12	APOD,ATP5PB,EGR1,FOS,GADD45B,ID3,IRF1,JUN,JUNB,KLF2,MCL1,MYC,NFKBIA,NR4A1,PGAM1,PGK1,RPL13A,RPL18A,RPL22,RPL3,RPL30,RPL31,RPL5,RPL7,RPS13,RPS15,RPS17,RPS3,RPS3A,SEMA3A,SLC2A3,SOCS1,SOCS3	225 (21)
STAT5a/b		group	Activated	2.578	bias	1.75e-05	CDKN1A,DUSP1,EMP1,FOS,ID2,IRF1,MCL1,MYC,PTGS2,SLC2A3,SOCS1,SOCS3	128 (15)
STAT		group	Activated	2.572	bias	1.17e-05	CDKN1A,CEBPD,FOS,IRF1,JUNB,SOCS1,SOCS3	181 (11)
MAP2K1/2		group	Activated	3.24	bias	9.51e-07	ATF3,CXCL3,DDIT3,DUSP1,EGR1,FOS,JUN,MCL1,MYC,PHLDA1,VIM	185 (19)
CD3		complex	Activated	3.152	bias	1.4e-10	ANXA1,ATM,BTG1,CALM1 (includes others),COX7A1,FOS,FTL,GABARAPL2,GNAS,GOLGB1,HMGN1,HMGN2,HSPA1A/HSPA1B,ID3,IFITM1,IL32,IRF1,JUN,JUNB,KRT14,MT-CO1,MYC,NFKBIA,NKTR,NME4,NPM1,NR4A1,PGAM1,PTGS2,PTMA,RBM3,RPL30,RPL35A,RPS3A,SOCS1,SOCS3,SRP14,THBS1,UQCR11,WEE1,ZFP36,ZKSCAN1	194 (21)
Pka		complex	Activated	2.925	bias	4.62e-07	CCK,CDKN1A,CEBPB,DDIT3,DUSP1,EGR1,FOS,IRF1,JUN,JUNB,KLF6,LDLR,NR4A1,PTGS2,SGK1	225 (23)
RAS		group	Activated	3.102	bias	1.97e-07	CCK,CCL2,CDKN1A,EGR1,FOS,GSTP1,IRF1,JUN,LDLR,MYC,NPM1,PTGS2,SERPINE2,SNAI1,VIM	243 (22)
IL1		group	Activated	4.461	bias	6.82e-07	ALDH3A1,BHLHE40,CCL2,CDKN1A,CEBPD,CXCL2,CXCL3,DUSP1,EGR1,FOS,HSD11B1,IRF1,JUN,KLF6,LDLR,MYC,PDGFRB,PLA2G2A,PTGS2,SAA1,SLC2A3,SOCS3,TAC1,WNT5A	186 (16)
Jnk		group	Activated	3.802	bias	3.03e-10	BTG1,CCL2,CXCL3,DDIT3,DUSP1,EGR1,FOS,FOSB,GADD45A,GAP43,HES1,JUN,JUND,KLF6,MCL1,MT-CO2,MYC,NR4A1,PLAT,PTGS2,SOCS3,TWIST1,ZFP36	199 (16)
Mek		group	Activated	2.506	bias	2.94e-11	CDKN1A,EGR1,FOS,GAP43,ID2,IER2,IER3,IRF1,JUN,JUNB,KDR,MAFF,MCL1,MYC,NR4A1,PDGFRB,PHLDA1,PTGS2,RND3,SPRY2,SPRY4,THBS1,TSC2,TWIST1,VIM	209 (21)
Fgf		group	Activated	2.4	bias	5.24e-06	FOS,JUN,JUNB,KDR,PTGS2,SPRY2,SPRY4	203 (25)
Vegf		group	Activated	3.91	bias	1.89e-08	ATF3,CALM1 (includes others),CCL14,CCN1,CD46,CDC42,DDIT3,EGR1,EMP1,FNDC3A,FOSB,HES1,IGFBP4,IRF1,ITGA10,JUN,KDR,LDLR,MCL1,MGP,MIF,MPC1,MYC,NR4A1,PHLDA1,PTGS2,RNF187,SFN,SFRP1,SGK1,SOCS3,VEGFB,VIM	254 (25)
Mapk		group	Activated	2.747	bias	2.08e-05	CCL2,CDKN1A,CEBPB,EGR1,FOS,HPGD,JUN,JUNB,MYC,PTGS2,SNAI1	171 (19)
Pdgf (complex)		complex	Activated	3.594	bias	2.94e-08	CCL2,CDKN1A,CXCL3,EGR1,ERRFI1,FOS,FOSB,JUN,JUNB,LDLR,MYC,PTGS2,TIMP3,TWIST1	162 (21)
PDGF BB		complex	Activated	5.874	bias	9.39e-27	ATF3,ATP2B1,BHLHE40,CALM1 (includes others),CCL2,CCN1,CCNL1,CDKN1A,CEBPB,CEBPD,CXCL2,DDIT3,DUSP1,EGR1,ENPP1,FOS,FOSB,GADD45A,HES1,HLA-E,ID3,IER2,IER3,IGFBP4,JUN,JUNB,KLF10,KLF6,LDLR,LMNA,MCL1,MYC,NR4A1,PDGFRB,PHLDA1,PLAT,PLCG2,PPP1R15A,PTGS2,RHOB,RND3,RPL13,SAT1,SGK1,SLC2A3,SNAI1,SOCS3,THBS1,ZFP36	162 (21)
Stat3-Stat3		complex	Activated	2.412	bias	5.3e-05	CDKN1A,FTL,JUN,MYC,SOCS3,WNT5A
Ap1		complex	Activated	2.921	bias	5.63e-07	ATF3,CALM1 (includes others),CCL2,DDIT3,FOS,GSTP1,HPGD,IFRD1,JUN,MT-CO2,MT2A,MYC,PLA2G2A,PTGS2,S100A4,UTRN	179 (20)
Ige		complex	Activated	4.021	bias	3.31e-06	ANXA1,CCL2,CDKN1A,CXCL2,CXCL3,EGR1,ERRFI1,GADD45B,GSN,IER3,JUNB,MARCKSL1,MIF,MYC,NFKBIA,PEBP1,PLK3,PTGS2,RGS16,SOCS1,SOCS3,VIM	197 (15)
NFkB (complex)		complex	Activated	5.405	bias	1.66e-14	ATF3,CCK,CCL2,CCN1,CD99,CDKN1A,CEBPB,CEBPD,CXCL2,CXCL3,DDIT3,EGR1,ENPP1,FABP5,FOS,G0S2,GADD45A,GADD45B,GAP43,GNAS,HDAC9,HLA-A,IER3,IGFBP2,IL32,IRF1,JUN,JUNB,KDR,KRT17,MCL1,MT-CO2,MYC,NFKBIA,NFKBIZ,PLA2G2A,PLK3,PTGS2,RGS16,SAA1,SOCS1,SOCS3,TAC1,TENT5A,TIMP2,TWIST1,VIM,WNT5A,ZFP36	236 (18)
LDL		complex	Activated	3.466	bias	3.89e-09	ATF3,CCL2,CDKN1A,CXCL2,CXCL3,DDIT3,DUSP1,EGR1,FOS,FOSB,G0S2,IFITM1,IGFBP2,IGFBP4,JUN,LDLR,MCL1,NR4A1,PLAT,PTGS2,RND3,SOCS1,SOCS3,SQSTM1	182 (16)
Insulin		group	Activated	4.369	bias	2.99e-11	ATF3,CCK,CCL2,CDKN1A,CEBPB,DUSP1,EGR1,ERRFI1,FKBP8,FOS,FOSB,FTL,GSTP1,HES1,HSD11B1,IGFBP2,IGFBP4,JUN,KLF4,MT-ND1,MYC,NDUFA1,NFKBIA,NR4A1,OGA,PDGFRB,PGK1,PPIA,PPP1R15A,RPL32,SELENOP,SGK1,SLC2A3,SNAI1,SRSF3,TGFBI,THBS1	222 (21)
NORAD		other	Activated	3.606	bias	3.82e-13	BHLHE40,CCN1,GADD45B,ID3,IGFBP4,IL32,JUN,JUNB,LARP6,RHOB,SGK1,SPOCK1,THBS1	91 (7)
Interferon alpha		group	Activated	3.19	bias	1.32e-09	ATF3,BTG2,CCL2,CD81,CDKN1A,COX7A1,CXCL2,CXCL3,EIF1,FOS,HLA-A,HLA-C,HSPA1A/HSPA1B,IFITM1,IFITM2,IFITM3,IGFBP4,IL32,IRF1,MCL1,MT-CO1,MT-CYB,MYC,NFKBIA,NPM1,PLAT,PTGS2,SAT1,SLC2A3,SOCS1,SOCS3,SPRY2,SPRY4	139 (17)
ERK		group	Activated	4.559	bias	1.51e-10	BTG2,CCK,CCL2,CDKN1A,CEBPD,CXCL2,DUSP1,EGR1,FOS,IER3,JUN,JUNB,KLF10,LDLR,MAFB,MAFF,MCL1,MYC,NFKBIZ,PTGS2,SFN,SOX4,THBS1,TUBA1A,ZFP36	235 (20)
IL12 (complex)		complex	Activated	2.017	bias	0.000582	CCL2,FOS,GADD45B,GLG1,IL32,IRF1,JUN,MIF,MYC,PTGS2,SOCS1,SOCS3,XPC	163 (20)
FSH		complex	Activated	2.173	bias	2.5e-10	ATP2B1,BAG1,BTG2,CDKN1C,CREBZF,DUSP1,FOS,FOSB,GNAS,HSD11B1,IGFBP4,JUN,JUNB,KLF10,LDLR,MBD2,MCL1,MT1X,MT2A,MYC,NR4A1,PGK1,PLAT,PRNP,PTGS2,RGS16,RHOB,RPL39,SGK1,THBS1,TIMP2,TUBA1A	238 (19)
ALKBH1		enzyme	Activated	2.449	bias	2.54e-09	MT-ATP6,MT-CO1,MT-CO2,MT-CYB,MT-ND4,MT-ND5
CAB39L		kinase	Activated	2.818	bias	1.17e-06	ATP5F1E,ATP5ME,CDKN1A,COX7C,COX8A,NDUFA1,NDUFC1,UQCR11	136 (7)
Tlr		group	Activated	3.396	bias	1.4e-06	CCL2,CXCL3,DUSP1,HLA-A,ID2,IRF1,NFKBIA,PTGS2,RGS16,SEMA3A,SOCS1,SOCS3,WNT5A	159 (17)
IFN Beta		group	Activated	3.293	bias	1.52e-05	ATF3,CDKN1A,CEBPB,DUSP1,EEF1A1,HLA-A,IFITM1,IRF1,MT-CO2,MYC,SOCS1,SPRY2,SPRY4	201 (19)
NSUN3		enzyme	Activated	2.449	bias	2.54e-09	MT-ATP6,MT-CO1,MT-CO2,MT-CYB,MT-ND4,MT-ND5
SQSTM1	0.457	transcription regulator	Activated	2.236	bias	0.000672	ATM,CXCL2,IRF1,JUN,NFKBIA,PLAT	163 (13)
FOXL2		transcription regulator	Activated	2.982	bias	9.76e-06	ATF3,CXCL2,CXCL3,FOS,IER3,MAFF,PPP1R15A,PTGS2,SOX4	90 (7)
MRTFB		transcription regulator	Activated	3.203	bias	7.78e-07	ARID5B,CCN1,COL5A2,EGR1,G0S2,GADD45A,HLA-A,HPGD,LMNA,NFKBIZ,PTGS2,SELENOP,SGK1,THBS1,ZFHX4,ZFPM1	116 (5)
PAF1		other	Activated	2.449	bias	0.000602	IFITM3,KLF4,NFKBIZ,SERTAD1,TENT5A,ZFP36
IPMK		kinase	Activated	2.401	bias	9.11e-06	CCN1,FOS,FOSB,JUN,JUNB,PDLIM5	185 (17)
MBTD1		other	Activated	2.236	bias	0.00124	CXCL3,NFKBIA,SELENOP,SOX4,XIST
DOCK8		other	Activated	2.449	bias	0.0036	ATM,IRF1,NFKBIZ,PLAT,PTGS2,SOCS1
MRPL14		other	Activated	2.236	bias	8.98e-08	MT-CO1,MT-CO2,MT-ND1,MT-ND4,MT-ND6
IGF1R		transmembrane receptor	Activated	2.989	bias	1.02e-18	ACP1,ATM,ATP5PF,CDC42,CDKN1A,CEBPB,DDIT3,EGR1,FOS,HTRA1,ID2,IGFBP2,IGFBP4,KRT5,MT-ATP6,MT-CO1,MT-ND4,MYC,NDUFA1,NR4A1,PLAT,PTGS2,RBM3,RPL24,RPL3,RPL35A,RPL7,RPS21,RPS24,RPS26,S100A4,SNAI1,TGFBI,TIMP3,TWIST1,TXN,ZFP36L2	233 (19)
GNRH		group	Activated	2.61	bias	9.4e-07	ATF3,DUSP1,EGR1,FOS,JUN,PTGS2,SEMA3A,SGK1	167 (20)
IL33		cytokine	Activated	2.516	bias	0.00264	ALDH3A1,CCL2,CXCL2,CXCL3,G0S2,GADD45B,JUNB,NFKBIA,NFKBIZ,PAPSS2,PLAT,SOCS3,ST3GAL5	217 (13)
NSUN6		enzyme	Activated	2	bias	0.00948	CCN1,MARCKS,SGK1,THBS1
DDX58		enzyme	Activated	2.538	bias	0.000811	CCL2,IRF1,KLF4,PTGS2,RPS7,SOCS1,SOCS3	189 (18)
TLR7		transmembrane receptor	Activated	3.383	bias	1.13e-06	ATF3,CCL2,CDKN1A,CEBPB,CFH,CXCL2,CXCL3,IER3,IFITM1,IRF1,JUNB,NFKBIA,PLAT,RPL26,RPL32,SOCS1,SPRY4,VMO1	149 (15)
Growth hormone		group	Activated	3.283	bias	4.29e-11	ARID5B,CEBPB,CEBPD,DDIT3,EGR1,FOS,GSTP1,IER3,IGFBP2,IRF1,JUN,JUNB,KLF10,LDLR,MT-CO2,MT-CYB,MT-ND5,MYC,NFKBIA,PPP1R15A,SGK1,SOCS1,SOCS3,TUBA1A,TXNIP	189 (22)
ROR1		kinase	Activated	2.183	bias	0.000553	CCN1,SGK1,SNAI1,THBS1,VIM	49 (5)
Ifn		group	Activated	2.588	bias	0.0012	BAG1,CFH,FOS,HLA-A,IFITM1,IFITM3,IL32,IRF1,SOCS1	131 (15)
Ifnar		group	Activated	2.415	bias	0.0157	CCL2,DDIT3,HLA-A,HLA-E,IFITM3,IRF1
CG		complex	Activated	5.54	bias	1.47e-13	BHLHE40,BTG1,BTG2,CCL2,CDKN1A,CEBPB,CEBPD,CXCL3,DUSP1,EGR1,EMP1,FABP5,FOS,G0S2,HLA-A,HPGD,HSD11B1,IER3,IGFBP2,IGFBP4,JUN,JUNB,KLF4,LDLR,MCL1,NR4A1,PAPPA,PHLDA1,PLAT,PTGS2,S100A6,SEMA3E,SPRY2,TAC1,TM4SF1	244 (23)
Collagen type I (complex)		complex	Activated	2.63	bias	0.000624	F13A1,KDR,MCL1,MYC,PTGS2,TIMP2,VIM	152 (18)
Lh		complex	Activated	2.395	bias	3.24e-05	ATP2B1,BAG1,CDKN1C,DUSP1,FOS,GNAS,HSD11B1,MBD2,MCL1,PGK1,PLAT,PTGS2,RGS16,RHOB,SGK1,THBS1,TUBA1A	205 (20)
HMGA1		transcription regulator	Activated	2.385	bias	5.09e-10	ATM,CCN1,DDIT3,EGR1,FOS,GSN,ID3,IER2,IER3,IGFBP4,JUNB,KLF2,KRT12,MYC,PTGS2,RHOB,RPL7A,SOX4,TWIST1	219 (20)
EIF2AK3		kinase	Activated	2.806	bias	8.94e-08	ATF3,BTG2,CEBPB,CLCN3,DDIT3,EGR1,GADD45A,JUN,KLF4,MYC,PPP1R15A,SQSTM1,TXNIP,ZFP36	185 (21)
AMH		growth factor	Activated	2.194	bias	0.000242	BTG2,CDKN1A,CXCL2,IER3,IRF1	143 (17)
PRKCD		kinase	Activated	2.111	bias	3e-08	CCL2,CDKN1A,CEBPB,DDIT3,FOS,IL32,JUN,JUNB,KLF6,LDLR,MCL1,MYC,NFKBIA,NR4A1,PPP1R15A,PTGS2,SOCS1,TUBB2A,ZFP36	157 (15)
Tnf (family)		group	Activated	2.279	bias	0.00038	ATF3,CCL2,CXCL3,HSD11B1,JUN,KDR,MYC,NFKBIA,PTGS2,SAA1,SOCS3	161 (16)
ICAM1		transmembrane receptor	Activated	2.819	bias	2.11e-05	CXCL2,CXCL3,FOS,HES1,KLF4,MYC,SNAI1,VIM	288 (20)
GRP	0.706	growth factor	Activated	2.388	bias	2.94e-05	FOS,FOSB,JUN,MYC,PTGS2,TWIST1	138 (20)
TRH		other	Activated	2.169	bias	0.0011	DUSP1,FOS,JUN,JUNB,NR4A1	219 (26)
STAT3		transcription regulator	Activated	5.668	bias	3.5e-17	CCDC88A,CCL2,CD46,CDKN1A,CEBPB,CEBPD,CXCL2,CXCL3,DDIT3,EGR1,FOS,GADD45A,GAP43,HLA-A,ID2,IFITM1,IFITM2,IFITM3,IRF1,JUNB,KDR,KLF4,KRT17,MAFB,MCL1,MT-ATP6,MT-CO1,MT-CO2,MT-CO3,MT-CYB,MT-ND1,MT-ND4,MT-ND5,MT-ND6,MYC,NFKBIZ,NPM1,PGK1,PHLDA1,PLA2G2A,PTGS2,SAA1,SERPINE2,SGK1,SNAI1,SOCS1,SOCS3,THBS1,TWIST1,VIM,WNT5A,ZFP36	169 (16)
MAP2K4		kinase	Activated	2.598	bias	3.15e-05	ATF3,CDKN1A,ERRFI1,FOS,GADD45A,JUN,PTGS2,TUBB2A	191 (18)
Ins1		other	Activated	2.558	bias	1.19e-06	CCK,CDKN1A,CEBPB,CEBPD,DDIT3,EGR1,ERRFI1,FOS,GSTP1,IGFBP2,IGFBP4,JUN,JUNB,LDLR,MIF,MYC,PLAT,PTGS2,SOCS3,TIMP2,TIMP3,VIM	216 (19)
AREG		growth factor	Activated	2.177	bias	0.0408	CDH11,EGR1,FOS,JUN,PTGS2
PRKCE		kinase	Activated	2.448	bias	8.35e-07	AMIGO2,CCN1,CDKN1A,CEBPB,EGR1,FOS,JUN,JUNB,LDLR,MYC,PTGS2	162 (22)
STAT1		transcription regulator	Activated	2.872	bias	1.68e-05	BTG1,CCL2,CDKN1A,CEBPD,CXCL2,CXCL3,EGR1,FOS,HES1,HLA-E,HTRA1,IFITM1,IFITM2,IFITM3,IRF1,JUN,KLF4,MYC,PDGFRB,PTGS2,SOCS1,SOCS3	171 (17)
IGF1		growth factor	Activated	4.828	bias	1.67e-19	ATM,BHLHE40,BTG2,CCN1,CDKN1A,CEBPB,CEBPD,DDIT3,DUSP1,EGR1,EIF1AX,ERRFI1,FOS,FOSB,GADD45A,GAP43,HSD11B1,ID2,IER2,IER3,IFITM3,IGFBP2,IGFBP4,JUN,JUNB,KLF6,LARP6,MCL1,MIF,MYC,NFKBIA,NR4A1,PDGFRB,PHLDA1,PLA2G2A,PRNP,PTGS2,SFN,SGK1,SOCS3,SRSF3,TGFBI,THBS1,TWIST1,TXNIP,VIM,WEE1,ZFP36,ZFP36L2	202 (19)
NFAT5		transcription regulator	Activated	2.39	bias	0.00545	CCL2,CXCL3,NFKBIA,PLAT,RPS7,S100A4,SGK1
Cdk		group	Activated	2.615	bias	5.24e-06	CCL2,CXCL2,DUSP1,GADD45A,MYC,PHLDA1,TXNIP	196 (13)
CSF1		cytokine	Activated	2.869	bias	2.85e-06	CCL2,CDKN1A,CXCL2,CXCL3,DUSP1,EGR1,FOS,GPNMB,HLA-A,JDP2,JUN,JUNB,KLF2,MAFB,MYC,SERPINE2,SFRP1,THBS1,TPT1	162 (18)
LCK		kinase	Activated	2.795	bias	2.28e-05	ANXA1,EGR1,FOS,GADD45B,IRF1,JUN,MYC,PLCG2,RPL36AL	184 (22)
SMAD2		transcription regulator	Activated	2.595	bias	0.00461	CDKN1A,GADD45B,HES1,IRX1,SNAI1,THBS1,TIMP3	246 (22)
MRTFA		transcription regulator	Activated	2.536		9.51e-06	CCN1,COX7A1,EGR1,FOS,G0S2,GADD45A,HLA-A,HPGD,LMNA,PTGS2,SELENOP,SGK1,THBS1,ZFHX4,ZFPM1	188 (15)
TREM1		transmembrane receptor	Activated	3.128	bias	1.09e-08	ACSL3,ATF3,CEBPB,CXCL2,CXCL3,EGR1,FNDC3A,GADD45B,HES1,IRF1,MAFF,MT1E,NFKBIA,PHLDA1,PTGS2,RGS16,SPRY2,TCEAL9,THBS1,WNT5A	194 (16)
CHD1		enzyme	Activated	2	bias	0.000397	CXCL2,CXCL3,IER3,PTGS2
REL		transcription regulator	Activated	2.714	bias	1.64e-05	CCL2,CDKN1A,FOS,GADD45B,HLA-A,IER3,JUN,KDR,MYC,NFKBIA,NR4A1,PPP1R14B,PPP1R15A,SLC35A3,SNAI1,TBCA,VIM	182 (21)
PRL		cytokine	Activated	2.384	bias	5.42e-10	BAG1,CAMK2N1,CCL2,CDKN1A,CEBPD,EGR1,FOS,GPNMB,ID2,ID3,IER3,IFITM1,IRF1,JUN,KRT14,KRT5,MGP,MME,MYC,PDPN,PLAT,RASD1,SOCS1,SOCS3,TIMP2,VIM	176 (21)
SOX4	0.316	transcription regulator	Activated	2.578	bias	0.00728	EMP1,FOS,GRIA2,IGFBP4,MARCKSL1,RARRES1,SERPINE2,TLE5,TUBA1A,VIM
WNT1		cytokine	Activated	2.242	bias	2.49e-08	CCDC80,CDKN1A,DKK2,EEF1A1,EGR1,EIF1AX,EIF5A,FOS,HES1,JUN,JUNB,KRT5,MYC,PTGS2,SERPINE2,TWIST1	226 (21)
JUNB	2.008	transcription regulator	Activated	2.189	bias	0.000426	ATF3,CXCL2,CXCL3,DUSP1,HES1,HPGD,ID2,JUNB,SGK1,SNAI1,TIMP3	194 (19)
F2R		G-protein coupled receptor	Activated	3.669	bias	6.76e-11	CCL2,CCN1,CDH11,CXCL3,DSP,DUSP1,EGR1,FOS,KDR,MIF,NR4A1,PLAT,PTGS2,S100A4,TFPI,THBS1,VIM	283 (21)
ALB		transporter	Activated	2.412	bias	0.000333	CCL2,CDKN1A,CDKN1C,DDIT3,PTGS2,SQSTM1	182 (23)
AGT		growth factor	Activated	3.909	bias	7.57e-11	ANXA1,ARID1B,ATF3,ATP2B1,CCL2,CDKN1A,COX7A1,CXCL2,CXCL3,DUSP1,EGR1,ERRFI1,FOS,GAP43,GSTP1,HES1,HSPA1A/HSPA1B,ID3,IGFBP4,JUN,KDR,LDLR,MIF,MYC,NFKBIA,NR4A1,PPFIBP1,PTGS2,SGK1,SOCS1,SOCS3,SOX4,TFPI,TXNIP,VIM,ZFP36	199 (18)
IRF8		transcription regulator	Activated	2.208	bias	0.000236	ARID5B,ATF3,CDKN1A,EGR1,FOS,ID3,KLF4,KLF6,MAFB,MYC,PCDH7	184 (22)
STAT4		transcription regulator	Activated	3.931	bias	7.87e-06	CCL2,CCNI,CXCL2,CXCL3,ERRFI1,GLG1,H3-3A/H3-3B,IER3,IRF1,MYC,RGS16,S100A4,SAT1,SERTAD1,SLC2A3,SOCS3,TWIST1	152 (18)
GDF2		growth factor	Activated	3.086	bias	3.95e-06	ANKH,CDH11,FOS,GADD45B,HTRA1,ID2,ID3,MYC,NFKBIA,SERPINE2,SPARCL1	159 (13)
MKNK1		kinase	Activated	3.273	bias	1.1e-05	CCN1,EEF1D,FOS,FOSB,GAP43,IFRD1,MYC,PDLIM5,SFRP1,TXNIP,VIM
JAK1		kinase	Activated	2.596	bias	2.34e-06	CCL2,CDKN1A,FOS,HLA-A,HLA-C,IRF1,JUNB,SAA1,SNAI1,SOCS3	142 (15)
MAP2K1		kinase	Activated	2.866	bias	4.78e-06	ATF3,CCL2,CCN1,CDKN1A,CXCL3,DUSP1,FOS,JUN,JUND,LDLR,MYC,NFKBIA,PTGS2,SERPINE2,THBS1,TWIST1	184 (21)
NGF		growth factor	Activated	3.414	bias	1.14e-09	ATF3,BTG2,CDKN1A,DUSP1,EEF1A1,EGR1,ERRFI1,FOS,GADD45A,GAP43,GRIA2,JUN,JUNB,LDLR,MT-CO1,MT1A,MYC,NR4A1,SEMA6D,SQSTM1,TAC1,TXN,WNT5A	179 (19)
IL27		cytokine	Activated	2.36	bias	1.04e-07	CCL2,CEBPD,EGR1,FOS,HLA-A,HLA-C,HLA-E,HPGD,ID2,IRF1,MCL1,MYC,PTGS2,SOCS1,SOCS3,VIM	147 (14)
PDGFB		growth factor	Activated	2.779	bias	9.76e-06	EGR1,FOS,KLF2,MYC,NR4A1,PDGFRB,PHLDA1,PTGS2,THBS1	202 (23)
CDK9		kinase	Activated	2.189	bias	2.11e-05	CDKN1A,CXCL2,DDIT3,FOS,MYC,NFKBIA,VIM,WNT5A	241 (16)
TLR4		transmembrane receptor	Activated	4.011	bias	4.11e-06	ATF3,ATM,CCL2,CCN1,CDC42,CEBPD,CXCL2,CXCL3,DDIT3,HTRA1,IFITM3,IRF1,MIF,MT-ND6,MYC,NFKBIA,NFKBIZ,NR4A1,PLAGL1,PLAT,PTGS2,RGS16,SOCS1,SOCS3	140 (17)
GPER1		G-protein coupled receptor	Activated	4.695	bias	1.07e-23	ATF3,BHLHE40,CCN1,CDKN1A,CEBPD,DDIT3,DUSP1,EGR1,ERRFI1,FAP,FOS,FOSB,IER2,JUN,MT1A,MT1X,MT2A,MYC,NFKBIA,PPP1R15A,RASD1,RGS16,ZFP36	222 (19)
GLI3		transcription regulator	Activated	2.828	bias	2.03e-05	DUSP1,EGR1,FOSB,IRF1,JUNB,KLF2,NFKBIZ,SFRP1,WNT5A
HIF1A		transcription regulator	Activated	3.387	bias	1.26e-09	ATP5PF,BHLHE40,CCN1,CDKN1A,CXCL2,CXCL3,EIF5A,FOS,GADD45B,ID2,IGFBP2,JUN,KRT14,MAFF,MCL1,MIF,MT-CO3,MT-ND1,MYC,NPM1,NR4A1,PGK1,PPIA,PTGS2,SFRP1,SLC2A3,SNAI1,SOCS3,TAC1,THBS1,TXN,VIM	226 (15)
IL5		cytokine	Activated	3.119	bias	0.000567	CCL2,CDKN1A,EGR1,GADD45A,IER2,IER3,METRNL,MYADM,MYC,NACA,RBM3,S100A4,S100A6,SGK1,SOCS1,VIM	149 (18)
IKBKB		kinase	Activated	3.503	bias	1.11e-12	ATF3,CCL2,CDKN1A,CEBPB,CEBPD,CXCL2,CXCL3,EGR1,FOS,GADD45A,HLA-A,IGFBP2,IRF1,JUNB,MGP,MYC,NFKBIA,PCDH7,PTGS2,RGS16,S100A4,SERPINE2,SFRP1,SGK1,SNAI1,SOCS1,SOCS3,TIMP2,TIMP3,TWIST1	219 (15)
CEBPA		transcription regulator	Activated	2.164	bias	2.68e-10	ANXA1,BTG1,BTG2,CDKN1A,CEBPB,CEBPD,EPHX1,FOS,G0S2,GADD45A,GSTP1,HPGD,HSD11B1,ID2,IER3,IGFBP4,JUN,JUNB,KLF4,KRT14,KRT17,MSI2,MT-CO1,MT2A,MYC,PTGS2,RARRES2,SAA1,SEMA3E,SOCS3,STEAP4,TAC1,THBS1,TUBB2A	190 (21)
TSH		complex	Activated	2.546	bias	1.45e-07	CDKN1A,EGR1,FOS,JUNB,KDR,KRT14,KRT5,MYC,SOCS1,SOCS3,WNT5A	168 (21)
IFNAR1		transmembrane receptor	Activated	2.007	bias	2.69e-05	ATF3,CXCL2,CXCL3,HLA-A,IFITM1,IRF1,MYC,PLAT,PTGS2,SOCS1,SOCS3,THBS1,VEGFB	153 (17)
MAPK8		kinase	Activated	2.496	bias	3.43e-08	APOD,CDKN1A,CEBPB,DDIT3,DUSP1,EGR1,FOS,GADD45A,JUN,JUND,KLF6,MIF,MVP,MYC,PTGS2,TAC1,WNT5A,ZFP36	223 (17)
TRAF2		enzyme	Activated	2.216		0.0329	CCL2,CXCL2,KLF2,PRNP,WEE1
FN1		enzyme	Activated	2.857	bias	3.48e-08	CCL2,CCN1,CCNI,CDKN1A,CEBPB,CXCL2,CXCL3,EIF5A,FOS,JUND,MARCKS,MGP,MYC,NFKBIA,SNAI1,SOCS3,SQSTM1,THBS1,TIMP2,VIM	139 (16)
Il3		cytokine	Activated	2.585	bias	0.000221	BAG1,BHLHE40,CDKN1A,EGR1,FOS,MCL1,MYC,SOCS1	144 (19)
IL3		cytokine	Activated	3.57	bias	1.01e-16	BTG2,CCL2,CDKN1A,DDIT3,EEF1A1,EGR1,EIF1AX,FOS,GADD45A,GADD45B,GNAS,HLA-A,JUN,JUNB,MCL1,MYC,NACA,PDPN,RBM3,RPL10,RPL11,RPL13,RPL3,RPL5,RPL7,RPS12,RPS17,RPS20,RPS3,RPS4Y1,RPS7,SLC2A3,SOCS1,SOCS3,SOX4,TAX1BP1,YBX1,ZFAND5	173 (20)
CREM		transcription regulator	Activated	2.655		2.96e-13	ATF3,BHLHE40,BTG2,CEBPB,COL8A1,CSRNP1,DUSP1,EGR1,ERRFI1,FOS,GADD45B,JUNB,LDLR,MCL1,MIDN,NR4A1,PGK1,PPP1R15A,RHOB,SERTAD1,TAC1,THBS1,TIPARP	223 (21)
ELAVL1		other	Activated	2.767	bias	3.64e-09	APOD,ATF3,CALM1 (includes others),CDKN1A,DUSP1,FOS,HLA-A,IFITM3,IRF1,MYC,NFKBIA,PLCG2,PTGS2,PTMA,RPL13,SAT1,SQSTM1,VIM,WEE1,WNT5A,ZFP36	240 (18)
GLI1		transcription regulator	Activated	3.4	bias	0.000726	CDH11,CDKN1A,ID2,KLF4,LMNA,PAPSS2,RHOB,RPL30,SFRP1,SNAI1,SOCS1,TIMP3,VIM	273 (18)
VEGFA		growth factor	Activated	4.113	bias	4.97e-10	CCL14,CCL2,CCN1,CDKN1A,COX8A,CXCL2,EGR1,FOS,FOSB,GRIA2,HES1,ID3,IGFBP4,JUNB,KDR,LMNA,MCL1,MVP,NDUFA1,NME2,NR4A1,PDGFRB,PLAT,PTGS2,SLC25A6,THBS1,TMSB10/TMSB4X	253 (22)
IL4		cytokine	Activated	2.38	bias	2.95e-05	ANXA1,ATP5MD,BHLHE40,CCL2,CDKN1A,CLCN3,COL6A3,CXCL2,CXCL3,EPHX1,F13A1,FOS,FOSB,GPX4,HPGD,HSD11B1,HSPA1A/HSPA1B,ID3,IER2,IER3,IFITM3,IGFBP4,IRF1,JUN,JUNB,JUND,KLF6,MAFB,MCL1,METRNL,MYC,NFKBIA,PRNP,PTGS2,SOCS1,SOCS3,SQSTM1,TGFBI,TIMP2,TIMP3,VIM,ZFP36	200 (18)
CHUK		kinase	Activated	3.331	bias	8.92e-13	ATF3,CCL2,CDKN1A,CEBPB,CEBPD,CXCL2,CXCL3,FOS,GADD45B,HLA-A,JUNB,KLF10,MGP,MYC,NFKBIA,PCDH7,PTGS2,RGS16,SERPINE2,SFRP1,SGK1,SOCS3,SQSTM1,TIMP3,TWIST1,VEGFB	218 (13)
SP1		transcription regulator	Activated	3.535	bias	1.64e-11	ANKH,ATF3,ATM,CCL2,CD99,CDKN1A,CEBPB,CEBPD,COL8A1,CXCL3,DNM1,EGR1,FOS,GNAI2,GNAS,GPX4,GRIA2,IFITM3,IGFBP4,IRF1,JUN,KDR,KLF4,KLF6,LDLR,MCL1,MYC,NFKBIA,PDGFRB,PGK1,PRKG1,PRNP,PTGS2,SERPINE2,SGK1,SLC2A3,SOCS1,TIMP2,TIMP3,VIM,ZFAS1	235 (24)
LEP		growth factor	Activated	3.534	bias	6.66e-10	ACSL3,ATP5PB,CCK,CCL2,CCN1,CDKN1A,CEBPB,EGR1,FOS,GADD45A,GAP43,GNAS,HES1,IGFBP2,JUN,JUNB,JUND,LDLR,MCL1,MT-CO3,MT-CYB,MT-ND1,MT-ND4,MYC,PLAT,PTGS2,SELENOP,SOCS3,STEAP4,THBS1,TIMP3,VIM,WNT5A,ZFP36	174 (17)
SIM1		transcription regulator	Activated	3.162	bias	0.017	CAMLG,COPZ2,EGR1,EIF5A,HLA-A,IGFBP4,KRT5,NACA,NDUFA1,SERPINA5
CCL2	0.621	cytokine	Activated	2.425	bias	0.0136	CCL2,CEBPB,CEBPD,CXCL3,FOS,PTGS2
TEAD3		transcription regulator	Activated	2.236	bias	0.00389	ARID5B,CCN1,COL5A2,NFKBIZ,THBS1
NUPR1		transcription regulator	Activated	3.273	bias	0.00316	ARHGEF26,ATF3,BTG1,CAMK2N1,CCN1,CEBPB,CXCL3,DDIT3,DLG1,EPB41L4A-AS1,GADD45A,KLF4,KLF6,MT1X,MYC,NFIB,PHLDA1,PLK3,PPP1R15A,PRNP,SAT1	226 (14)
AKT1		kinase	Activated	2.4	bias	3.3e-08	ANKH,CCL2,CDKN1A,CEBPD,COL8A1,CXCL2,EGR1,FABP5,FOS,FOSB,JUND,KDR,MCL1,MT2A,MYC,PDGFRB,PHLDA1,PTGS2,RHOB,SEMA6D,SNAI1,SRP14,THBS1,VIM	262 (26)
TLR2		transmembrane receptor	Activated	2.532	bias	1.69e-05	ATF3,CCL2,CDKN1A,CEBPB,CEBPD,CXCL2,CXCL3,DUSP1,GADD45A,IRF1,KLF2,PTGS2,SOCS1,SOCS3,SQSTM1	195 (19)
F2RL1		G-protein coupled receptor	Activated	2.219	bias	0.00247	CCL2,CCN1,CXCL2,FOS,PTGS2,TXNIP	163 (19)
TWIST1	0.828	transcription regulator	Activated	2.066	bias	1.97e-08	APOD,CCK,CCL2,CDKN1A,DKK3,DNM1,FOS,GSN,IGFBP4,LMNA,MME,PAMR1,S100A4,SNAI1,TGFBI,TIMP3,VIM,YBX1	209 (24)
CD44		other	Activated	2.155	bias	5.11e-05	ABCA5,CDKN1A,COL5A2,DDIT3,GADD45A,IFITM2,ITGBL1,JUN,MCL1,MYC,OGA,THBS1,TWIST1,VIM,WNT5A	258 (20)
F3		transmembrane receptor	Activated	2.412	bias	0.000624	CCL2,CCN1,CDC42,EGR1,FOS,SEMA3A,SPRY4	124 (16)
TGFA		growth factor	Activated	2.861	bias	1.99e-10	CCL2,CDKN1A,CEBPB,CXCL2,ERRFI1,FOS,GSTP1,IGFBP4,JUNB,PLAGL1,PLAT,PRNP,PTGS2,VIM,WNT5A	232 (24)
JUN	2.054	transcription regulator	Activated	2.981	bias	1.37e-13	ANXA1,ATF3,BTG1,CALM1 (includes others),CCL2,CCN1,CDKN1A,CXCL3,DUSP1,FOS,FOXC1,GADD45A,GAP43,GSTP1,HES1,HPGD,ID2,IGFBP2,IGFBP4,JUN,JUNB,KDR,LMNA,MT2A,MYC,NFKBIA,NFKBIZ,NR4A1,PLAGL1,PTGS2,RHOB,SAA1,SGK1,SOCS3,THBS1,TIMP3,TWIST1,TXN,VIM,WNT5A,ZFP36	256 (21)
CD14		transmembrane receptor	Activated	2.2	bias	0.00799	CCL2,CXCL2,PTGS2,SOCS1,SOCS3	123 (16)
CREB1		transcription regulator	Activated	5.801	bias	9.55e-21	ATF3,ATP5ME,BCAP29,BHLHE40,BTG2,CCK,CCN1,CDH11,CDKN1A,CEBPB,CEBPD,COX8A,CSRNP1,CXCL2,DKK2,DUSP1,EGR1,ERRFI1,FOS,FOSB,GADD45A,GADD45B,GAP43,GPNMB,HLA-A,HPGD,HSD11B1,IER2,IER3,ITGBL1,JUN,JUNB,KLF4,LDLR,MARCKSL1,MCL1,MIDN,MYC,NR4A1,PLAT,PPP1R15A,PTGS2,SAT1,SERTAD1,SGK1,SLC2A3,SQSTM1,TAC1,TCEAL9,TENT5A,TIPARP,TPT1,TXN,VIM,ZFP36	225 (18)
XBP1		transcription regulator	Activated	2.602	bias	0.00177	ATF6B,CXCL2,DDIT3,GOLGA4,GOLGB1,KLF4,MYC,PRNP,S100A6,SEC11C,SELENOM,SLC35A3,TXN	97 (7)
SREBF1		transcription regulator	Activated	2.557	bias	0.00336	ATOX1,BHLHE40,CDKN1A,CEBPB,CEBPD,FABP5,GPNMB,HSPA1A/HSPA1B,LDLR,PTGS2,RPS24,RPS27,SELENOP	173 (22)
BMP4		growth factor	Activated	3.057	bias	5.7e-05	CCN1,CDKN1A,CEBPB,HES1,HTRA1,ID2,ID3,JUN,JUNB,KDR,KLF10,KLF4,MYC,SNAI1,WNT5A	199 (19)
TWIST2		transcription regulator	Activated	2.2	bias	0.00124	CDKN1A,KLF6,SNAI1,TWIST1,VIM	112 (7)
POMC		other	Activated	2.602	bias	0.00131	DUSP1,FOS,GSTP1,JUN,JUNB,LDLR,NR4A1,TIMP2	163 (20)
CEBPB	0.353	transcription regulator	Activated	3.154	bias	1.47e-13	ATM,CCL2,CDKN1A,CEBPB,CEBPD,COL5A2,CXCL2,CXCL3,DDIT3,FOS,FTL,GADD45A,GNAS,HLA-A,HSD11B1,IER3,IFITM3,IGFBP4,JUN,KLF10,LDLR,MGP,MYC,NFKBIZ,PLA2G2A,PPP1R15A,PTGS2,SAA1,SAT1,SEMA3E,SGK1,SLC12A2,SOCS3,TAC1,TM4SF1,VIM,XIST,ZKSCAN1	186 (20)
CSF3		cytokine	Activated	2.993	bias	0.000114	CEBPB,CXCL2,CXCL3,EGR1,FOS,GADD45A,GADD45B,JUN,MCL1,MYC,NME2,SOCS1,SOCS3	160 (16)
PPRC1		transcription regulator	Activated	2.236	bias	0.00355	ERRFI1,NFKBIZ,PHLDA1,PTGS2,RND3
YBX1	0.464	transcription regulator	Activated	2.608	bias	0.000204	CDKN1A,CXCL2,FOS,KLF4,MVP,PAPPA,PTGS2,SLC2A3,SNAI1	184 (18)
PPARGC1B		transcription regulator	Activated	2.236	bias	0.00445	COX7A1,MICOS10,MT-ATP6,MT-CO1,MT-CO2,MT-ND1
SAMSN1		other	Activated	2.828	bias	0.000754	ATM,CXCL2,IRF1,NFKBIZ,PLAT,PTGS2,SOCS1,SOCS3	121 (13)
IFNL1		cytokine	Activated	2.219	bias	0.0375	ATF3,HLA-C,IFITM1,IFITM2,IFITM3
H2AB3 (includes others)		other	Activated	2.236	bias	0.00463	ATF3,CDKN1A,CDKN1C,FOS,SAA1	107 (7)
GH1		growth factor	Activated	2.825		6.25e-11	ATF3,CEBPB,CEBPD,DDIT3,EGR1,FOS,GADD45A,ID2,ID3,JUN,JUNB,LDLR,PTMA,SNAI1,SOCS1,SOCS3,VIM,ZFP36	226 (21)
CXCL12		cytokine	Activated	2.776	bias	3.09e-05	CCL2,CDKN1C,EGR1,FOS,JUN,JUNB,MARCKS,MYC,NR4A1,PTGS2,SOCS1,SOCS3,TAC1,THBS1,VIM	176 (24)
APP		other	Activated	3.364	bias	4.65e-15	ATM,ATOX1,ATP5PF,BRD2,CCL2,CDC42,CDK5RAP2,CFL1,CXCL2,CXCL3,DNM1,DSTN,EGR1,FAP,FOS,FOSB,FXYD1,GAP43,GSTP1,HES1,HLA-E,HSPA1A/HSPA1B,IGFBP2,IRF1,JUN,JUNB,JUND,LDLR,MAFB,MAFF,MME,MT-ATP6,MT-CO1,MT-CO2,MT-CO3,MT-CYB,MT-ND1,MT-ND4,MT-ND5,MT-ND6,MYC,NENF,PDGFRB,PEBP1,PGAM1,PGK1,PLAT,PPIA,PRNP,PTGS2,RBM3,SOCS1,SOCS3,SQSTM1,ST3GAL5,TLE5,TPT1,TUBA1A,TUBB2A,TUBB4B,TXN,VEGFB	172 (20)
NRG1		growth factor	Activated	3.46	bias	9.72e-17	CCN1,CDKN1A,COL6A3,DDIT3,DUSP1,EEF1A1,EGR1,ERRFI1,ETFB,FABP5,FOS,FOSB,GLG1,HES1,IER2,IER3,JUN,JUNB,JUND,MARCKS,MCL1,MYC,NR4A1,PTGS2,SGK1,SLC2A3,SNAI1,SOX4,THBS1,UTRN,VEGFB,VIM,ZFP36,ZFP36L2	190 (21)
IL22		cytokine	Activated	2.693	bias	0.00283	CXCL2,CXCL3,GRP,KRT17,MCL1,MYC,PTGS2,SAA1,SOCS3	136 (16)
CSF2		cytokine	Activated	4.95	bias	8.32e-11	ANXA1,ATM,CCL2,CDKN1A,CFH,COL8A1,CXCL2,CXCL3,DDIT3,EGR1,FOS,ID2,ID3,IER3,IFITM3,IFRD1,IL32,JUN,JUNB,MCL1,MME,MYC,NACA,NFKBIA,NR4A1,PPP1R15A,PRNP,PTGS2,RBM3,SGK1,SLC2A3,SOCS1,SOCS3,SQSTM1,TGFBI,THBS1,TPT1,ZFP36	178 (19)
CD40LG		cytokine	Activated	2.765	bias	3.32e-09	ATF3,BTG1,CCL2,CDKN1A,CXCL2,DUSP1,EGR1,FOS,FOSB,G0S2,GADD45A,HSPA1A/HSPA1B,ID2,ID3,IFITM1,IRF1,JUN,JUNB,JUND,MARCKS,MARCKSL1,MCL1,MIF,MT1E,MT2A,MYC,NFKBIA,PTGS2,SOCS1,WNT5A	188 (16)
ASXL2		other	Activated	2	bias	0.00324	G0S2,HSD11B1,PGK1,RARRES2
IL17A		cytokine	Activated	3.533	bias	2.88e-09	CCL2,CCN1,CEBPB,CEBPD,CXCL2,CXCL3,FOS,GADD45A,IL32,JUN,KLF2,KRT17,MCL1,METRNL,MYC,NFKBIZ,PTGS2,RGS16,SGK1,SOCS1,SOCS3,STEAP4,TIMP2,VIM	180 (14)
HSP90B1		other	Activated	2.236	bias	0.00858	CDC42,EIF5A,RPL12,RPL30,RPS20
FGF10		growth factor	Activated	2.804	bias	2.35e-06	ANXA1,CEBPB,LDLR,PERP,PTGS2,S100A6,SNAI1,SPRY2,TIMP3	123 (13)
IL2		cytokine	Activated	3.522	bias	1.09e-06	ANXA1,ATM,BAG1,BHLHE40,CAMK2N1,CCL2,CD46,CDKN1A,CDKN1C,CSRNP1,CXCL3,EMP1,FOS,GADD45B,HSPA1A/HSPA1B,IER3,IGFBP4,IRF1,JUN,JUND,KLF6,LDLR,MME,MYC,PHLDA1,PTGS2,RGS16,RHOB,RPL10,S100A4,SLC2A3,SOCS1,SOCS3,VIM	169 (21)
TNF		cytokine	Activated	5.825	bias	1.24e-29	ALDH3A1,ANXA1,ARID5B,ATF3,ATP2B1,ATP5PF,BHLHE40,BTG1,BTG2,CCDC80,CCK,CCL2,CCN1,CDC42,CDH11,CDKN1A,CEBPB,CEBPD,CXCL2,CXCL3,DDIT3,DUSP1,EGR1,EMP1,FABP5,FOS,FOSB,FTX,G0S2,GADD45A,GADD45B,GNAI2,GPX4,GSTP1,HDAC9,HES1,HLA-A,HLA-E,HPGD,HSD11B1,HSPA1A/HSPA1B,ID3,IER2,IER3,IFITM1,IGFBP2,IGFBP4,IL32,IRF1,ITGA10,JPX,JUN,JUNB,JUND,KDR,KLF10,KLF2,KLF4,KLF6,LDLR,MAFF,MARCKSL1,MCL1,METRNL,MGP,MIF,MPC1,MT-CO2,MT…	210 (14)
MET		kinase	Activated	3.057	bias	8.88e-07	ATM,CDKN1A,COL5A2,FOS,JUN,KLF4,MYC,NFKBIZ,PAPPA,PERP,PTGS2,SNAI1,SOCS3,VIM	169 (23)
EGR2		transcription regulator	Activated	3.17	bias	4.39e-07	BHLHE40,CDKN1A,EGR1,FOS,GOLGB1,GRIA2,ID2,ID3,JUN,KDR,MME,MYC,RALGAPA1,SLC12A2,SOCS1,SOCS3	222 (24)
IL6R		transmembrane receptor	Activated	2.743	bias	2.25e-06	CCK,CCL2,CDKN1A,CXCL2,CXCL3,IRF1,MCL1,PTGS2,SAA1,SOCS3,TAC1	148 (18)
FOXM1		transcription regulator	Activated	2.472	bias	4.67e-05	ANXA1,CDKN1A,FOS,JUN,KDR,MYC,PGK1,SFRP1,SNAI1,SQSTM1,TWIST1,VIM	268 (23)
NOD2		other	Activated	2.789	bias	2.85e-05	CCL2,CXCL2,CXCL3,IER3,KLF2,MARCKSL1,NFKBIA,SOCS3,TWIST1	170 (11)
NR1I3		ligand-dependent nuclear receptor	Activated	3.087	bias	0.00012	CDKN1A,EPHX1,GADD45B,GSTP1,MAFF,MYC,PAPSS2,RARRES1,SAT1,STEAP4	112 (7)
INS		other	Activated	3.469		2.28e-10	CCN1,CDKN1A,CEBPB,DDIT3,DUSP1,EGR1,ERRFI1,FOS,FOSB,IER2,IER3,IGFBP2,IGFBP4,JUN,JUNB,JUND,MT-ND4,NR4A1,PTGS2,SNAI1	202 (20)
MYD88		other	Activated	3.758	bias	5.12e-07	ATM,CCL2,CCN1,CEBPD,CXCL2,CXCL3,DUSP1,EGR1,FOS,HLA-A,IL32,IRF1,JUN,MAFF,MYC,NFKBIA,NFKBIZ,PTGS2,SAA1,SOCS1,SOCS3	151 (16)
PIN1		enzyme	Activated	2.401	bias	0.00743	CDKN1A,DDIT3,HES1,MCL1,MYC,PTGS2	246 (21)
RAF1		kinase	Activated	3.856	bias	5.14e-08	ANXA1,BTG1,CDKN1A,CXCL3,EGR1,EMP1,FOS,ID3,IER2,IER3,JUN,MYC,PHLDA1,PLAT,PTGS2,RND3,SPRY2,TUBB2A,TXNIP,ZFP36L2	196 (20)
NFE2L2		transcription regulator	Activated	2.372	bias	0.00021	ALDH3A1,ATF3,CDKN1A,CXCL2,CXCL3,DDIT3,DSTN,EPHX1,FTL,FXYD1,GNAI2,GSTP1,IFRD1,LMNA,MAFF,PTGS2,SAA1,SAT1,SOCS3,SQSTM1,TMED2,TXN	151 (17)
FOXO1		transcription regulator	Activated	3.123	bias	6.34e-05	ATP5PF,CDKN1A,CDKN1C,EGR1,FABP5,FOS,FOSB,FOXC1,GADD45A,GADD45B,IER3,JUN,JUNB,KLF2,KLF4,MYC,PPP1R15A,SEMA6D,SFN,SGK1,SOX4,SPRY2,THBS1,TXNIP	234 (22)
SYVN1		transporter	Activated	3.317	bias	0.000251	ACSL3,BHLHE40,CALM1 (includes others),CD46,DUSP1,HLA-A,HLA-C,IFITM2,RPL10,SLC2A3,TLE5
SELPLG		other	Activated	2	bias	0.0133	CCL2,CDKN1A,CXCL2,FOS
AVP		other	Activated	2.185	bias	0.00355	ATF3,CCL2,EGR1,FOS,S100A6	149 (23)
RAC1		enzyme	Activated	2.784	bias	4.4e-05	ATF3,DUSP1,FOS,GSN,JUN,KRT14,MCL1,MYC,PRKG1,PTGS2,WNT5A	243 (24)
NFYA		transcription regulator	Activated	3.302	bias	4.77e-10	CDC42,CDKN1A,EGR1,EPHX1,GADD45A,GADD45B,IRF1,JUN,JUNB,JUND,PDGFRB,PGK1,PPP1R15A,RHOB,TXNIP	194 (15)
TICAM1		other	Activated	3.494	bias	3.01e-06	CCL2,CEBPD,CXCL2,CXCL3,DUSP1,EGR1,IRF1,MAFF,NFKBIA,NFKBIZ,PTGS2,RHOB,SOCS1,SOCS3	142 (15)
SMAD4		transcription regulator	Activated	2.928	bias	1.4e-06	CCL2,CDKN1A,FAP,FOS,GADD45A,GADD45B,ID2,IER3,MYC,NFKBIA,PDGFRB,PTGS2,SERTAD1,SGK1,SNAI1,THBS1,TIMP3,VIM,ZFP36	245 (17)
IFNE		cytokine	Activated	2	bias	0.0133	CDKN1A,HSD11B1,IFITM3,PTGS2
PGR		ligand-dependent nuclear receptor	Activated	4.05	bias	2.03e-11	BTG1,CDKN1A,CDKN1C,CEBPB,CEBPD,EIF1AX,FOS,FOXC1,HES1,HPGD,IER3,KLF4,KRT5,MVP,MYC,NFKBIA,PAPSS2,PTGS2,S100A6,SELENOP,SERPINA5,SGK1,SLC35A3,SNTB2,SPRY2,TGFBI,TIPARP,TM4SF1	223 (21)
MYOD1		transcription regulator	Activated	2.085	bias	0.00777	CCL2,CDKN1A,CDKN1C,DUSP1,GADD45A,ID2,IRX1,JUNB,KLF6,MAFB,RPL7A,SLC12A2	210 (21)
TP63		transcription regulator	Activated	2.12	bias	7.57e-11	ATM,BHLHE40,CCN1,CDC42,CDKN1A,CDKN1C,DKK3,EMP1,FOS,GADD45A,GPNMB,HES1,HTRA1,ID3,IER3,IGFBP2,JUNB,KLF6,KRT14,MAFF,MYC,PERP,PRNP,S100A4,SFN,SLC2A3,SNAI1,SOX4,THBS1,TIMP3,TSC2,TWIST1,VIM,WEE1,WNT5A,XPC	223 (19)
SRC		kinase	Activated	3.216	bias	6.86e-06	CCL2,CDKN1A,DUSP1,FOS,JUN,LDLR,MCL1,MYC,PGK1,PTGS2,TWIST1,VIM	246 (21)
PTH		other	Activated	2.261	bias	1.75e-07	BHLHE40,CCL2,CDKN1A,CEBPB,CXCL2,DDIT3,DUSP1,FOS,FOSB,GOLGB1,JUN,LMNA,MGP,MME,NR4A1,PTGS2,SOCS3	162 (20)
CARM1		transcription regulator	Activated	2.387	bias	1.69e-05	CDKN1A,CXCL3,FOS,FTL,GADD45A,IGFBP4,MYC	259 (22)
MARK2		kinase	Activated	2.236	bias	0.000641	CXCL2,CXCL3,IRF1,NFKBIZ,PTGS2	147 (12)
FGFR1		kinase	Activated	3.132	bias	6.69e-06	CDKN1A,EEF1A1,EIF1AX,EIF5A,FOS,HES1,JUN,MYC,PTGS2,SFN,VIM	165 (23)
ANGPT2		growth factor	Activated	2.206	bias	1.75e-05	BAG1,CDKN1A,CEBPB,DDIT3,EEF1B2,EIF1,HSPA1A/HSPA1B,MIF,PDGFRB,PHLDA1,PTGS2,RHOB,SNAI1,THBS1,TXNIP,VIM	168 (14)
EP300		transcription regulator	Activated	2.883	bias	1.05e-06	CCL2,CDKN1A,CXCL2,DDX3Y,DUSP1,EGR1,FOS,HSD11B1,ID2,ID3,JUN,KDR,KRT14,LMNA,MME,MYC,NFKBIA,NR4A1,PDGFRB,PERP,PTGS2,SOCS3,TIPARP,TXNIP,UTRN,XIST,ZFP36L2	224 (22)
TAC1	0.486	other	Activated	3.213	bias	2.83e-06	CCL2,CCN1,CXCL3,FOS,FOSB,MAFB,MME,PLAT,PTGS2,TAC1,ZFPM1	141 (18)
UCP1		transporter	Activated	2.121		0.0254	CLCN3,DDIT3,DKK3,EEF1A1,GADD45A,GPX4,MT-CO1,MYC
F7		peptidase	Activated	3.241	bias	6.92e-10	CCN1,CXCL2,EEF1A1,EGR1,FOS,GADD45A,IER2,MYC,PTGS2,RND3,ZFP36	151 (16)
IRF1	0.396	transcription regulator	Activated	2.312	bias	0.00243	CCL2,CDKN1A,CXCL2,CXCL3,IFITM1,IFITM3,IRF1,MYC,PCDH7,PTGS2,SOCS1	161 (14)
MAPK14		kinase	Activated	2.623	bias	3.91e-06	CCL2,CEBPD,DUSP1,FOS,GADD45A,GNAS,JUN,JUNB,JUND,KDR,LDLR,PTGS2,SGK1,SOCS3,TIMP2,ZFP36	157 (16)
CAMP		other	Activated	2.329	bias	0.00607	CCL2,CXCL2,MCL1,PDGFRB,PTGS2,SNAI1,TAC1	151 (16)
PTPRJ		phosphatase	Activated	2.646	bias	1.6e-05	CEBPD,CXCL2,CXCL3,FOS,NFKBIZ,PLAGL1,PLAT,PTGS2	149 (18)
TRADD		other	Activated	2.236	bias	0.00029	CCL2,CXCL2,CXCL3,IRF1,NFKBIA	194 (18)
IL1A		cytokine	Activated	4.713	bias	1.04e-09	APOD,ATF3,CCL2,CCN1,CDKN1A,CXCL2,CXCL3,FOS,FOSB,HSD11B1,IER3,IL32,IRF1,JUN,JUNB,MT2A,MYC,NFKBIA,NFKBIZ,PTGS2,SAA1,TAC1,VIM,WNT5A	183 (15)
PITX2		transcription regulator	Activated	2.391	bias	2.59e-05	COL8A1,EGR1,FOXC1,GADD45A,GPX4,HPGD,MYC,NDUFC1,SNAI1,TFAP2B,VIM,WNT5A	216 (13)
ATF4		transcription regulator	Activated	3.093	bias	5.56e-05	ATF3,CCL2,CDKN1A,CEBPB,DDIT3,GADD45A,IGFBP2,JUN,KLF4,MCL1,MT2A,PPP1R15A,PTGS2	216 (19)
MAP3K8		kinase	Activated	2.378		0.000503	CEBPD,CXCL2,CXCL3,FOS,IER3,JUN,JUNB,PLAT,PTGS2,SOCS3,TXNIP	204 (15)
JAK2		kinase	Activated	2.709	bias	0.000118	CCL2,CDKN1A,EGR1,FOS,IRF1,MYC,NR4A1,PTGS2,SOCS1,SOCS3,THBS1,XIST	157 (21)
FGF2		growth factor	Activated	5.219	bias	3.05e-21	BTG2,CCK,CCL2,CCN1,CDH11,CDKN1A,CXCL2,DDIT3,DKK2,EGR1,ENPP1,ERRFI1,FOS,GADD45A,GAP43,GPNMB,HES1,ID2,ID3,IGFBP2,IGFBP4,JUN,JUNB,KDR,LMNA,MGP,MIF,MYC,NR4A1,PDGFRB,PGK1,PLAT,PTGS2,S100A4,SEMA6D,SFRP1,SNAI1,SOCS3,SPRY2,SPRY4,SQSTM1,TAC1,TFPI,THBS1,TIMP3,TWIST1,VIM,WNT5A	226 (20)
CCL5		cytokine	Activated	2.734	bias	8.35e-07	CCL2,CXCL2,CXCL3,DUSP1,EMP1,FOS,IER2,SGK1,THBS1,TUBB4B,ZFP36	181 (19)
IKBKG		kinase	Activated	3.669	bias	2.91e-07	CEBPB,CEBPD,CXCL2,CXCL3,FOS,HLA-A,JUNB,MGP,NFKBIA,PCDH7,RGS16,SERPINE2,SFRP1,SGK1,SOCS3	214 (14)
IL18		cytokine	Activated	3.073	bias	0.00605	ATF3,CCL2,CXCL3,GADD45B,IL32,IRF1,JUN,NFKBIZ,PTGS2,SLC2A3	170 (17)
EGR1	1.371	transcription regulator	Activated	2.832	bias	2e-11	ATF3,CCL2,CDKN1A,CXCL2,CXCL3,EGR1,FTL,GADD45A,GADD45B,GNAS,HPGD,JUN,JUNB,JUND,LDLR,MYC,NR4A1,PTGS2,SGK1,SLC12A2,SNAI1,SOCS1,THBS1	247 (18)
ACVR1C		kinase	Activated	2.449	bias	5.24e-06	CDKN1A,FOS,JUNB,KLF4,SNAI1,TWIST1	207 (21)
PTGS2	1.063	enzyme	Activated	2.049	bias	5.82e-07	ANXA1,CCL2,CDKN1A,CXCL3,DUSP1,EGR1,FOS,IRX1,IRX2,KDR,MCL1,MYC,PCDH7,PTGS2,PTMA,RPS3A,SNAI1	209 (20)
MEF2C		transcription regulator	Activated	2.051	bias	6.93e-11	ATF3,CCL2,CDKN1A,CXCL2,FAP,FOS,FOSB,HDAC9,JUN,JUNB,JUND,KLF2,NR4A1,PLA2G2A,PLAGL1,PTGS2,S100A4,VIM,ZFP36	170 (18)
TGFB1		growth factor	Activated	5.67	bias	3.19e-30	ACSL3,ADI1,ANKH,ARID5B,ATM,BHLHE40,BTG1,CALM1 (includes others),CAMK2N1,CCDC85B,CCL2,CCN1,CD46,CDH11,CDKN1A,CDKN1C,CEBPB,CFH,CFL1,COL6A3,COL8A1,CXCL2,CXCL3,DKK3,DNAJA1,DSP,DUSP1,EEF1A1,EGR1,ENPP1,F13A1,FABP5,FAP,FOS,FOSB,FOXC1,FTL,GADD45A,GADD45B,GNAI2,GNAS,GSN,HDAC9,HES1,HMGN2,HPGD,HSPA1A/HSPA1B,HTRA1,ID2,ID3,IER2,IER3,IFRD1,IGFBP2,IGFBP4,IL32,IRF1,ITGBL1,JUN,JUNB,JUND,KDR,KLF10,KLF2,KLF4,KRT14,…	264 (18)
SMAD3		transcription regulator	Activated	3.818	bias	2.43e-08	CCL2,CDH11,CDKN1A,COL6A3,CXCL3,DDIT3,EGR1,FOS,GADD45B,ID2,ID3,JUN,JUNB,JUND,MYC,PTGS2,RHOB,RPS8,SNAI1,THBS1,TIMP3,VIM,ZFP36	220 (17)
F2		peptidase	Activated	4.855	bias	1.7e-13	CCL2,CCN1,CDKN1A,CXCL3,DKK3,DUSP1,EGR1,FOS,FOSB,HDAC9,IER2,IER3,IGFBP4,IL32,JUN,JUNB,KDR,KLF6,MIF,MYC,NFKBIA,PLAT,PTGS2,RHOB,SLC2A3,TENT5A,TFPI,THBS1,TIMP2,UBE2S	258 (16)
INSR		kinase	Activated	2.157	bias	1.06e-11	ATF3,ATP5PF,BAG1,CCL2,CDKN1A,CFL1,COL6A3,DUSP1,EGR1,ETFB,FOS,GADD45A,IER2,IER3,IFITM2,JUNB,KLF10,MARCKSL1,MT-CO1,MYC,NDUFA1,PHLDA1,PLAGL1,RGS16,RHOB,RPL5,RPL7A,SAT1,SELENOP,SLC2A3,SOCS3,TWIST1,YBX1,ZFAND5	164 (18)
GNRH1		other	Activated	2.799	bias	2.76e-05	EGR1,FOS,FOSB,HSD11B1,JUN,JUNB,PLAT,PTGS2	219 (21)
ARNT2		transcription regulator	Activated	3.464	bias	0.00178	CAMLG,COPZ2,EGR1,EIF5A,HLA-A,IGFBP4,KRT5,NACA,NDUFA1,PGK1,SERPINA5,SLC2A3
TGFBR1		kinase	Activated	2.414	bias	0.000603	BHLHE40,CDKN1A,KLF4,SNAI1,TGFBI,TWIST1,VIM,ZFP36	234 (20)
ETS1		transcription regulator	Activated	2.937	bias	0.000346	CCL2,CDKN1A,EEF1D,EGR1,HPGD,HSPA1A/HSPA1B,ID2,ITGA10,JUNB,MCL1,MYC,PERP,SNAI1,TWIST1	216 (21)
PRMT1		enzyme	Activated	2.402	bias	0.00083	CXCL2,FTL,KLF4,MT2A,SNAI1,VIM	253 (10)
YAP1		transcription regulator	Activated	2.217	bias	3.55e-42	CCDC80,CCN1,CDC42,CDKN1A,EGR1,FOS,GADD45A,ID2,LMNA,MYC,PTGS2,RPL10,RPL11,RPL12,RPL13,RPL13A,RPL14,RPL18A,RPL19,RPL22,RPL24,RPL26,RPL27,RPL3,RPL30,RPL31,RPL35,RPL35A,RPL36AL,RPL37,RPL39,RPL41,RPL5,RPL7,RPL7A,RPS10,RPS12,RPS13,RPS15,RPS15A,RPS17,RPS18,RPS20,RPS21,RPS24,RPS25,RPS26,RPS27A,RPS28,RPS3,RPS4Y1,RPS7,RPS8,RPS9,SFN,SGK1,SLC2A3,THBS1,VIM	242 (17)
HOXA5		transcription regulator	Activated	2.449	bias	9.11e-06	CDKN1A,EGR1,GADD45B,IER2,KLF10,SAT1
MLXIPL		transcription regulator	Activated	6.69	bias	8.04e-44	RGS16,RPL10,RPL11,RPL12,RPL13,RPL13A,RPL14,RPL18A,RPL19,RPL22,RPL24,RPL26,RPL27,RPL3,RPL30,RPL31,RPL35,RPL35A,RPL36AL,RPL37,RPL39,RPL41,RPL5,RPL7,RPL7A,RPS10,RPS12,RPS13,RPS15,RPS15A,RPS17,RPS18,RPS20,RPS21,RPS24,RPS25,RPS26,RPS27A,RPS28,RPS3,RPS4Y1,RPS7,RPS8,RPS9,TXNIP
ETS2		transcription regulator	Activated	2.425	bias	0.00445	CDKN1A,FOS,HPGD,JUN,JUNB,MYC	210 (23)
SASH1		other	Activated	2.449	bias	0.00416	ATM,IRF1,NFKBIZ,PLAT,PTGS2,SOCS1	107 (7)
MAPK3		kinase	Activated	2.998	bias	3.39e-07	CDKN1A,EGR1,FOS,FOSB,JUN,JUNB,JUND,MCL1,MYC,NR4A1,PTGS2,THBS1	215 (24)
RPS6KA5		kinase	Activated	2.592	bias	2.57e-07	DUSP1,FOS,JUN,JUNB,MYC,PTGS2,SNAI1	198 (18)
TLR9		transmembrane receptor	Activated	3.763	bias	5.97e-06	ATF3,CXCL2,CXCL3,DUSP1,EGR1,GADD45B,IER3,IFITM1,IRF1,MCL1,MYC,NFKBIZ,NR4A1,PHLDA1,PTGS2,SOCS1,SOCS3,ST3GAL5	173 (14)
HTT		transcription regulator	Activated	2.137		6.96e-08	ATF3,BHLHE40,CCK,CDH11,CDKN1A,CEBPB,COL6A3,DDIT3,DKK3,DNAJB1,DNM1,ECRG4,EEF1A1,EGR1,FOS,GAP43,GSN,JUN,JUNB,KLF4,LDLR,MGP,MT-CO1,MT-CO3,MT-CYB,NDUFA1,NFIB,NR4A1,RGS16,SELENOP,SFRP1,SGK1,SLC12A2,SQSTM1,TAC1,TGFBI,TIMP3,TM4SF1,UQCR11,YBX1	190 (19)
MAPK7		kinase	Activated	2.631	bias	3.68e-10	CXCL2,CXCL3,DUSP1,JUN,KLF2,KLF4,MCL1,NR4A1,PLAT,PTGS2,STEAP4,VIM	154 (20)
LTB4R		G-protein coupled receptor	Activated	2	bias	0.00367	CXCL2,CXCL3,LDLR,PTGS2	185 (20)
APEX1		enzyme	Activated	2.449	bias	3.35e-06	EGR1,FOS,FOSB,HTRA1,JUNB,NR4A1,PTGS2	213 (24)
IL13		cytokine	Activated	2.191	bias	2.91e-07	ATF3,CCL2,CEBPB,CXCL2,CXCL3,EGR1,F13A1,G0S2,GNAI2,GPNMB,GPX4,GSN,HSD11B1,HTRA1,JUN,KLF6,MCL1,MCUR1,MT1X,PHLDA1,PTGS2,SEPTIN11,SLC26A4,SOCS1,SOCS3,THBS1,TIMP2,WNT5A	191 (16)
KITLG		growth factor	Activated	3.237	bias	1.68e-09	BTG1,CCL2,CDKN1A,CXCL2,CXCL3,EEF1A1,EGR1,FABP5,FOS,GCC2,GRIA2,ID2,KDR,LDLR,MME,NFKBIA,NPM1,PTGS2,RPL7,RPS7,SOCS1,TPT1,TXNIP,WEE1	177 (20)
TAZ		enzyme	Activated	2.174	bias	5.4e-09	AHNAK2,ANXA1,CAMK2N1,CCL2,CCN1,CDC42,COL5A2,COX7A1,DUSP1,KLF6,KRT5,LDLR,MYC,PTGS2,VEGFB	30 (5)
PRKCB		kinase	Activated	2.408	bias	0.00162	CDKN1A,EGR1,FOS,JUN,MYC,PTGS2	173 (23)
MYCN		transcription regulator	Activated	4.615		1.95e-39	ABCA6,CDC42,CDH11,CDKN1A,COL5A2,COL8A1,DKK3,EEF1A1,EEF1D,EIF5A,FAU,HLA-A,ID2,NACA,NME2,NPM1,POLR2L,PTMA,RPL10,RPL11,RPL12,RPL13,RPL13A,RPL18A,RPL19,RPL22,RPL24,RPL26,RPL27,RPL29,RPL3,RPL30,RPL31,RPL35,RPL35A,RPL37,RPL39,RPL41,RPL5,RPL7,RPS12,RPS13,RPS15,RPS17,RPS20,RPS24,RPS25,RPS26,RPS27,RPS28,RPS3,RPS3A,RPS7,RPS8,RPS9,TIMP2,VIM,ZFAND5
NFATC2		transcription regulator	Activated	2.701	bias	1.28e-07	ATM,CDKN1A,CXCL2,CXCL3,GPNMB,IER3,IRF1,JUN,MYC,NFKBIA,NFKBIZ,NR4A1,PLA2G2A,PLAT,PTGS2,SNAI1,SOCS1,SOCS3,TLE4	172 (15)
EIF4E		translation regulator	Activated	2.779	bias	5.56e-05	ATOX1,CDKN1A,CEBPB,IGFBP4,MCL1,MYC,NFKBIA,RPL19,RPL35,RPS13,SERTAD1,SNAI1,TGFBI	113 (7)
DAP3		other	Activated	3.162	bias	5.03e-15	MT-ATP6,MT-ATP8,MT-CO1,MT-CO2,MT-CO3,MT-CYB,MT-ND1,MT-ND4,MT-ND5,MT-ND6
FGF7		growth factor	Activated	2.201	bias	0.0192	CDKN1A,CEBPD,FABP5,IRF1,SPRY2
NFKB1		transcription regulator	Activated	2.636	bias	2.54e-06	BHLHE40,BTG2,CCL2,CCN1,CDKN1A,CXCL2,CXCL3,DUSP1,EGR1,FOS,FOSB,GADD45A,IER3,IRF1,MCL1,MYC,NFKBIA,NR4A1,PLK3,PTGS2	183 (15)
RELA		transcription regulator	Activated	4.273	bias	3.12e-11	BHLHE40,BTG2,CCL2,CDKN1A,CEBPB,CXCL2,CXCL3,DDIT3,DUSP1,EGR1,FOS,FOSB,HES1,IER2,IER3,IGFBP2,IL32,IRF1,JUN,JUNB,KLF10,MIF,MT-CYB,MYC,NFKBIA,NR4A1,PLK3,PTGS2,S100A6,SAA1,SERPINE2,SNAI1,TAC1,TWIST1,VIM	229 (15)
ZAP70		kinase	Activated	2.2	bias	0.00858	ANXA1,PLCG2,QPCT,RBM3,SRP14	161 (7)
GAST		other	Activated	3.235	bias	1.52e-07	DNAJA1,EGR1,FOS,HES1,JUN,NACA,NFKBIA,PGK1,PTGS2,RPL35A,RPL7,S100A6	223 (22)
LIF		cytokine	Activated	4.428	bias	2.26e-13	CDKN1A,CEBPB,CEBPD,CXCL2,EGR1,FOS,HES1,IRF1,JUN,JUNB,KDR,KLF10,MT-ATP6,MT-CO1,MT-CO2,MT-CO3,MT-CYB,MT-ND1,MT-ND4,MT-ND5,MT-ND6,MYC,PTGS2,SOCS1,SOCS3,TAC1,WNT5A	151 (19)
IL15		cytokine	Activated	2.58	bias	1.3e-06	ANXA1,BTG1,CALM1 (includes others),CCL2,CD46,CDKN1A,CEBPB,CXCL2,GABARAPL2,GNAS,IFITM1,IL32,IRF1,JUN,JUNB,KLF2,MCL1,MIF,MYC,NFKBIA,NME4,PGK1,PLCG2,RGS16,RPS3A,SOCS1,ZFP36	158 (15)
BMP6		growth factor	Activated	2.608	bias	0.000239	CDKN1A,EPHX1,ERRFI1,ID2,ID3,KLF4,PTGS2,SEMA3A,SNAI1	137 (15)
IFNG		cytokine	Activated	6.21	bias	1.6e-15	ABCA6,ATF3,ATM,BTG1,CCL2,CDKN1A,CEBPB,CEBPD,COL5A2,CXCL2,CXCL3,DDIT3,DUSP1,EEF1A1,EGR1,FABP5,FOS,FOSB,FTL,FTX,GNAI2,GNAS,GSTP1,HDAC9,HLA-A,HLA-C,HLA-E,HSPA1A/HSPA1B,HTRA1,IER2,IER3,IFITM1,IFITM2,IFITM3,IGFBP4,IL32,IRF1,JPX,JUN,JUNB,JUND,KDR,KLF10,KLF2,KLF4,KLF6,KRT14,KRT17,MAFF,MARCKSL1,METRNL,MIF,MYC,NFKBIA,NFKBIZ,OPTN,PAPPA,PHLDA1,PLA2G2A,PPIA,PRNP,PTGS2,RARRES1,RHOB,SELENOP,SERPINA5,SFRP1,SLC1…	192 (16)
HNRNPK		transcription regulator	Activated	2.204		0.00355	CCK,CDKN1A,LDLR,MYC,PTGS2	149 (16)
TFPI2		other	Activated	2.236	bias	0.000108	ATF3,BTG2,CXCL2,GADD45B,JUNB
IFNA2		cytokine	Activated	2.96	bias	3.27e-07	ANXA1,CCL2,CDKN1A,ENPP1,GNAS,HLA-A,HLA-C,HLA-E,IFITM1,IFITM2,IFITM3,IRF1,MT-ATP6,MT-CO2,MT1X,MT2A,MYC,PLAT,SOCS1,SOCS3	130 (17)
HGF		growth factor	Activated	4.391	bias	9.55e-13	ATF3,ATM,CALM1 (includes others),CCL14,CCL2,CCN1,CD46,CDKN1A,CXCL2,DDIT3,EGR1,EMP1,ERRFI1,FNDC3A,FOS,FOSB,HES1,IGFBP4,KRT17,LDLR,MCL1,MPC1,MYC,NR4A1,PGAM1,PGK1,PHLDA1,PNRC1,PTGS2,RARRES2,RHOB,SEMA3A,SFRP1,SGK1,SNAI1,SOCS3,SPRY2,THBS1,TIMP3,VIM	244 (21)
FOS	2.401	transcription regulator	Activated	2.009	bias	1.41e-12	ATF3,CCL2,CXCL3,DLG1,EGR1,FOS,FOSB,FOXC1,GSTP1,HPGD,JUN,JUNB,KLF6,MALAT1,MT1A,MT2A,MYC,NR4A1,PDPN,PHLDA1,PLAGL1,PLAT,PTGS2,RPL39,RPS18,RPS24,RPS7,RPS9,SEMA3A,SEMA3E,SEMA6D,SERPINE2,SNAI1,SOCS3,TAC1,TBCA,TGFBI,TIPARP,TXN,UTRN,VIM,WEE1,WNT5A	214 (19)
CD40		transmembrane receptor	Activated	2.269	bias	0.0219	CCL2,CDKN1A,DUSP1,FOS,IRF1,JUN,KLF4,MYC,NFKBIA,PTGS2
MIF	0.793	cytokine	Activated	2.276	bias	0.00135	CCL2,CEBPB,CXCL2,CXCL3,DUSP1,FOS,JUN,PTGS2,RPS27	141 (18)
AR		ligand-dependent nuclear receptor	Activated	2.089	bias	2.6e-05	CADM3,CCDC85B,CDH11,CDKN1A,CEBPB,EGR1,EPHX1,FABP5,GSN,GSTP1,KRT14,MME,MT1X,MYC,PLAT,RARRES1,RHOB,SERPINA5,SGK1,SLC2A3,SNAI1,THBS1,TIMP2,TIMP3,TWIST1,VIM,WEE1	282 (20)
MMP1		peptidase	Activated	2.942	bias	2e-06	CDKN1A,EGR1,FOS,JUN,KDR,MYC,NFKBIA,PTGS2,S100A4	160 (18)
BRCA1		transcription regulator	Activated	2.56	bias	3.34e-10	ATM,CDKN1A,DDIT3,EGR1,GADD45A,GADD45B,H3-3A/H3-3B,IFITM1,KRT17,KRT5,MYC,PERP,PHLDA1,SAT1,SERPINE2,SFN,SNAI1,TWIST1,VIM,WEE1,XPC	255 (24)
PAX7		transcription regulator	Activated	2.387	bias	0.000958	CDH11,HMGN1,ID2,ID3,PLAGL1,SEMA3E,SLC44A1
EIF2AK2		kinase	Activated	2.805	bias	2.92e-10	ATF3,BHLHE40,CDKN1A,CEBPB,CEBPD,DDIT3,EGR1,FOS,IFITM1,IFITM2,IRF1,MYC,NFKBIA,PPP1R15A,SOCS3,TUBA1A	188 (16)
CD247		transmembrane receptor	Activated	2.236	bias	0.012	NKTR,QPCT,RBM3,RPS17,SRP14
EGF		growth factor	Activated	4.712	bias	3.63e-21	ATF3,ATM,BTG2,CCN1,CDH11,CDKN1A,CEBPB,CEBPD,CLCN3,CXCL2,DDIT3,DUSP1,EEF1A1,EGR1,ERRFI1,FOS,FOSB,GADD45A,GLG1,GSTP1,HES1,HPGD,ID2,IER2,IER3,IGFBP2,IGFBP4,JUN,JUNB,JUND,KLF10,KRT5,MCL1,MT-CO2,MYC,NR4A1,PDGFRB,PDPN,PLAGL1,PLAT,PTGS2,RHOB,S100A4,SNAI1,SOCS3,SOX4,SPRY2,SPRY4,THBS1,TIMP3,TWIST1,VIM,ZFP36,ZFP36L2	263 (18)
MAFB	0.315	transcription regulator	Activated	2.425	bias	0.00249	CCL2,CXCL2,F13A1,MAFB,MARCKS,SELENOP,SPOCK1
EPO		cytokine	Activated	3.505	bias	3.33e-13	BTG1,CDKN1A,DDIT3,EEF1A1,EGR1,FABP5,FOS,FOSB,GCC2,HMGN1,HMGN2,ID2,JUN,JUNB,LDLR,MCL1,MYC,NACA,NFIB,NFKBIA,NPM1,PTGS2,RPL7,RPS4Y1,RPS7,SOCS1,SOCS3,TPT1,TXNIP,XPC,YBX1	241 (21)
DDX5		enzyme	Activated	2.206	bias	1.78e-07	CDKN1A,FOS,HTRA1,JUN,MYC,S100A4,WNT5A	276 (23)
ARHGAP21		other	Activated	2.449	bias	0.000292	ATM,CXCL2,IRF1,NFKBIZ,PLAT,PTGS2
BMP2		growth factor	Activated	3.373	bias	5.11e-05	BHLHE40,CDKN1A,FOS,FOSB,GADD45B,ID2,ID3,JUN,JUNB,KLF10,KLF4,MYC,PTGS2,TAC1,TIMP3	204 (21)
EDN1		cytokine	Activated	3.808	bias	1.3e-08	ANXA1,CCL2,CCN1,CDC42,EGR1,ERRFI1,FOS,FOSB,JUN,JUNB,MARCKSL1,MYC,NPM1,PTGS2,SOCS1,SOCS3,THBS1,TIMP3,TPT1,VIM	190 (24)
SPIB		transcription regulator	Activated	2.449	bias	0.00936	ATF3,EGR1,HSPA1A/HSPA1B,KDR,KLF6,MBD2
IL6		cytokine	Activated	6.268	bias	1.89e-13	ANXA1,ATF3,BTG2,CCK,CCL2,CD46,CDKN1A,CEBPB,CEBPD,CFH,CXCL2,CXCL3,DUSP1,EGR1,ERRFI1,FOS,GADD45A,GADD45B,GAP43,HLA-A,HPGD,ID2,IFITM3,IGFBP4,IRF1,JUN,JUNB,JUND,KDR,KRT14,LDLR,MCL1,MYC,NFKBIA,PLA2G2A,PLAT,PPP1R15A,PRNP,PTGS2,SAA1,SEMA6D,SGK1,SLC12A2,SNAI1,SOCS1,SOCS3,STEAP4,TAC1,THBS1,TWIST1,VIM,WEE1,WNT5A	184 (15)
IRF5		transcription regulator	Activated	2	bias	0.0408	CDKN1A,CXCL2,IFITM3,MYC,PTGS2
SMARCA4		transcription regulator	Activated	3.486	bias	1.22e-07	CCDC85B,CCL2,CDH11,CDKN1A,CEBPB,EGR1,FOS,GADD45A,GADD45B,GSTP1,HLA-C,HLA-E,HPGD,ID3,IER3,IFITM1,IFITM2,IFITM3,IGFBP4,IRF1,JUN,KDR,LMNA,MAFF,MGP,MYC,NFKBIZ,PERP,PLAT,S100A6,SELENOP,SERPINE2,SERTAD1,SPRY2,TIMP2,VIM	241 (20)
TNFSF11		cytokine	Activated	4.2	bias	7.17e-12	CCL2,CDKN1A,CXCL2,CXCL3,DUSP1,FOS,GADD45B,IER3,IFRD1,JDP2,JUN,JUNB,MAFB,MARCKSL1,MT-CO1,MT-CO3,MT-CYB,MT-ND4,MYC,NFKBIA,NFKBIZ,PCDH7,PTGS2,RGS16,RHOB,SAA1,SOCS1,SOCS3	187 (12)
OSM		cytokine	Activated	4.209	bias	1.85e-15	ACSL3,ANXA1,ATF3,BHLHE40,CCL2,CDKN1A,CEBPD,COL8A1,CXCL2,CXCL3,EGR1,ETFB,FOS,FOSB,FOXC1,GAP43,GPNMB,HLA-A,HLA-C,HSD11B1,ID2,IER3,IL32,IRF1,JUN,JUNB,KLF10,KRT17,LDLR,MARCKS,MT1X,MT2A,MYC,PDAP1,PDLIM5,PDPN,PGK1,POLR2L,SAA1,SOCS1,SOCS3,TIMP3,TM4SF1,TUBA1A,VIM,WNT5A,ZFP36	196 (18)
JAG1		growth factor	Activated	2.743	bias	1.84e-05	CDKN1A,DUSP1,HES1,MYC,PDGFRB,SNAI1,TIMP3,VIM	147 (17)
RET		kinase	Activated	2.176	bias	0.000174	AKAP9,ANXA1,CCL2,DNAJA1,EGR1,FOS,GRP,HSPA1A/HSPA1B,PRNP,TIMP3	250 (20)
EHMT1		transcription regulator	Activated	2.236	bias	0.0235	C1orf122,CDKN1A,CDKN1C,CEBPD,RARRES1,SAT1
TGFB3		growth factor	Activated	3.79	bias	2.51e-08	BHLHE40,CCN1,CD46,CDKN1A,EEF1D,FOS,FOSB,HTRA1,JUN,JUND,MGP,SERPINE2,SNAI1,THBS1,TIMP3	284 (22)
IL1B		cytokine	Activated	5.65	bias	2.42e-26	ANKH,ANXA1,ATF3,BTG2,CCL2,CDKN1A,CEBPB,CEBPD,CSRNP1,CXCL2,CXCL3,DDIT3,DUSP1,EGR1,ENPP1,ERRFI1,F13A1,FABP5,FOS,FOSB,FTX,G0S2,GADD45A,GADD45B,GNAS,HES1,HLA-A,HLA-E,HSD11B1,HSPA1A/HSPA1B,ID3,IER2,IER3,IER5L,IFRD1,IGFBP4,IL32,IRF1,JPX,JUN,JUNB,JUND,KDR,KLF10,LDLR,MARCKSL1,MCL1,METRNL,MIF,MT-CO2,MT2A,MYC,NFKBIA,NFKBIZ,NR4A1,PAPPA,PCDH7,PGAM1,PHLDA1,PLA2G2A,PLAT,PLK3,PTGS2,RGS16,RHOB,S100A6,SAA1,SELENO…	193 (14)
NFKBIA	0.949	transcription regulator	Activated	2.535	bias	6.66e-16	BTG2,CCL2,CDKN1A,CEBPB,CEBPD,COL5A2,CXCL2,CXCL3,DDIT3,FOS,GADD45A,GADD45B,HES1,HLA-A,IER3,IRF1,JDP2,JUN,JUNB,MGP,MT-CO3,MT-CYB,MYC,NFKBIA,NR4A1,PCDH7,PLAT,PTGS2,RGS16,RPS18,SAT1,SERPINE2,SFRP1,SGK1,SLC12A2,SOCS3,SPOCK1,TAC1,TCEAL9,TIMP2,TIMP3,TWIST1	230 (17)
TEAD2		transcription regulator	Activated	2.236	bias	0.00463	ARID5B,CCN1,COL5A2,NFKBIZ,THBS1
TGFB2		growth factor	Activated	2.621	bias	0.000891	BHLHE40,CD46,CDH11,EGR1,FOS,KDR,PDGFRB,THBS1,TIMP2	300 (20)
ELK1		transcription regulator	Activated	3.215	bias	4.41e-10	ANKH,CDKN1A,EGR1,FOS,FOSB,JUN,JUNB,MCL1,PTGS2,SNAI1,THBS1,TIPARP,ZFP36	200 (20)
MST1R		kinase	Activated	2.213	bias	4.02e-05	CXCL3,FOS,JUN,MYC,VIM	142 (15)
CCN1	0.457	other	Activated	2.766	bias	3.96e-09	CCL2,CCN1,CDKN1A,CXCL2,CXCL3,KDR,MCL1,MIF,MYC,NR4A1,PTGS2,SFRP1,TIMP2,WNT5A	198 (17)
MTPN		transcription regulator	Activated	3.111	bias	1e-05	ANXA1,APOD,COL8A1,FOS,JUN,MIF,MYC,PLAT,S100A6,TUBA1A	170 (8)
CREBBP		transcription regulator	Activated	2.599	bias	3.75e-08	CCN1,CDKN1A,DDX3Y,DUSP1,EGR1,FOS,FOSB,GNAS,GRIA2,HSD11B1,IRF1,JUN,JUND,KLF2,KRT14,LDLR,MYC,NFKBIA,NR4A1,PDGFRB,PTGS2,SERPINE2,SOCS3,TIPARP,TWIST1,UTRN,XIST,ZFP36L2	242 (23)
BAG1	0.29	other	Activated	2.219	bias	1.9e-05	CDKN1A,FOS,GADD45A,JUN,MT2A,PTGS2	167 (19)
CTNNB1		transcription regulator	Activated	3.021	bias	1.78e-42	ANXA1,APOD,ATF3,ATM,BHLHE40,CALM1 (includes others),CCN1,CD99,CDH11,CDKN1A,CXCL2,DDIT3,DDX17,ECRG4,EGR1,EIF5A,ENPP1,F13A1,FOS,FOXC1,GADD45B,GAP43,HES1,HNRNPA0,HTRA1,ID2,ID3,IFITM1,IGFBP2,JUN,KDR,KRT5,LMNA,MCL1,MME,MYC,NR4A1,PDAP1,PGK1,PTGS2,QPCT,RPL10,RPL11,RPL12,RPL13,RPL13A,RPL14,RPL18A,RPL19,RPL22,RPL24,RPL26,RPL27,RPL3,RPL30,RPL31,RPL35,RPL35A,RPL36AL,RPL37,RPL39,RPL41,RPL5,RPL7,RPL7A,RPS10,R…	262 (21)
C5		cytokine	Activated	2.229	bias	1.62e-05	ATF3,CCL2,CD46,CDH11,CXCL2,CXCL3,EGR1,NFKBIA,PLAT,PLK3,PPP1R15A,ZFP36	195 (17)
HMGB1		transcription regulator	Activated	2.39	bias	0.0104	CCL2,CDKN1A,CXCL2,CXCL3,PLA2G2A,PTGS2
MUC1		other	Activated	2.103	bias	0.00052	CDH11,CXCL2,IFITM1,MYC,NFKBIA,SNAI1,VIM	270 (21)
Brd4		kinase	Activated	2.236	bias	0.00104	COL5A2,COL6A3,COL8A1,KDR,KLF4,MYC,PLAT	238 (13)
Map3k7		kinase	Activated	2.09	bias	0.000101	BHLHE40,CXCL3,JUN,KRT14,NFKBIA,NFKBIZ,PTGS2,SNAI1	172 (17)
TFE3		transcription regulator	Activated	2.449	bias	7.84e-05	COX7A1,KLF2,MT-ATP6,MT-CO1,MT-CYB,MT-ND1,MT-ND5
PDGFC		growth factor	Activated	2.205	bias	8.63e-05	KDR,MYC,NR4A1,PDGFRB,TIMP2	142 (7)
ATF2		transcription regulator	Activated	2.435	bias	5.45e-06	ATF3,DDIT3,DUSP1,EGR1,FOS,GADD45A,JUN,MCL1,MT2A,PTGS2,RHOB	201 (17)
TP53		transcription regulator	Activated	5.38		1.32e-25	ACSL3,AKAP9,ANKH,ANXA1,ATF3,ATP5PB,BAG1,BHLHE40,BTG1,BTG2,CAMK2N1,CAMLG,CCDC80,CCL2,CCN1,CCNL1,CD81,CDKN1A,CEBPB,CEBPD,COL5A2,COX7A1,CXCL3,DDIT3,DKK3,DLG1,DNM1,DSTN,DUSP1,EEF1A1,EGR1,EPHX1,FABP5,FBXO22,FOS,G0S2,GADD45A,GADD45B,GNAI2,GOLGA4,GSN,GSTP1,HDAC9,HES1,HMGN2,HSPA1A/HSPA1B,ID2,ID3,IER3,IGFBP2,IGFBP4,ISCU,JUN,JUNB,JUND,KDR,KLF4,KLF6,KRT14,LDLR,MAFB,MCL1,MT-CO2,MT-CYB,MT-ND5,MVP,MYC,NFKBIA,N…	236 (21)
MYC	0.655	transcription regulator	Activated	4.486	bias	4.17e-43	BAG1,BRD2,CAMK2N1,CDKN1A,CEBPD,COL5A2,COL6A3,COL8A1,DDIT3,DSP,DUSP1,EGR1,EMP1,FABP5,FAP,FOS,FXYD1,GADD45A,GADD45B,GLG1,H3-3A/H3-3B,HES1,HLA-A,HLA-E,ID2,ID3,IER3,ITGBL1,JUN,KDR,KLF10,KLF4,KLF6,KRT14,KRT17,MCL1,MGP,MIF,MYC,NFKBIA,NME2,NPM1,PDGFRB,PERP,PGAM1,PGK1,PPIA,PTGS2,PTMA,RARRES1,RHOB,RPL10,RPL11,RPL12,RPL13,RPL13A,RPL14,RPL18A,RPL19,RPL22,RPL24,RPL26,RPL27,RPL3,RPL30,RPL31,RPL35,RPL35A,RPL36…	252 (19)
TLR3		transmembrane receptor	Activated	3.782	bias	5.82e-05	ATF3,CCL2,CXCL2,CXCL3,DUSP1,FOS,GADD45B,IER3,IRF1,JUNB,NFKBIZ,NR4A1,PHLDA1,PTGS2,RHOB,SOCS1,SOCS3	179 (16)
WNT3A		cytokine	Activated	2.749	bias	3.91e-07	CCDC80,CCN1,CEBPB,DKK2,ECRG4,GAP43,GPNMB,JDP2,JUN,KDR,KLF4,MT1X,MYC,PTGS2,RFLNB,SOX4,THBS1,TIMP3,TWIST1,TXNIP,VIM,WNT5A	260 (23)
MEF2D		transcription regulator	Activated	2.95	bias	3.64e-07	FOS,FOSB,HDAC9,JUN,JUNB,JUND,KLF2,MT-ND6,NR4A1,VIM,ZFP36	34 (4)
TLR7/8		group	Activated	2.236	bias	0.000224	CCL2,NFKBIA,NFKBIZ,PNRC1,PPP1R15A,PTGS2	181 (13)
HNRNPAB		enzyme	Activated	2.165	bias	7.79e-08	HTRA1,PTGS2,S100A4,SNAI1,TWIST1,VIM	99 (7)
cytokine		group	Activated	3.597	bias	5.98e-09	CCL2,CCN1,CXCL2,DDIT3,DUSP1,EGR1,FOS,IGFBP2,IRF1,JUN,MYC,PLAT,PTGS2,S100A4,SAA1,SGK1,SOCS1,SOCS3	183 (14)
Ngf		group	Activated	2.501	bias	8.12e-05	CDKN1A,DUSP1,EGR1,FOS,IER2,JUN,NR4A1,TAC1	200 (22)
Hdac		group	Inhibited	-3.479		3.56e-09	ATF3,CDKN1A,DDIT3,DKK3,EGR1,FOS,GADD45B,HPGD,HTRA1,JUN,KLF10,KLF6,MT1E,MYC,NR4A1,SFRP1,SPRY2,TFAP2B,TXNIP	225 (17)
SERCA		group	Inhibited	-2.191	bias	2.61e-08	BTG2,EGR1,JUN,MYC,ZFP36	152 (15)
PSMB11		peptidase	Inhibited	-3.132	bias	0.000161	CXCL3,GADD45A,GADD45B,HSPA1A/HSPA1B,NR4A1,NTN4,PTGS2,RARRES2,RHOB,THBS1
Ptprd		phosphatase	Inhibited	-2	bias	0.000176	CCL2,CDKN1A,CEBPD,MYC	111 (7)
CDK19		kinase	Inhibited	-2.309	bias	2.49e-10	ATF3,BTG2,CD81,CDKN1A,CXCL2,EPHX1,GADD45A,JUN,PLK3,PPP1R15A,RPL36,RPS12,SAT1,SFN,TXNIP,ZMAT3
IgG		complex	Inhibited	-3.017	bias	5.52e-15	CCL2,CDKN1A,CEBPB,CEBPD,DDIT3,DSP,DUSP1,EGR1,EMP1,FABP5,FOSB,GNAS,GUK1,HLA-E,IER2,IFITM1,IFITM3,JUND,LDLR,MAFB,MYC,PDPN,PPP1R15A,PTGS2,RND3,SLC2A3,THBS1,TUBB2A,ZFP36	236 (20)
ZMPSTE24		peptidase	Inhibited	-2.601	bias	2.06e-09	ATF3,BTG2,CDKN1A,CXCL2,CXCL3,GADD45A,GADD45B,LMNA,RGS16,SOCS1,SOCS3	234 (20)
SIRT3		enzyme	Inhibited	-3.146	bias	2.74e-07	MT-ATP6,MT-CO1,MT-CO2,MT-CO3,MT-CYB,MT-ND1,MT-ND4,MT-ND5,MT-ND6,VIM	153 (7)
MIR17HG		other	Inhibited	-2.804	bias	0.00557	ATM,CDKN1A,GLG1,KLF2,SEMA3E,SOX4,TAX1BP1,WNT5A	102 (7)
FLCN		other	Inhibited	-2.641	bias	6.48e-06	COX7A1,MT-ATP6,MT-CO1,MT-CO2,MT-CYB,MT-ND1,MT-ND5	8 (2)
RICTOR		other	Inhibited	-5.072	bias	1.15e-20	ATP5PB,ATP5PF,COX7A1,COX8A,EGR1,FABP5,FAU,MCL1,NDUFA1,NDUFC1,PTGS2,RGS16,RPL10,RPL11,RPL12,RPL13A,RPL14,RPL22,RPL26,RPL30,RPL35A,RPL41,RPL7,RPL7A,RPS10,RPS13,RPS15,RPS18,RPS21,RPS24,RPS26,RPS27A,RPS3,RPS4Y1,RPS8,RPS9,SGK1,SNAI1,UQCR11	221 (7)
GAS2L3		other	Inhibited	-2.433	bias	6.27e-07	BTG2,CDKN1A,EPHX1,SAT1,TM4SF1,ZMAT3
Alpha catenin		group	Inhibited	-4.185	bias	1.26e-11	CDH11,COL5A2,COL6A3,CXCL2,GAP43,IGFBP2,IGFBP4,IRF1,MYC,NFKBIA,NFKBIZ,PTGS2,SAA1,SGK1,SNAI1,SOCS3,STEAP4,TWIST1,VIM	251 (19)
CIP2A		other	Inhibited	-2.213	bias	1.26e-05	COL8A1,FAP,GADD45A,GPNMB,IER3,MYC,PDGFRB,SAT1,SERPINE2
AURK		group	Inhibited	-2.433	bias	0.000672	BTG2,CDKN1A,FBXO22,GOLGA4,TCEA3,XPC
MAX		transcription regulator	Inhibited	-2.376		6.64e-10	CDKN1A,DDIT3,GADD45A,GADD45B,ID2,KLF10,KLF6,MYC,NPM1,PDGFRB,PTMA,SLC2A3,TSC2,TXNIP,YBX1
RBL1		transcription regulator	Inhibited	-2.211	bias	0.00131	CDKN1A,FOS,HES1,MYC,SFRP1,THBS1,VEGFB	295 (25)
PRKAA2		kinase	Inhibited	-2.393	bias	0.000139	CDKN1A,DDIT3,EGR1,IGFBP4,MT-CO1,NFIB,NFKBIA,SNAI1,VIM,YBX1	239 (20)
ZFP36	2.169	transcription regulator	Inhibited	-2.949	bias	7.18e-08	CDKN1A,CLCN3,CXCL2,CXCL3,FOS,IER3,IRF1,JUN,NFKBIA,PNRC1,PTGS2,SOCS1,ZFP36	154 (15)
ITCH		enzyme	Inhibited	-2	bias	0.00466	CCN1,FOS,PRKG1,SLC2A3	216 (11)
ACOX1		enzyme	Inhibited	-2.138		5.54e-07	CDKN1A,DDIT3,GADD45A,GPX4,GSTP1,HSD11B1,IGFBP2,KLF6,PHLDA1,QPCT,RBM3,RPL12,RPS24,SGK1,SQSTM1	190 (13)
COL18A1		other	Inhibited	-2.212	bias	4.36e-07	CCL2,FOS,ID3,JUN,JUNB,KDR,MCL1,MYC,PTGS2,SPOCK1,THBS1,TUBA1A	172 (22)
IRF4		transcription regulator	Inhibited	-2.043	bias	0.00717	CXCL3,DDIT3,IRF1,MYC,PTMA,RHOB,RPS3A,SUB1,YBX1	116 (14)
miR-155-5p (miRNAs w/seed UAAUGCU)		mature microRNA	Inhibited	-3.648	bias	1.35e-05	AMIGO2,CCN1,CEBPB,CXCL2,CXCL3,DNAJB1,MAFB,METTL7A,MSI2,PDLIM5,PTGS2,SOCS1,TBCA,WEE1	140 (14)
miR-29b-3p (and other miRNAs w/seed AGCACCA)		mature microRNA	Inhibited	-2.382	bias	0.0116	CDC42,COL5A2,COL8A1,KLF4,MCL1,TUBB2A
mir-29		microRNA	Inhibited	-2.177	bias	0.00284	CDC42,COL5A2,KLF4,MCL1,PDGFRB,THBS1,TIMP3
mir-17		microRNA	Inhibited	-2.174	bias	0.00788	ATM,CDKN1A,FNDC3A,TAX1BP1,THBS1,TXNIP	159 (7)
miR-16-5p (and other miRNAs w/seed AGCAGCA)		mature microRNA	Inhibited	-3.407	bias	0.00171	H3-3A/H3-3B,HSPA1A/HSPA1B,IFRD1,JUN,MCL1,PNN,PTGS2,SERPINE2,SLC12A2,SQSTM1,UBE2S,WEE1
mir-181		microRNA	Inhibited	-2.382	bias	0.00177	GRIA2,KLF6,MCL1,MME,PTGS2,TIMP3
let-7		microRNA	Inhibited	-2.908	bias	0.00328	ANKH,BCAP29,BTG2,CEBPD,ID2,MYC,PLAGL1,PTGS2,S100A4,THBS1,VIM,ZFP36	156 (20)
miR-204-5p (and other miRNAs w/seed UCCCUUU)		mature microRNA	Inhibited	-2.236	bias	0.0105	ATP2B1,CDH11,ID2,MYC,SOX4
miR-30c-5p (and other miRNAs w/seed GUAAACA)		mature microRNA	Inhibited	-2.608	bias	0.0304	COL5A2,COL8A1,GNAI2,IFRD1,JUN,TMED2,WNT5A
miR-21-5p (and other miRNAs w/seed AGCUUAU)		mature microRNA	Inhibited	-2.783	bias	0.000101	BTG2,CDKN1A,IL32,KDR,MARCKS,NFIB,SPRY2,TIMP3	179 (12)
mir-21		microRNA	Inhibited	-2.153	bias	0.0206	BTG2,CCL2,CDKN1A,CXCL2,IRF1,MYC,PGAM1,PLAT,RHOB,SPRY2,SRSF3,TIMP3
miR-2392 (miRNAs w/seed AGGAUGG)		mature microRNA	Inhibited	-2.227	bias	2.35e-07	MT-CO1,MT-CO2,MT-CYB,MT-ND4,MT-ND5
mir-2392		microRNA	Inhibited	-2.228	bias	2.35e-07	MT-CO1,MT-CO2,MT-CYB,MT-ND4,MT-ND5
miR-199a-5p (and other miRNAs w/seed CCAGUGU)		mature microRNA	Inhibited	-2.449	bias	0.00509	CDKN1A,ID3,KLF2,KLF4,KRT17,PTGS2
miR-1-3p (and other miRNAs w/seed GGAAUGU)		mature microRNA	Inhibited	-3.133	bias	0.00869	CLCN3,DNAJB1,H3-3A/H3-3B,PTMA,SLC44A1,TAC1,THBS1,TIMP3,TMSB10/TMSB4X,UTRN
let-7a-5p (and other miRNAs w/seed GAGGUAG)		mature microRNA	Inhibited	-3.355	bias	0.000644	ACP1,COL5A2,COL8A1,DSP,FNDC3A,IFRD1,MYC,PTGS2,RHOB,S100A4,THBS1,VIM
miR-26a-5p (and other miRNAs w/seed UCAAGUA)		mature microRNA	Inhibited	-2.153	bias	0.000344	CDKN1A,CXCL3,HPGD,MYC,PTGS2	105 (7)
NEUROG1		transcription regulator	Inhibited	-2.121		7.27e-05	AMIGO2,CFH,DSP,FAP,PAPPA,S100A4,SPOCK1,THBS1
ASXL1		transcription regulator	Inhibited	-2	bias	0.00196	G0S2,HSD11B1,PGK1,RARRES2,RPL22
FBXW7		enzyme	Inhibited	-2.335	bias	0.0021	CEBPD,DNAJA1,JUN,LDLR,MYC,RHOB	157 (20)
TSC2	0.27	other	Inhibited	-2.916	bias	1.46e-07	ANXA1,ATF3,CDKN1A,DDIT3,EGR1,FOS,GAP43,GPNMB,GSN,IFITM3,MCL1,MGP,PDGFRB,S100A6,ZFP36	207 (20)
PIAS1		transcription regulator	Inhibited	-2		0.0011	CCL2,CDKN1A,GADD45A,KLF2,MCL1	210 (20)
CBX5		transcription regulator	Inhibited	-3	bias	0.00023	ALDH3A1,CDKN1A,DYNLRB1,EIF1AY,QPCT,SLC2A3,TGFBI,TLE4,TM4SF1,TXNIP
KLF2	1.651	transcription regulator	Inhibited	-2.263		2.08e-06	CCL2,CDKN1A,CXCL2,GADD45A,ID3,JUNB,KDR,MT2A,MVP,MYC,NFKBIA,PDPN,PTGS2,TFPI,THBS1,WEE1	217 (21)
SAFB2		other	Inhibited	-2.236	bias	0.000134	FOS,HLA-C,HLA-E,JUN,RPL35A
BCL2		transporter	Inhibited	-2.168	bias	0.000531	CDKN1A,CLCN3,FOS,GADD45A,GAP43,MCL1,NFKBIA,SQSTM1,TIMP2	197 (16)
USP18		peptidase	Inhibited	-2	bias	0.00415	IFITM3,IRF1,SOCS1,SOCS3	160 (20)
SOCS3	1.474	phosphatase	Inhibited	-2.162	bias	0.000934	ATF3,CDKN1A,EGR1,FOS,IRF1,JUN,SOCS1,SOCS3	145 (17)
IL1RN		cytokine	Inhibited	-2.209	bias	2.4e-05	ATF3,CCL2,CXCL3,HDAC9,HSD11B1,IGFBP4,IL32,IRF1,KLF6,PTGS2,RARRES1,TAC1	225 (17)
APOE		transporter	Inhibited	-2.459	bias	2.86e-06	APOD,ATF3,CCN1,COMMD6,CXCL3,DDIT3,EGR1,FOS,GPX4,GRIA2,HSD11B1,HSPA1A/HSPA1B,JUN,LDLR,MGP,OGA,PHLDA1,PPP1R15A,PTGS2,SOCS3,SRRM2,TXNIP	226 (20)
APC		enzyme	Inhibited	-2.449	bias	3.76e-05	CCK,CDKN1A,CXCL2,CXCL3,HES1,ID2,ID3,KLF4,MYC,PTGS2,SGK1,SNAI1	268 (26)
SFTPA1		transporter	Inhibited	-2.546	bias	1.14e-07	CCN1,CXCL2,CXCL3,EGR1,FOS,FOSB,KLF2,MYC,PHLDA1,RASD1,TCEA3,TWIST1	169 (13)
SCD		enzyme	Inhibited	-2.175	bias	0.00985	ATF3,CEBPB,CXCL3,DDIT3,GADD45A	194 (17)
TIMP3	0.362	other	Inhibited	-2.433	bias	0.000748	CEBPB,FOS,JUN,KLF4,THBS1,VIM	178 (21)
IKZF1		transcription regulator	Inhibited	-2.33	bias	0.00038	ACP1,CDKN1A,CXCL2,DNM1,EMP1,HES1,KLF4,MYC,NFKBIZ,PGAM1,PRNP,SELENOM,SLC2A3,TXNIP,ZFPM1	156 (7)
IFRD1	0.251	other	Inhibited	-2	bias	0.00415	MYC,PPIA,RPL22,RPL39
MNT		transcription regulator	Inhibited	-2.236	bias	4.02e-05	DDIT3,GADD45B,KLF10,KLF6,TXNIP
TAL1		transcription regulator	Inhibited	-2.688		2.9e-05	CDKN1A,HLA-A,HLA-C,HLA-E,ID2,JUN,MARCKS,MYC,NFKBIZ,PLA2G2A,RASD1,RPS3A,SLC2A3,SOX4,SPRY2,TUBB4B	140 (12)
ANLN		other	Inhibited	-2.449	bias	0.000672	BTG2,CDKN1A,FBXO22,GOLGA4,TCEA3,XPC
FAAH		enzyme	Inhibited	-2.236	bias	0.000405	FNDC3A,FOS,RPL5,RPL7,RPS18
PDCD4		other	Inhibited	-2.216	bias	4.02e-05	JUN,MYC,PTGS2,SNAI1,YBX1	243 (20)
SIN3A		transcription regulator	Inhibited	-2.236	bias	5.15e-05	DDIT3,GADD45B,GSTP1,KLF10,KLF6,MYC,PTGS2,TXNIP	168 (11)
DACH1		transcription regulator	Inhibited	-2.949	bias	1.34e-07	CDKN1A,CXCL3,EGR1,FOS,IER2,JUN,KLF4,PLAT,PTGS2	151 (13)
CBL		transcription regulator	Inhibited	-2.401	bias	0.000186	CDKN1A,CXCL2,CXCL3,DDIT3,FOS,NR4A1,SQSTM1	178 (18)
ZNF217		transcription regulator	Inhibited	-2	bias	0.0236	CCL2,COL8A1,MYC,PLAT,SEMA3A
ANXA1	0.504	enzyme	Inhibited	-2.376	bias	0.000224	ANXA1,CCL2,CXCL2,ITGB1BP1,PTGS2,TIMP2	192 (18)
PROKR1		G-protein coupled receptor	Inhibited	-2	bias	1.36e-05	MYC,SNAI1,TWIST1,VIM
SAFB		other	Inhibited	-2.449	bias	0.00102	FOS,HLA-C,HLA-E,JUN,PAPSS2,RPL35A
EIF4EBP2		translation regulator	Inhibited	-2.133	bias	6.79e-05	CEBPB,CEBPD,EGR1,GRIA2,PTGS2	112 (7)
SP110		transcription regulator	Inhibited	-2.84		3.85e-07	ACP1,ATF3,ATM,CCN1,IFITM1,IFITM3,LMNA,MCL1,MYC,PERP,RARRES2,SOX4,SQSTM1,TSC2,TXNIP
CHD4		enzyme	Inhibited	-2	bias	0.0397	CDKN1A,ID2,JUN,TIMP2
RC3H1		enzyme	Inhibited	-2.433	bias	0.000811	CCL2,CXCL2,IFITM1,IFITM3,IRF1,MT2A,WNT5A	189 (16)
NEDD4		enzyme	Inhibited	-2	bias	0.000397	CDKN1A,ERRFI1,MCL1,SPRY2	210 (19)
RHOC		enzyme	Inhibited	-2	bias	6.93e-06	ATF3,CDKN1A,CDKN1C,DDIT3	180 (12)
Ap2		group				0.0444	MT-CO2,MT2A,SAA1
Npm		group				0.000459	CDKN1A,RPL3
Srebp		group				0.00735	CDKN1A,FOS,LDLR
N-Cadherin		group				0.0118	CCL2,CDKN1A
Cop9 Signalosome		complex				0.0424	JUN
HP1		group				0.0424	PTGS2
Steroid 5 alpha-Reductase		group				0.0424	PTGS2
opioid receptor		group				0.0424	TXN
TPPP2		other				0.00439	ATM,CDKN1A
ADRA1		group				9.48e-05	EGR1,FOS,JUNB	250 (22)
DIXDC1		other				0.0214	SNAI1
PRR5		other				0.0214	PDGFRB
Agtr1b		G-protein coupled receptor				0.0149	FOS,PTGS2
MEG3		other				0.0352	JUN,VIM
CSF2RB		transmembrane receptor		1.981	bias	0.000309	FOS,JUN,JUNB,MYC	164 (23)
Sos		group				0.0121	DLG1,FOS,KLF6,PDPN,PHLDA1,PTGS2,SEMA3E,SEMA6D,TIPARP,UTRN
CDK4/6		group		-1.342		0.0181	EEF1B2,ERRFI1,MARCKS,RPL10,RPL13
APC/APC2		group				0.0149	CDKN1A,MCL1
BMP		group				0.0159	ID2,IRF1,KDR
MEF2		group				0.00324	JUN,KLF2,NR4A1,PTGS2	154 (10)
Rap		group				0.0214	MVP
Pdgfr		group				0.00238	CCL2,EGR1,VIM	184 (24)
JAK		group				0.000292	CCL2,IFITM3,PTGS2,SOCS1,SOCS3,VIM	133 (14)
Gαq		group				0.0214	PTGS2
Rsk		group				0.00267	CEBPB,CXCL2	196 (12)
Nos		group				0.04	EGR1,FOS
Hsp27		group		0.784		0.018	CDKN1A,FOS,PLA2G2A,PTGS2
G protein alpha		group				0.0214	FOS
CaMKII		complex				0.0111	DLG1,FOS,IRF1
Gsk3		group		-0.719	bias	1.08e-06	DDIT3,FOS,FOSB,JUN,KDR,LDLR,MYC,NR4A1,PTGS2,SNAI1,TWIST1	217 (19)
Wnt		group				0.0144	ID2,KDR,MYC,SNAI1
Ras homolog		group		1.172	bias	6.79e-05	CDKN1A,EGR1,FOS,MYC,PTGS2	207 (23)
Cofilin		group				0.0424	MYC
p70 S6k		group				0.00247	EEF1A1,GAP43,SNAI1,VIM	66 (7)
RNA polymerase II		complex				2.91e-10	CDH11,CDKN1A,CXCL2,DDIT3,DUSP1,FOS,FOXC1,GADD45A,GADD45B,HSPA1A/HSPA1B,JUN,JUNB,LDLR,MICOS10,MYC,NFKBIA,PTGS2,RND3,RPL12,RPL13A,RPS21,RPS3,SFN,SOCS3,TXN,XIST	240 (20)
Calcineurin A		group				0.0358	FOS,JUN,UTRN
Camk		complex				0.0065	CCK,KDR
ADCY		group				0.0126	CDKN1A,FOS,TXN
Pkc(s)		group		1.674	bias	1.39e-08	ATF3,CCL2,CCN1,CDKN1A,DDIT3,DUSP1,EGR1,FOS,GADD45A,GADD45B,GAP43,HPGD,ID2,JUN,JUNB,KLF6,NR4A1,PHLDA1,PPP1R15A,PTGS2,TAC1	197 (21)
beta-glucuronidase		group				0.0214	PTGS2
MNK1/2		group				0.00439	MYC,SPRY2	43 (3)
Tap		complex				0.0424	HLA-E
thymidine phosphorylase		group				0.0214	MARCKS
TGFBR		group		1	bias	2.41e-05	CDH11,SNAI1,SOCS3,WNT5A	98 (7)
Dynamin		group				0.0065	FOS,KDR	192 (16)
Mlcp		complex				0.0214	NR4A1
caspase		group				0.0282	CDKN1A,MCL1,THBS1
Ubiquitin		group				0.0282	DDIT3,MYC,TIMP2
nicotinic acetylcholine receptor		complex				0.000321	FOS,JUN,JUNB	202 (16)
Ikb		group				0.00158	CCL2,CXCL2,NR4A1,PTGS2	129 (11)
Pde		group				0.0149	FOS,NR4A1
PKAr		group				0.0424	CCK
cyclooxygenase		group				0.00851	FOS,PTGS2,TAC1	187 (22)
Calcineurin protein(s)		complex		0.522	bias	0.00477	CXCL3,DUSP1,EGR1,FOS,NR4A1,PTGS2	138 (15)
Histone h3		group				5.78e-07	ATF3,CCL2,CDKN1A,DDIT3,EGR1,FOS,GRIA2,HES1,ID2,IFITM3,IGFBP2,IGFBP4,JUN,KDR,KLF2,MIR29B2CHG,NDUFB1,NDUFC1,NFKBIA,PTGS2,RPL12,RPL13A,RPS9,SFRP1,SGK1,SNAI1,SOCS3,SRRM2,ZNF793	247 (18)
Cpla2		group				0.00439	MYC,PTGS2	174 (13)
Ck2		complex				0.000747	FOS,MYC,ZFP36	185 (20)
NFAT (complex)		complex				0.0142	ATF3,CCL2,NR4A1
Rock		group		0.283	bias	0.00092	CCL2,CDC42,CDKN1A,FOS,MYC,THBS1	201 (21)
Rac		group				0.00299	CCL2,FOS,PTGS2	157 (24)
C8		complex				0.0149	CXCL2,CXCL3
Rar		group				0.00581	BTG2,CDKN1A,EGR1,MGP	71 (7)
NMDA Receptor		complex				0.00628	ATF3,FOS,TAC1	223 (22)
MSK1/2		group				0.000459	DUSP1,FOS	157 (7)
adenosine deaminase		group				0.0214	CXCL3
L-type Calcium Channel		complex		1.987	bias	1.36e-05	ANKH,EGR1,ENPP1,FOS	160 (19)
PLA2		group				0.0424	FOS
ETS		group				0.0111	EGR1,FOS,HPGD
growth factor receptor		group				0.0214	FOS
Akt		group		1.013	bias	3.85e-14	BHLHE40,BTG2,CCL2,CDKN1A,CDKN1C,CEBPB,FOS,HES1,HPGD,IER3,IGFBP2,IL32,JUN,LMNA,MCL1,MT-CO1,MT-CO2,MT1X,MT2A,MYC,NFKBIA,PTGS2,RASD1,RHOB,SEMA6D,SGK1,SNAI1,SOCS3,SOX4,THBS1,TIPARP,UTRN	212 (15)
N-cor		group				0.000348	CDKN1A,CXCL2,GSTP1,HES1,PTGS2,RHOB,SGK1,SLC44A1,SOCS1	189 (20)
Hsp90		group		0.5	bias	0.0408	DNAJB1,HSPA1A/HSPA1B,MCL1,MYC,SNAI1
INSC		other				0.0214	KDR
NPM1	0.43	transcription regulator				0.0011	CCL2,CXCL2,CXCL3,NPM1,XPC	115 (11)
ZFAS1	0.321	other				0.0149	KLF2,VIM
PDGF-AA		complex		1.246	bias	0.00158	CDKN1A,FOS,LDLR,VIM	213 (23)
Stat5 dimer		complex				0.00445	MCL1,MYC,SOCS1
NfkB1-RelA		complex				0.0176	CCL2,MYC,PTGS2
NfkB-RelA		complex		1.988	bias	0.00134	CCL2,CXCL2,NFKBIA,PTGS2
Smad2/3-Smad4		complex				0.00532	CDKN1A,MYC,SNAI1	83 (9)
Integrin		complex		1.982	bias	0.000397	FOS,JUN,MYC,SOCS3	164 (23)
Ahr-aryl hydrocarbon-RelA		complex				0.0214	MYC
Cyclin A		group				0.0118	CDKN1A,MYC
PLC		group		1.387	bias	2.22e-05	CCL2,FOS,MYC,NR4A1,PTGS2	152 (17)
Nr1h		group		-1.502	bias	0.00184	ACSL3,APOD,CCL2,MARCKSL1,NFKBIZ,PLA2G2A,PTGS2,SFRP1,THBS1,TIMP3	143 (19)
AMPK		complex		0.718		1.87e-06	CCL2,CDKN1A,CREBZF,EGR1,MT-ATP6,MT-CO1,MT-CO2,MT-CYB,MT-ND1,PTGS2,SNAI1,VIM,YBX1	200 (20)
JUN/JUNB/JUND		group				0.0126	CCN1,FOS,JUN
Rxr		group				0.0362	BTG2,CDKN1A,GADD45A,MGP,MYC,PTGS2
CYP4A		group				0.0424	SGK1
Ifn gamma		complex		1.896	bias	0.000278	BAG1,CCL2,CDKN1A,IGFBP4,IL32,MYC,PCDH7,SOCS1,SOCS3	141 (17)
Secretase gamma		complex				0.0358	HES1,MME,MYC
SAA		group				0.00787	CCL2,PLA2G2A,PTGS2,TFPI	182 (17)
Rbp		group				0.0424	SOCS3
collagen type i (family)		group				0.0215	CCL2,SNAI1,TWIST1
CRNDE		other		0.594	bias	0.00714	CDKN1A,GADD45B,NR4A1,PDGFRB
NPS		other				0.0424	FOS
HOTAIR		other		-0.895		0.00295	CDKN1A,IFITM1,MYC,NFKBIA,SNAI1	220 (24)
PRKAA		group		-0.35		5.36e-06	CDKN1A,DUSP1,HSD11B1,MCL1,SNAI1,VIM,XPC,YBX1	204 (23)
Nfat (family)		group		1.23	bias	0.00675	ATF3,CCL2,CCN1,DKK3,KLF6,PTGS2,SPARCL1	131 (10)
GC-GCR dimer		complex		1.98	bias	0.000309	ANXA1,CDKN1C,DUSP1,NFKBIA
T-type Calcium Channel		complex				0.000459	ANKH,ENPP1	128 (7)
HDL		complex		-0.643	bias	0.00112	ATF3,CCL2,DDIT3,KLF2,LDLR,PTGS2	127 (15)
S6K1		group				0.0149	BTG1,MCL1
HOXA11-AS		other				0.0184	CDKN1A,SNAI1
Rps15a-ps4		other				0.0424	NFKBIA
C17orf98		other				0.0214	XIST
G-Actin		group				0.0214	JUN
thyroid hormone receptor		group				0.0176	FOS,KRT17,MYC
LINC00842		other				0.0065	SNAI1,VIM	110 (12)
Smad		complex		1.406	bias	1.18e-05	CDKN1A,ID2,ID3,MCL1,MYC,WNT5A
PKR dimer		complex				0.0214	ATF3
Igm		complex				0.0153	CDKN1A,EGR1,ID3,MCL1,MYC
MAP2K4/7		group				0.0214	PTGS2
Raf		group		1.097	bias	2.22e-09	CDKN1A,EGR1,FOS,ID2,IER2,IER3,JUN,MAFF,MCL1,MYC,RND3,SPRY2,SPRY4	242 (24)
sPla2		group				0.0424	PTGS2
RNASEH2B		enzyme				0.0184	CDKN1A,ZMAT3
ZNF426		transcription regulator				0.0214	XIST
KDM3A		transcription regulator				0.0444	CCL2,CCN1,MYC
PKNOX2		transcription regulator		1.342	bias	3.01e-05	BTG2,CDKN1A,EGR1,GADD45A,VIM
CLTA		other				0.0214	LDLR
SLIT3		other				0.0424	CDC42
INTS11		other				9.79e-06	EGR1,FOSB,NR4A1
trypsin		group				0.000128	CDKN1A,FOS,MIF,PTGS2	250 (17)
DOT1L		phosphatase				0.00112	PABPC1,PPIA,RPL19,RPL41
PLEKHM1		other				0.0424	SQSTM1
HCG11		other				0.0214	CDKN1A
LINC00475		other				0.0214	CDKN1A
DGCR8		enzyme		-1.342		0.00463	EGR1,FOS,HES1,ID2,MYC	160 (21)
PADI4		enzyme				0.0118	CDKN1A,GADD45A
RNASEL		enzyme				0.00029	CDKN1A,MT-ATP6,MT-CO2,PCDH7,PTGS2
TRIM37		enzyme				0.0195	EGR1,SFN,SFRP1
Fc gamma receptor		group				0.0306	CDKN1A,HES1,SOCS3
PARP		group				0.00105	CDKN1A,SNAI1,VIM	174 (11)
NADPH oxidase		complex		1.941	bias	0.00134	CCL2,FOS,JUN,PTGS2	177 (23)
NPSR1		G-protein coupled receptor				3.85e-05	GADD45A,MYC,NR4A1
PRCP		peptidase				0.00897	KLF2,KLF4
CASK		kinase				0.0424	DLG1
HOXA-AS2		other		-1.992		6.1e-05	CDKN1A,DDIT3,KLF2,PLK3	64 (4)
FICD		enzyme				0.00267	DNAJB1,HSPA1A/HSPA1B
EOMES		transcription regulator		-1.554		2.27e-05	ANXA1,CCK,COL6A3,FOXC1,GRP,KDR,MXRA5,PDPN,RND3,TGFBI,ZNF521
Pad2		other				0.0214	PTGS2
USP42		peptidase				0.0424	CDKN1A
HTR7		G-protein coupled receptor				0.0149	FOS,THBS1
EIF4B		translation regulator				0.0424	MCL1
FOXD2-AS1		other				0.000506	CDC42,HES1,SNAI1
BDNF		growth factor		0.782	bias	3e-11	BHLHE40,CCN1,CDKN1A,DUSP1,EEF1D,EGR1,FOS,FOSB,FTL,GAP43,GRIA2,IFRD1,JUN,KLF10,MALAT1,NR4A1,PDLIM5,RPL13,RPL35A,SEMA3E,SFRP1,SPRY2,TAC1,THBS1,TIPARP,TMED2,TUBA1A,TXNIP,VIM,ZFPM1	187 (22)
SLC31A1		transporter				0.0214	MT-CO1
ZFAT		transcription regulator				0.0424	SQSTM1
CPT1C		enzyme				0.0222	MT-CO2,MT-CO3
ISX		transcription regulator				0.00897	SNAI1,TWIST1
LGR4		transmembrane receptor		1.982	bias	0.0113	SNAI1,TWIST1,VIM,WNT5A
RBMS3		other				0.0424	MYC
FAM168A		other				0.0424	NFKBIA
LINC01139		other				0.0184	BHLHE40,EGR1
RNF165		enzyme				0.0214	XIST
TET1		enzyme				0.0332	FOS,KLF2,SFN
NSA2	0.403	other				0.0424	CDKN1A
THRAP3		transcription regulator				0.00367	DDX17,RARRES2,TXNIP
RNF20		enzyme				0.000502	CDKN1A,FOS,MYC,RHOB
PDCD10		other				0.00897	KLF2,KLF4
TLX3		transcription regulator				0.00735	CCK,GRIA2,TAC1
RHOBTB2		enzyme				0.00136	CDKN1A,MSI2
MREB-BF		other				0.0214	MT2A
IPCS-BF		other				0.0424	IRF1
ZMIZ1		other				0.0065	HES1,MYC
RHOJ		enzyme				4.02e-05	ANXA1,CCNI,GSN,PLAT,RND3
TIFA		other				0.00367	CCL2,CXCL3,NFKBIA	196 (14)
TFAP2D		transcription regulator				0.0214	MT2A
NPC1		transporter				0.0375	DDIT3,EGR1,KLF4,LDLR,PTGS2
MT-TM		other				0.000236	MT-CO1,MT-CO2,MT-CYB,MT-ND1
OGA	0.305	enzyme		-0.748		4.48e-05	AHNAK2,ATP5ME,CCL2,CDKN1A,CEBPB,GADD45A,GSN,HPGD,IGFBP4,JDP2,JUN,PRKG1,RHOB,S100A6,SERPINE2,SOCS1,SOCS3,TGFBI,THBS1,TIMP2,TIMP3,TUBA1A,VIM	216 (20)
SAV1		other				0.000769	CDKN1A,CXCL2,SOX4,VIM	112 (7)
TOX		transcription regulator				0.00439	CDKN1C,ID2
MELK		kinase				0.00439	CDKN1A,MCL1
APLNR		G-protein coupled receptor				0.0306	PDGFRB,THBS1
FBXL12		other				0.0424	CDKN1A
NANOG		transcription regulator		1.633	bias	0.00671	EGR1,FOS,FOSB,HSPA1A/HSPA1B,IER5L,KDR,KLF4,S100A6	113 (7)
METTL3		enzyme				0.00186	SERPINE2,SOCS1,SOCS3	107 (12)
ST6GALNAC1		enzyme				0.00897	SNAI1,VIM
ADRM1		other				0.0424	NFKBIA
IL17RC		transmembrane receptor				0.0424	STEAP4
MTDH		transcription regulator				0.00787	CDKN1A,HTRA1,SOCS1,TWIST1	134 (10)
WWTR1		transcription regulator		-0.447	bias	0.00639	CCN1,CDKN1A,CXCL2,CXCL3,ID2	70 (6)
FBXO25		enzyme				0.000459	EGR1,FOS	91 (7)
NEIL2		enzyme				0.0184	MT-CO2,MT-CO3
UCN2		other				0.0263	CCL2,FOS
USP28		peptidase				0.00267	CDKN1A,PLK3
RASSF6		other				0.0149	BTG2,CDKN1A
TRIM29		transcription regulator				0.00439	CDKN1A,SNAI1
Fcer1		complex				0.0461	CCL2,CXCL3,FOS,JUN
SRF-ELK1		complex				0.0214	FOS
Gpcr		group				0.00439	FOS,JUN	200 (25)
Csl		enzyme				0.0424	PDGFRB
TET2		enzyme		1.633	bias	0.0304	BHLHE40,FOXC1,IFITM3,KLF2,MAFF,PDGFRB,RND3
TFAP2E		transcription regulator				0.0214	ITGA10
SIRT7		enzyme				0.0352	RPS21,RPS3
FGF21		growth factor		1.99	bias	0.018	COX7A1,EGR1,FOS,LDLR
BPIFA1		other				0.0306	CXCL2,CXCL3
CHI3L1		enzyme				0.0176	BHLHE40,CDH11,EMP1
LPAR5		G-protein coupled receptor				0.000459	CCK,PTGS2	157 (7)
SNHG15		other				0.0065	KLF2,SQSTM1
AKIRIN2		other				0.00897	DUSP1,MYC	88 (7)
KLF17		transcription regulator				0.0065	CDKN1A,VIM
RBM15		other				0.0424	HES1
CERS2		transcription regulator				0.0222	CDKN1A,DDIT3
ADTRP		enzyme				0.0214	TFPI
CYB5R4		enzyme				0.00851	ACSL3,ATF3,DDIT3
ARMC10		other				0.0214	CDKN1A
ARHGAP35		transcription regulator				0.0214	KDR
VRK2		kinase				0.0424	PTGS2
SNORD21		other				0.0214	HLA-A
FKBPL		other				0.0214	CDKN1A
IL17R		complex				0.00735	CCL2,CXCL2,CXCL3	118 (12)
STAT1/3/5 dimer		complex				0.00186	MT2A,SOCS3,TIMP3
Adaptor protein 1		complex				0.0222	MYC,PTGS2
FAT1		other				0.0184	JUN,PTGS2
Snhg5		other				0.0424	KLF4
RNASEH2A		enzyme				0.0113	IFITM3,IRF1,NFKBIA,PTGS2
DYRK2		kinase				0.0424	SNAI1
CREBZF	0.408	transcription regulator				0.00735	CEBPB,DDIT3,HSPA1A/HSPA1B
PRDM5		transcription regulator				0.00266	CD99,DKK3,GADD45B,ID2,MYC,SOCS3,ZFPM1
ZBTB7C		transcription regulator				0.0214	CDKN1A
PRKAG3		other				3.08e-06	BTG2,CLCN3,EGR1,FTL,JUNB,KLF2,KLF4,METTL7A,PPP1R14B,RPL12,RPL13A,RPL22,RPL5,SLC2A3,ZFP36
MAGEA2/MAGEA2B		other				0.0424	CDKN1A
PARP14		enzyme				0.0184	ID3,MCL1
DCAF1		kinase		-1.982	bias	0.00214	CDKN1A,KLF10,SOCS3,TXNIP
MYOC		other				0.00284	ANXA1,CDH11,DDIT3,DLG1,JDP2,SFRP1,SLC2A3
RND2		enzyme				0.0214	RHOB
POLR3G		enzyme		-1	bias	0.000128	KLF6,LMNA,PFDN5,S100A4
TRIB2		kinase				0.0424	CEBPB
RPRD1B		other				0.0424	MYC
Mir124a-1hg		other				0.0214	DDIT3
TMEM184A		other				0.0214	DUSP1
IGF2		growth factor		1.034	bias	2.16e-12	CDKN1A,DDIT3,DUSP1,EGR1,GADD45A,GNAI2,IER2,IER3,IFITM2,IGFBP2,IGFBP4,JUNB,MYC,NFKBIA,PHLDA1,PTGS2,RGS16,RHOB,SAT1,SELENOP,SOCS3,TGFBI,ZFAND5	224 (20)
KDM2B		enzyme				0.0475	CDKN1A,FOS,XIST
MT-TE		other				1.99e-12	MT-ATP6,MT-CO2,MT-CYB,MT-ND1,MT-ND4,MT-ND5,MT-ND6
MLK4B		other				3.85e-05	ATF3,CDKN1A,JUN	107 (7)
MEMO1		other		1.997	bias	2.41e-05	FOS,JUN,MYC,SNAI1	240 (19)
SGF29		other				0.0424	DDIT3
Ctf2		cytokine				0.0214	SOCS3
ZC3H10		other				0.00439	MT-CO1,MT-CO2
LLGL2		other				0.0259	CCN1,DUSP1,SGK1
SLC7A2		transporter				0.0263	CXCL2,CXCL3
Lamin b		group				0.0214	LMNA
Collagen(s)		complex		0	bias	0.00267	CCN1,DDIT3,PPP1R15A,SNAI1,THBS1	137 (11)
CCDC88C		other				0.0424	MYC
EBF4		transcription regulator				0.0214	CDKN1A
MACROD1		enzyme				0.0214	NFKBIA
C1QL1		other				0.00136	FOS,NR4A1	145 (13)
ZMIZ2		transcription regulator				0.00439	JUN,MYC
Histone h4		group				9.17e-05	CDKN1A,CXCL3,FOS,GRIA2,GSTP1,HES1,IRF1,KLF2,PTGS2,RPL12,SFRP1,SOCS3	201 (16)
TRIM17		enzyme				0.0214	MCL1
TLE3		other				1.54e-05	ATP5PB,ATP5PF,ETFB,MT-ND1,MT-ND4,MT-ND5,MT-ND6,NDUFA1,NDUFC1,UQCR11
SLC17A6		transporter				0.0214	NR4A1
CXXC1		transcription regulator				0.0214	CDKN1A
RRP1B		transcription regulator				2.09e-13	CDKN1A,CEBPB,EIF3H,GADD45A,PERP,RPL11,RPL13,RPL13A,RPL14,RPL19,RPL22,RPL27,RPL37,RPL39,RPS10,RPS26,RPS3,RPS8,RPS9,SERPINE2
ALX1		transcription regulator				0.0424	SNAI1
MESP2		transcription regulator				0.00532	FOXC1,SNAI1,TWIST1
TRIM71		enzyme				0.0424	MYC
DPY30		other				0.0184	CDKN1A,ID3
PAP1		other				0.0214	PTGS2
COX10		enzyme				0.0424	MT-CO1
SELENOS		other				0.04	CEBPB,DDIT3
IL31		other		1.941	bias	0.000626	CCL2,JUNB,SOCS1,SOCS3	145 (17)
CIRBP		translation regulator				0.0065	CXCL2,CXCL3	88 (7)
SAMD4B		other				0.0214	NANOS1
potassium channel		group				0.00136	FOS,JUN	61 (7)
sGC		complex				0.00439	EGR1,FOS	216 (19)
Shc		group				0.0184	FOS,MYC
Laminin (complex)		complex		0.149		0.000292	CCL2,CDH11,ID2,PTGS2,VIM,WNT5A	224 (23)
ADRB		group		-0.432	bias	4.22e-07	ATF3,BHLHE40,CDKN1A,CXCL2,DDIT3,FOS,GADD45A,JUN,JUNB,KLF4,NFKBIA,NR4A1,PTGS2,SQSTM1,WEE1	184 (19)
SRC (family)		group		1.714	bias	1.38e-05	CCL2,CDKN1C,EGR1,KLF2,MCL1,PTGS2,S100A4,SNAI1	243 (22)
TCF/LEF		group		1.925	bias	0.000176	JUN,MYC,PTGS2,VIM
KMT5B		enzyme				0.000321	DUSP1,MT2A,SGK1
CNOT6L		enzyme				0.00532	RPL35,SEMA3E,TUBB4B
TRAP1		enzyme		-0.816		0.0142	ANXA1,ATP5ME,CADM3,COX8A,ISCU,PTGS2
BCAS3		other				0.0424	MYC
TRIM25		transcription regulator				0.0222	CDKN1A,SFN
ZBTB8A		other				0.0214	CDKN1A
LAYN		other				0.0424	XIST
EIF3M		other				0.000187	EIF3H,MIF,MT2A
B4GALT6		enzyme				0.0184	CCL2,PTGS2
COL1A1		other				0.00445	CCL2,CDKN1A,SNAI1	146 (13)
TSHZ3		transcription regulator		1.477		0.00639	FOSB,IER2,NR4A1,TSHZ2,TXNIP
ZBTB49		transcription regulator				0.0424	CDKN1A
MAN2C1		enzyme				0.0214	DDIT3
USP36		peptidase				0.0424	MYC
MASTL		kinase		1.192	bias	0.0167	CCDC50,PAPPA,SLC2A3,SNTB2
PYGO1		other				0.0424	XIST
SPDEF		transcription regulator		-1.307	bias	1.6e-05	CDH11,CDKN1A,COL5A2,COL6A3,DKK3,SQSTM1,VEGFB,VIM,WNT5A	139 (7)
PADI2		enzyme		1.98	bias	3.01e-05	CXCL2,CXCL3,PTGS2,SNAI1,VIM	106 (7)
MFN2		enzyme				0.0263	DDIT3,PPP1R15A
FH		enzyme				0.0352	APOD,CDKN1A
VGLL3		other				0.0263	GADD45B,THBS1
SLC25A27		transporter				0.0214	DDIT3
DPH5		enzyme				0.0451	IRF1,NFKBIA
RGMB		other				0.0065	CXCL2,CXCL3
BATF2		other				0.000459	CCN1,JUN	107 (7)
CTDSP1		phosphatase				0.000747	MYC,TWIST1,VIM
SCYL2		other				0.0214	WNT5A
LETM1		transporter				0.00267	MT-CO1,MT-ND6
ZNF385B		other				0.0424	PERP
RNF126		enzyme				0.0424	CDKN1A
KCTD10		ion channel				0.0214	RHOB
PPP1R15B		phosphatase				0.0222	DDIT3,PPP1R15A
FGF14		growth factor				0.0214	FOS
WDR13		other				0.0424	CDKN1A
FBXO8		other				0.0214	XIST
PBRM1		other				0.0222	CDKN1A,IGFBP4
PCLAF		other				0.0214	CDKN1A
SURF1		enzyme				0.00299	MT-CO1,MT-CO2,NDUFA1
CDC73		other				0.00214	IGFBP4,IRF1,MYC,SOCS1	187 (16)
Fcor		enzyme				0.0222	CDKN1A,GADD45A
PON2		enzyme				0.000506	CXCL2,DDIT3,TFPI	117 (11)
PDCL3		other				0.0214	KDR
STK17A		kinase				0.0149	ATOX1,MT1X
TRPM3		ion channel				0.0214	EGR1
TRPM8		ion channel				0.00105	GPX4,HSPA1A/HSPA1B,RBM3
CREB3L4		transcription regulator				0.00439	ANKH,ID2
FAM3B		cytokine				0.0126	CDKN1A,IER3,IGFBP4
KLHL21		other				9.79e-06	DUSP1,NFKBIA,NFKBIZ
GLIS2		transcription regulator				0.00628	MGP,SNAI1,VIM
MLXIP		transcription regulator				0.0424	TXNIP
PFDN1		transcription regulator				0.0424	PFDN5
TEAD1		transcription regulator		1.673	bias	0.000744	ARID5B,CCN1,CDKN1A,COL5A2,NFKBIZ,PTGS2,THBS1	214 (12)
STOX1		other				0.0352	CALM1 (includes others),GADD45B
NCEH1		enzyme				0.0424	DDIT3
PTPN23		phosphatase				0.00136	SNAI1,VIM
DEPTOR		other				0.0263	SNAI1,VIM
CRBN		enzyme				0.0306	JUN,PTGS2
PHF2		enzyme				0.0214	HTRA1
TENM1		transmembrane receptor				0.0149	GPNMB,MGP
SLC39A13		transporter				0.0214	MT1A
KDM6B		enzyme				0.0259	PPIA,SNAI1,VIM
NSD2		enzyme				0.00124	BTG2,FOS,GADD45A,JUN,TWIST1
ZC3H12A		enzyme				0.0415	CCL2,CEBPB,CEBPD
HUWE1		transcription regulator				0.0149	CDKN1A,MYC
MRGPRX1		G-protein coupled receptor				0.0424	EGR1
FANK1		transcription regulator				0.0214	JUN
CPEB2		translation regulator				0.0424	TWIST1
TCF7L1		transcription regulator				0.0259	ATF3,JUN,KLF4
SBDS	0.276	other				3.85e-07	DDIT3,DNAJB1,EGR1,FOS,GADD45B,GAP43,MAFB,MAFF,MT2A,PCDH7,PLAGL1,PPP1R15A
SNHG20		other				0.00142	CDKN1A,MYC,VIM
OIP5-AS1		other				0.0222	KLF10,MYC
MIR31HG		other				0.0424	CDKN1A
SV2A		other				0.0424	GRIA2
WBP2		transcription regulator		0.898		7.56e-06	COL6A3,CXCL2,CXCL3,DYNLRB1,EGR1,JDP2,JUN,OGA,PDAP1,PTGS2,RARRES2,SOX4,TMA7	106 (7)
MESP1		transcription regulator				0.00445	FOXC1,SNAI1,TWIST1
Tcp4		other				0.0214	HTRA1
DANCR		other		-1.917	bias	0.000176	SNAI1,TIMP2,TIMP3,VIM	87 (7)
LTBP4		growth factor				0.0118	ID2,MYC
Raet1a		other				0.0424	HLA-A
CLEC7A		transmembrane receptor		1.982	bias	0.00415	CCL2,CXCL2,PTGS2,SOCS1	146 (15)
PACS2		other				0.0424	HLA-C
TCF4-CTNNβ		complex				0.0214	MYC
BCR (complex)		complex		1.965	bias	0.00874	EGR1,FOS,FOSB,JUNB,KLF4,MCL1,MYC,PTGS2	202 (22)
26s Proteasome		complex		-0.961	bias	2.51e-05	CCL2,CDKN1A,CXCL2,DDIT3,JUNB,MYC,PRNP,PTGS2,SNAI1,SOCS3,SQSTM1,TXNIP,VIM	207 (17)
Presenilin		group				0.0149	FKBP8,PRNP
Sapk		group				0.00267	FOS,GADD45A	152 (15)
CTNNβ-LEF1		complex				0.0424	MYC
Gm-Csf Receptor		complex				0.0424	MYC
Importin alpha		group				0.0424	CDKN1A
SMAD1/5		group				0.000747	CEBPB,ID2,ID3
FERD3L		transcription regulator				0.0214	HES1
Mir122a,b		group				0.0215	CCK,CXCL3,SOCS1
MAP3K21		kinase				0.000459	SNAI1,VIM	122 (7)
GPR68		G-protein coupled receptor				0.00439	DUSP1,PTGS2	134 (7)
ACER3		enzyme				0.0424	CDKN1A
Traj18		other				0.0222	CXCL2,CXCL3
MAC		complex		1.936	bias	1.22e-06	CXCL2,EGR1,IRF1,PTGS2,RGS16,THBS1,ZFP36	181 (15)
EIF4F		complex				0.000459	MCL1,MYC	149 (7)
48s		complex				0.00367	DDIT3,MYC,PPP1R15A
Focal adhesion kinase		group				0.0259	CDKN1C,DSP,KRT14
sphingomyelinase		group				0.000321	JUN,MYC,PTGS2	148 (20)
Cadherin		group				0.0214	CDC42
estrogen receptor		group		-1.342		1.23e-06	ANXA1,CD99,CDH11,DSP,EGR1,FOS,HSPA1A/HSPA1B,JUN,KLF10,LDLR,MT-CO2,MYC,PCDH7,SAT1,SNAI1,TIMP2,TIMP3,VIM,WNT5A	273 (24)
Endothelin		group		1.934	bias	0.000502	FOS,JUN,MYC,PTGS2	191 (22)
Collagen Alpha1		group				0.00299	CDKN1A,PTGS2,TIMP2	163 (17)
Nkx2-2os		other				0.0451	MAFB,PAMR1
MEN1		transcription regulator				0.018	CDKN1A,FOS,FOXC1,IGFBP2
RYR3		ion channel				0.0424	ATF3
STAG1		transcription regulator				0.0118	MYC,PCDH7
PDLIM1		transcription regulator				0.00267	SNAI1,VIM
IDH2		enzyme				0.0352	EGR1,VIM
OMG		G-protein coupled receptor				0.000459	FOS,MYC
POLG		enzyme				3.06e-13	EEF1B2,EIF3H,MT-CO2,MT-CO3,RPL13,RPL14,RPL5,RPL7,RPS24,RPS25,RPS27A,TPT1
Cabin1-HDAC1/2-MEF2D-MITR-Sin3		complex				0.0214	NR4A1
MEF2D-NFAT2-p300		complex				0.0214	NR4A1
Immunoglobulin		complex		0.384		2.19e-07	ATP5PF,CCL2,CDKN1C,CEBPD,COX8A,CXCL2,CXCL3,DSP,DUSP1,EGR1,FAP,FOS,FOSB,GSTP1,HLA-A,IER3,IGFBP4,IL32,IRF1,KDR,KLF4,MAFF,MCL1,MYC,NDUFA1,NFKBIA,NKTR,NR4A1,PGK1,PLK3,PTGS2,RGS16,RPS3,RPS9,SAT1,SOCS3,TXN	173 (12)
NAE1		enzyme				0.0352	CDKN1A,SFN
MRPL12		other		1.969	bias	1.36e-05	MT-CO1,MT-CO2,MT-ND1,MT-ND6
CSNK2B		kinase				0.0306	MYC,SNAI1
Pde4		group				0.0126	CCL2,CDKN1A,LDLR
mediator		complex				0.0214	FOS
Collagen type IV		complex		1		6.79e-05	CCL2,MYC,PTGS2,THBS1,TIMP2	207 (22)
Nc2		complex				0.00267	HLA-A,MYC	148 (7)
INTERLEUKIN		group				0.0424	FOS
Ppp2c		group				0.0306	CDKN1A,DUSP1
Rho gdi		group				0.0214	RHOB
IGFBP7		transporter				0.00367	CDKN1A,MYC,PTGS2	208 (23)
PSEN2		peptidase		1.4		0.0226	COX8A,EMP1,HLA-E,MT-CO2,PDGFRB,PTGS2
GLIPR1		other				0.0214	MYC
CNTF		cytokine		1.778		1.78e-06	CEBPD,EGR1,FOS,IRF1,JUNB,SOCS1,SOCS3,TAC1,VIM,WNT5A,ZFP36	123 (14)
SRA1		transcription regulator				0.00977	HES1,SLC2A3,THBS1
RBM5		other		-0.625	bias	0.00267	ANXA1,BTG2,IFITM3,IL32,MCL1
NSMCE3		other				0.0214	MYC
SKP2		other		1.98		0.000846	CDKN1A,PTMA,S100A4,TWIST1,VIM	258 (21)
MYO1C		enzyme				0.0424	GSN
PPP1R1B		phosphatase				0.00532	FOS,MYC,SRSF3	151 (20)
HSF1		transcription regulator		1.321		0.00789	ATP5PF,CEBPB,DNAJA1,DNAJB1,HSPA1A/HSPA1B,JUN,LDLR,MCL1,PGK1,RPL22,SEMA3A	79 (7)
EIF4G2		translation regulator		0.816		5.24e-06	CDKN1A,JUN,KLF4,PLAT,PTGS2,SERPINE2	99 (7)
NSF		transporter				0.0424	GRIA2
CCND1		transcription regulator		0.355		0.000348	CDKN1A,COL5A2,DKK2,EEF1B2,ERRFI1,HSPA1A/HSPA1B,ID3,IER3,KRT14,MAFF,MARCKS,MYC,RPL10,RPL13,SERF2,SOX4,TSC2,UTRN	172 (22)
XDH		enzyme		0.968		0.000124	CEBPB,CXCL3,DUSP1,ID3,TIMP2,VIM	150 (16)
EIF3I		translation regulator				0.00267	MYC,PTGS2
GAB2		other		1.969	bias	0.00581	FOS,GSN,KDR,MCL1	188 (20)
PLP1		other				0.000965	ATF3,CCL2,CXCL2,DDIT3,PPP1R15A	172 (13)
NFATC3		transcription regulator		1.34	bias	0.00416	ATF3,FOS,FOSB,GAP43,JUN,PTGS2	125 (13)
PMF1/PMF1-BGLAP		transcription regulator				0.0214	SAT1
TEAD4		transcription regulator		1.941	bias	7.41e-06	ARID5B,CCK,CCN1,CDKN1A,COL5A2,JUN,JUNB,NFKBIZ,SLC2A3,SNAI1,THBS1	82 (7)
DLL4		other		0.784		0.0144	HES1,KDR,MYC,NPM1
E2F1		transcription regulator		0.997	bias	3.58e-05	ATM,CALM1 (includes others),CDKN1A,CDKN1C,DDIT3,DUSP1,EGR1,FOS,HES1,HMGN1,ID3,KDR,KRT14,MCL1,MYC,NDUFC1,NFKBIA,OGA,RND3,THBS1,UQCR11,VEGFB,VIM,WEE1,XPC,ZFP36	243 (21)
IRS1		enzyme		1.811	bias	3.18e-09	CEBPB,CEBPD,COL6A3,COX7A1,DDIT3,EGR1,FOS,ID2,IGFBP4,KLF4,LDLR,MYC,NFKBIA,SNAI1,SPARCL1,TGFBI,WNT5A	231 (21)
ARHGEF17		other				0.0214	FOS
NR1H3		ligand-dependent nuclear receptor		-0.437		0.000379	ACSL3,APOD,ATF3,CCL2,CDKN1A,CXCL2,GSTP1,HSD11B1,LDLR,MIF,NFKBIA,PTGS2,SNAI1,SOCS1	167 (23)
RAB11FIP3		other				0.00267	FOS,JUN	134 (7)
CASP1		peptidase				0.00714	CXCL2,KDR,PTGS2,VIM	210 (15)
ANTXR1		transmembrane receptor				0.0214	HSPA1A/HSPA1B
FANCG		other				0.0214	HES1
Atf		group				0.00439	JUN,PTGS2
NOSIP		other				0.0424	MYC
SRF		transcription regulator		1.011	bias	4.06e-08	CDKN1A,CEBPD,DSTN,EGR1,FOS,FOSB,G0S2,GADD45A,GSN,IER2,JUN,JUNB,KDR,LDLR,MALAT1,MBD2,MCL1,NPM1,NR4A1,PPIA,PTGS2,PTMS,RND3,SEMA3A,SEMA6D,TUBB4B	210 (20)
SH3GLB1		enzyme				0.00136	MCL1,SQSTM1
CAVIN1		transcription regulator				0.0214	MYC
TIRAP		other				0.00415	CXCL2,CXCL3,IRF1,PTGS2	135 (17)
NCOR2		transcription regulator				0.000208	CDKN1A,FOS,JUN,KLF2,MYC,PLA2G2A,PTGS2	199 (22)
ITGB2		transmembrane receptor		-1.109		0.00355	CXCL2,CXCL3,GADD45B,HES1,PTGS2	199 (19)
RGS2		enzyme		-0.378	bias	0.00545	BTG2,CEBPD,ERRFI1,HSD11B1,PLAT,RARRES2,RFLNB	116 (7)
E2F5		transcription regulator				0.0176	CDKN1A,MYC,VEGFB
TFAP2A		transcription regulator		0		0.000374	ANXA1,CDKN1A,CXCL2,ITGBL1,KLF4,KRT14,KRT5,MT2A,RPL7	111 (7)
VCAN		other		-1.772		0.000214	CCL2,CDKN1A,CEBPB,CXCL2,CXCL3,FABP5,IFITM1,IGFBP4,METRNL,MIF,NFKBIA,PLA2G2A	194 (16)
PSMB10		peptidase				0.0352	NFKBIA,RPS3
SCAP		other				0.0344	ATF3,DDIT3,FABP5,LDLR,PTGS2
PGF		growth factor		1.961	bias	0.00176	ATF3,CCL2,EGR1,FOSB,NANOS1	246 (21)
DSG3		other				0.0424	KRT14
HAND2		transcription regulator				0.00311	CCL2,CXCL2,FAP,PLA2G2A,PTGS2,S100A4
LARP1		translation regulator				3.85e-05	PABPC1,RPL32,RPS20
LYL1		transcription regulator				0.00628	BTG2,EGR1,ID3
FANCL		enzyme				0.0214	HES1
AP1M1		transporter				0.0424	HLA-A
Betacatenin/TCF		complex				0.00367	DKK2,JUN,MYC
immune complex		complex				0.0118	SOCS1,SOCS3
PI3K (family)		group		1.822	bias	0.00015	CCL2,DDIT3,FOS,KLF2,MCL1,MYC,PTGS2,SOX4,THBS1,TXNIP	220 (24)
ALOX12		enzyme				0.0263	CXCL3,JUN
NELFB		other		-1.342		3.1e-06	ATF3,CDKN1A,GADD45A,GADD45B,RPS3
DDX21		enzyme				0.00439	RPS21,RPS3
IL10RB		transmembrane receptor				0.0149	SAA1,SOCS3
HDAC10		transcription regulator				0.000506	NR4A1,SQSTM1,TXNIP
GPC3		other				0.00136	LDLR,MYC
DVL1		other				0.00897	MYC,PTGS2	244 (20)
SOX2		transcription regulator		0.374	bias	1.39e-05	ATF3,BHLHE40,CDKN1A,DKK3,DSP,DUSP1,FOS,GADD45B,GSN,ID2,ID3,IER5L,JUN,KDR,KLF4,KLF6,KRT14,KRT17,SLC12A2,SLC44A1,SNAI1,SPRY4,TIMP3,TWIST1,VIM,WNT5A	210 (16)
FGFR4		kinase				0.0282	CDKN1A,FOS,KDR
AURKA		kinase				0.00628	CDKN1A,MYC,XIST	190 (21)
MAPK8IP2		other				0.0424	FOS
PTEN		phosphatase		0.149		2.14e-11	ANXA1,ATF3,ATP5ME,BTG1,BTG2,CADM3,CDKN1A,CEBPB,COL5A2,COX8A,CXCL2,DUSP1,FOS,G0S2,HMGN1,HSPA1A/HSPA1B,IFRD1,IGFBP2,JUND,KDR,KLF6,LDLR,MCL1,MME,MT-ATP6,MT-CO2,MT-CYB,MT-ND1,MT2A,MYC,NDUFC1,NME2,PAPPA,PDGFRB,PERP,PGK1,PTGS2,SAT1,SFRP1,SNAI1,SOCS3,SOX4,SPRY2,THBS1,VEGFB,YIPF4	249 (21)
THPO		cytokine		1.98	bias	0.0357	FOS,KDR,MYC,SOCS3
HSPB1		other				0.0195	CDKN1A,CXCL2,CXCL3
VHL		transcription regulator		-0.555	bias	0.000195	BHLHE40,CDKN1A,CDKN1C,CFL1,FTL,IER3,IFITM3,LMNA,MIF,NDUFB1,VIM	239 (19)
HTATIP2		transcription regulator				0.0126	FOS,MYC,SNAI1
BMP10		growth factor				0.0451	ID2,NFKBIA
HDAC5		transcription regulator		-1.751		1.08e-06	CDKN1A,COX7A1,GAP43,HES1,JUN,KLF2,KLF6,MYC,NDUFA1,NR4A1,TWIST1	187 (17)
CXCL8		cytokine		1.334	bias	0.000344	ANXA1,CXCL2,CXCL3,IFRD1,NFKBIA,PTGS2,SOCS1,ZFP36	220 (17)
NCOR1		transcription regulator		-1.982	bias	0.00488	CDKN1A,COX8A,DUSP1,MME,MT1X,PLA2G2A,PTGS2	218 (24)
CARTPT		other				0.0222	FOS,GAP43
VIP		other		-0.668		2.08e-05	CCL2,CEBPB,CEBPD,CXCL2,CXCL3,FOS,IRF1,MYC,NFKBIA,PTGS2,VIM	190 (14)
ACTL6A		other				0.00324	CDKN1A,MCL1,MYC,SFN
FANCF		other				0.0424	HES1
OAS1		enzyme				0.0424	IRF1
HLX		transcription regulator		0	bias	6.37e-05	CDKN1C,EGR1,HES1,JUN,MYC,PAPPA	143 (7)
GAS6		growth factor		1.188		0.00247	CCN1,SOCS1,SOCS3,TWIST1	184 (15)
FANCA		other				0.000506	CDKN1A,EGR1,HES1	113 (10)
CFB		peptidase				0.0306	CXCL2,CXCL3,DDIT3
ZFHX3		transcription regulator				6.27e-08	GSTP1,HLA-A,ID2,ID3,IFITM3,MIF,RGS16,ROMO1,RPL37,RPS12,RPS28,TAC1,TUBA1A
DEF6		other				0.00628	FOS,SNAI1,VIM	105 (7)
RBMS1		other				0.0214	MYC
SETD2		enzyme		-1.342	bias	0.000846	CCN1,JUN,RHOB,VEGFB,WNT5A
PLSCR1		enzyme				0.0065	CDKN1A,MYC	91 (7)
CSDE1		enzyme				0.0424	MYC
RUNX3		transcription regulator		-0.684	bias	0.0016	CCN1,CDH11,CDKN1A,MYC,PAPPA,PCDH7,ST3GAL5,TIMP2,VIM	246 (20)
EPAS1		transcription regulator		1.686	bias	0.000493	BHLHE40,CCN1,CDKN1A,CEBPB,CXCL2,DDIT3,EIF5A,FOS,GADD45B,KDR,LDLR,MAFF,MIF,SLC2A3	247 (20)
SCARB1		transporter		0		0.00389	APOD,CCL2,CXCL2,LDLR,PTGS2	153 (19)
NTF4		growth factor		1.969	bias	0.000309	FOS,GAP43,TAC1,TUBA1A
C1QBP		transcription regulator				0.0451	MT-CO1,MT-CO2
PRKAA1		kinase		0.971	bias	9.77e-05	ATF3,BTG1,CDKN1A,DDIT3,ID2,IGFBP4,MT-CO1,NFIB,NFKBIA,PLA2G2A,RND3,SOCS3	235 (25)
S100B		other		0.849	bias	0.000502	CDKN1A,FOS,JUN,MYC	200 (21)
TNFRSF8		transmembrane receptor		0.97		0.00193	CDKN1A,JUNB,MYC,PCDH7,PDPN,RPL7A	170 (16)
USF1		transcription regulator		1.98	bias	0.0301	DUSP1,LDLR,PRKG1,PTGS2,TXNIP
LEF1		transcription regulator		1.926	bias	0.00514	CDKN1A,EPHX1,ID2,MYC,NTN4,PHLDA1,PTGS2,SGK1,VIM	235 (18)
PURA		transcription regulator				0.0451	CDKN1A,MYC
EIF4EBP1		translation regulator		-1.896	bias	7.59e-05	CEBPB,CEBPD,EGR1,MYC,PTGS2,SOCS1	145 (14)
ELL		transcription regulator				9.79e-06	CDKN1A,FOS,MYC	187 (16)
PLCG1		enzyme		0.115	bias	1.11e-05	CCL2,EGR1,FOS,KDR,THBS1	213 (24)
ATP1A1		transporter				0.0424	LDLR
GNA14		enzyme				3.93e-08	ATF3,BTG2,CXCL3,ENPP1,GADD45A,KLF6,NR4A1,PDLIM5,PHLDA1,PLAT,PTGS2,SGK1	116 (8)
ZNF281		transcription regulator		-1		0.00367	CCL2,CXCL2,GADD45A,PTGS2
MMP10		peptidase				0.0424	CXCL2
MDM2		transcription regulator		-0.931		0.00142	ATF3,CDKN1A,KRT14,NDUFA1,SFN,SPRY2,THBS1	208 (21)
ITGA5		transmembrane receptor		0.063	bias	0.000602	CDKN1A,CEBPB,FOS,IGFBP2,JUN,JUNB	217 (22)
CD244		transmembrane receptor				0.0149	EGR1,FOS
MST1		growth factor				0.0176	FOS,PTGS2,SOX4
PPARG		ligand-dependent nuclear receptor		0.815	bias	7.54e-05	CCL2,CDKN1A,CEBPB,CXCL2,CXCL3,EPHX1,FABP5,GABARAPL2,HES1,JUN,KLF4,KLF6,LDLR,NR4A1,PLA2G2A,PTGS2,RARRES2,RHOB,SAA1,SAT1,SGK1,SLC44A1,SOCS1,SOCS3,VIM	183 (17)
PCSK9		peptidase				0.04	LDLR,SQSTM1
GLRX		enzyme				0.0149	CXCL2,CXCL3
NAMPT		cytokine		1.521	bias	0.00242	CXCL2,JUN,PDGFRB,TFPI,WNT5A	102 (7)
EDN2		growth factor				0.0214	PTGS2
A2M		transporter		0.243	bias	0.00267	DDIT3,GADD45B,GAP43,PPP1R15A,WNT5A	27 (5)
IL11		cytokine				0.00162	CEBPD,FOS,IRF1,JUNB,SOCS3,WNT5A	125 (14)
IBSP		other				0.0424	THBS1
CABLES1		other				0.0214	CDKN1A
APLN		other		0.508	bias	0.0207	EGR1,FOS,KDR,MYC
CBLB		enzyme				0.0352	DDIT3,SQSTM1
SHC1		other		0.441		1.26e-05	CDKN1A,EGR1,FOS,FTL,GSTP1,KLF2,PHLDA1,SQSTM1,TXN	186 (26)
TLX1		transcription regulator				0.00284	CCK,KDR,MCL1,TAC1
SMAD1		transcription regulator		1.941	bias	0.000426	BTG2,CDKN1A,CXCL2,GADD45B,IRF1,MYC	135 (15)
CBS/CBSL		enzyme				0.00299	CCL2,EEF1A1,EEF1D
EGR3		transcription regulator		1.546		0.000426	BHLHE40,ID3,JUN,MYC,SOCS1,SOCS3	156 (19)
PHB2		transcription regulator		0.152	bias	0.000397	CDKN1C,SOCS1,SOCS3,TXN
CTF1		cytokine				0.000124	CEBPD,FOS,IRF1,JUNB,SOCS1,SOCS3	133 (16)
OPRK1		G-protein coupled receptor				0.0065	FOS,KDR	129 (11)
POLR2A		enzyme				0.00311	CDKN1A,FOS,MYC,NFKBIA,SGK1,VIM	163 (8)
PPARD		ligand-dependent nuclear receptor		-0.666	bias	0.0491	CEBPB,IGFBP2,PLA2G2A,PLAT,PTGS2,S100A6,SAT1,ST3GAL5,TCEA3,THBS1
ACVR1		kinase				0.0144	CDKN1A,ID2,SRPX2,XIST
MCL1	0.504	transporter				0.00142	KDR,MCL1,TPT1
ZBTB16		transcription regulator		-1.066		0.00376	CD81,CDKN1A,F13A1,ID2,ID3,KLF2,MYC,NFKBIZ,PTGS2	157 (10)
HOMER3		other				0.0424	CEBPB
PPP2CA		phosphatase				0.00267	CDKN1A,CXCL3,IRF1,MYC,PTGS2	231 (21)
NOTCH1		transcription regulator		1.401		8.28e-08	CCN1,CDKN1A,CDKN1C,CEBPB,CEBPD,DNAJA1,FOS,FOSB,HES1,ID2,IGFBP2,IGFBP4,IRF1,KRT14,MYC,PDGFRB,PTGS2,RND3,SNAI1,SOCS1,SPRY2,WNT5A	197 (16)
IKBKE		kinase		1.187	bias	0.00284	CXCL2,HLA-A,MYC,NFKBIA,PGK1,PTGS2,SLC2A3	190 (18)
KIFAP3		other				0.0214	FOS
DNMT1		enzyme		-1.062	bias	4.41e-06	CDKN1A,GSTP1,KLF2,MT-CO1,MYC,PTGS2,RPL13,SOCS1,TIMP3,WNT5A,XIST	266 (25)
CGB3 (includes others)		other				0.0451	PTGS2,SGK1
ARHGDIG		other				0.00628	ANXA1,COL5A2,MARCKS
CST3		other				0.0263	FOS,NFKBIA
CELA1		peptidase				0.000459	HLA-A,HSPA1A/HSPA1B
LRP6		transmembrane receptor				0.018	FOS,MYC,SLC2A3,VIM
CDT1		other				0.0214	CDKN1A
IL2RA		transmembrane receptor				0.0111	FOS,JUN,MYC
TFDP1		transcription regulator				0.0415	ATM,CDKN1A,MYC
IL10		cytokine		1.36		3.91e-05	ABCA6,CCL2,CDKN1A,CXCL2,CXCL3,DUSP1,FOS,HDAC9,HPGD,IGFBP4,IRF1,JUN,MCL1,PLA2G2A,PTGS2,RARRES1,RGS16,SOCS1,SOCS3,TUBB4B,TWIST1,ZFP36	175 (18)
AGR2		other				0.00897	EGR1,FOS
ITGAV		transmembrane receptor				0.0332	CDKN1A,FOS,LDLR
PSMB9		peptidase				0.000747	HLA-A,NFKBIA,RPS3	104 (7)
GPNMB	0.482	enzyme				0.0451	FOS,TAC1
AIMP1		cytokine				0.04	CCL2,CXCL2
KIFC1		enzyme				0.0424	TWIST1
TAF4		transcription regulator				0.0165	CDH11,COL6A3,ID2,KLF4,MAFF,THBS1
ALDH1A2		enzyme		-1.664	bias	5.3e-05	ATF3,CCN1,IGFBP4,MAFB,TGFBI,TIMP3
ETV4		transcription regulator		1.979	bias	0.000965	HPGD,KRT5,PTGS2,TWIST1,VIM
CAT		enzyme		-1.709	bias	0.00112	CCL2,CDKN1A,MCL1,PTGS2,THBS1,VIM	205 (20)
SLK		kinase				0.0214	DDIT3
LGALS8		other				0.00105	CCL2,CDKN1A,CXCL3	185 (19)
SOD2		enzyme		1.314		0.000374	CDKN1A,DDIT3,GSN,ID2,JDP2,MT1E,MYC,PLAGL1,PTGS2	222 (24)
HPGD	0.61	enzyme				0.0424	CDKN1A
HMOX1		enzyme		-0.902		0.000417	CCL2,CDKN1A,CXCL2,CXCL3,FOS,ID3,KDR,PTGS2,THBS1,ZFP36	212 (22)
CHRM1		G-protein coupled receptor		1.981	bias	0.000128	CCN1,EGR1,FOS,JUN	168 (19)
LOXL2		enzyme				0.0352	SNAI1,VIM
IL1R1		transmembrane receptor		1.723	bias	0.00193	CXCL2,CXCL3,EGR1,FOS,PTGS2,SAA1	123 (13)
SPZ1		transcription regulator		1.989	bias	0.000934	SNAI1,TWIST1,VIM,WNT5A	139 (5)
IL24		cytokine		1.423	bias	0.00389	DDIT3,GADD45A,MCL1,PPP1R15A,PTGS2	215 (18)
PPP3CB		phosphatase				0.0306	CDKN1A,GADD45A
ZBTB33		transcription regulator				0.000236	CDKN1A,MYC,PGK1,S100A4	121 (5)
PPY		other				0.0214	FOS
SIM2		transcription regulator				0.00977	GADD45A,KRT14,TIMP2
IL31RA		transmembrane receptor				0.00439	SOCS1,SOCS3	7 (2)
STC1		kinase				0.0118	CXCL3,XIST
RAC3		enzyme				0.0424	SNAI1
BMP15		growth factor		0.94	bias	0.00134	ID2,ID3,PAPPA,PTGS2	88 (7)
ZNF148		transcription regulator				0.0451	CDKN1A,VIM
MYOCD		transcription regulator		-0.197	bias	0.0129	CDKN1A,DDIT3,FAP,FOS,PLA2G2A,S100A4
MSTN		growth factor		0.808		0.0267	CDKN1A,H4C3,KLF10,VIM
ITGB1		transmembrane receptor		0.621		1.82e-06	CCL2,CDKN1A,COL5A2,FOS,JUN,JUNB,MYC,PAPPA,PTGS2,SNAI1,THBS1,TIMP2,VIM,WNT5A	222 (21)
CDC45		other				0.0214	MYC
PURB		transcription regulator				0.00136	HTRA1,MYC
ID1		transcription regulator		1.017	bias	0.00416	CDKN1A,EGR1,MYC,SNAI1,THBS1,VIM	266 (23)
UCHL1		peptidase		0.188		0.0202	CDKN1A,GPX4,HDAC9,LDLR,RPL7
KHSRP		enzyme				0.000747	LDLR,RPL3,WNT5A
HINFP		transcription regulator				0.0149	ATM,H4C3
ACVR2B		kinase				0.0214	CDKN1A
IDH1		enzyme				0.00503	DDIT3,EGR1,PGK1,PPP1R15A,VIM	119 (7)
PTPA		phosphatase				0.0424	MYC
POU2F1		transcription regulator				0.0462	ATM,GADD45A,JUND,SAA1,SELENOP,TIMP3
ALOX5		enzyme		0		0.00787	CDKN1A,MYC,PTGS2,SOCS1	168 (21)
PDGF (family)		group				0.0149	EEF1B2,VIM
IFNGR		complex				0.00267	IRF1,SOCS3	126 (14)
RASSF5		other		-0.57		2.37e-05	CD99,CDKN1A,DNAJA1,RPS15,SAT1,UQCR11
Trp53cor1		other				0.0176	CDKN1A,MCL1,PERP
HOTAIRM1		other				0.000502	CAMLG,CFH,KLF2,MVP
TFAP4		transcription regulator		1.458		0.0014	CDKN1A,EGR1,FOS,SNAI1,VIM	232 (13)
DPP10-AS1		other				0.0424	TIMP3
LUCAT1		other				0.00439	CDKN1A,CDKN1C	87 (7)
CCAT1		other				0.00186	CDKN1A,MYC,VIM	186 (12)
EZR		other		-0.883		0.000965	ATF3,DDIT3,IGFBP2,MYC,PTGS2	243 (20)
TIMP2	0.588	other				0.00851	CDKN1A,NFKBIA,TIMP2	181 (13)
CHRNA7		transmembrane receptor		-0.391	bias	0.000738	CDKN1A,CXCL2,CXCL3,TIMP2,TIMP3	177 (15)
PTBP1		enzyme				0.000176	CDC42,LDLR,MYC,WNT5A
MARK1		kinase				0.0214	SNAI1
HES1	1.17	transcription regulator		-1.876	bias	0.0418	CCK,CDKN1A,DUSP1,HES1
TANK		other		0.577		0.0011	ATM,CXCL2,CXCL3,NFKBIZ,PTGS2	195 (17)
IRF2		transcription regulator		0.24	bias	0.0205	CDKN1A,H4C3,IRF1,KLF4,PTGS2,RARRES1,SOCS1
FGF3		growth factor				0.0149	KRT5,PLAT
ADAM17		peptidase				0.00445	CXCL2,HES1,PRNP,SAA1,SOCS3,WNT5A	197 (19)
CTNND1		other				0.0149	SNAI1,VIM
GPHA2		other				0.0214	FOS
CHEK1		kinase				0.00735	CDKN1A,MCL1,MYC	188 (20)
TRPV1		ion channel				0.0306	FOS,PTGS2
PHLPP1		enzyme		1	bias	0.000397	CEBPD,CXCL2,CXCL3,MCL1	203 (20)
PLCD1		enzyme				0.0118	SNAI1,VIM
MTOR		kinase		0.091	bias	6.77e-08	ATP2B1,ATP5PB,CCL2,CDKN1A,CEBPB,CEBPD,CXCL2,DDIT3,FABP5,GAP43,GLG1,HSD11B1,IRF1,MCL1,MT-CO1,MYC,RPL12,RPL32,RPS18,SLC12A2,SOCS3,SOX4,SQSTM1,TSC2,TXNIP,UTRN	163 (19)
IKZF2		transcription regulator				0.0444	HLA-E,IRF1,NR4A1
OSMR		transmembrane receptor				0.000391	CXCL2,FOS,GAP43,JUNB,SOCS1,SOCS3,ZFP36	144 (14)
TSC22D3		transcription regulator		0.728	bias	0.000748	ANXA1,CCL2,CDKN1A,DUSP1,PTGS2,SGK1	170 (18)
PMAIP1		other				0.0424	MCL1
RAPGEF1		other				0.0451	CDKN1A,PTGS2
DMD		other				0.045	BTG2,CDKN1A,EEF1A1,MSI2,MT-ND1,PAMR1,SELENOP,UTRN,VIM
PTP4A1		phosphatase		-1.195	bias	0.00415	DNAJB1,EEF1A1,GSTP1,HSPA1A/HSPA1B,MYADM,SEPTIN11,SRSF3,VIM
HNRNPM		other				0.0214	WNT5A
PRKG1	0.62	kinase				0.0306	CDKN1A,FOS,THBS1
RPSA		translation regulator				0.0259	CXCL3,DUSP1,PTGS2
RYR1		ion channel				2.41e-05	MT-CO1,MT-CO2,MT-ND1,MT-ND6
HMGN1	0.351	transcription regulator				0.0215	FOS,FOSB,G0S2
DCLK1		kinase				0.00105	MYC,SNAI1,TWIST1
TARDBP		transcription regulator				0.0475	MT-ND6,SQSTM1,WNT5A
PI3		other				0.0149	CEBPB,NFKBIA
CD24		other		1.732	bias	0.000531	ATF3,CDKN1A,DLG1,FOS,JUN,PPP1R15A,RARRES1,TFPI,THBS1	176 (21)
NCL		other		1.067		0.00247	CDKN1A,HSPA1A/HSPA1B,KLF2,MYC	211 (16)
SP100		transcription regulator				0.00977	CDKN1A,FOS,SNAI1	202 (13)
MAPT		other		-0.152		2.69e-07	ATOX1,ATP5PB,ATP5PF,CDKN1A,CFL1,DLG1,DSTN,FOS,GPX4,GSTP1,HSPA1A/HSPA1B,JUN,MT-CO2,PEBP1,PGAM1,PGK1,PPIA,PRNP,RPL19,SEPTIN11,SQSTM1,TPT1,TUBA1A,TUBB2A,TUBB4B,TXN	221 (21)
CIC		transcription regulator				0.0263	MAFF,SPRY4
RASSF1		other		1.014		7.3e-09	AMIGO2,BHLHE40,CDKN1A,EGR1,EMP1,FOS,GSN,KLF10,KLF4,MYC,PCDH7,PTGS2,SELENOP,TUBB2A	208 (24)
AMD1		enzyme				0.0424	MYC
REST		transcription regulator		-1.544	bias	0.0499	GAP43,GRIA2,HPGD,MYC,SLC26A4,SNAI1,TAC1
NMB		other				0.000459	FOS,JUN	238 (24)
PSMB8		peptidase				0.00532	NFKBIA,PTGS2,RPS3	118 (9)
BCL2L11		other				0.0159	CXCL2,HDAC9,MCL1
ARHGAP31		other		0.254		0.00521	GADD45B,ID2,JUN,SNAI1
H1-2		other		0.425		1.59e-05	DDIT3,GADD45A,HSPA1A/HSPA1B,IER3,MYC	157 (7)
SPTLC2		enzyme				0.04	DDIT3,THBS1
SMAD7		transcription regulator		-0.862	bias	5.24e-06	CCL2,CDKN1A,COL6A3,GADD45A,HDAC9,ID2,ID3,ITGBL1,MYC,NFKBIA,PLAT,TGFBI,TIMP3,TXN	163 (17)
PLA2G2F		enzyme				0.0424	PTGS2
MMP9		peptidase		1.064	bias	7.15e-06	CDKN1A,CXCL2,DDIT3,FOS,GADD45A,GAP43,HPGD,MYC,SERPINE2,VIM	184 (17)
WNT5A	0.473	cytokine		0.846		0.000115	CCK,CCL2,CXCL2,ID2,ID3,IRF1,MYC,PTGS2,SNAI1,SOCS3,VIM	253 (23)
HMGCR		enzyme				0.00897	CCN1,PRNP	104 (7)
NUP62		transporter				0.04	CDKN1A,PERP
TGIF1		transcription regulator				0.0451	CXCL2,CXCL3
MPZ		other				5.26e-05	DDIT3,ID2,JUN,PPP1R15A,SOX4
MMP14		peptidase				0.00521	ATF3,CDKN1A,GAP43,PTGS2	230 (24)
CNBP		transcription regulator				0.00105	MYC,PABPC1,RPS17
SCGN		other				0.0424	TAC1
INHBA		growth factor		1.746	bias	0.000285	CCL2,CDKN1A,F13A1,IRF1,IRX1,JUNB,KLF4,MAFB,MCL1,MGP,RGS16,SOCS1,SOX4	249 (21)
MYOF		other				0.0424	KDR
SPP1		cytokine		1.874	bias	2.41e-06	ATM,CCL2,CDKN1A,CXCL2,CXCL3,DSP,FOS,GPX4,MYC,PNN,PTGS2,S100A4,S100A6,SNAI1,SPARCL1,VIM	205 (21)
JUP		other				0.0263	MYC,NME2
PTK2		kinase		1.941	bias	3.87e-07	CCN1,CDKN1A,DSP,FOS,KRT14,LDLR,PDGFRB,SNAI1,THBS1,TIMP3	234 (21)
TNFRSF18		transmembrane receptor				0.00977	CCL2,CXCL3,PTGS2	169 (21)
CCL18		cytokine				0.00897	S100A4,SNAI1	77 (7)
CLTB		other				0.0214	LDLR
RLIM		enzyme				0.0222	CDKN1A,VIM
SIAH2		transcription regulator				0.0259	MME,MT1X,PLK3
LTBR		transmembrane receptor				0.0207	NFKBIA,PDGFRB,PDPN,PRNP
SH3KBP1		other				0.0263	MYC,SNAI1
LY96		transmembrane receptor				0.0451	CXCL2,CXCL3
MAP3K3		kinase				0.0142	FOS,JUN,STEAP4
NR1H4		ligand-dependent nuclear receptor		-0.647		0.00114	CCL14,CEBPB,FABP5,KLF4,MYC,PGAM1,PTGS2,RARRES2,SQSTM1,TIMP2,TXNIP	201 (19)
DAB2IP		other		-0.771	bias	3.95e-05	CDKN1A,EGR1,MYC,VIM	219 (22)
NGFR		transmembrane receptor		0.152	bias	4.39e-05	FOS,GRIA2,JUN,LDLR,PLAT,RHOB	219 (26)
SERPINA4		other				0.00897	CCL2,MYC	105 (7)
SERPINA1		other		-0.152		0.00295	CCL2,DDIT3,LDLR,MCL1,RGS16	217 (16)
GNE		kinase				0.000321	DDIT3,JDP2,ST3GAL5
GDF15		growth factor				0.000769	CDKN1A,MT1E,RND3,TIMP3	74 (7)
PLD1		enzyme				0.0142	DDIT3,MYC,PTGS2
GFI1		transcription regulator		-1.789	bias	0.00151	CDKN1A,ID2,IRF1,JUN,KLF2,MAFB,MAFF,MYC,NFKBIA,SGK1	167 (13)
TFRC		transporter		-1.913	bias	1.71e-05	ATF3,CDKN1A,DDIT3,F13A1,FOS,FTL,GADD45A,ID2,JUN,PPP1R15A	121 (10)
PIAS2		transcription regulator				6.1e-05	CDKN1A,FOS,IRF1,LDLR	175 (22)
BCAP31		transporter				0.0195	CD81,DDIT3,SAA1
TYMS		enzyme				0.00439	CDKN1A,MYC
SPI1		transcription regulator		-0.519	bias	5.57e-06	CDKN1A,FOS,HES1,ID2,ID3,IFITM1,IFITM3,JDP2,JUN,KLF4,MCL1,MME,MT1A,MT1E,MT1X,MT2A,MYC,PTGS2,VIM	170 (20)
NCK2		kinase				0.00439	DDIT3,PPP1R15A
STAM		other				0.0424	MYC
ESR2		ligand-dependent nuclear receptor		0.642		2.17e-10	ARID5B,ATF3,ATP2B1,BAG1,CADM3,CCL2,CDKN1A,CDKN1C,CEBPD,CXCL2,EGR1,FOS,GADD45B,GSTP1,HPGD,IGFBP4,JUNB,KDR,KLF4,KRT14,KRT17,LMNA,MME,MPC1,MYC,NFKBIA,PERP,PLAT,PTGS2,SGK1,SOCS3,SOX4,TAC1,TIMP2,TLE5,TWIST1,VIM	214 (15)
PROC		peptidase		-1.005	bias	0.000538	CCL2,CXCL2,CXCL3,NR4A1,PLA2G2A,THBS1	206 (19)
GATA4		transcription regulator		0.091	bias	9.07e-06	CCK,CCL2,CXCL2,EPHX1,FAP,FOS,HES1,JUN,KRT14,KRT17,MYC,PLA2G2A,PTGS2,S100A4,TGFBI,VIM	97 (12)
CHRM3		G-protein coupled receptor				0.00142	CCN1,EGR1,FOS	174 (19)
SERPINE1		other				0.0444	CXCL2,FOS,GAP43
TERT		enzyme		1.412	bias	0.000945	ATF3,CDKN1A,COL5A2,GSN,HTRA1,IGFBP4,MYC,NFKBIA,PTGS2,VIM	236 (22)
NTF3		growth factor				0.0195	FOS,JUN,TAC1
CAMK4		kinase		1.532	bias	1.41e-05	ATF3,CDKN1A,FOS,FOSB,JUN,JUNB,MT-CYB	202 (23)
PRKCA		kinase		1.752	bias	4.09e-07	CCL2,CDKN1A,CXCL2,CXCL3,EGR1,FOS,HES1,HSPA1A/HSPA1B,ID2,ID3,JUN,MYC,NFKBIA,PTGS2	155 (20)
DSCAM		other		1	bias	0.000204	GSN,ID3,KLF4,MYC,NTN4,SEMA3E,SFRP1,TAC1,VIM
PRKCI		kinase				0.0259	CXCL2,CXCL3,PTGS2
ENO1		enzyme				0.00897	MYC,PTGS2	120 (11)
IGF2BP1		translation regulator		-1.264	bias	0.000641	CDKN1A,COL6A3,DDIT3,GADD45A,MYC	107 (7)
SMC3		other				0.00367	MYC,SOX4,THBS1
PNN	0.337	other				0.00367	CDKN1A,JUN,MYC
MIR101		group				0.00445	DUSP1,MCL1,PTGS2
APBB1		transcription regulator				0.04	HES1,MYC
TAF1		transcription regulator				0.00628	RPL31,RPL34,RPS10
MDM4		transcription regulator				0.00628	CDKN1A,KRT5,VIM	141 (16)
miR-155-3p (miRNAs w/seed UCCUACC)		mature microRNA				0.0424	DNAJB1
mir-155		microRNA		-1.931	bias	0.00107	CCL2,CDKN1A,CEBPB,DNAJB1,MME,PTGS2,SOCS1,SOCS3,WEE1	153 (17)
miR-338-3p (miRNAs w/seed CCAGCAU)		mature microRNA				0.0358	COL5A2,COL8A1,VIM
miR-221-3p (and other miRNAs w/seed GCUACAU)		mature microRNA				0.0332	CDKN1C,FOS,TIMP3
mir-221		microRNA		-1.192	bias	0.00466	ATM,CDKN1C,KDR,TIMP3
miR-523-3p (miRNAs w/seed AACGCGC)		mature microRNA				0.0214	CDKN1A
miR-223-3p (miRNAs w/seed GUCAGUU)		mature microRNA				0.0451	RHOB,VIM
mir-363		microRNA				0.0214	MYC
mir-190		microRNA				0.00439	SNAI1,VIM
miR-10a-5p (and other miRNAs w/seed ACCCUGU)		mature microRNA				0.00186	KLF4,SNAI1,VIM	22 (3)
mir-148		microRNA				0.0176	EGR1,LDLR,SOCS1
miR-16-1-3p (miRNAs w/seed CAGUAUU)		mature microRNA				0.0424	WEE1
mir-15		microRNA		-1.582	bias	0.00335	CCL2,CDC42,HSPA1A/HSPA1B,MCL1,PTGS2,WEE1
miR-508-3p (miRNAs w/seed GAUUGUA)		mature microRNA				9.48e-05	SNAI1,TWIST1,VIM
mir-25		microRNA				0.0332	CDKN1A,GADD45A,MCL1
miR-296-3p (miRNAs w/seed AGGGUUG)		mature microRNA				0.0424	JUNB
miR-196a-5p (and other miRNAs w/seed AGGUAGU)		mature microRNA				0.0222	ANXA1,KRT5
mir-196		microRNA				0.00367	ANXA1,FOS,KRT5
mir-130		microRNA				0.00735	KDR,KLF4,MAFB
miR-185-3p (and other miRNAs w/seed GGGGCUG)		mature microRNA				0.0424	MYC
mir-7		microRNA		-1.124	bias	0.000397	CDKN1A,KLF4,SLC2A3,SNAI1
mir-183		microRNA		-1.085	bias	0.00214	EGR1,KLF4,SERPINE2,VIM
miR-200b-3p (and other miRNAs w/seed AAUACUG)		mature microRNA		-1.972	bias	0.0144	ERRFI1,MARCKS,PERP,VIM
MIR4269		microRNA				0.00439	CCN1,MYC
miR-128-3p (and other miRNAs w/seed CACAGUG)		mature microRNA				0.00367	LDLR,TXNIP,WEE1
mir-26		microRNA		-1.941	bias	0.00158	CXCL3,HPGD,MCL1,PTGS2	87 (7)
miR-30a-3p (and other miRNAs w/seed UUUCAGU)		mature microRNA				0.0126	CCN1,THBS1,TUBA1A
miR-411-3p (and other miRNAs w/seed AUGUAAC)		mature microRNA				0.0214	SPRY4
miR-411-5p (and other miRNAs w/seed AGUAGAC)		mature microRNA				0.000459	SPRY4,TXNIP
mir-379		microRNA				0.0263	SPRY4,TXNIP
miR-101-5p (miRNAs w/seed AGUUAUC)		mature microRNA				0.0424	ATM
miR-101-3p (and other miRNAs w/seed ACAGUAC)		mature microRNA				0.00186	ATM,MCL1,PTGS2
mir-101		microRNA				0.00851	ATM,DUSP1,PTGS2	88 (7)
miR-542-3p (miRNAs w/seed GUGACAG)		mature microRNA		-1.974	bias	6.93e-06	PTGS2,RPL11,RPL22,RPS28
miR-133a-3p (and other miRNAs w/seed UUGGUCC)		mature microRNA				0.0237	CXCL3,MALAT1,MCL1
mir-133		microRNA		-1.109	bias	0.0162	CDC42,CXCL3,FTL,GSTP1,MALAT1
mir-140		microRNA				0.04	PGK1,VIM
mir-214		microRNA		-1.951	bias	0.00184	ATM,CEBPB,LDLR,PTGS2	101 (8)
mir-146		microRNA		-1.111	bias	0.000377	CCL2,CXCL3,DUSP1,MYC,PTGS2,SOCS1	157 (16)
mir-204		microRNA				0.00112	CXCL2,DDIT3,FOXC1,ID2,MCL1,MYC	91 (7)
mir-580		microRNA				0.0214	TWIST1
mir-22		microRNA				0.0332	CCN1,CDKN1A,PTMS
mir-153		microRNA				0.0424	MCL1
mir-331		microRNA				0.0424	MYC
mir-8		microRNA		-1.978	bias	7.24e-05	ATF3,CDKN1A,ERRFI1,KDR,KLF4,MYC,PERP,SERPINE2,SNAI1,SPRY2,SQSTM1,TIMP2,VIM,ZFP36	279 (22)
mir-485		microRNA				0.0424	GRIA2
miR-186-5p (miRNAs w/seed AAAGAAU)		mature microRNA				0.0222	TWIST1,VIM
mir-340		microRNA				0.0214	PLAT
mir-216		microRNA				0.0214	YBX1
miR-130a-3p (and other miRNAs w/seed AGUGCAA)		mature microRNA		-1.964	bias	0.000397	CXCL2,CXCL3,MAFB,TAC1
mir-182		microRNA		-1	bias	0.0236	FNDC3A,MALAT1,SQSTM1,VIM
mir-205		microRNA				0.0451	IL32,VIM
mir-873		microRNA				0.0149	CCL2,CXCL3
miR-92a-3p (and other miRNAs w/seed AUUGCAC)		mature microRNA				0.0306	CDKN1A,CDKN1C,KLF4
mir-1301		microRNA				0.0214	KLF6
mir-105		microRNA				0.0424	MYC
miR-185-5p (and other miRNAs w/seed GGAGAGA)		mature microRNA				0.0149	CDC42,DDIT3
mir-224		microRNA				0.0149	CDC42,CDKN1A
PIM1		kinase		1.964	bias	0.0301	CDKN1A,ID2,MYC,SOCS1
MAPK11		kinase				0.0282	FOS,PTGS2,TIMP2
ADAM12		peptidase		0.825	bias	3.18e-05	CEBPB,COL5A2,COL6A3,JUNB,KERA,MGP,SERPINE2,SPARCL1,TGFBI	112 (7)
ELAC2		enzyme				0.0424	CDKN1A
KISS1		other				0.0142	EGR1,FOS,GSTP1
EED		transcription regulator				0.0133	IGFBP2,KLF4,MYC,PTGS2
PIK3CA		kinase		1.131		0.000958	CEBPB,CEBPD,KDR,PDGFRB,SNAI1,TWIST1,VIM	204 (20)
SRSF10		other				0.0214	GRIA2
BMI1		transcription regulator				0.0128	ATM,BTG2,CDKN1A,SFN,VIM
SOX6		transcription regulator		-0.161		0.00184	CDKN1A,MYC,NPM1,SOCS3	220 (21)
PLK1		kinase		-1.953		1.19e-05	CDKN1A,IER3,MYC,SFN,SNAI1,TGFBI,THBS1,VIM	240 (18)
AGER		transmembrane receptor		1.616	bias	0.000958	CCL2,CDKN1A,CXCL2,CXCL3,EGR1,PTGS2,TXNIP	200 (17)
SMARCA1		transcription regulator				1.36e-05	CDKN1A,GADD45A,MYC,SFN	171 (10)
PRTN3		peptidase				0.0118	CCL2,CDKN1A
AKT3		kinase				0.0176	MT-CO1,MT-CO2,SEMA6D
GHRHR		G-protein coupled receptor				0.0352	FOS,HSD11B1
AMBP		transporter				0.0184	CXCL2,CXCL3
BLNK		other				0.0451	JUN,KLF2
ADCYAP1		other		1.513		3.51e-10	BTG2,CCNI,CEBPB,CEBPD,CFL1,COL5A2,CXCL2,CXCL3,EGR1,FOS,GAP43,GRP,ID3,IER3,IRF1,MME,MYC,NFKBIA,PLAGL1,RHOB,SERPINE2,SOCS3,TGFBI,TMSB10/TMSB4X	189 (14)
ATG16L1		enzyme				0.00105	CXCL2,NFKBIA,SQSTM1	65 (5)
SALL2		transcription regulator				0.0424	CDKN1A
mir-154		microRNA				0.00628	KLF10,MYC,OGA
SPRY4-IT1		other				0.0184	SNAI1,VIM
BGN		other				0.0195	CCL2,CXCL3,UTRN
IGK		other				0.0424	CCL2
NUCB2		other				0.0065	FOS,PTGS2	191 (23)
DICER1		enzyme		-1.996		2.11e-06	APOD,CCN1,CDKN1A,EGR1,FOS,HES1,ID3,JUN,KDR,MT-ND5,MT2A,MYC,NANOS1,OPTN,SBDS,SOCS3,SPRY2,THBS1,TM4SF1,VIM,WNT5A	221 (21)
GUSB		enzyme				0.0149	CCN1,CEBPD
TWIST		group				0.00142	CDKN1A,ST3GAL5,YBX1
GDF9		growth factor				0.0475	ID2,ID3,PTGS2
PDE3A		enzyme				0.00897	CDKN1A,DUSP1	199 (12)
SS18		transcription regulator				0.0415	GADD45B,METRNL,SOCS3
NCOA1		transcription regulator		-1.765	bias	0.000359	BTG2,CDKN1A,EGR1,FOS,JUNB,KDR,MYC,NFIB,NFKBIA,NFKBIZ,RPL36	199 (20)
STAT2		transcription regulator		0.762	bias	0.0092	IFITM1,IFITM2,IRF1,SOCS1,SOCS3	137 (18)
LATS		group				0.0424	CCDC80
NOTCH3		transcription regulator		1.696	bias	0.000288	APOD,CDH11,CDKN1A,CDKN1C,HES1,KDR,PDGFRB	89 (7)
GJA1		transporter		-1.131		0.00521	CCL2,CDKN1A,THBS1,VIM	193 (22)
HIF3A		transcription regulator				0.0306	PDGFRB,PGK1
CSF2RA		transmembrane receptor		1.98	bias	0.000128	FOS,JUN,JUNB,MYC	211 (25)
CD4		transmembrane receptor				0.0444	ID3,MME,TAC1
PRAME		other				0.0263	CDKN1A,S100A4
FYN		kinase				0.0193	DUSP1,FOS,PTGS2,SOCS3
CENPX		other				0.0424	MYC
MACROH2A1		other		0	bias	0.00835	CDKN1A,CDKN1C,EGR1,GADD45A,SNAI1,TWIST1	177 (13)
UCN		other		1.217		0.00158	CXCL3,FOS,GNAS,HPGD	162 (20)
IRAK4		kinase				1.77e-16	ATF3,BTG2,CSRNP1,CXCL2,CXCL3,EGR1,ERRFI1,FOS,FOSB,IER2,IFRD1,IRF1,JUN,NFKBIA,NFKBIZ,NR4A1,PHLDA1,RGS16,SOCS1,ZFP36	171 (13)
BTRC		enzyme				0.0142	CDKN1A,DLG1,SNAI1
PRKCZ		kinase				0.0306	JUN,MYC,NFKBIA
MTBP		other				0.0118	CDKN1A,NPM1
HBP1		transcription regulator				0.0306	CDKN1A,PTGS2
NOS3		enzyme		-0.092		0.000538	ATF3,CCL2,CXCL3,GSTP1,PTGS2,SNAI1	182 (17)
S100A9		other		1	bias	0.0113	ATF3,BHLHE40,CXCL3,FXYD1,PHLDA1,PLK3,SGK1,SOCS3,TXNIP
AXL		kinase				0.0386	SNAI1,TWIST1,VIM
RTN4		other				0.00503	CFL1,GAP43,JUN,JUND,RHOB	194 (12)
SFRP4		transmembrane receptor				0.00445	MYC,TWIST1,VIM	137 (7)
POU4F1		transcription regulator		-0.44		0.00955	CDKN1A,GNAS,IRX1,IRX2,MSI2,TAC1,TFAP2B
MARK4		kinase				0.0424	SNAI1
APAF1		other				0.00439	DDIT3,VIM
NPVF		other				0.0214	FOS
NCK1		kinase				0.00105	DDIT3,FOS,PPP1R15A	204 (17)
ARNT		transcription regulator				0.00482	ALDH3A1,BHLHE40,CD81,ID2,PGK1,SLC2A3,SOCS3,VIM	104 (7)
LRPAP1		other				0.0159	DDIT3,LDLR,PTGS2
FGF1		growth factor		0.419		1.75e-05	CCN1,CDH11,CDKN1A,EGR1,FOS,GSTP1,JUN,MYC,PTGS2,RFLNB,THBS1,TIMP3	235 (24)
CALCR		G-protein coupled receptor				0.00267	CDKN1A,FOS	147 (16)
PARP1		enzyme		0.908	bias	1.49e-05	CDKN1A,CXCL2,CXCL3,FOS,HES1,JUN,MT-CO1,MYC,PTGS2,SNAI1,SOCS1,TIMP2	155 (18)
FBN1		other				0.00977	CCN1,COL6A3,TIMP3	87 (7)
RCE1		peptidase				0.0113	LMNA,MGP,PAPPA,TGFBI
HDAC3		transcription regulator				0.00488	CDKN1A,CXCL2,FOS,MYC,NFKBIA,PTGS2,VIM	215 (18)
MTA2		transcription regulator				0.00214	CDKN1A,ID2,JUN,MYC	193 (15)
PLCE1		enzyme		1.936	bias	0.000176	CCL2,CXCL2,CXCL3,PTGS2	138 (15)
IL1R2		transmembrane receptor				0.0222	CXCL2,CXCL3
ADIPOQ		other		-0.231		0.000114	CCL2,CDKN1A,CXCL2,CXCL3,DUSP1,EGR1,FOS,LDLR,NFKBIA,PTGS2,SLC2A3,SOCS3,TSC2	158 (17)
LLGL1		other				0.0214	CD46
F10		peptidase		1.958	bias	0.000176	CCL2,CCN1,EGR1,MIF	164 (18)
PFDN4		other				0.0214	PFDN5
ATN1		transcription regulator				0.00837	BHLHE40,CDH11,DLG1,GSN,MARCKSL1,RGS16,SOX4,TM4SF1
EPHB4		kinase		1.925	bias	0.0236	IGFBP4,KDR,MYC,WNT5A
NOSTRIN		transcription regulator				0.0306	KDR,TFPI,THBS1
ID3	0.505	transcription regulator		-0.933		0.000382	BTG2,CDKN1A,CEBPB,DUSP1,GADD45B,ID3,IGFBP4,JDP2,KLF6,MYC,NR4A1,SOCS3,SOX4	171 (18)
PTH1R		G-protein coupled receptor				0.0282	DUSP1,MGP,ZNF521
WNT7A		cytokine				0.00158	SPRY4,TWIST1,VIM,WNT5A	126 (11)
DRD1		G-protein coupled receptor				6.1e-05	EGR1,FOS,FOSB,JUNB	209 (21)
POU5F1		transcription regulator		1.541	bias	0.00043	B3GNT7,BAG1,CDKN1A,DSP,DUSP1,GADD45A,ID3,IER5L,KLF2,KLF4,KRT14,KRT17,MCL1,MYC,SNAI1,TWIST1,VIM,WNT5A	193 (13)
MED1		transcription regulator		1.633	bias	0.000657	BHLHE40,CDKN1A,GADD45A,GSTP1,ID2,KLF4,MCL1,MYC,NFKBIA,PTMA,THBS1	251 (20)
ZBTB5		transcription regulator				0.0214	CDKN1A
ANXA2		other		-0.115		7.59e-05	CDKN1A,GADD45A,JUN,MYC,PTGS2,ZMAT3	181 (18)
TLE1		transcription regulator				4.95e-06	ATF3,DUSP1,EGR1,FOS,MCL1	142 (7)
THRB		ligand-dependent nuclear receptor		-0.302		0.00011	BTG2,CCL2,COX7A1,CXCL2,CXCL3,FOS,GSN,IGFBP2,JUN,LDLR,MYC,NR4A1,PLA2G2A,PTGS2,SFRP1,TCEA3,TGFBI	175 (22)
EIF2S1		translation regulator				0.00092	CEBPB,DDIT3,IFRD1,MCL1,PHLDA1,PPP1R15A
CUL3		enzyme		-0.581		0.00546	BRD2,KERA,PDLIM5,RHOB,TCEA3
BCYRN1		other		0.816		3.6e-05	CCNL1,MT-ND4,MT1X,RPL18A,RPL35A,SBDS
DHX8		enzyme				0.0214	CDKN1A
PLAUR		transmembrane receptor		1.217	bias	1.15e-08	CCL2,CXCL3,JUN,JUNB,KDR,MT-CO1,MYC,SNAI1,SOCS1,VIM	174 (20)
STK3		kinase				0.0451	PDPN,SOX4
BORCS8-MEF2B		transcription regulator				0.0214	JUN
STAT6		transcription regulator		0.629		0.00514	ANXA1,CCL2,CDKN1A,CXCL2,CXCL3,EGR1,EPHX1,GADD45B,IER2,IFITM3,IRF1,NFKBIA,PRNP,PTGS2,SOCS1,SQSTM1,VIM,ZFP36	177 (18)
CLDN7		other		0.102		0.000323	ALDH3A1,MT1A,MT1X,MT2A,NSA2,PRNP,RPL29,RPL34,RPS7,TIMP2
PPARA		ligand-dependent nuclear receptor		0.725	bias	0.000451	CDKN1A,CEBPB,CEBPD,CFH,FABP5,FOS,G0S2,GSTP1,HLA-E,HMGN1,IFITM3,IGFBP2,MT-CO2,MYC,NFKBIA,PHLDA1,PLA2G2A,PTGS2,QPCT,SAA1,SAT1,TXN	197 (20)
HCRT		other				0.0184	EGR1,FOS
JUND	1.706	transcription regulator		1.953	bias	0.00788	HPGD,JUND,NR4A1,SAT1,SOCS1,SOX4
ETV1		transcription regulator				0.0142	ACSL3,TWIST1,VIM
EPHX2		enzyme				0.0451	CCL2,HES1
CDKN2A		transcription regulator		0.754		7.52e-09	BTG2,CCL2,CCNI,CDKN1A,CEBPB,CEBPD,DUSP1,DYNLRB1,EEF1A1,EGR1,FOS,GNAS,JUN,MCL1,MYC,NPM1,PDGFRB,PLAGL1,PPFIBP1,PTGS2,S100A6,SERTAD1,SNTB2,VIM,ZMAT3	257 (22)
FOXO4		transcription regulator		1.691		0.000607	CDKN1A,FABP5,FOXC1,GADD45A,GADD45B,IER3,SGK1,TXNIP,ZFAND5
INHA		growth factor		0.707		0.00191	CCN1,EPHX1,IGFBP4,LMNA,MYC,PCDH7,PTGS2,SGK1	131 (7)
RBX1		enzyme				0.00897	MCL1,RHOB
RPL15		other				0.0424	MYC
CDC14A		phosphatase				0.0424	WEE1
H2AX		transcription regulator				0.00218	MT-CO1,MYC,RPL13,SLC2A3,TIMP3	102 (7)
LCN2		transporter		-0.084	bias	0.0116	CXCL2,CXCL3,LDLR,MIF,TWIST1,VIM
UTS2		other				0.00439	FOS,HPGD
UPF2		other		-1.192	bias	0.00415	BAG1,CAMK2N1,DSP,PTGS2
NCSTN		peptidase		0.152	bias	0.00714	CEBPB,CEBPD,HES1,VIM	96 (7)
SOCS1	0.294	other		-1.175	bias	5.75e-05	CCL2,CDKN1A,CXCL2,DUSP1,FOS,IRF1,JUN,PTGS2,SNAI1,SOCS1,SOCS3,TXN	125 (15)
PLAU		peptidase		0.705	bias	1.6e-05	CCL2,CCN1,CXCL3,IGFBP2,KDR,PHLDA1,PLK3,SNAI1,VIM	175 (15)
BNIP3L		other		1.342		0.00177	GADD45A,GSN,NFKBIA,PDGFRB,SFRP1,TIMP2	160 (7)
RBM14		transcription regulator				0.00439	HTRA1,MYC
ZEB2		transcription regulator		0.179	bias	0.00591	ID2,PLCG2,SFRP1,SNAI1,VIM
SPRY2	0.276	other				0.00865	CDKN1A,FOS,ID2,PGK1	200 (20)
ATM	0.307	kinase		1.227	bias	0.000882	ATM,CDKN1A,DUSP1,GADD45A,GADD45B,IRF1,JUN	206 (24)
ITGA9		other				0.00977	CDH11,SNAI1,VIM	187 (16)
CNOT9		other				0.0214	MYC
ALOX15		enzyme				0.0332	CXCL2,ID3,JUN
RB1CC1		other				0.0263	CDKN1A,MYC
HEXIM1		transcription regulator				0.0159	ANXA1,CDKN1A,VIM
EPSTI1		other				0.0214	NFKBIA
PKM		kinase		-0.418	bias	0.0144	EGR1,MT-ATP6,MT-CO1,MT-CO2,MYC
Raet1d/Raet1e		other				0.0424	HLA-A
CHADL		other				0.0237	CDKN1A,KLF2,STEAP4
PTGES3		enzyme				0.0149	MYC,TM4SF1
CR1L		other				0.0332	COL6A3,COL8A1,MGP
HDAC9	0.254	transcription regulator				0.0176	JUN,KLF2,NR4A1
HOXC9		transcription regulator				0.04	TIMP3,WNT5A
MAGEA4		other				0.0424	CDKN1A
SIGLEC7		transmembrane receptor				0.0214	PTGS2
SIGLEC9		other				0.0214	PTGS2
ZNF613		transcription regulator				0.0214	ID2
EGFR		kinase		1.872	bias	1.07e-20	ANXA1,BTG1,CCL2,CDKN1A,CEBPB,COL5A2,COL8A1,DDIT3,DUSP1,EGR1,EIF5A,FAP,FOS,GADD45A,IER2,IER3,IGFBP4,IRF1,JUN,JUNB,JUND,KRT17,MARCKS,MCL1,MME,MT-CO2,MYC,NFIB,NFKBIA,PABPC1,PLAT,PPIA,PTGS2,RHOB,SERPINE2,SFRP1,SLC2A3,SNAI1,SOCS3,SPRY2,THBS1,TUBB4B,TWIST1,TXNIP,UBE2S,VIM,WEE1	228 (21)
TRERNA1		other				0.0214	SNAI1
FALEC		other				0.0118	BTG2,CDKN1A
PTCSC3		other				0.0222	MYC,S100A4
ADORA2A		G-protein coupled receptor		0.666		8.19e-06	ATP2B1,CD81,CXCL2,DSTN,DUSP1,EIF5A,FOS,IFITM3,NFKBIA,NR4A1,PGAM1,PTGS2,TUBB2A	222 (24)
UBQLN1		other				0.0149	SNAI1,VIM
FABP4		transporter				0.00284	CCK,FABP5,PTGS2,SOCS3	157 (17)
PDGFRA		kinase		1.951	bias	0.000397	CDKN1A,FOS,MCL1,MYC	202 (20)
POLDIP3		other				0.0424	CDKN1A
GRIP1		transcription regulator				0.0118	GRIA2,PTGS2
FGFR3		kinase				0.00787	CDKN1A,FOS,HES1,SNAI1	172 (22)
SRSF1		other				0.0282	KLF6,LMNA,VIM
DTX1		transcription regulator		0.283	bias	0.00247	EGR1,MCL1,SNAI1,SPRY4	166 (12)
GNB2		enzyme				1.17e-05	CDKN1A,CXCL3,DUSP1,FOSB,IER3,MAFB,NR4A1	85 (7)
PKD1		ion channel		-1.109		0.000462	CCN1,CDKN1A,CXCL2,DDIT3,DDX3Y,FOSB,HDAC9,IER2,MYC,PCDH7,QPCT,RPL37,ZFHX4	156 (17)
ELK4		transcription regulator				0.000128	EGR1,FOS,JUNB,NR4A1	130 (11)
MGA		transcription regulator				0.0424	DDIT3
AURKB		kinase		-1.941	bias	0.000769	ATF3,CDKN1A,IER3,ZMAT3	157 (7)
LIPE		enzyme				7.5e-05	ATF3,CEBPB,EGR1,FOS,G0S2,H3-3A/H3-3B,HSPA1A/HSPA1B,ID2,NR4A1,PTGS2,ST3GAL5	171 (21)
SDC4		other				0.00897	KLF2,KLF4
TLR5		transmembrane receptor				0.0475	ATF3,CXCL2,CXCL3
PPM1B		phosphatase				0.00897	CEBPD,PLAGL1
IL9R		transmembrane receptor				0.0184	JUNB,MYC
CXCR4		G-protein coupled receptor		1.213	bias	4.05e-05	CCL2,CDH11,CDKN1A,EGR1,ID2,JUNB,MYC,PGK1	166 (19)
PSMA1		peptidase				0.0214	GSTP1
MAPK9		kinase		1.391	bias	1e-12	CCL2,CDKN1A,CEBPB,EGR1,FOS,GADD45A,GADD45B,HMGN2,IER2,IGFBP2,JUN,JUNB,JUND,KLF6,LMNA,LUC7L3,MARCKSL1,MIF,MYC,NME2,PLAT,PPP1R15A,ZFP36	185 (16)
CLOCK		transcription regulator				0.0104	AHNAK2,BHLHE40,DDIT3,GADD45A,GADD45B,GCC2,JUNB,MGP,PDGFRB,ST3GAL5,THBS1,WEE1
VAV1		transcription regulator				0.0282	FOS,JUN,PTGS2
CRY2		enzyme				0.0306	FOS,SGK1
NKX2-3		transcription regulator		-0.5		2.32e-05	BTG1,CDKN1A,CSRNP1,HLA-C,HNRNPA0,KLF2,KLF4,PAPSS2,PTGS2,SEMA3A,SERPINE2,SNHG9,SRPX2,TENT5A,TIPARP,ZMAT3
BCAR1		enzyme				0.0306	CDKN1A,EGR1
TNFRSF11A		transmembrane receptor				0.00977	MME,SNAI1,TFAP2B
SUPT16H		transcription regulator				0.000201	CDKN1A,EGR1,HSPA1A/HSPA1B,ID2,IFITM1
CDH1		other		-0.124		0.00218	CDC42,IFITM1,JUN,MYC,S100A4,VIM,XPC	206 (22)
DDB2		other				0.00186	CDKN1A,NFKBIA,SEMA3A	95 (7)
KRAS		enzyme		-0.763		4.54e-15	ATF3,BAG1,CCDC80,CCL2,CDKN1A,CEBPB,DDIT3,DUSP1,EEF1A1,EGR1,EIF5A,FOS,FOSB,GADD45A,GSN,HES1,IER3,IFITM1,IFITM2,IFITM3,IGFBP2,IRF1,JUN,JUNB,KLF6,MT-CO1,MT-ND4,MYC,NFKBIA,NME2,NR4A1,PABPC1,PDPN,PLAGL1,PLAT,PPFIBP1,PTGS2,RHOB,S100A4,S100A6,SEC11C,SERPINE2,SNAI1,SPRY2,SQSTM1,THBS1,TIMP2,TIMP3,UBE2S,VIM,WEE1	204 (18)
GCLC		enzyme				3.85e-05	FOS,JUN,JUNB
SSPN		other				0.0065	PTGS2,UTRN
HOXB13		transcription regulator		-1	bias	0.00324	CDKN1A,MYC,NFKBIA,SEMA3A	107 (7)
GLI2		transcription regulator		0.152	bias	0.000496	CDKN1A,CXCL2,CXCL3,JUNB,KRT17,MYC,SFRP1,SNAI1,VIM	181 (14)
MAGED1		transcription regulator				0.0065	CDKN1A,JUN	156 (18)
CAV1		transmembrane receptor		1.499	bias	5.06e-07	ATM,CDKN1A,EGR1,FOS,KDR,NPM1,NR4A1,RPS13,RPS9,SLC12A2,SLC2A3,SNAI1,TFPI,THBS1,VIM	254 (21)
LUM		other				0.00105	CDKN1A,CXCL2,KERA
SERPINF1		other		-1.698		0.00743	G0S2,MYC,NFKBIA,THBS1,VIM	208 (17)
ADRB3		G-protein coupled receptor		1.706	bias	2.82e-06	CCL2,EGR1,FOS,JUN,JUNB,PTGS2	157 (20)
CST7		other				0.0424	SQSTM1
PPARGC1A		transcription regulator		-1.197		1.25e-05	APOD,CALM1 (includes others),CDKN1A,CEBPB,CEBPD,COL6A3,FAM20A,ITGB1BP1,LDLR,MT-CO1,MT-CO2,MYC,PGAM1,PTGS2,SEMA3A,SERPINE2,SOCS1,SOCS3,SPARCL1,TIMP2,TIMP3,UQCRH	187 (23)
MBD3		other				0.0315	HTRA1,MYC,SFRP1,TLE5,WNT5A
AATF		transcription regulator				0.0065	CDKN1A,JUN	148 (7)
PLA2G4A		enzyme		1.007	bias	0.000502	CCL2,MYC,PLA2G2A,PTGS2	166 (16)
GPI		enzyme				0.00532	SNAI1,STEAP4,VIM	122 (7)
RETN		other		1.837	bias	1.02e-05	CCL2,CXCL3,FABP5,FOS,LDLR,PLAT,PTGS2,SOCS3	171 (21)
KLF4	1.057	transcription regulator		1.294	bias	4.01e-07	CCL2,CDKN1A,CDKN1C,COL8A1,DSP,DUSP1,HES1,ID3,IFITM3,KDR,KLF4,KRT14,KRT17,MSI2,MYC,PLAT,PRKG1,SOCS1,THBS1,VIM,WNT5A	239 (23)
NCOA3		transcription regulator		1.097	bias	2.09e-05	CCDC80,CCN1,CDKN1A,DDIT3,HES1,IRF1,KDR,NFKBIA,PGK1,PTGS2	265 (20)
DUSP1	1.324	phosphatase		-1.734		7.5e-06	CCL2,CXCL2,CXCL3,DUSP1,IER3,IRF1,JUN,PLAT,PNRC1,PTGS2,SOCS1,ZFP36	153 (18)
LIMA1		other				0.0222	ID2,VIM
PIAS4		transcription regulator				0.0352	CXCL2,IRF1
RACK1		enzyme				0.0142	CDKN1A,FOS,MYC
TGM2		enzyme		1.924	bias	0.00141	BTG2,CCL2,CSRNP1,EPB41L4A-AS1,MAFB,MGP,MT2A,MYC,PDGFRB,PHLDA1,PNRC1,RFLNB,THBS1	217 (26)
MAP2K2		kinase				0.0195	CDKN1A,FOS,MYC
GUCA2B		other				0.0214	SLC26A4
TNFAIP2		other				0.04	IRF1,PLAT
PPP1R13L		transcription regulator				0.00851	CDKN1A,DSP,PERP
LCOR		transcription regulator				0.0184	CDKN1A,IGFBP4
GHR		transmembrane receptor				0.00546	CDKN1A,IGFBP2,IGFBP4,MYC,SOCS3	217 (20)
RPS6KA4		kinase		1.992		0.000128	DUSP1,FOS,JUN,JUNB	217 (22)
HDAC6		transcription regulator		1.982		0.00267	JUN,JUNB,MYC,TGFBI,VIM	200 (25)
ATF6		transcription regulator		1.755	bias	0.00247	CEBPB,DDIT3,FOS,MCL1,PLAT,PRNP	209 (20)
TGFB1I1		transcription regulator				0.0142	CDKN1A,FOS,KLF4
LDB1		transcription regulator		1.212		0.0222	ANXA1,CDKN1A,GSN,PLCG2,SERPINE2,SERTAD1,SFRP1,SNTB2,SPRY2,SQSTM1,TXNIP,ZMAT3
LONP1		peptidase		1.732	bias	7.77e-11	ATP5PF,COX8A,ETFB,MT-ATP6,MT-ATP8,MT-CO1,MT-CO2,MT-CO3,MT-CYB,MT-ND1,MT-ND4,MT-ND5,MT-ND6,PGAM1,PTGS2
STAT5B		transcription regulator		1.171		0.000161	ATM,CDKN1A,COX7A1,DDIT3,FOS,G0S2,GADD45A,GADD45B,GSTP1,IRF1,MCL1,MYC,RASD1,RPL5,SOCS1,SOCS3,ZFP36	219 (15)
TSPYL2		other				0.0424	CDKN1A
GET1		other				0.0424	CAMLG
ING4		transcription regulator				0.000747	CDKN1A,MYC,NFKBIA	186 (11)
ERN1		kinase		-0.44	bias	0.0112	ATF3,CEBPB,CEBPD,CXCL2,DDIT3,IFITM1,JUN,MCL1
ZBTB7A		transcription regulator				0.00521	CDKN1A,FOS,MYC,SLC2A3	247 (26)
COL7A1		other				0.00136	THBS1,WNT5A
PML		transcription regulator		0.38		6.3e-05	CDKN1A,CFL1,FTL,GADD45A,ID2,IFITM1,LDLR,MAFF,SNAI1,SQSTM1,TXN,UBE2M,VIM	211 (21)
ARRB2		other				9.69e-06	CXCL2,CXCL3,EGR1,JUNB,MYC,NFKBIZ,PTGS2	144 (15)
S100A8		other		0.971	bias	0.000556	ATF3,BHLHE40,CCL2,CXCL2,CXCL3,FXYD1,NFKBIA,PHLDA1,PLK3,SGK1,SOCS3,TXNIP	175 (15)
PTX3		other		-0.775	bias	0.00367	CCL2,CXCL2,FOS,JUN	239 (14)
ADRA1B		G-protein coupled receptor				7.07e-07	CDKN1A,CEBPB,CEBPD,DUSP1,EGR1,FABP5,FOS,JUN,NR4A1	204 (20)
PAX5		transcription regulator		-1		0.0338	PGAM1,SLC2A3,TXNIP,VIM
PKNOX1		transcription regulator				0.00851	CCL2,COL5A2,PGK1
MAPK10		kinase				0.00445	FOS,JUN,PTGS2	140 (17)
MAP2K5		kinase		1.638	bias	6.96e-06	FOS,JUN,KLF2,NR4A1,PTGS2,THBS1	121 (20)
BCL6		transcription regulator		-1.64		4.67e-05	CCL2,CDKN1A,CXCL2,CXCL3,GADD45A,GPX4,HDAC9,IRF1,JUNB,KLF6,LDLR,LMNA,MGP,MYC,PLA2G2A,SOCS3	147 (19)
TP73		transcription regulator		1.527	bias	2.53e-16	ATF3,ATM,BHLHE40,BTG2,CAMLG,CCL2,CCN1,CDKN1A,CDKN1C,COL5A2,CXCL2,CXCL3,DDIT3,DLG1,EGR1,G0S2,GADD45A,GPNMB,HES1,HSPA1A/HSPA1B,ID2,IER3,IGFBP4,MYC,N4BP2L2,PDGFRB,PDPN,PERP,PNRC1,SAT1,SERPINA5,SERPINE2,SFN,SNAI1,THBS1,TIMP3,TSC2,TSHZ2,TWIST1,YBX1,ZMAT3	208 (20)
IFI16		transcription regulator		1.091	bias	0.000265	CCL2,CD81,CDKN1A,GADD45A,ID2,LDLR,MIF,NFKBIA	225 (22)
MECP2		transcription regulator		-0.626		3.56e-11	ANXA1,CDC42,EGR1,FXYD1,GAP43,GSTP1,JUNB,LMNA,MARCKS,MT1A,MYC,NR4A1,PDGFRB,PTGS2,RHOB,S100A4,SELENOK,SGK1,SLC2A3,SRPX2,VIM	242 (20)
GNA12		enzyme		0.577	bias	0.0261	FOS,GSTP1,MYC,PTGS2,VIM
SLC29A1		transporter				0.00735	CDKN1A,GADD45A,RPL3
GPS2		transcription regulator		-1.709	bias	0.000288	CDKN1A,MYC,NFKBIA,RHOB,SGK1,SLC44A1,SOCS1	205 (18)
ARHGEF25		other				0.00439	CDC42,JUN
CDKN1A	0.379	kinase		-0.782	bias	1.62e-06	ACP1,CCL2,CCN1,CDKN1A,CXCL2,CXCL3,DUSP1,GADD45A,HSPA1A/HSPA1B,IFITM3,IL32,KRT5,LUC7L3,MYC,NFKBIA,NPM1,SAA1,UBE2S,VIM,YBX1	133 (13)
LDLR	0.332	transporter				0.00253	CCL2,CDKN1A,DDIT3,DUSP1,EGR1,FABP5,IER3,LDLR,MIF,MYC,PPP1R15A,SOCS1	185 (18)
ADRA1A		G-protein coupled receptor				1.19e-05	CEBPB,CEBPD,DUSP1,EGR1,FABP5,FOS,JUN,NR4A1	200 (20)
SOCS6		other		1.342		6.79e-05	CEBPD,CXCL2,CXCL3,PLAT,PTGS2	118 (10)
PSEN1		peptidase		1.559		1.5e-10	ATOX1,ATP5PF,CFL1,COX8A,CXCL2,DSTN,DUSP1,EGR1,EMP1,FOS,GADD45B,GSTP1,HES1,HLA-E,MME,MT-CO1,MYC,PDGFRB,PEBP1,PGAM1,PGK1,PPIA,PTGS2,RBM3,SOCS1,SQSTM1,TIPARP,TPT1,TUBA1A,TUBB2A,TUBB4B,TXN	184 (25)
KCNE3		ion channel				1.42e-05	CSRNP1,FABP5,FOSB,HSPA1A/HSPA1B,KLF4,NR4A1,PHLDA1,PLK3,PTGS2
ADRA1D		G-protein coupled receptor				7.47e-06	CEBPB,CEBPD,DUSP1,EGR1,FABP5,FOS,JUN,NR4A1	211 (21)
PEX2		other				0.0424	CDKN1A
SYK		kinase		-0.412		0.0336	CCL2,GADD45A,IRF1,KLF2,MAML2,PLCG2
ADIPOR2		transmembrane receptor				0.0184	NDUFA1,PTGS2
VDR		transcription regulator		-0.137	bias	6.01e-05	ATM,CDKN1A,CEBPB,EGR1,GADD45A,GNAI2,IER3,JUN,LDLR,MYC,PTGS2,SOCS1,SOCS3,TXN,TXNIP,WSB1	230 (23)
IFIH1		enzyme		1.633	bias	0.000538	CCL2,CXCL2,EGR1,NFKBIA,PHLDA1,RND3	141 (15)
HNF4A		transcription regulator		-0.361		0.000862	ABCA6,ALDH3A1,ATF6B,ATOX1,ATP5MD,BTG1,CCL14,CD46,CDKN1A,CEBPB,CEBPD,COX7C,COX8A,CXCL3,EGR1,EPHX1,G0S2,GADD45B,GOLGA4,GSN,HLA-A,HLA-C,HNRNPA0,HSD11B1,IFITM2,JUN,JUNB,KRT14,KRT17,LDLR,MRPL33,MT1X,MT2A,MYC,N4BP2L2,NDUFA1,NDUFB1,NPM1,NSA2,OGA,PERP,PPFIBP1,RPL10,RPL12,RPL18A,RPL31,RPL41,RPS18,RPS20,RPS25,RPS27A,SAA1,SEC11C,SERPINA5,SGK1,SLC35A3,SLC44A1,SRSF3,SULT1A1,TAX1BP1,TENT5A,TIMP3,TXN,TXNIP,UBE2…	253 (21)
RXRA		ligand-dependent nuclear receptor		-1.241		0.00575	ACSL3,CDKN1A,CEBPD,EPHX1,FABP5,FOS,FTL,IER3,MGP,PLA2G2A,S100A4,SAT1,TXN,WEE1	155 (18)
P2RY2		G-protein coupled receptor		1.225	bias	0.00184	CDKN1A,GAP43,JUN,PTGS2	173 (22)
ETF1		translation regulator				0.0214	UTRN
CLCA2		ion channel				0.00238	CDKN1A,SNAI1,VIM
S100A6	0.359	transporter				0.0237	ATF3,CXCL2,PRNP
GATAD2B		transcription regulator				0.0424	PTGS2
SP3		transcription regulator				1.06e-06	ATF3,CDKN1A,DNM1,DUSP1,EGR1,FOS,GNAI2,JUN,KDR,KLF4,LDLR,PGK1,PRKG1,PTGS2,SGK1,SLC2A3,TIMP2,VIM	258 (23)
MGAT3		enzyme				0.0352	HES1,SNAI1
THRA		ligand-dependent nuclear receptor		-1.387		0.00874	CCL2,CDKN1A,CXCL2,CXCL3,FOS,IRF1,JUN,LDLR	202 (16)
NTRK2		kinase		1.982	bias	0.000202	CDKN1A,EGR1,FOS,MYC,SERTAD1,THBS1,TWIST1,VIM	189 (21)
IL2RG		transmembrane receptor		1.506		0.00639	FOS,HLA-A,JUN,KLF2,MYC	214 (22)
ATF3	0.824	transcription regulator		0.992	bias	0.000402	ATF3,CDKN1A,DDIT3,GSN,JUN,LDLR,MT2A,NFKBIZ,PPP1R15A	260 (23)
TIA1		other				0.0306	CALM1 (includes others),PTGS2
CAPN3		peptidase				0.04	DUSP1,PTGS2
PPIF		enzyme		0.378		0.00435	AMIGO2,CCL2,CXCL2,CXCL3,MGP,SFRP1,WNT5A	113 (7)
NASP		other				0.0424	CDKN1A
ERP29		transporter				0.0149	SNAI1,TWIST1
PTPRE		phosphatase				0.0352	CXCL2,CXCL3
ERBB4		kinase		-1.74		1.78e-15	BTG2,CCL2,CDKN1A,COL5A2,DDIT3,DUSP1,EGR1,GADD45A,GAP43,IGFBP4,JUN,MYC,PGK1,PTGS2,SERPINE2,SFRP1,SOCS3,SPARCL1,THBS1,TIMP3	219 (21)
TCF20		transcription regulator				0.00267	MYC,SQSTM1
MAPKAPK2		kinase		1.236	bias	0.00135	CCL2,CEBPD,CXCL3,DDIT3,NFKBIA,PLAT	185 (13)
PRKRA		other				0.0184	IRF1,THBS1
HSPA9		other		-0.577	bias	0.00134	CDKN1A,HES1,MYC,RPL7	192 (17)
CPEB1		translation regulator				0.04	MYC,TWIST1
SLC1A2		transporter				0.0214	FOS
HAT1		enzyme				0.0424	KRT14
MAP3K1		kinase		1.945	bias	1.84e-05	ATF3,DUSP1,EGR1,FOS,JUN,LDLR,PTGS2,THBS1	210 (21)
CALR		transcription regulator				0.0155	CDKN1A,CXCL3,DDIT3,PTGS2
NRAS		enzyme		-1.349	bias	3.42e-07	CDKN1A,CFH,CXCL2,EGR1,EPHX1,FNDC3A,HLA-A,HTRA1,KDR,MCL1,MGP,PERP,PTGS2,RHOB,SERPINE2,SPRY4,TUBB2A,WEE1	200 (20)
SPHK1		kinase		0.076	bias	0.000479	CDKN1A,DDIT3,EGR1,JUN,PTGS2,SOCS3	162 (19)
ERBB3		kinase		-1.201		6.86e-06	CCN1,CDKN1A,DUSP1,EGR1,IER2,PTGS2,SFRP1,SGK1,SNAI1,SOCS3,THBS1,TIMP3	225 (23)
RAC2		enzyme				0.00242	ANXA1,FOS,MIF,NR4A1,S100A6	104 (7)
C6		other				0.0222	CXCL2,CXCL3
TRAF4		other				0.0352	MYC,STEAP4
TCF3		transcription regulator		0.062		1.1e-08	ATF3,CDKN1A,DSTN,ENPP1,GADD45A,GADD45B,HSD11B1,ID2,ID3,JUN,JUND,KLF2,KLF4,KLF6,MYC,OPTN,PGK1,PLCG2,PPIA,RGS16,RPS3A,SEC11C,SELENOP,SLC12A2,SOCS1,SOCS3,SUB1,TCEAL9	172 (12)
JAG2		growth factor		-0.655	bias	0.00948	CEBPB,CXCL3,HES1,MIF
AKT2		kinase				0.0284	CDKN1A,CEBPB,SEMA6D,VIM
CTSB		peptidase		1.982	bias	0.00247	CXCL2,CXCL3,KDR,MYC	182 (16)
ARHGEF28		other				0.0424	FOS
CTCF		transcription regulator		-0.479	bias	0.0256	CDKN1A,CDKN1C,EGR1,MYC,PTGS2,SGK1,XIST
PIK3R1		kinase		1.387	bias	0.0104	DDIT3,FOS,MYC,PDGFRB,PTGS2,TXNIP
NRG2		growth factor				1.16e-06	CCN1,EEF1A1,EGR1,FOSB,HES1,IER2,IER3,JUNB,MCL1,NR4A1	54 (5)
KIDINS220		transcription regulator				0.00439	EGR1,FOS	119 (12)
GPHB5		other				0.0214	FOS
IQGAP2		other				0.0352	SFRP1,WNT5A
OMP		other				0.0214	CCK
FCGR2A		transmembrane receptor		1.982	bias	0.00324	CCL2,CXCL2,CXCL3,PTGS2	191 (17)
PNKP		kinase				0.000459	MT-CO2,MT-CO3
SCN7A		ion channel				0.0214	FOS
RNF7		enzyme				0.0214	JUN
CCN5		growth factor		-1.498		0.00503	DSP,JUN,KLF4,TWIST1,VIM	7 (2)
CCT5		other				0.0424	CDKN1A
TBX5		transcription regulator		-0.6	bias	0.00153	CCL2,CXCL2,FAP,PLA2G2A,PTGS2,S100A4,VIM	131 (14)
HDAC2		transcription regulator		0.074		0.0095	CDKN1A,EGR1,MYC,NFKBIA,PTGS2,RHOB,SFRP1,SQSTM1	207 (19)
IGFBP2	0.584	other		-0.277	bias	0.00546	CCL2,IGFBP2,IGFBP4,MALAT1,MYC	218 (17)
S100A4	0.399	other		1.154	bias	2.8e-05	CDKN1A,CXCL3,SAA1,SNAI1,THBS1,TIMP2,VIM	148 (18)
KDM1A		enzyme		-1.699		0.000582	ACP1,CDKN1A,CREBZF,HSD11B1,ID2,IGFBP4,KLF2,MYC,SELENOP,SFRP1,SNAI1,SPOCK1,TM4SF1	205 (16)
BAP1		peptidase				0.00238	ATF3,CXCL2,DDIT3
PTAFR		G-protein coupled receptor		1.57	bias	5.24e-06	CCL2,CXCL2,MYC,PTGS2,SNAI1,VIM	202 (22)
DNASE1L3		enzyme				0.0214	CDKN1A
LOX		enzyme				0.0126	MYC,PDGFRB,SNAI1
SFTPD		other				0.0111	CCL2,CXCL2,CXCL3
E2F3		transcription regulator		0.216	bias	0.00519	CDKN1A,ID3,MALAT1,MT1X,MYC,PTMA,SPARCL1,TENT5A,THBS1,TIMP3	228 (10)
IGHM		transmembrane receptor				0.0475	JUN,KLF2,MYC
ATF1		transcription regulator		0.169	bias	2.8e-05	CCK,CEBPB,EGR1,FOS,JUN,PTGS2,THBS1	156 (12)
NOG		growth factor		-1.982	bias	0.00546	ID3,KDR,MYC,PTGS2,WNT5A	148 (20)
S1PR2		G-protein coupled receptor				0.00628	FOS,JUN,PTGS2	151 (21)
MAP2K7		kinase				0.00743	ATF3,CDKN1A,JUNB,MYC,RHOB	213 (20)
TERC		other				0.0386	CDKN1A,EGR1,TUBB2A
BCL3		transcription regulator		-1.795		7.51e-06	CXCL2,CXCL3,EGR1,FOS,ID2,IRF1,JUN,NFKBIA,NR4A1	163 (16)
PTPRR		phosphatase				0.0065	FOS,JUN	77 (7)
DRAP1		transcription regulator				0.0142	MYC,RPL7A,RPS27
SAT1	0.698	enzyme				0.0352	CDKN1A,IGFBP2
STRAP		other				0.00136	JUN,MYC	127 (12)
CSF1R		kinase		1.982	bias	0.00196	CDKN1A,FOS,JUN,JUNB,MYC	202 (24)
NLRC4		other				0.0306	CXCL2,CXCL3
C3		peptidase		0.469	bias	0.0274	CCL2,CD46,CXCL2,CXCL3,JUN
LMNA	0.465	other				0.0016	COL8A1,ECRG4,H3-3A/H3-3B,ID3,IRF1,JUN,JUND,LMNA,MAFF,PCDH7,RPS21,TIMP2,TIMP3,ZFP36	159 (10)
ARG1		enzyme				0.00532	CDKN1A,DDIT3,SQSTM1
RPL11	0.419	other				0.0149	CDKN1A,MYC
CD3E		transmembrane receptor				0.00288	FOS,JUN,MYC,NFKBIA,PTGS2,SOCS1	179 (21)
ACVRL1		kinase				0.000965	CDKN1A,ID2,KDR,MYC,PLAT	50 (6)
RBL2		other				0.0216	CDKN1A,KLF10,MYC,SFRP1,VEGFB,XPC
IFT57		other				0.0451	MT-ND1,MT-ND4
PROK1		growth factor				0.00897	MCL1,PTGS2	173 (17)
EZH2		transcription regulator		0.821		0.000387	ATF3,CDKN1A,CDKN1C,CXCL2,EGR1,KLF2,KLF4,MYC,NFKBIA,PTGS2,RPL13,S100A4,SAA1,SFN,SNAI1,SOCS1,SOCS3,TIMP2,TIMP3,TWIST1	247 (25)
CYBB		enzyme		1.964	bias	0.00645	CXCL3,DDIT3,DUSP1,PTGS2	123 (15)
CRH		cytokine		1.541	bias	1.11e-05	FOS,HPGD,JUNB,KRT14,NR4A1,SGK1,SLC2A3,SOCS3,TAC1	226 (21)
CCNI	0.459	other				0.0214	CDKN1A
IL32	0.341	cytokine		1.009	bias	0.00135	CCL2,CXCL3,IL32,MCL1,PTGS2,VIM	143 (17)
PPP2R2A		phosphatase				9.48e-05	FAP,SAT1,SERPINE2
NELFA		other				0.0149	CDKN1A,JUNB
ACSL4		enzyme		1.026	bias	0.000186	ENPP1,PRKG1,PTGS2,SAT1,SELENOM,TFPI,XIST
RARB		ligand-dependent nuclear receptor		1.048	bias	2.3e-05	CDKN1A,CXCL2,DLG1,EGR1,GADD45A,GAP43,HLA-C,ID3,IFITM1,JUN,KLF4,PTGS2,SAA1,TAC1	248 (22)
MMP2		peptidase				0.0415	CDKN1A,MYC,SOCS1
SNCA		enzyme		0.896		0.0243	CCDC80,CCK,CCL2,CFL1,DDIT3,DNM1,GSN,HES1,IRF1,METRNL,S100A6,SLC2A3,SRPX2
HOXA9		transcription regulator		1.387	bias	7.27e-06	CCL2,ENPP1,HMGN2,ID2,IER2,ITGBL1,JUN,JUNB,MAFB,MSI2,MYC,RPS3A,SOX4,VIM,WSB1
FBXO32		enzyme		-0.739		0.0344	CXCL2,CXCL3,DKK2,GADD45A,PTGS2
AHR		ligand-dependent nuclear receptor		0.466		2.48e-17	ALDH3A1,ATP2B1,BTG2,CAMK2N1,CDKN1A,COL5A2,COL6A3,COX8A,DNAJB1,FOS,GADD45A,HDAC9,HES1,IRF1,ITGBL1,JUN,JUNB,KLF2,MT-CO1,MT-CO3,MT-CYB,MT-ND4,MT2A,MYC,PDGFRB,PLAT,PPP1R15A,PTGS2,SAA1,SEMA3A,SNAI1,SOCS3,STEAP4,TGFBI,THBS1,TIMP2,TIMP3,TIPARP,TXN,VIM	217 (19)
LCAT		enzyme				0.0142	DDIT3,LDLR,MYC
CSL-HIF1A-MAML1-NICD		complex				0.0214	SNAI1
DST		other				0.0424	DDIT3
NOTCH2NLA/NOTCH2NLB		other				0.0214	HES1
DPP4		peptidase				0.0195	FAP,THBS1,TIMP2
RFX1		transcription regulator				0.00851	LMNA,MYC,RPL30
MGAT5		enzyme				0.00977	MYC,SNAI1,TWIST1	235 (14)
N4BP1		other				0.00105	HLA-A,JUN,JUNB	106 (7)
MTA1		transcription regulator		0.558	bias	0.000479	CDKN1C,EMP1,MT-CO2,MYC,SNAI1,TWIST1	112 (11)
DYNLL1		other				0.0065	CDKN1A,FOS	185 (11)
ANKS1A		other				0.0214	FOS
DPYSL3		enzyme				0.000459	SNAI1,TWIST1
AGTR1		G-protein coupled receptor		0.186	bias	2.8e-05	DUSP1,FOS,GSTP1,JUN,PTGS2,SGK1,TXNIP	181 (20)
CDX2		transcription regulator		1.147	bias	0.0147	ALDH3A1,CCK,CDKN1A,JUN,KLF4,MYC,SNAI1,TAC1
FXYD1	0.35	ion channel				0.0214	CDKN1A
VEGFC		growth factor				0.00367	BAG1,KDR,PTGS2	142 (7)
TRAF3IP2		other		1.947	bias	0.0202	CEBPD,CXCL2,CXCL3,NFKBIZ,STEAP4
FGF8		growth factor		-0.788	bias	0.000811	CCDC50,CCL2,ERRFI1,RASD1,RPL26,SPRY2,SUB1,THBS1
RANBP9		other				0.00105	FOS,GAP43,JUN	192 (20)
MMP3		peptidase		1.242		0.00786	EGR1,PNN,PTGS2,SQSTM1,SRSF3,VIM,YBX1	218 (18)
NME2	0.74	kinase				0.00267	MYC,PTGS2	64 (5)
RNASEH1		enzyme				0.00267	RPS21,RPS3
RARG		ligand-dependent nuclear receptor		0.946		2.3e-05	DUSP1,EGR1,FOS,FOXC1,GAP43,JUN,KLF4,KRT5,MAFB,MYC	274 (21)
BCL6B		transcription regulator				0.0184	ATM,S100A4
OGT		enzyme		-0.885		3.7e-05	CDKN1A,ETFB,FOS,GAP43,IGFBP2,JUN,MYC,RGS16,SQSTM1,VIM	168 (17)
IL25		cytokine		0.152	bias	0.0461	BTG2,CCL2,FOSB,KDR
CCL22		cytokine				0.00439	CXCL2,CXCL3
HNRNPA2B1		other				0.0141	GSN,IGFBP2,MYC,PAPPA,SNAI1,SULT1A1,TWIST1,UTRN
NKX3-1		transcription regulator				0.00591	BTG2,FOS,MYC,SOX4,TWIST1	212 (21)
MAP2K6		kinase		1.279	bias	0.00131	CCL2,CDKN1A,JUN,LDLR,PLA2G2A,PTGS2,SNAI1	181 (27)
ATF7		transcription regulator				0.0118	DDIT3,DUSP1
GAD1		enzyme				0.0424	FOS
STK11		kinase		1.589	bias	0.000546	ATF3,CCL2,CDC42,CDKN1A,COX8A,GADD45A,GADD45B,JUNB,MYC,NME2,PGK1,PTGS2,SNAI1,SPARCL1,UQCR11,WNT5A	215 (20)
E2F4		transcription regulator				0.0102	BRD2,CALM1 (includes others),CDKN1A,COX7C,ID3,MCL1,MYC,NPM1,SFRP1,SRRM2,XPC
NUMBL		other				0.00186	CDKN1A,KLF4,MYC	126 (10)
FARP2		other				0.0214	CDC42
CCNT1		transcription regulator				0.0263	DDIT3,MYC
SND1		enzyme				0.000344	ALDH3A1,EMP1,PTGS2,QPCT,SOX4
PRKAR2B		kinase				0.0215	EGR1,FOS,NR4A1
NLRP12		other		0.796	bias	0.000965	CXCL2,HLA-A,HLA-C,HLA-E,JUN	184 (9)
CTBP1		enzyme		-1.236	bias	0.00787	CDKN1A,FOS,SPRY2,THBS1
CD160		transmembrane receptor				0.000747	FOS,JUN,MCL1	122 (7)
VANGL1		other				0.0424	JUN
LUC7L3	0.383	other				0.0214	PTGS2
TOR2A		other				0.00136	FOS,MYC
TACR1		G-protein coupled receptor				0.00628	FOS,PTGS2,TAC1	123 (18)
MAML3		transcription regulator				0.0424	HES1
PPP1R3A		phosphatase				0.0214	THBS1
SATB1		transcription regulator		-0.113		0.0101	CDKN1A,FOSB,GADD45B,ID3,KLF2,MT1A,PTGS2,SGK1,VIM
TRAF7		enzyme				0.00136	JUN,MYC	237 (18)
FOXD3		transcription regulator				0.0263	CDKN1A,RND3
FAS		transmembrane receptor		-0.752		1.3e-08	AKAP9,CCL2,CDKN1A,CEBPD,COL6A3,COL8A1,CXCL2,CXCL3,EGR1,FOS,FOSB,GNAI2,GPNMB,IER3,IRF1,JUN,JUND,LDLR,MGP,MIF,MME,NFKBIA,NR4A1,OPTN,PPP1R15A,SNTB2,XPC,ZFP36	171 (15)
FGFR2		kinase		0.882	bias	0.0238	CDH11,CDKN1A,HES1,ID2,MYC,SFRP1,SNAI1
ADORA2B		G-protein coupled receptor				0.0475	CXCL2,CXCL3,KLF4
RB1		transcription regulator		-1.98		0.0318	CDKN1A,CXCL2,CXCL3,DDIT3,DYNLRB1,EGR1,FOS,FXYD1,IFITM3,KDR,KRT5,MYC,NFKBIA,OGA,PPFIBP1,SNTB2,TUBA1A
GFRA2		transmembrane receptor				0.00136	EGR1,FOSB	88 (7)
TIAM2		enzyme				0.0424	VIM
CST5		other		-0.577	bias	0.0169	DSP,EEF1B2,EEF1D,ID3,MVP,NDUFB1,PDLIM5,RBM3,RNPC3,SOX4,TXN,VIM
HNF1B		transcription regulator		-1.32		0.000283	BHLHE40,CCDC80,CD99,COL5A2,DUSP1,ID3,MAFB,S100A4,S100A6,SNAI1
NR1I2		ligand-dependent nuclear receptor		0.926		0.0254	CDKN1A,EGR1,GSTP1,JUN,MGP,MT-CO2,PAPSS2,SOCS1
SEMA6A		transmembrane receptor				0.0424	KDR
RPS6KA2		kinase				0.0424	EGR1
NTRK1		kinase		1.964	bias	9.11e-06	CDKN1A,EGR1,FOS,GADD45A,NR4A1,WNT5A	180 (21)
GADD45A	0.359	other		-1.432		8.63e-05	CDKN1A,CXCL2,CXCL3,FOSB,JUN	190 (17)
SH2B2		other				0.00439	FOS,MYC	176 (21)
PTPN11		phosphatase		0.194		9.51e-07	CDKN1A,EGR1,FOS,JUN,KDR,MCL1,PDGFRB,PERP,SOCS3,TAC1,ZMAT3	163 (20)
GFI1B		transcription regulator				3.01e-05	CDKN1A,MYC,OGA,SOCS1,SOCS3
TFAM		transcription regulator				0.00851	FABP5,PGAM1,PGK1
DNAJB6		transcription regulator				0.00532	NPM1,TWIST1,VIM
KLF6	0.45	transcription regulator		1.894		4.82e-05	ATF3,CCL2,CDKN1A,CXCL2,MCL1,MYC,NFKBIA,NR4A1,PTGS2	155 (15)
PLP2		transporter				0.0118	CD99,HLA-C
CLTC		other				0.000506	CDKN1A,HLA-A,KDR	106 (7)
ACVR1B		kinase				0.0352	KLF4,TWIST1
AFP		transporter				0.0222	EGR1,FOS
MAP4K3		kinase				0.0424	CDC42
HES7		transcription regulator				0.0424	HES1
MEOX2		transcription regulator		-0.557	bias	0.000168	CCL2,CDKN1A,CDKN1C,CXCL2,CXCL3,ID3	118 (10)
RGS3		enzyme				0.00136	MYC,SNAI1	217 (23)
NFIL3		transcription regulator		-1.342	bias	0.000344	CDKN1A,GADD45A,GADD45B,ID2,PTGS2	185 (18)
SELP		transmembrane receptor				0.0358	CCL2,CDKN1A,CXCL2
DDX24		enzyme				0.0424	CDKN1A
DDX1		enzyme				0.0214	HTRA1
NCAM1		other				0.00532	MALAT1,NFKBIA,THBS1
LEPR		transmembrane receptor		0		0.0407	BTG1,FOS,GADD45B,GAP43,ID2,LDLR,SOCS3,TIMP3
CCNT2		transcription regulator				0.0424	DDIT3
IL9		cytokine				0.0475	CCL2,JUNB,MYC
HOXB4		transcription regulator				0.04	JUNB,MYC
CCN2		growth factor		1.948	bias	0.00786	COL8A1,EGR1,HES1,JUN,MYC,SOX4,TIMP3	237 (24)
NFKBIB		transcription regulator		0	bias	0.00591	CCL2,CXCL2,EGR1,GNAI2,NFKBIA	186 (13)
PAX4		transcription regulator				0.00186	ID2,MYC,VIM
ATG7		enzyme		-1.165		0.0236	MYC,NFKBIA,S100A4,SOCS3,SQSTM1
POU4F3		transcription regulator				0.0424	FOS
GABRG2		ion channel				0.0424	FOS
BTK		kinase		1.795		0.0002	BAG1,CDKN1A,CEBPB,CXCL3,EMP1,FABP5,IFITM1,IRF1,JUN,SLC2A3	166 (17)
CXXC5		other				0.0065	KDR,KRT14
SMYD1		transcription regulator				0.00546	MIF,MPC1,MT-CO1,MT-ND1,UQCR11
ING1		transcription regulator		0.861		9e-05	CCL2,CDKN1A,HSPA1A/HSPA1B,TLE5,TPT1,ZFP36
CXCL2	1.887	cytokine				0.00735	CXCL2,CXCL3,IFRD1	125 (10)
TACC3		other				0.00439	ATM,CDKN1A	177 (12)
WBP1		other				0.0214	MCL1
LASP1		transporter				0.0118	S100A4,VIM
NOS1		enzyme				0.0176	EGR1,FOS,SOCS1
MEF2A		transcription regulator				0.0167	FOS,JUN,KLF2,NR4A1
ERG		transcription regulator		1.988	bias	0.00543	CDK5RAP2,DSTN,FOSB,HPGD,PLAT,RPL22,SNAI1,SOX4,THBS1,UTRN,VIM	129 (11)
MSI1		other				0.000506	CDKN1A,HES1,TAC1
SPARC		other		0		0.0324	ATM,BHLHE40,CEBPD,HES1,SNAI1,VIM
PIM2		kinase				0.00532	CDKN1C,MYC,SOCS1	53 (3)
IL18R1		transmembrane receptor				0.04	SOCS1,SOCS3
BMX		kinase				0.0352	FOS,HSPA1A/HSPA1B
IBTK		other				0.0424	SQSTM1
ARRB1		other				0.00367	EGR1,JUNB,MYC,PTGS2	204 (21)
TSC1		other		-0.314		0.0153	DDIT3,NME2,NPM1,PDGFRB,TSC2
ECSIT		transcription regulator		1.98	bias	0.00247	IER3,JUNB,NFKBIA,PTGS2	133 (11)
DDIT3	0.288	transcription regulator		-0.087		1.4e-06	ATF3,CAMK2N1,CCDC80,CEBPD,DDIT3,DNAJA1,FAP,PDPN,PLAT,PPP1R15A,SPOCK1,TXNIP,VIM	154 (7)
C9		other				0.0263	CXCL2,CXCL3
USP37		peptidase				0.0149	CEBPB,MYC
NR4A1	0.415	ligand-dependent nuclear receptor		-0.832		0.0071	APOD,ATF3,ATP5PF,DDIT3,G0S2,LDLR,MARCKSL1,NDUFA1,NFKBIA,NR4A1,PEBP1,PGK1,SAT1	149 (15)
HOXD3		transcription regulator				0.00851	DSP,TGFBI,THBS1
ADA		enzyme				0.0215	CXCL2,CXCL3,PLAT
CRADD		other				0.0424	CCL2
SMARCB1		transcription regulator		1.019	bias	0.000351	BTG1,CDKN1A,COL5A2,FOS,GADD45A,GSN,HES1,IFITM1,IGFBP2,MYC,PTMS,RND3	247 (21)
LAMC1		other				0.00299	CDH11,VIM,WNT5A
SFN	0.27	other		0.762	bias	0.00284	BTG2,DSP,SGK1,VIM	224 (11)
FGF19		growth factor				8.62e-05	CXCL2,EGR1,FABP5,FOS,G0S2,GADD45A,MME,RGS16,SGK1	137 (14)
GNA13		enzyme				0.00367	EGR1,FOS,PTGS2	229 (21)
GNB1		enzyme				1.69e-05	CDKN1A,CXCL3,DUSP1,FOSB,IER3,MAFB,NR4A1	85 (7)
NFKB2		transcription regulator		1.729	bias	0.00699	CDKN1A,FOS,MARCKSL1,MCL1,MYC,PTGS2	209 (22)
TBP		transcription regulator				1.7e-07	CDKN1A,FOS,HLA-A,IER3,LDLR,MYC,NFKBIA,PTGS2,RPL31,RPL34,RPS10	171 (20)
TFF1		other				0.0214	PTGS2
RBM3	0.333	other				0.0424	DDIT3
WASHC1		other				0.0424	MYC
HOXA4		transcription regulator				0.0352	CCN1,MYC
FAIM		other				0.0424	NR4A1
MAD2L2		enzyme				0.00897	EGR1,VIM
DDX17	0.5	enzyme		0.594	bias	2.22e-05	CDKN1A,HTRA1,JUN,MYC,S100A4	147 (7)
CEBPD	1.018	transcription regulator		1.455	bias	0.000323	CDKN1A,CDKN1C,CEBPB,CEBPD,CXCL3,DDIT3,FOS,MYC,PTGS2	210 (22)
MXD4		transcription regulator				0.0424	ID2
STK38		kinase				0.0065	CXCL2,CXCL3	118 (11)
PTPRT		phosphatase				0.0424	SOCS3
MLLT3		transcription regulator				0.00897	MYC,SGK1
EIF2AK4		kinase		1.026	bias	0.00466	ATF3,DDIT3,EGR1,PPP1R15A	89 (7)
F2RL3		G-protein coupled receptor				0.0065	EGR1,FOS	88 (7)
TNC		other		1.937	bias	3.78e-06	CCL2,CDH11,CDKN1A,CXCL3,FOS,HTRA1,ID2,MYC	193 (21)
PSMD10		transcription regulator				0.0176	CDKN1A,GNAS,TWIST1
BIRC5		other				0.0069	CDKN1A,COL5A2,COL8A1,MCL1,VIM	275 (19)
APOA1		transporter		0.152	bias	0.0357	ATF3,CDC42,KLF2,PTGS2
CLU		other				0.0282	CCL2,CDKN1A,NFKBIA
BMPR1B		kinase				0.0195	CDKN1A,ID3,PTGS2
CPE		peptidase				0.000242	CCK,DDIT3,LDLR,MYC,TAC1	161 (14)
DMPK		kinase				0.0424	FXYD1
ECT2		other				0.00439	CDC42,CDKN1A
ENG		transmembrane receptor		-1.732		0.0104	KDR,MYC,THBS1,TWIST1
FOXC2		transcription regulator		1.96	bias	0.00162	KDR,PDGFRB,PTGS2,SNAI1,VIM,WNT5A	104 (7)
OSTM1		other				0.0222	FOS,MAFB
TCAM1P		other				0.0214	DDIT3
KLB		enzyme				0.0184	EGR1,FOS
Igkv1-117		other				3.95e-05	CDKN1A,JUN,JUNB,MYC	163 (18)
IL18RAP		transmembrane receptor				0.00897	IL32,PTGS2	123 (13)
IL2RB		transmembrane receptor				0.000626	CCL2,FOS,JUN,MYC	206 (23)
IMPACT		other				0.0424	DDIT3
KDR	0.325	kinase				0.00324	KDR,NME2,NR4A1,PTGS2,SFRP1	134 (13)
KNG1		other				0.0282	FOS,KDR,PTGS2
MYB		transcription regulator		1.543	bias	0.00158	ATP2B1,BHLHE40,CXCL2,JUN,KDR,KLF4,MYC,PTGS2,SNAI1,TWIST1,VIM	206 (17)
KAT2B		transcription regulator		1.963	bias	0.00355	CCL2,CDKN1A,FOSB,KLF2,PTGS2	247 (20)
PGAM1	0.276	phosphatase				0.0424	CDKN1A
Pla2g2a		other				0.0214	PTGS2
Sin3b		transcription regulator				0.0214	MYC
SIN3B		transcription regulator				1.78e-07	DDIT3,GADD45B,HES1,KLF10,KLF6,MYC,TXNIP	216 (7)
SNAI2		transcription regulator		0.239	bias	0.00247	CCN1,CDC42,CDKN1A,DSP,HPGD,VIM	162 (14)
STS		enzyme				0.0176	CEBPD,HSPA1A/HSPA1B,IGFBP2
TNFAIP6		other				0.0126	CXCL2,SNAI1,VIM
TNKS		enzyme				0.00897	MCL1,MYC	227 (12)
SCUBE3		other				0.0149	SNAI1,VIM
VIPR1		G-protein coupled receptor				0.00445	CXCL2,CXCL3,IRF1	119 (13)
NBEAL2		other				0.00532	CXCL2,CXCL3,THBS1	130 (9)
SIRT1		transcription regulator		-0.728	bias	0.00735	CDKN1A,CEBPB,GADD45A,HLA-A,IFITM3,KLF2,LDLR,MCL1,MT-CO1,MYC,RGS16,RPL13,SOCS3,TFPI,TIMP2,TIMP3,XPC	172 (20)
CCHCR1		other				0.0424	KRT17
EPGN		growth factor				0.0214	FOS
BRD7		transcription regulator				0.0126	CDKN1A,VIM,ZMAT3
C5AR2		G-protein coupled receptor				0.04	CXCL2,CXCL3
WNK3		kinase				0.0214	SLC12A2
TAF4B		transcription regulator				0.00214	IER3,IRF1,JUN,NFKBIA
NLRC5		transcription regulator				0.00977	HLA-A,HLA-C,HLA-E
SP2		transcription regulator				0.00367	CDKN1A,FOS,GNAI2
TAX1BP3		transcription regulator				0.0214	FOS
UACA		other				0.0149	CEBPD,DDIT3
ING5		other				0.0424	CDKN1A
NPFF		other				0.0352	CEBPB,ID3
ABCA1		transporter		-1.006		0.000479	ABCA5,ABCA8,ANXA1,CXCL3,LDLR,PTGS2	182 (20)
SSRP1		transcription regulator				0.00521	CDKN1A,EGR1,ID2,IFITM1
TNIP1		other		-1.188	bias	0.0113	CCDC80,CXCL2,CXCL3,HLA-A
ING3		other				0.0214	CDKN1A
YBX3		transcription regulator				0.0149	JUN,MYC
GRB10		other				0.0118	FOS,KDR
LMNB1		other				0.00591	LDLR,LMNA,MGP,PAPPA,TGFBI
CCR4		G-protein coupled receptor				0.00897	CXCL3,FOS	123 (13)
TCF12		transcription regulator		0.128		0.00191	CDKN1A,ID2,ID3,JUN,KLF2,KLF6,PPIA,RPS3A	108 (10)
PRNP	0.263	other		0.447		0.00142	CCL2,EGR1,HSPA1A/HSPA1B,ID2,MYC,NFKBIA,PRNP	233 (22)
VCP		enzyme				0.00299	CCL2,DDIT3,DUSP1	116 (10)
NDRG1		kinase		0.515		1.17e-05	ATF3,CXCL2,CXCL3,FOS,JUN,SNAI1,VIM	268 (23)
PAPOLA		enzyme		1.98	bias	2.09e-07	MT-ATP6,MT-CO1,MT-CO2,MT-CO3
IRF3		transcription regulator		0.941	bias	0.00437	CCL2,CDH11,IFITM3,IRF1,JUNB,PLCG2,PRNP,PTMS,RPS7,TIMP3,VIM	160 (19)
TG		other				0.0282	CEBPB,KRT14,SLC26A4
RAMP3		other				0.000459	FOS,VIM
LMO2		transcription regulator		0.905		0.0481	ANXA1,CDKN1A,GSN,PLCG2,SERPINE2,SERTAD1,SNTB2,SPRY2,SQSTM1,TXNIP,ZMAT3
STAU1		transporter				0.00851	KLF2,MYC,SLC2A3
PLK2		kinase				0.0176	ATM,IRF1,PLAT
MVP	0.288	other				0.00299	CXCL2,CXCL3,JUN	166 (15)
UBE2M	0.408	enzyme				0.0424	ETFB
MAP2K3		kinase				0.0181	CDKN1A,DDIT3,GSTP1,PTGS2,SGK1
TGFBR3		kinase				0.04	SNAI1,TWIST1
LRP1		transmembrane receptor		-0.391		0.000602	DDIT3,PDGFRB,PTGS2,SLC2A3,SQSTM1,WNT5A	173 (18)
CDX1		transcription regulator		1		0.0251	ALDH3A1,CCK,PTGS2,TAC1
ATP7A		transporter				0.0263	CCK,CCL2
FANCE		other				0.0214	HES1
YY1		transcription regulator		-1.432		3.04e-09	BTG2,CDKN1A,CEBPB,DKK2,EEF1B2,EGR1,FOS,H4C3,ID2,ID3,KDR,KLF2,LDLR,MYC,NFKBIZ,PERP,PLAGL1,PPP1R15A,RND3,RPL30,TGFBI,VEGFB,VIM,WSB1,XIST	209 (23)
EPCAM		other		-0.726		2.57e-07	ATF3,CDKN1A,EGR1,FABP5,FOS,JUN,MYC	88 (7)
TCF4		transcription regulator		-0.128	bias	9.22e-10	BHLHE40,CDKN1A,CDKN1C,CSRNP1,DSTN,ENPP1,FKBP8,FOS,HES1,HSD11B1,ID2,ID3,IGFBP2,IGFBP4,JUN,MCL1,MVP,MYC,NANOS1,OPTN,RPL22L1,RPL35A,RPL7,SEC11C,SELENOP,SGK1,SOCS3,SQSTM1,SUB1,TENT5A,TXNIP	286 (22)
PPID		enzyme				0.000187	SNAI1,TWIST1,VIM	163 (7)
HDAC4		transcription regulator		-1.846		0.00256	ATF3,CDKN1A,FOS,GADD45A,HDAC9,JUN,KLF2,NR4A1,PTGS2	168 (16)
SERPINB5		other				0.0306	CDC42,CDKN1A
PCBP2		other				0.0184	CCN1,MYC
ICMT		enzyme				0.0306	CDKN1A,LMNA,TGFBI
TRPV4		ion channel		1.98	bias	0.00184	CXCL2,FOS,SOCS3,THBS1	228 (23)
CBR1		enzyme				0.0424	PTGS2
TRPA1		transporter				0.00897	CXCL3,TAC1
RTKN		other				0.0149	FOS,VIM
LRPPRC		other		0.447		8.98e-08	MT-ATP6,MT-CO1,MT-ND1,MT-ND5,MT-ND6
PDPK1		kinase		0.762		0.000641	CDKN1A,KLF2,MYC,SNAI1,XIST	188 (21)
PTTG1		transcription regulator		0.447	bias	0.00544	ATM,CDKN1A,MIF,MYC,SNAI1,VIM	279 (17)
LGALS3		other		0.373		0.00123	CDKN1A,COL5A2,CXCL2,CXCL3,ITGA10,MYC,SAA1,SOCS3	162 (18)
KRIT1		other		-0.762	bias	9e-05	JUN,KLF2,KLF4,THBS1	105 (7)
CDK5		kinase				0.0306	CDKN1A,JUN,SPOCK1
ARID1A		transcription regulator		1.003	bias	0.00415	ANXA1,CDKN1A,HES1,WNT5A	110 (7)
KDM5B		transcription regulator		-1.127	bias	3.76e-05	CCL14,DDIT3,EGR1,FABP5,GADD45A,IGFBP2,ITGB1BP1,MPC1,MT1E,MT1X,SAT1,TUBB2A
GTF2I		transcription regulator		0.928	bias	7.56e-06	CDKN1A,FOS,KDR,MYC,THBS1	258 (17)
RHO		G-protein coupled receptor		-1.134		5.15e-05	CEBPB,CEBPD,DDIT3,FOS,S100A6,SELENOP,SGK1,SPOCK1	114 (9)
TH		enzyme				0.0424	FOS
CASR		G-protein coupled receptor		0.333	bias	0.00283	EGR1,GADD45A,GNAI2,IER3,PTGS2,SOCS3,TXN,TXNIP,WSB1	218 (22)
ADRB1		G-protein coupled receptor				0.00851	DDIT3,GNAS,THBS1
PPP3CA		phosphatase		1.981	bias	5.89e-05	CDKN1A,FTL,FXYD1,GSTP1,PDPN,PTGS2,S100A4,SNAI1,VIM	191 (22)
IL11RA		transmembrane receptor		-1.342	bias	0.000602	CXCL3,FOS,JUNB,MYC,SAA1,SOCS3	185 (18)
RALA		enzyme				0.0352	CDKN1A,SNAI1
IFNB1		cytokine		0.46	bias	2.18e-05	BHLHE40,CCL2,CDKN1A,CXCL2,CXCL3,DDX3Y,DKK3,FOS,HLA-A,IFITM1,IRF1,MYC,PTGS2,RND3,SOCS1,SPRY2,THBS1,TIMP2,XIST	139 (16)
TERF2		transcription regulator				0.0118	CDKN1A,MIF
NR3C2		ligand-dependent nuclear receptor		0.447	bias	0.00283	CCL2,EGR1,JUNB,KDR,PLAT,PTGS2,SGK1,TGFBI,VEGFB	204 (20)
PLAT	0.389	peptidase		1.664	bias	7.59e-05	DDIT3,FOS,JUN,MVP,MYC,PLAT	252 (23)
ELOA		transcription regulator				0.00136	ATF3,CDKN1A	7 (2)
THEM4		enzyme				0.0214	PTGS2
KHDRBS2		other				0.0424	CDKN1A
ELANE		peptidase				0.0444	CXCL2,DDIT3,FOS
HSPD1		enzyme				0.0176	CXCL2,CXCL3,SOCS3
TAPBP		transporter				0.0118	HLA-A,HLA-E
VEGFD		growth factor				0.0306	NR4A1,PTGS2
PRDM1		transcription regulator		-1.248		0.0101	CFH,CXCL2,CXCL3,FOS,ID3,MAFB,MCL1,METTL7A,MT2A,MYC,RGS16,SNAI1
GATA1		transcription regulator		1.744	bias	0.0255	BTG2,EGR1,ENPP1,FOSB,GNAS,JDP2,JUNB,KDR,MYC,PRKG1,RPL22,ZFPM1
IL6ST		transmembrane receptor				0.000391	EGR1,IRF1,JUN,JUNB,MYC,SOCS1,SOCS3	125 (15)
RPA2		other				0.0424	MYC
SDC1		enzyme				0.00238	CXCL2,CXCL3,JUNB	164 (16)
NOS2		enzyme		-1.259		0.000854	ALDH3A1,CCL2,CDKN1A,COX7A1,CXCL2,CXCL3,IL32,KDR,KLF6,NFKBIA,PERP,PTGS2	170 (15)
DNMT3B		enzyme		0.213	bias	0.000433	ATM,CDKN1A,DDIT3,DNAJB1,HDAC9,IFITM1,KDR,MYC,PRNP,RGS16,RPL13,TIMP3	206 (12)
MCAM		other				0.0149	ATF3,VIM
Tnxa-ps1		other				0.0214	DUSP1
TIMP1		cytokine		0.447		0.000641	CDKN1A,MME,PLAT,TIMP2,TIMP3	132 (5)
NEU3		enzyme				0.0118	EGR1,ST3GAL5
RPS6KA3		kinase		1.966	bias	3.01e-05	DDIT3,FOS,GRIA2,MYC,PTGS2	204 (25)
FOXL1		transcription regulator				0.0424	WNT5A
PTGFR		G-protein coupled receptor				0.00367	FOS,NR4A1,PTGS2	182 (13)
mir-24		microRNA		-1.054		0.00162	CDKN1A,DUSP1,ID2,KDR,MYC,SPRY2	200 (15)
RND3	0.28	enzyme				0.000769	CDKN1A,HES1,PTGS2,VIM	238 (12)
FOSB	2.168	transcription regulator		-0.042	bias	0.000124	CEBPB,FOS,FOSB,GRIA2,HPGD,MT2A	81 (6)
SDCBP		enzyme		1.12	bias	0.000165	CDC42,PEBP1,SNAI1,SOX4,VIM	215 (16)
RPL22	0.261	translation regulator				0.00238	ATF3,CDKN1A,DDIT3	155 (7)
IRF9		transcription regulator		-1	bias	0.00389	IFITM1,IFITM3,IRF1,SOCS1,SOCS3	136 (16)
RUNX2		transcription regulator		1.142	bias	0.00557	CDKN1A,CEBPD,GADD45B,GNAS,HTRA1,ITGBL1,SNAI1,ST3GAL5	192 (15)
CXCL3	0.508	cytokine				0.0306	CXCL3,PLA2G2A
CYP1A1		enzyme				0.0207	DYNLRB1,IGFBP2,LMNA,NDUFA1,RGS16,WEE1
ENTPD1		enzyme				0.0222	CXCL2,CXCL3
IRAK3		kinase		0.284		0.000344	CXCL2,CXCL3,NFKBIA,SOCS1,VIM	141 (15)
GALR2		G-protein coupled receptor				0.0424	CDKN1A
BAG3		other				0.0306	CDKN1A,MCL1
DRP2		other				0.0424	UTRN
BMP7		growth factor		0.312	bias	1.15e-06	CAMK2N1,CCL2,CDKN1A,CEBPB,CEBPD,COL5A2,COX7A1,DSP,ID2,IGFBP4,KLF4,PDGFRB,S100A4,SOCS3,VIM,WNT5A	143 (15)
CD99	0.428	other				0.0149	FOSB,JUND
MS4A1		other				0.00897	MCL1,MYC
RPN2		enzyme				0.0214	GSTP1
DUSP5		phosphatase				0.00851	EGR1,ID2,ZFP36	99 (7)
ELF4		transcription regulator		1.342	bias	0.000738	CDKN1A,CXCL2,DUSP1,KLF2,KLF4	127 (7)
ABCB7		transporter				0.0065	FTL,TXN
RAP1A		enzyme				0.0065	CDKN1A,THBS1	247 (24)
ARHGDIB		enzyme				0.0424	PTGS2
NF1		other				0.0237	MYC,NPM1,XIST
PRDX2		enzyme				0.0451	CCL2,PTGS2
FOXO3		transcription regulator		1.341		6.53e-09	ALDH3A1,ANXA1,BTG1,CCN1,CDKN1A,CDKN1C,DDIT3,EGR1,FABP5,FOS,FOSB,FOXC1,GADD45A,GADD45B,IER3,JUNB,MYC,NFKBIA,NTN4,OPTN,PPP1R15A,PRNP,SGK1,SNAI1,TXNIP,VIM,YBX1	245 (23)
PTGER1		G-protein coupled receptor				0.0306	FOS,PTGS2
PRDM2		transcription regulator				0.0214	MYC
MAML1		transcription regulator				0.00445	EGR1,HES1,RND3	96 (7)
PRKD1		kinase		1.972	bias	0.0193	CXCL2,CXCL3,NR4A1,PTGS2
TNFRSF1A		transmembrane receptor		1.828		0.000768	CCL2,CDKN1A,CEBPB,CLCN3,CXCL2,CXCL3,IER3,JUN,KDR,SAA1,SOCS3	151 (14)
RPS25	0.341	other				0.0424	MYC
HNRNPD		transcription regulator				0.000176	CDKN1A,FOS,KLF2,LDLR
FOSL1		transcription regulator		-1.154		7.31e-07	CCL2,EGR1,FOS,FOSB,HPGD,JUN,JUNB,MT2A,SEMA6D,SERPINE2,SNAI1	150 (13)
CRTC1		transcription regulator				0.04	MT-CO2,MT2A
CXCR2		G-protein coupled receptor				0.0126	CXCL2,CXCL3,IFRD1
PAX3		transcription regulator				2.73e-07	ANXA1,CDKN1A,DNM1,G0S2,GPX4,ID2,ID3,IFITM2,IGFBP2,MGP,RARRES2,RHOB,SFN,SOX4,SRSF3,TAX1BP1,TIMP3,ZFP36L2	161 (7)
GRIA2	0.507	ion channel				0.00267	GRIA2,PRNP
STAMBP		enzyme				0.0424	MYC
DRD2		G-protein coupled receptor		0.038		0.000475	CCL2,FOS,FOSB,JUN,TAC1	161 (19)
CUL4B		other				0.00787	NDUFB1,SOCS1,TSC2,ZFP36	98 (7)
CD47		transmembrane receptor				0.0215	FTL,KDR,MYC
JADE1		transcription regulator				0.0214	CDKN1A
CNR2		G-protein coupled receptor				0.0451	CCL2,EGR1
CISH		other		-1.238	bias	0.000151	CXCL3,ID3,IFRD1,MYC,PPP1R15A,PTGS2,SQSTM1,TGFBI	149 (17)
MAPK1		kinase		1.479		3.64e-10	ATF3,CCDC80,CCL2,CDKN1A,DUSP1,EGR1,EMP1,FAM20A,FOS,FOSB,HLA-C,HLA-E,IFITM1,IFITM3,JUN,JUNB,JUND,KRT17,LMNA,MCL1,MVP,MYC,NR4A1,PRKG1,PTGS2,RGS16,SNAI1,SPOCK1,SPRY2,SPRY4,VIM	182 (23)
EDNRA		transmembrane receptor				0.00367	FOS,PTGS2,TIMP2	180 (22)
RXRG		ligand-dependent nuclear receptor				0.0332	FABP5,TIMP2,TIMP3
HDAC1		transcription regulator		-1.025		2.04e-05	ATF3,CDKN1A,DUSP1,EGR1,FOS,GNAS,GSTP1,HES1,KDR,MME,MYC,NFKBIA,PTGS2,RHOB,SFRP1,SGK1,SNAI1,SQSTM1	247 (19)
TAF6		transcription regulator		1.091	bias	1.59e-06	ATF3,CDKN1A,GADD45A,HES1,IRF1,JUN,SRSF3
FSHB		other				0.0126	FABP5,PLAT,SGK1
PCBP4		other				0.0424	CDKN1A
CBLC		enzyme				0.0065	DDIT3,SQSTM1	155 (7)
PTPN1		phosphatase		-0.816	bias	0.000131	ATM,CXCL2,CXCL3,DUSP1,NFKBIA,PLAGL1,SOCS1	130 (19)
KCNJ11		ion channel				0.0149	MT-CO1,MT-CO3
HIVEP2		transcription regulator				0.00439	FOS,MYC	99 (7)
XPA		other				0.0065	FOS,PTGS2
RAB7A		enzyme				9.48e-05	EGR1,FOS,VIM	201 (24)
S1PR3		G-protein coupled receptor				0.00445	FOS,JUN,PTGS2	161 (23)
CLEC4E		other				0.0451	CXCL2,CXCL3
SPINT2		other				0.0306	CXCL2,PAPPA
SNAI1	0.351	transcription regulator		0.407		2.4e-07	CCL2,CCN1,CD46,CDC42,CDKN1A,CFL1,FOS,GSN,HPGD,KRT17,PEBP1,PTGS2,SNAI1,SPARCL1,TWIST1,VIM	248 (23)
CFL1	0.282	other				0.00267	DSTN,JUN
NR3C1		ligand-dependent nuclear receptor		-0.119		9.36e-17	AMIGO2,ANXA1,BAG1,BHLHE40,BRD2,BTG1,CCL2,CCN1,CDKN1A,CDKN1C,CEBPB,CSRNP1,CXCL2,CXCL3,DUSP1,EGR1,EMP1,ERRFI1,FOS,GADD45A,GADD45B,GAP43,GRIA2,GSTP1,HSD11B1,IER2,IER3,IRF1,JUN,JUND,KRT14,KRT17,KRT5,MBD2,MCL1,MPC1,MT2A,MYC,NFKBIA,PDPN,PLAGL1,PPP1R15A,PTGS2,RASD1,RHOB,SELENOP,SGK1,SLC2A3,SOX4,TAC1,THBS1,TIMP3,TIPARP,TXN,WNT5A	244 (16)
FKBP10		enzyme				0.0214	PRNP
ABL1		kinase		1.982	bias	0.0104	CDKN1A,GADD45A,IER3,MYC
RAB5B		enzyme				0.0214	FOS
PAK1		kinase		-0.882		0.00581	CDKN1A,HES1,MYC,TFPI	224 (19)
CRY1		enzyme				0.0306	FOS,SGK1
PCGF2		transcription regulator		-1.995	bias	0.0155	HES1,MYC,SNAI1,VIM
VTN		other		0.894	bias	0.000553	BHLHE40,CDKN1A,CXCL3,PTGS2,SFN	147 (18)
HRAS		enzyme		0.233	bias	1.16e-16	ALDH3A1,ARHGAP26,ATP5PF,BTG2,CCDC80,CCN1,CD81,CDKN1A,CEBPB,CEBPD,CFH,COL5A2,DDIT3,DUSP1,EGR1,ENPP1,EPHX1,FOS,FOSB,GSN,HES1,HTRA1,ID2,IFITM2,IGFBP4,JUN,JUNB,KLF6,MYC,NFKBIA,NPM1,PDGFRB,PDLIM5,PRNP,PTGS2,RHOB,RPL30,RPL37,RPL39,RPS10,RPS27,RPS3,S100A4,SERPINE2,SNAI1,SOCS3,SOX4,SPRY2,SPRY4,THBS1,TIMP3,TMSB10/TMSB4X,TWIST1,VIM	212 (18)
STAT5A		transcription regulator		1.684		9.17e-10	ALDH3A1,ATM,CDKN1A,CEBPB,DYNLRB1,EIF1AY,FOS,FOSB,GADD45A,ID2,IFITM2,IRF1,KLF10,KRT5,MCL1,MYC,QPCT,SLC2A3,SOCS1,SOCS3,TGFBI,TLE4,TM4SF1,TXNIP,YBX1,ZFP36	220 (20)
TOPBP1		other				0.00367	CDKN1A,GADD45A,MYC	196 (17)
NR5A2		ligand-dependent nuclear receptor		0.793	bias	0.000129	CDKN1A,CEBPB,CEBPD,FOS,JUN,JUNB,LDLR,MYC,PLK3,SAA1	178 (17)
MPL		transmembrane receptor				0.0149	FOS,MYC
CLEC11A		growth factor				0.00112	ANXA1,FOS,MIF,NR4A1,S100A6,TAC1	179 (19)
PTK2B		kinase				0.00735	FOS,JUN,SOCS1	206 (24)
TNFSF10		cytokine		1.013		0.000348	FOS,HLA-A,HLA-C,IFITM1,IFITM2,JUN,MCL1,NFKBIA,PTGS2	219 (24)
FOXA1		transcription regulator		-0.916		0.00317	ANXA1,ATP5PF,CDKN1A,EPHX1,FOXC1,MGP,MYC,PDGFRB,PRNP,SLC12A2	151 (13)
Ccl2		cytokine		1.954	bias	0.0301	CXCL2,CXCL3,KDR,KLF4
EPOR		transmembrane receptor				6.79e-05	JUN,JUNB,MYC,SOCS1,SOCS3	159 (19)
TCL1A		transcription regulator				0.00302	CXCL3,FOS,GPNMB,MAFB,MCL1,STEAP4,UTRN	90 (7)
ELK3		transcription regulator				0.0263	EGR1,FOS
HSF2		transcription regulator				0.0444	HSPA1A/HSPA1B,JUN,TXN
ERC1		other				0.00136	NFKBIA,PTGS2	160 (7)
ERBB2		kinase		1.993	bias	5.33e-12	ATF3,BHLHE40,BTG2,CCDC80,CCL2,CDC42,CDH11,CDKN1A,CEBPB,COL5A2,COL6A3,CXCL3,DDIT3,EGR1,EMP1,ETFB,FOS,H4C3,HES1,HSPA1A/HSPA1B,HTRA1,ID2,IGFBP4,JUN,JUNB,KDR,KLF4,MCL1,MIF,MME,MYC,NFIB,PGK1,PLAT,POLR2L,PTGS2,RHOB,RPS10,S100A4,S100A6,SFRP1,SNAI1,SOX4,SPARCL1,SPOCK1,TCEAL9,TGFBI,THBS1,TIMP3,TUBA1A,VIM,WNT5A,ZFP36L2	231 (22)
NOX4		enzyme		-1.091	bias	0.00948	CCL2,CDC42,CDKN1A,MCL1	235 (22)
UBE2I		enzyme				0.0332	CEBPD,IRF1,SGK1
CGA		other		0.068		0.0245	DDIT3,PTGS2,SERF2,SGK1,TIMP2,TIMP3
ERO1A		enzyme				0.00267	CXCL2,CXCL3	88 (7)
FRAT1		other				0.0424	JUN
NFKBIE		transcription regulator				0.0184	CCL2,CXCL3
KLF5		transcription regulator		1.2	bias	0.0376	CDKN1A,DUSP1,KRT5,MYC
SSTR2		G-protein coupled receptor				0.0159	FOS,THBS1,VIM
VAV2		transcription regulator				0.0282	CDC42,FOS,VIM
RACGAP1		transporter				0.00136	CDC42,CDKN1A
PRC1		other				0.0214	PTGS2
CDKN1B		kinase		-1.532	bias	0.0137	CDKN1A,EGR1,GAP43,MCL1,MYC,SELENOP,TWIST1
GNL2		enzyme				0.00439	CDKN1A,MYC	47 (4)
FUBP1		transcription regulator				0.000321	MYC,RPL32,WNT5A
DIO2		enzyme				0.0176	ATF3,EGR1,FOS,FOSB,HSPA1A/HSPA1B,MARCKSL1,NR4A1,RBM3
PPP5C		phosphatase		-1.96	bias	0.000128	CDKN1A,DUSP1,MYC,SGK1	158 (18)
PRKACA		kinase		1.231	bias	0.000426	CCK,CEBPB,HSPA1A/HSPA1B,ID2,MYC,SOCS3	183 (24)
IL7		cytokine		1.572	bias	0.0013	CCL2,CDKN1A,CXCL2,CXCL3,KLF2,MCL1,MYC,RGS16,SOCS1,SOCS3	154 (18)
PTPN3		phosphatase				0.0111	CDKN1A,MYC,TGFBI
CCL11		cytokine		0.686	bias	0.0357	CCL2,CXCL2,CXCL3,VEGFB
CTH		enzyme				0.00267	CDKN1A,DDIT3
LYN		kinase				0.00249	CDKN1A,EGR1,MYC,NFKBIA,NFKBIZ,SOCS1,SOCS3	144 (14)
GSK3B		kinase		-0.589		1.26e-05	CCL2,CDH11,CDKN1A,DDIT3,FOS,KDR,MCL1,MYC,NFKBIZ,PTGS2,SNAI1,SQSTM1	251 (21)
TXNIP	0.262	other		0.911		0.0155	CDKN1A,G0S2,PTGS2,TXNIP
JMJD1C		enzyme				0.0222	CDKN1A,EGR1
NAB2		transcription regulator				0.00851	CDKN1A,FOS,ID2	99 (6)
CDK2		kinase		1.715	bias	0.0144	CDKN1A,FOS,MT2A,MYC
RFX2		transcription regulator				0.00142	LMNA,MYC,RPL30
RHOA		enzyme		0.496	bias	0.000701	CDKN1A,CEBPB,FOS,ITGBL1,JUN,PRKG1,RHOB,RND3	160 (19)
Gm12602		other				0.0451	BTG2,RGS16
FZD2		G-protein coupled receptor				0.0214	WNT5A
PLA2G5		enzyme				0.0118	PTGS2,VEGFB
GJD2		other				0.0424	DDIT3
UBE2E1		enzyme				0.0214	CDKN1A
BRD2	0.571	kinase				0.00463	DNAJA1,MYC,NFIB,S100A6,WEE1
CGGBP1		transcription regulator				0.0424	CDKN1A
ATF5		transcription regulator		1.131	bias	3.95e-05	MCL1,PLAT,SAA1,TXNIP	15 (2)
TFAP2C		transcription regulator		-0.218		0.00544	CDKN1A,FOXC1,MT1X,MT2A,MYC,THBS1	101 (7)
RARA		ligand-dependent nuclear receptor		0.57		1.42e-05	CDKN1A,CEBPB,DUSP1,EGR1,FOS,FOXC1,GAP43,H4C3,HLA-C,IRF1,JUN,KLF4,KRT5,MAFB,METTL7A,MGP,MYC,PTGS2,RARRES1,RASD1,SAA1,TLE4	234 (19)
PLAA		other				0.00439	IL32,PTGS2	106 (8)
DYSF		other				0.000289	ANXA1,DNAJB1,ERRFI1,FTL,HLA-A,HSPA1A/HSPA1B,S100A4,TCEAL9
FXYD5		ion channel				0.0424	CCL2
UBE2V1		transcription regulator				0.0424	FOS
CUL9		other				0.0214	CDKN1A
ERF		transcription regulator				0.00735	KRT5,MYC,UTRN	90 (7)
RELB		transcription regulator		0.762	bias	0.0225	CDKN1A,MARCKSL1,MYC,NFKBIA,PTGS2
CFTR		ion channel		-1.463		0.000441	CFH,CXCL2,HPGD,NFKBIA,NFKBIZ,PTGS2,SAA1,SOCS3	202 (16)
IFNLR1		transmembrane receptor				0.000426	ATF3,CXCL2,CXCL3,MYC,PTGS2,THBS1	141 (13)
INHBE		growth factor				0.0214	JUNB
KIT		transmembrane receptor				0.00302	ANKH,CCL2,CXCL3,IRF1,MCL1,MYC,SOCS1,SOCS3	144 (15)
C7		other				0.0149	CXCL2,CXCL3
DCN		other		1.159		0.00102	CDKN1A,CDKN1C,DUSP1,SEMA3A,THBS1,TIMP3	222 (22)
TXN	0.465	enzyme		0.887		0.00242	CDKN1A,FOS,MIF,NFKBIA,TXN	190 (19)
EXOSC10		kinase				0.0214	FOS
PPP2R3A		phosphatase				0.0214	MYC
NEDD9		other		1.488		0.000603	BHLHE40,ERRFI1,FOS,PGK1,TENT5A,TUBA1A,TXNIP,VIM	124 (11)
PCYT1A		enzyme				0.0159	CXCL2,GSN,KLF4
PPP2R5A		phosphatase				0.0424	MYC
ZBTB17		transcription regulator		1.673	bias	1.74e-07	BHLHE40,CAMK2N1,CD46,CDKN1A,CDKN1C,DDIT3,EGR1,IER3,JUN,LDLR,SOCS1,ZFP36	241 (16)
ZBTB14		transcription regulator				0.0214	MYC
GNAQ		enzyme				4.52e-07	ATF3,BTG2,CXCL3,EGR1,FOS,GADD45A,MYC,NFIB,NR4A1,PHLDA1,PLAT,PTGS2,RHOB,SGK1	198 (19)
TWNK		enzyme		1.066	bias	5.55e-10	ATF3,DDIT3,MT-CO1,MT-CYB,MT-ND1,MT-ND4,MT-ND5,MT-ND6,SQSTM1
RING1		transcription regulator				0.00136	FOS,JUN	150 (6)
GAPDH		enzyme		-1.89	bias	9.69e-06	CCL2,DUSP1,ENPP1,HLA-C,IFITM1,IFITM2,TXNIP
RAMAC		other				0.0424	MYC
RPS20	0.859	other				0.0214	MYC
EEF1A1	0.263	translation regulator				0.00136	MYC,S100A4
COP1		enzyme				0.0184	CDKN1A,CEBPB
MYZAP		other				0.0222	DSP,FOS
Cdkn1c		other				0.0142	ATM,CDKN1A,EGR1
SCML2		transcription regulator				0.0214	CDKN1A
CRTAP		other				0.0424	CDKN1A
CELF1		translation regulator				0.0222	CDKN1A,CEBPB
DUSP14		phosphatase				0.0306	NFKBIZ,PLAT
CHRM2		G-protein coupled receptor				0.0214	EGR1
ACP1	0.266	phosphatase				0.00267	FOS,MYC	202 (23)
NEK2		kinase				0.00267	CDKN1A,GADD45A
ADORA3		G-protein coupled receptor				0.00977	CCL2,CXCL3,IRF1	151 (17)
CUX1		transcription regulator				5.71e-06	CDKN1A,H4C3,MARCKS,MYC,PNN,SNAI1,THBS1,VIM,WNT5A	109 (7)
Cux1		transcription regulator				0.00445	DKK2,H4C3,HTRA1
Mt3		other				3.85e-05	CEBPD,GSTP1,MT2A
CALCA		other		1.91	bias	0.0041	CCL2,FOS,GOLGB1,JUNB,KDR,LMNA,MME	208 (18)
CDC42	0.353	enzyme				0.0358	ATF3,FOS,JUN
CCR2		G-protein coupled receptor		0.337	bias	0.00319	CCL2,COL6A3,CXCL2,CXCL3,F13A1,TGFBI,THBS1,TIMP2	188 (19)
Cops2		transcription regulator				0.0424	CDKN1A
EWSR1		other		1.96	bias	0.00581	CD99,FOS,GRP,MCL1
MUC4		other		1.964	bias	0.000626	CDKN1A,SNAI1,TWIST1,VIM	208 (18)
Flt1		kinase				0.0214	ATF3
FLT1		kinase		1.633	bias	0.00835	CCNI,CDKN1A,EIF5A,FOS,MARCKS,THBS1	253 (22)
GCG		other		1.265	bias	0.000265	BTG2,CCL2,CEBPB,FOS,GSTP1,IGFBP4,PLK3,TENT5A	177 (22)
C5		other				0.00532	CXCL2,CXCL3,SOCS3	141 (13)
HIC1		transcription regulator				0.0418	AHNAK2,AMIGO2,CDKN1A,CDKN1C
HMGA2		enzyme				0.00977	ID2,SNAI1,TWIST1
HSPA1A/HSPA1B	0.381	enzyme				0.00238	CDKN1A,CXCL2,FOS	151 (18)
IFNA1/IFNA13		cytokine		0.186	bias	0.00148	IFITM1,IRF1,MYC,PTGS2,SOCS1,VEGFB	129 (16)
RBM39		transcription regulator				0.0214	HTRA1
PPP1R15A	0.89	other				0.00851	CEBPB,DDIT3,GADD45A
Cxcl3		cytokine				0.00439	CEBPB,CEBPD
Mt1		other		-1.387	bias	1.9e-05	ATF3,FOS,GSTP1,JUN,MYC,NFKBIA	187 (14)
Mt2		other		-1.982	bias	0.000134	ATF3,FOS,GSTP1,JUN,MYC	184 (15)
MYH9		enzyme				0.04	MYC,WNT5A
Nedd4		enzyme				0.0424	THBS1
Pln		other				0.0338	ATP2B1,GNAI2,PGK1,VIM
PLN		transporter				0.012	ATP2B1,GNAI2,HES1,PGK1,VIM
RBPJ		transcription regulator		0.772	bias	0.00584	CDKN1A,DUSP1,FOS,HES1,JUN,KDR,MYC,SOX4,WNT5A	158 (20)
TBX2		transcription regulator		-1.408	bias	0.0236	ATF3,BHLHE40,CCNL1,CDKN1A,DDIT3
Tcf7		transcription regulator		-0.632		0.0213	EPHX1,ID2,ID3,KLF6,LDLR,NTN4,PAPSS2,PHLDA1,SOCS3,VEGFB
PAK2		kinase		-1		0.00787	DUSP1,GADD45A,ID3,S100A6	249 (18)
BRD4		kinase		1.989	bias	1.21e-05	BHLHE40,CXCL2,DDIT3,FOS,GTF3C6,ID2,IRF1,MCL1,MYC,PDGFRB,PLAT,THBS1,WNT5A	257 (18)
DEFB103A/DEFB103B		other				0.0352	PTGS2,TAC1
PCDH11Y		other		1.98	bias	0.000934	JUN,MYC,PTGS2,TLE5	165 (7)
PPBP		cytokine				0.00142	COL6A3,GLG1,PDGFRB
MAP3K7		kinase		0.651	bias	0.00153	CXCL2,IFITM1,IRF1,JUN,PTGS2,SAA1,WNT5A	144 (14)
MAML2	0.298	transcription regulator				0.0424	HES1
PRSS1		peptidase				0.0214	DDIT3
USP17L2 (includes others)		peptidase				0.0149	KLF4,MYC
HMGB2		transcription regulator				0.0176	CEBPB,CXCL2,PHLDA1
STYX		phosphatase				0.0424	MYC
TREM2		transmembrane receptor				0.00735	CXCL2,NFKBIA,PTGS2	163 (14)
DSCAML1		other		-0.378	bias	0.00322	ID3,KLF4,MYC,NTN4,SFRP1,TAC1,TUBB2A
PRR13		other				0.0214	THBS1
RFX4		transcription regulator				0.0424	RPL30
RPS4Y1	1.281	other				0.0424	VIM
SH3GLB2		other				0.0424	PTGS2
FADD		other		-1	bias	5.47e-08	CDKN1A,CXCL2,EGR1,FOS,GADD45B,JUN,JUNB,KLF6,MYC,PPP1R15A,RNPC3,SOCS1,TIPARP	168 (17)
ADM		other		1.037		0.00092	CXCL2,FOS,PGK1,PRKG1,PTGS2,TAC1	202 (21)
PBX2		transcription regulator				0.000506	CCL2,COL5A2,FOS
PELP1		other				0.0176	AHNAK2,FOS,G0S2,MYADM,MYC,PTGS2,SAA1
PF4		cytokine		1.96	bias	0.00714	CCL2,CDKN1A,CXCL3,KLF4	128 (16)
IL36A		cytokine				0.0386	CXCL2,CXCL3,NFKBIZ
KMT2A		transcription regulator		1	bias	0.0041	CDKN1A,CLCN3,EGR1,FOXC1,IGFBP4,KLF6,MYC	243 (21)
EBI3		cytokine		1.387	bias	0.0069	FOS,HLA-A,HLA-C,IRF1,MYC	132 (14)
PPP2R5B		phosphatase				9.48e-05	FAP,SAT1,SERPINE2
GCLM		enzyme				9.48e-05	FOS,JUN,JUNB
TAB1		enzyme		-1.067	bias	0.00415	CDKN1A,JUN,PTGS2,SAA1	170 (22)
EMD		other				0.00735	EGR1,IER3,IRF1
FMR1		translation regulator		-0.844	bias	8.59e-05	CFL1,COL5A2,DNM1,EIF1AX,GAP43,IGFBP4,IRX2,PLAT,PPIA,QPCT,SPARCL1,TSC2
WNT3		other				0.0352	CDKN1A,PTGS2
RECK		other				0.0149	CDKN1A,SPRY2
BACH2		transcription regulator		0	bias	0.0301	ID3,JUNB,MAFB,MCL1
AZGP1		transporter		-0.692		0.000242	CEBPB,DSP,EGR1,MYC,VIM	213 (20)
SPINT1		other				0.04	IGFBP4,WNT5A
BRAF		kinase				0.000374	CDKN1A,CEBPB,EGR1,MCL1,MYC,RND3,SERPINE2,SPRY4,THBS1	188 (20)
NDN		transcription regulator				0.0451	CDKN1A,MYC
WT1		transcription regulator		0.517		1.6e-09	ATP5ME,BTG2,CCL2,CDKN1A,CREBZF,EGR1,FOSB,GSN,ITGB1BP1,JUNB,JUND,KLF4,MCL1,MT1X,MYC,PHLDA1,RPL19,SLC2A3,SQSTM1,THBS1,TIMP3,TM4SF1,YBX1	198 (10)
[truncated: 54 more rows]
