# Supplementary material for: A single cell atlas of human cornea that defines its development, limbal progenitor cells and their interactions with the immune cells
Source: Ocul Surf. 2021 Jul;21:279–98. doi: 10.1016/j.jtos.2021.03.010 (PMC8343164; doi:10.1016/j.jtos.2021.03.010)
Supplement: Multimedia component 13 [file mmc13.xlsx]

## Sheet: 10 PCW
	p_val	avg_logFC	pct.1	pct.2	p_val_adj	cluster	gene	predicted cell type
IGFBP5	2.62373e-78	1.24428	0.932	0.686	5.24745e-75	0	IGFBP5	neural crest
CTHRC1	9.23433e-77	1.10577	0.886	0.684	1.84687e-73	0	CTHRC1	neural crest
FBLN1	7.44576e-70	0.818307	0.906	0.418	1.48915e-66	0	FBLN1	neural crest
IL11RA	1.42894e-66	0.760416	0.801	0.316	2.85787e-63	0	IL11RA	neural crest
THBS4	8.41681e-65	1.03805	0.861	0.667	1.68336e-61	0	THBS4	neural crest
FOXQ1	1.03211e-61	0.461115	0.676	0.262	2.06422e-58	0	FOXQ1	neural crest
PLAC9	1.45955e-58	0.908331	0.938	0.873	2.9191e-55	0	PLAC9	neural crest
LGALS1	1.9623e-54	0.637547	1	0.985	3.9246e-51	0	LGALS1	neural crest
DPT	5.34577e-53	0.765647	0.651	0.217	1.06915e-49	0	DPT	neural crest
CRABP1	1.1638e-51	0.354851	0.621	0.295	2.3276e-48	0	CRABP1	neural crest
SPARC	1.20796e-50	0.605407	0.993	0.961	2.41592e-47	0	SPARC	neural crest
COL1A1	1.02125e-48	0.666223	1	0.99	2.04249e-45	0	COL1A1	neural crest
ITM2A	1.58068e-48	0.836031	0.856	0.665	3.16136e-45	0	ITM2A	neural crest
COL1A2	3.83021e-47	0.597089	1	0.999	7.66042e-44	0	COL1A2	neural crest
ZFP36L2	6.85463e-46	0.699685	0.881	0.509	1.37093e-42	0	ZFP36L2	neural crest
COL6A2	4.05125e-44	0.568002	0.993	0.921	8.10249e-41	0	COL6A2	neural crest
MGP	3.45071e-43	0.413813	0.815	0.376	6.90142e-40	0	MGP	neural crest
PDGFRL	9.38406e-43	0.709587	0.861	0.799	1.87681e-39	0	PDGFRL	neural crest
SERPINF1	2.73168e-42	0.478888	0.783	0.39	5.46336e-39	0	SERPINF1	neural crest
EMP3	2.86304e-41	0.566664	0.934	0.865	5.72608e-38	0	EMP3	neural crest
ARHGAP20	1.29812e-37	0.290903	0.539	0.262	2.59625e-34	0	ARHGAP20	neural crest
LOX	1.11861e-36	0.379817	0.763	0.402	2.23723e-33	0	LOX	neural crest
COL5A1	2.68726e-36	0.430597	0.989	0.955	5.37453e-33	0	COL5A1	neural crest
BASP1	3.39474e-35	0.464051	0.954	0.935	6.78948e-32	0	BASP1	neural crest
PITX2	1.78008e-34	0.388978	0.893	0.833	3.56016e-31	0	PITX2	neural crest
TWIST1	3.12073e-32	0.402439	0.922	0.921	6.24147e-29	0	TWIST1	neural crest
ELN	6.11791e-32	0.693316	0.532	0.198	1.22358e-28	0	ELN	neural crest
TCF4	2.41853e-31	0.370753	0.966	0.932	4.83706e-28	0	TCF4	neural crest
COL14A1	4.71245e-31	0.448629	0.927	0.906	9.42489e-28	0	COL14A1	neural crest
CXCL12	3.80017e-30	0.375236	0.505	0.173	7.60034e-27	0	CXCL12	neural crest
VIM	1.6253e-29	0.478555	1	0.997	3.25059e-26	0	VIM	neural crest
TIMP1	2.1325e-29	0.443925	0.881	0.782	4.265e-26	0	TIMP1	neural crest
ASPN	2.39662e-29	0.846708	0.655	0.544	4.79324e-26	0	ASPN	neural crest
FLRT3	3.72548e-28	0.324801	0.674	0.592	7.45097e-25	0	FLRT3	neural crest
NFIA	9.33403e-28	0.342832	0.788	0.44	1.86681e-24	0	NFIA	neural crest
OGN	2.33831e-26	0.525667	0.911	0.917	4.67663e-23	0	OGN	neural crest
PCOLCE	4.19189e-26	0.607938	0.865	0.858	8.38378e-23	0	PCOLCE	neural crest
COL3A1	1.1737e-25	0.332864	0.989	0.88	2.34739e-22	0	COL3A1	neural crest
DCN	1.57495e-25	0.312608	0.979	0.947	3.14991e-22	0	DCN	neural crest
LTBP1	1.93422e-25	0.556382	0.804	0.758	3.86845e-22	0	LTBP1	neural crest
C1QTNF2	2.62094e-25	0.401303	0.733	0.598	5.24188e-22	0	C1QTNF2	neural crest
COL6A1	2.80201e-25	0.348093	0.961	0.924	5.60403e-22	0	COL6A1	neural crest
SFRP2	3.11478e-25	0.25036	0.276	0.053	6.22956e-22	0	SFRP2	neural crest
COL16A1	6.18564e-25	0.272978	0.651	0.436	1.23713e-21	0	COL16A1	neural crest
NREP	4.52683e-24	0.407671	0.941	0.954	9.05366e-21	0	NREP	neural crest
FXYD1	1.38157e-23	0.286998	0.397	0.136	2.76315e-20	0	FXYD1	neural crest
IGF1	3.89216e-23	0.302102	0.313	0.082	7.78432e-20	0	IGF1	neural crest
PMP22	4.83867e-23	0.457016	0.811	0.716	9.67734e-20	0	PMP22	neural crest
KCNQ1OT1	8.97981e-23	0.322749	0.957	0.938	1.79596e-19	0	KCNQ1OT1	neural crest
SULF1	2.64357e-21	0.468607	0.671	0.577	5.28714e-18	0	SULF1	neural crest
FBLN5	3.84672e-20	0.32682	0.575	0.401	7.69343e-17	0	FBLN5	neural crest
MFAP4	1.26996e-19	0.514434	0.767	0.761	2.53991e-16	0	MFAP4	neural crest
FN1	2.3685e-19	0.296262	0.897	0.902	4.73699e-16	0	FN1	neural crest
FABP7	3.4565e-18	0.336978	0.596	0.541	6.91299e-15	0	FABP7	neural crest
MMP2	3.52586e-18	0.425238	0.68	0.609	7.05172e-15	0	MMP2	neural crest
ABI3BP	2.27838e-17	0.360464	0.338	0.076	4.55675e-14	0	ABI3BP	neural crest
SULT1E1	5.7464e-16	0.506754	0.575	0.553	1.14928e-12	0	SULT1E1	neural crest
MEG3	1.162e-15	0.333966	0.906	0.89	2.324e-12	0	MEG3	neural crest
IGFBP4	1.2719e-15	0.348899	0.678	0.568	2.54379e-12	0	IGFBP4	neural crest
ACKR3	2.5316e-15	0.415113	0.493	0.336	5.06321e-12	0	ACKR3	neural crest
PMEPA1	4.81599e-15	0.262944	0.824	0.752	9.63198e-12	0	PMEPA1	neural crest
FSTL1	1.24841e-14	0.378751	0.76	0.752	2.49681e-11	0	FSTL1	neural crest
SEMA3C	1.65321e-14	0.501456	0.669	0.63	3.30642e-11	0	SEMA3C	neural crest
FOXC2	3.31666e-14	0.267614	0.63	0.557	6.63331e-11	0	FOXC2	neural crest
TPM2	3.34359e-14	0.264885	0.833	0.831	6.68719e-11	0	TPM2	neural crest
PRDX4	5.25986e-14	0.313706	0.874	0.816	1.05197e-10	0	PRDX4	neural crest
EFEMP2	6.17923e-14	0.364098	0.747	0.747	1.23585e-10	0	EFEMP2	neural crest
SRPX	7.87757e-14	0.375553	0.749	0.765	1.57551e-10	0	SRPX	neural crest
CRABP2	8.4235e-14	0.34269	0.797	0.806	1.6847e-10	0	CRABP2	neural crest
APOE	7.5351e-13	0.348966	0.582	0.512	1.50702e-09	0	APOE	neural crest
POSTN	8.72342e-13	0.662716	0.338	0.149	1.74468e-09	0	POSTN	neural crest
EPB41L2	1.46854e-11	0.345114	0.685	0.657	2.93709e-08	0	EPB41L2	neural crest
CYP1B1	1.74386e-11	0.61675	0.646	0.606	3.48771e-08	0	CYP1B1	neural crest
VASN	2.20892e-11	0.361632	0.701	0.716	4.41785e-08	0	VASN	neural crest
COL9A3	6.80513e-11	0.368098	0.388	0.2	1.36103e-07	0	COL9A3	neural crest
RARRES2	1.47021e-10	0.3518	0.4	0.245	2.94041e-07	0	RARRES2	neural crest
FBN1	3.40021e-10	0.406797	0.575	0.504	6.80043e-07	0	FBN1	neural crest
PCOLCE2	6.99202e-09	0.256188	0.553	0.56	1.3984e-05	0	PCOLCE2	neural crest
COPZ2	2.70933e-08	0.304246	0.653	0.65	5.41865e-05	0	COPZ2	neural crest
CCDC80	2.8227e-08	0.308631	0.594	0.536	5.64539e-05	0	CCDC80	neural crest
COL21A1	4.05616e-08	0.422836	0.564	0.57	8.11233e-05	0	COL21A1	neural crest
PLPP1	2.37897e-07	0.329216	0.566	0.543	0.000475793	0	PLPP1	neural crest
BGN	9.63658e-07	0.282536	0.685	0.699	0.00192732	0	BGN	neural crest
NPPC	5.26006e-06	0.316655	0.269	0.432	0.0105201	0	NPPC	neural crest
GSTM5	5.91433e-06	0.254147	0.317	0.205	0.0118287	0	GSTM5	neural crest
CTGF	0.000402819	0.537819	0.612	0.651	0.805638	0	CTGF	neural crest
MMP23B	0.00257522	0.250528	0.331	0.485	1	0	MMP23B	neural crest
DLK1	0.00511755	0.573354	0.432	0.439	1	0	DLK1	neural crest
GPC3	0.00780058	0.63958	0.418	0.45	1	0	GPC3	neural crest
KERA	5.93463e-92	1.05489	0.991	0.824	1.18693e-88	1	KERA	corneal stromal keratocytes I
LUM	3.20532e-90	1.17417	1	0.989	6.41063e-87	1	LUM	corneal stromal keratocytes I
COL6A3	3.78299e-58	0.856886	0.991	0.9	7.56599e-55	1	COL6A3	corneal stromal keratocytes I
COL3A11	5.90936e-55	0.770122	1	0.902	1.18187e-51	1	COL3A1	corneal stromal keratocytes I
SPON1	1.40157e-53	0.795183	0.866	0.718	2.80315e-50	1	SPON1	corneal stromal keratocytes I
COL6A11	1.56684e-49	0.746256	0.983	0.927	3.13367e-46	1	COL6A1	corneal stromal keratocytes I
COL12A1	2.26315e-46	0.558289	0.991	0.956	4.5263e-43	1	COL12A1	corneal stromal keratocytes I
FTL	1.76421e-45	0.474439	1	0.998	3.52842e-42	1	FTL	corneal stromal keratocytes I
COL5A11	1.4004e-44	0.649124	0.996	0.961	2.8008e-41	1	COL5A1	corneal stromal keratocytes I
DCN1	8.93603e-42	0.607509	0.996	0.95	1.78721e-38	1	DCN	corneal stromal keratocytes I
OGN1	1.88432e-40	0.701966	0.974	0.9	3.76864e-37	1	OGN	corneal stromal keratocytes I
COL1A11	1.43931e-39	0.708043	1	0.992	2.87861e-36	1	COL1A1	corneal stromal keratocytes I
VIM1	5.85938e-39	0.601512	1	0.998	1.17188e-35	1	VIM	corneal stromal keratocytes I
COL14A11	1.91246e-38	0.749906	0.97	0.9	3.82493e-35	1	COL14A1	corneal stromal keratocytes I
COL1A21	2.72503e-38	0.66184	1	0.999	5.45007e-35	1	COL1A2	corneal stromal keratocytes I
COL6A21	1.3052e-36	0.603916	0.991	0.938	2.6104e-33	1	COL6A2	corneal stromal keratocytes I
CPE	4.51542e-35	0.730111	0.9	0.832	9.03084e-32	1	CPE	corneal stromal keratocytes I
CCL2	1.27021e-32	1.26086	0.775	0.69	2.54042e-29	1	CCL2	corneal stromal keratocytes I
MEST	9.9795e-31	0.563525	0.939	0.919	1.9959e-27	1	MEST	corneal stromal keratocytes I
RORB	3.03866e-29	0.561743	0.792	0.766	6.07732e-26	1	RORB	corneal stromal keratocytes I
TGFBI	2.48657e-27	0.520707	0.909	0.736	4.97315e-24	1	TGFBI	corneal stromal keratocytes I
SPARC1	1.92415e-26	0.508062	0.996	0.967	3.84831e-23	1	SPARC	corneal stromal keratocytes I
COL24A1	2.58387e-26	0.770425	0.71	0.7	5.16774e-23	1	COL24A1	corneal stromal keratocytes I
DKK2	5.72957e-25	0.60367	0.87	0.852	1.14591e-21	1	DKK2	corneal stromal keratocytes I
TWIST11	1.00636e-24	0.506645	0.961	0.912	2.01272e-21	1	TWIST1	corneal stromal keratocytes I
SERPINF11	5.25019e-22	0.438052	0.723	0.493	1.05004e-18	1	SERPINF1	corneal stromal keratocytes I
SRPX1	7.31427e-22	0.509129	0.818	0.744	1.46285e-18	1	SRPX	corneal stromal keratocytes I
THBS1	7.13047e-21	0.342754	0.818	0.77	1.42609e-17	1	THBS1	corneal stromal keratocytes I
LOX1	4.35504e-20	0.297112	0.684	0.503	8.71008e-17	1	LOX	corneal stromal keratocytes I
MRC2	7.81244e-19	0.483078	0.771	0.78	1.56249e-15	1	MRC2	corneal stromal keratocytes I
SGK1	3.44207e-18	0.370566	0.658	0.495	6.88414e-15	1	SGK1	corneal stromal keratocytes I
FN11	6.07823e-18	0.361342	0.874	0.906	1.21565e-14	1	FN1	corneal stromal keratocytes I
LRRC17	9.99809e-18	0.449965	0.545	0.434	1.99962e-14	1	LRRC17	corneal stromal keratocytes I
C2orf40	9.12711e-17	0.400742	0.823	0.818	1.82542e-13	1	C2orf40	corneal stromal keratocytes I
BACE2	1.58261e-16	0.348954	0.554	0.48	3.16521e-13	1	BACE2	corneal stromal keratocytes I
GPM6A	2.17085e-15	0.536239	0.628	0.624	4.34171e-12	1	GPM6A	corneal stromal keratocytes I
PDGFRB	2.44676e-15	0.442069	0.784	0.868	4.89353e-12	1	PDGFRB	corneal stromal keratocytes I
PCOLCE1	4.95825e-14	0.357381	0.896	0.852	9.9165e-11	1	PCOLCE	corneal stromal keratocytes I
LGALS11	7.15507e-13	0.304942	1	0.988	1.43101e-09	1	LGALS1	corneal stromal keratocytes I
GRP	1.89328e-12	0.89628	0.628	0.691	3.78656e-09	1	GRP	corneal stromal keratocytes I
GNG11	1.59636e-11	0.255858	0.701	0.742	3.19273e-08	1	GNG11	corneal stromal keratocytes I
VCAN	2.44073e-11	0.4221	0.749	0.834	4.88146e-08	1	VCAN	corneal stromal keratocytes I
PPIC	5.62364e-10	0.281915	0.736	0.76	1.12473e-06	1	PPIC	corneal stromal keratocytes I
PTPRD	6.11092e-10	0.319129	0.693	0.781	1.22218e-06	1	PTPRD	corneal stromal keratocytes I
NTM	6.18724e-08	0.494745	0.519	0.57	0.000123745	1	NTM	corneal stromal keratocytes I
PEG10	1.88861e-07	0.551916	0.68	0.824	0.000377722	1	PEG10	corneal stromal keratocytes I
COPZ21	3.15377e-07	0.281417	0.628	0.657	0.000630754	1	COPZ2	corneal stromal keratocytes I
TUBB2B	4.37737e-07	0.348104	0.667	0.767	0.000875474	1	TUBB2B	corneal stromal keratocytes I
PDGFD	1.60223e-06	0.376711	0.532	0.582	0.00320446	1	PDGFD	corneal stromal keratocytes I
DOK5	1.10644e-05	0.374322	0.407	0.477	0.0221289	1	DOK5	corneal stromal keratocytes I
AEBP1	1.13209e-05	0.251198	0.563	0.618	0.0226418	1	AEBP1	corneal stromal keratocytes I
NTF3	4.02574e-05	0.272303	0.294	0.627	0.0805149	1	NTF3	corneal stromal keratocytes I
FJX1	7.52139e-05	0.297455	0.303	0.615	0.150428	1	FJX1	corneal stromal keratocytes I
MXRA5	0.00200811	0.375625	0.481	0.603	1	1	MXRA5	corneal stromal keratocytes I
SHOX	0.00440997	0.354319	0.541	0.74	1	1	SHOX	corneal stromal keratocytes I
MUC15	3.48926e-158	1.14944	1	0.091	6.97852e-155	2	MUC15	corneal epithelium
MUC16	1.21915e-156	1.06387	1	0.126	2.43829e-153	2	MUC16	corneal epithelium
LGALS7B	3.74412e-143	0.572767	1	0.182	7.48824e-140	2	LGALS7B	corneal epithelium
TMEM154	2.31264e-139	0.423912	1	0.176	4.62529e-136	2	TMEM154	corneal epithelium
MYCL	1.51184e-138	0.401669	1	0.192	3.02369e-135	2	MYCL	corneal epithelium
SOX13	6.28761e-137	0.31426	1	0.22	1.25752e-133	2	SOX13	corneal epithelium
RAB25	1.55855e-132	1.35483	1	0.175	3.1171e-129	2	RAB25	corneal epithelium
S100P	1.23062e-131	0.272364	0.994	0.12	2.46124e-128	2	S100P	corneal epithelium
C19orf33	3.05117e-130	1.54691	0.994	0.092	6.10233e-127	2	C19orf33	corneal epithelium
CDS1	1.31412e-128	0.485529	0.994	0.218	2.62825e-125	2	CDS1	corneal epithelium
KLC3	9.80785e-128	0.627803	1	0.251	1.96157e-124	2	KLC3	corneal epithelium
ST14	6.37378e-126	0.748994	0.994	0.246	1.27476e-122	2	ST14	corneal epithelium
FGFR3	2.89957e-123	0.777489	0.989	0.218	5.79915e-120	2	FGFR3	corneal epithelium
WWC1	8.32343e-123	0.342656	0.994	0.237	1.66469e-119	2	WWC1	corneal epithelium
EDN1	1.68435e-122	1.06674	1	0.168	3.3687e-119	2	EDN1	corneal epithelium
PCSK1N	5.88034e-122	0.323765	0.994	0.214	1.17607e-118	2	PCSK1N	corneal epithelium
KRT5	3.95885e-121	2.52053	0.989	0.072	7.9177e-118	2	KRT5	corneal epithelium
MACC1	2.15376e-118	0.572161	0.994	0.248	4.30752e-115	2	MACC1	corneal epithelium
VSNL1	1.28325e-117	1.11335	1	0.283	2.5665e-114	2	VSNL1	corneal epithelium
LMTK3	5.28563e-117	0.480393	0.994	0.118	1.05713e-113	2	LMTK3	corneal epithelium
UPP1	4.55424e-116	0.731163	0.994	0.17	9.10847e-113	2	UPP1	corneal epithelium
CLIC3	9.01395e-113	1.26455	1	0.17	1.80279e-109	2	CLIC3	corneal epithelium
TNNT1	8.22806e-110	0.467422	1	0.239	1.64561e-106	2	TNNT1	corneal epithelium
RHOV	9.3798e-110	0.687084	1	0.285	1.87596e-106	2	RHOV	corneal epithelium
GNG4	3.29132e-109	0.262796	0.994	0.262	6.58265e-106	2	GNG4	corneal epithelium
YDJC	6.50485e-109	0.255421	0.994	0.239	1.30097e-105	2	YDJC	corneal epithelium
ZDHHC12	1.32034e-108	0.414414	0.989	0.122	2.64068e-105	2	ZDHHC12	corneal epithelium
EML3	5.68611e-108	0.526327	1	0.347	1.13722e-104	2	EML3	corneal epithelium
GALNT3	6.29975e-108	0.635514	0.994	0.298	1.25995e-104	2	GALNT3	corneal epithelium
POLR2J3	1.36668e-107	1.19147	1	0.353	2.73336e-104	2	POLR2J3	corneal epithelium
BMP7	1.67617e-107	0.502073	1	0.369	3.35234e-104	2	BMP7	corneal epithelium
AC023157.3	2.46373e-106	0.733849	0.994	0.355	4.92745e-103	2	AC023157.3	corneal epithelium
TTYH1	1.09341e-105	0.429761	0.994	0.168	2.18682e-102	2	TTYH1	corneal epithelium
MSLN	1.30905e-105	0.692363	0.994	0.23	2.61809e-102	2	MSLN	corneal epithelium
RCAN3	3.57279e-105	0.538132	1	0.285	7.14558e-102	2	RCAN3	corneal epithelium
IKZF2	4.27073e-105	0.334958	0.994	0.267	8.54145e-102	2	IKZF2	corneal epithelium
MARVELD3	5.81158e-105	0.350435	1	0.368	1.16232e-101	2	MARVELD3	corneal epithelium
ALDH1A3	7.84748e-105	0.790173	1	0.189	1.5695e-101	2	ALDH1A3	corneal epithelium
LINC00467	3.02681e-104	0.306379	0.994	0.3	6.05363e-101	2	LINC00467	corneal epithelium
TDRP	1.12217e-103	0.4119	1	0.363	2.24433e-100	2	TDRP	corneal epithelium
DSC2	5.61513e-102	1.63289	0.961	0.224	1.12303e-98	2	DSC2	corneal epithelium
ABHD11	1.82194e-101	0.824033	0.994	0.181	3.64388e-98	2	ABHD11	corneal epithelium
CP	2.5098e-101	0.255852	0.994	0.103	5.01959e-98	2	CP	corneal epithelium
SLCO3A1	3.01478e-101	1.23331	1	0.288	6.02957e-98	2	SLCO3A1	corneal epithelium
STAP2	3.57205e-101	0.511025	0.994	0.348	7.14411e-98	2	STAP2	corneal epithelium
MPZL2	3.51196e-100	1.10126	1	0.362	7.02393e-97	2	MPZL2	corneal epithelium
MUC20	4.1182e-100	0.332048	0.989	0.265	8.23639e-97	2	MUC20	corneal epithelium
KIAA1468	6.8124e-100	0.320007	0.994	0.251	1.36248e-96	2	KIAA1468	corneal epithelium
LSR	7.70126e-99	0.603773	1	0.289	1.54025e-95	2	LSR	corneal epithelium
PARD6B	4.43514e-98	1.07343	0.994	0.356	8.87028e-95	2	PARD6B	corneal epithelium
SEMA3E	4.47054e-98	0.757359	1	0.458	8.94108e-95	2	SEMA3E	corneal epithelium
KCTD1	4.86827e-97	0.449237	1	0.379	9.73654e-94	2	KCTD1	corneal epithelium
APOBEC3C	1.97123e-96	0.308109	0.994	0.256	3.94247e-93	2	APOBEC3C	corneal epithelium
SOX15	8.80159e-96	0.901608	1	0.32	1.76032e-92	2	SOX15	corneal epithelium
NRARP	2.19873e-95	0.374318	0.994	0.332	4.39746e-92	2	NRARP	corneal epithelium
TMEM54	2.61703e-95	0.919292	1	0.241	5.23407e-92	2	TMEM54	corneal epithelium
NSG1	2.67148e-95	1.16338	1	0.447	5.34296e-92	2	NSG1	corneal epithelium
ERBB3	4.62894e-94	0.442723	1	0.276	9.25788e-91	2	ERBB3	corneal epithelium
SMAGP	6.614e-94	0.72833	1	0.434	1.3228e-90	2	SMAGP	corneal epithelium
EPB41L5	6.75223e-94	0.381084	0.983	0.303	1.35045e-90	2	EPB41L5	corneal epithelium
GSTT2B	2.78514e-93	0.271363	1	0.39	5.57027e-90	2	GSTT2B	corneal epithelium
RASSF7	3.73276e-93	0.272632	0.989	0.246	7.46551e-90	2	RASSF7	corneal epithelium
TM7SF2	8.02429e-93	0.277408	0.994	0.378	1.60486e-89	2	TM7SF2	corneal epithelium
PYGL	1.93522e-92	0.721342	1	0.252	3.87045e-89	2	PYGL	corneal epithelium
EPCAM	1.41372e-91	0.603086	1	0.426	2.82745e-88	2	EPCAM	corneal epithelium
TRIM36	3.99938e-91	0.927813	1	0.43	7.99877e-88	2	TRIM36	corneal epithelium
S100A6	8.67334e-91	2.22	1	0.77	1.73467e-87	2	S100A6	corneal epithelium
RASSF9	1.31086e-90	0.261215	0.989	0.293	2.62171e-87	2	RASSF9	corneal epithelium
MEIS2	2.33917e-90	0.648614	1	0.269	4.67835e-87	2	MEIS2	corneal epithelium
VAMP8	5.853e-90	1.04782	1	0.316	1.1706e-86	2	VAMP8	corneal epithelium
SPINT1	6.13837e-90	0.904347	1	0.323	1.22767e-86	2	SPINT1	corneal epithelium
RASGEF1B	2.41698e-89	0.612741	0.994	0.395	4.83397e-86	2	RASGEF1B	corneal epithelium
BCL2L11	5.22759e-89	0.524956	0.994	0.35	1.04552e-85	2	BCL2L11	corneal epithelium
RAB11FIP1	9.19201e-89	0.993694	1	0.464	1.8384e-85	2	RAB11FIP1	corneal epithelium
KRT17	2.37379e-88	1.157	1	0.428	4.74758e-85	2	KRT17	corneal epithelium
BCAM	3.78322e-88	0.823096	0.994	0.379	7.56643e-85	2	BCAM	corneal epithelium
PAWR	1.13224e-87	0.743178	0.994	0.393	2.26448e-84	2	PAWR	corneal epithelium
CXADR	2.07763e-87	1.32564	1	0.426	4.15527e-84	2	CXADR	corneal epithelium
KRT18	2.52047e-87	1.93002	1	0.426	5.04095e-84	2	KRT18	corneal epithelium
ADIRF	5.04426e-87	1.70913	0.967	0.177	1.00885e-83	2	ADIRF	corneal epithelium
BMP2K	5.66294e-87	0.30804	0.994	0.409	1.13259e-83	2	BMP2K	corneal epithelium
BCL2L1	7.40358e-87	0.283547	0.994	0.261	1.48072e-83	2	BCL2L1	corneal epithelium
AQP3	1.04255e-86	0.761026	1	0.322	2.08511e-83	2	AQP3	corneal epithelium
MYO5B	1.5566e-86	0.342342	0.994	0.405	3.11319e-83	2	MYO5B	corneal epithelium
KRT19	8.27258e-86	1.06997	1	0.468	1.65452e-82	2	KRT19	corneal epithelium
TFAP2A	8.81192e-86	0.915574	1	0.413	1.76238e-82	2	TFAP2A	corneal epithelium
IFT74	8.98044e-86	0.283672	0.989	0.224	1.79609e-82	2	IFT74	corneal epithelium
EPS8L2	2.47872e-85	0.406717	0.989	0.189	4.95745e-82	2	EPS8L2	corneal epithelium
NECTIN3	5.86909e-85	0.404057	1	0.358	1.17382e-81	2	NECTIN3	corneal epithelium
PLXNB2	1.66491e-84	0.508094	1	0.373	3.32982e-81	2	PLXNB2	corneal epithelium
CXCL1	2.37335e-84	0.339449	0.994	0.314	4.74671e-81	2	CXCL1	corneal epithelium
HOPX	2.58332e-84	0.550333	1	0.39	5.16663e-81	2	HOPX	corneal epithelium
ZMAT3	2.73834e-84	0.366887	0.994	0.383	5.47668e-81	2	ZMAT3	corneal epithelium
TNNT3	3.33163e-84	0.851018	1	0.196	6.66326e-81	2	TNNT3	corneal epithelium
PERP	4.26491e-84	1.80086	0.961	0.38	8.52982e-81	2	PERP	corneal epithelium
SYNGR2	6.6261e-84	0.593682	0.994	0.256	1.32522e-80	2	SYNGR2	corneal epithelium
CD9	9.2218e-84	2.1724	1	0.476	1.84436e-80	2	CD9	corneal epithelium
ANKRD37	1.01098e-83	0.450719	0.994	0.338	2.02195e-80	2	ANKRD37	corneal epithelium
KANK1	1.94235e-83	0.327369	0.967	0.176	3.88471e-80	2	KANK1	corneal epithelium
VWA1	3.44153e-83	0.445197	1	0.292	6.88306e-80	2	VWA1	corneal epithelium
KRT8	3.50449e-83	1.03232	1	0.435	7.00898e-80	2	KRT8	corneal epithelium
TSPAN12	3.81701e-83	0.359489	0.994	0.413	7.63401e-80	2	TSPAN12	corneal epithelium
CXCL14	1.70467e-82	2.84489	1	0.427	3.40935e-79	2	CXCL14	corneal epithelium
PLEKHF1	3.93112e-81	0.250293	0.983	0.163	7.86224e-78	2	PLEKHF1	corneal epithelium
SP100	4.48124e-81	0.295642	1	0.188	8.96248e-78	2	SP100	corneal epithelium
ITIH5	5.21092e-81	0.692784	1	0.315	1.04218e-77	2	ITIH5	corneal epithelium
CFI	8.25796e-81	0.2609	0.961	0.229	1.65159e-77	2	CFI	corneal epithelium
SOX9	3.69056e-80	0.716569	1	0.133	7.38113e-77	2	SOX9	corneal epithelium
AL121944.1	5.15728e-80	0.433058	0.989	0.373	1.03146e-76	2	AL121944.1	corneal epithelium
JAG1	1.66024e-79	0.783831	1	0.342	3.32049e-76	2	JAG1	corneal epithelium
TGM2	8.35781e-79	0.668893	0.994	0.385	1.67156e-75	2	TGM2	corneal epithelium
CERS6	1.20148e-78	0.335628	1	0.347	2.40295e-75	2	CERS6	corneal epithelium
CRIP1	1.07292e-77	0.280745	0.994	0.373	2.14585e-74	2	CRIP1	corneal epithelium
RETREG1	2.58125e-77	0.692278	0.989	0.292	5.16249e-74	2	RETREG1	corneal epithelium
ARL4C	2.68934e-77	0.827337	1	0.317	5.37869e-74	2	ARL4C	corneal epithelium
ANXA3	1.74413e-76	0.371452	0.994	0.378	3.48825e-73	2	ANXA3	corneal epithelium
OTUD1	2.02369e-76	0.652059	0.994	0.246	4.04737e-73	2	OTUD1	corneal epithelium
NDRG2	8.31067e-76	0.250568	1	0.265	1.66213e-72	2	NDRG2	corneal epithelium
TPD52L1	8.95911e-76	0.912865	1	0.302	1.79182e-72	2	TPD52L1	corneal epithelium
CAV2	4.49433e-75	0.7861	1	0.32	8.98867e-72	2	CAV2	corneal epithelium
SCCPDH	4.92413e-75	0.632256	0.994	0.171	9.84827e-72	2	SCCPDH	corneal epithelium
SH3YL1	5.71981e-75	0.992501	1	0.427	1.14396e-71	2	SH3YL1	corneal epithelium
SLC19A2	9.11416e-75	0.503129	0.989	0.301	1.82283e-71	2	SLC19A2	corneal epithelium
COX19	1.15545e-73	0.317549	1	0.441	2.31089e-70	2	COX19	corneal epithelium
CDH3	2.54389e-73	0.279485	0.939	0.249	5.08777e-70	2	CDH3	corneal epithelium
STXBP6	6.83999e-72	0.273698	1	0.416	1.368e-68	2	STXBP6	corneal epithelium
ECHDC2	8.48196e-72	0.316577	0.983	0.191	1.69639e-68	2	ECHDC2	corneal epithelium
VSIR	1.72067e-71	0.507743	0.978	0.167	3.44134e-68	2	VSIR	corneal epithelium
CAPG	1.78872e-71	1.57809	1	0.507	3.57743e-68	2	CAPG	corneal epithelium
MGST1	3.18171e-71	0.735701	0.989	0.198	6.36343e-68	2	MGST1	corneal epithelium
TSC22D4	5.89249e-71	0.256986	1	0.386	1.1785e-67	2	TSC22D4	corneal epithelium
SAP30	7.51152e-70	0.251979	0.994	0.38	1.5023e-66	2	SAP30	corneal epithelium
SAT1	1.80365e-69	1.42189	0.961	0.467	3.6073e-66	2	SAT1	corneal epithelium
NQO1	3.8064e-69	1.39695	0.89	0.241	7.6128e-66	2	NQO1	corneal epithelium
WNT4	5.42084e-69	0.40705	0.994	0.438	1.08417e-65	2	WNT4	corneal epithelium
TRIM2	1.07449e-68	0.360184	0.994	0.351	2.14898e-65	2	TRIM2	corneal epithelium
WHAMM	1.77703e-68	0.314943	0.994	0.449	3.55406e-65	2	WHAMM	corneal epithelium
TACSTD2	2.54093e-68	1.99792	0.867	0.091	5.08187e-65	2	TACSTD2	corneal epithelium
WEE1	2.75681e-67	1.26761	1	0.321	5.51363e-64	2	WEE1	corneal epithelium
ITGA3	3.07231e-67	0.534785	0.989	0.293	6.14462e-64	2	ITGA3	corneal epithelium
CASP4	3.42867e-67	0.363579	1	0.21	6.85735e-64	2	CASP4	corneal epithelium
PLCG2	4.09532e-67	0.752833	0.994	0.445	8.19064e-64	2	PLCG2	corneal epithelium
LMO7	4.75703e-67	1.28813	1	0.508	9.51407e-64	2	LMO7	corneal epithelium
IL1R1	2.7558e-66	0.253508	0.994	0.19	5.51159e-63	2	IL1R1	corneal epithelium
CD82	5.94376e-66	0.619656	0.989	0.268	1.18875e-62	2	CD82	corneal epithelium
GPRC5A	8.9539e-66	1.57444	0.912	0.168	1.79078e-62	2	GPRC5A	corneal epithelium
CLU	3.49921e-65	1.22234	0.994	0.499	6.99842e-62	2	CLU	corneal epithelium
HES4	6.93871e-65	1.0165	1	0.414	1.38774e-61	2	HES4	corneal epithelium
MYO6	9.1059e-65	0.765123	1	0.399	1.82118e-61	2	MYO6	corneal epithelium
COL18A1	2.2745e-64	0.293833	0.994	0.345	4.549e-61	2	COL18A1	corneal epithelium
EFNA1	2.94052e-64	0.548988	1	0.362	5.88103e-61	2	EFNA1	corneal epithelium
ZKSCAN1	2.94235e-64	0.622734	0.994	0.36	5.88469e-61	2	ZKSCAN1	corneal epithelium
TPM1	4.29062e-64	0.924957	1	0.737	8.58125e-61	2	TPM1	corneal epithelium
MAGI3	3.13819e-63	0.302758	1	0.377	6.27638e-60	2	MAGI3	corneal epithelium
VEZT	3.14984e-63	0.565252	1	0.464	6.29969e-60	2	VEZT	corneal epithelium
TSTD1	3.4642e-63	1.1976	1	0.472	6.92839e-60	2	TSTD1	corneal epithelium
C11orf96	6.37982e-63	1.69124	0.956	0.201	1.27596e-59	2	C11orf96	corneal epithelium
DMKN	1.45729e-62	0.331945	0.994	0.443	2.91459e-59	2	DMKN	corneal epithelium
EFNB2	1.54393e-62	0.304332	0.994	0.436	3.08786e-59	2	EFNB2	corneal epithelium
FAM129B	6.95719e-62	0.284018	0.994	0.338	1.39144e-58	2	FAM129B	corneal epithelium
BAMBI	4.86025e-61	0.311979	0.994	0.326	9.72049e-58	2	BAMBI	corneal epithelium
ESRP1	5.55064e-60	0.418617	0.945	0.393	1.11013e-56	2	ESRP1	corneal epithelium
GCHFR	1.24035e-59	0.599499	0.994	0.257	2.48071e-56	2	GCHFR	corneal epithelium
TMEM14A	1.84576e-59	0.532661	1	0.478	3.69151e-56	2	TMEM14A	corneal epithelium
UCHL3	2.0006e-57	0.366106	0.994	0.415	4.0012e-54	2	UCHL3	corneal epithelium
TNFAIP8	4.17057e-57	0.34165	0.989	0.375	8.34114e-54	2	TNFAIP8	corneal epithelium
NEAT1	5.30032e-57	1.57223	0.917	0.397	1.06006e-53	2	NEAT1	corneal epithelium
MYH9	5.69088e-57	0.42373	0.989	0.301	1.13818e-53	2	MYH9	corneal epithelium
MT1X	6.10034e-57	1.82812	0.878	0.204	1.22007e-53	2	MT1X	corneal epithelium
ERBB2	1.18472e-56	0.417171	0.989	0.39	2.36945e-53	2	ERBB2	corneal epithelium
ANXA1	2.08942e-56	1.75699	0.994	0.715	4.17883e-53	2	ANXA1	corneal epithelium
GOLM1	9.77672e-56	0.580803	1	0.568	1.95534e-52	2	GOLM1	corneal epithelium
SSFA2	1.50315e-54	0.566726	0.989	0.351	3.0063e-51	2	SSFA2	corneal epithelium
RBM22	1.86418e-54	0.291504	1	0.374	3.72837e-51	2	RBM22	corneal epithelium
CXCL2	2.10538e-54	0.760637	0.928	0.207	4.21076e-51	2	CXCL2	corneal epithelium
TKT	7.01747e-54	1.42989	0.89	0.575	1.40349e-50	2	TKT	corneal epithelium
TUFT1	1.14161e-53	0.433619	0.155	0.311	2.28322e-50	2	TUFT1	corneal epithelium
DHRS3	1.66415e-53	0.40106	0.939	0.176	3.3283e-50	2	DHRS3	corneal epithelium
TMSB4X	4.64095e-53	0.973601	0.994	0.886	9.28191e-50	2	TMSB4X	corneal epithelium
CAV1	5.46776e-53	0.81656	0.967	0.226	1.09355e-49	2	CAV1	corneal epithelium
HOOK2	1.18485e-52	0.271515	0.923	0.189	2.36969e-49	2	HOOK2	corneal epithelium
S100A16	1.32976e-52	0.818086	1	0.281	2.65951e-49	2	S100A16	corneal epithelium
TMEM238	3.32621e-52	0.338293	0.166	0.254	6.65243e-49	2	TMEM238	corneal epithelium
CAMSAP2	5.87285e-52	0.340834	0.994	0.362	1.17457e-48	2	CAMSAP2	corneal epithelium
SLC7A8	6.57945e-52	0.736159	0.989	0.428	1.31589e-48	2	SLC7A8	corneal epithelium
PLK2	9.40019e-52	1.07306	1	0.401	1.88004e-48	2	PLK2	corneal epithelium
VAV3	1.4299e-51	0.440264	0.144	0.296	2.85979e-48	2	VAV3	corneal epithelium
YOD1	2.99762e-51	0.409124	0.16	0.354	5.99524e-48	2	YOD1	corneal epithelium
CCNB1	5.70452e-51	0.306934	0.983	0.375	1.1409e-47	2	CCNB1	corneal epithelium
CD24	6.3012e-50	0.592468	1	0.565	1.26024e-46	2	CD24	corneal epithelium
MAML2	7.33296e-50	0.562282	1	0.489	1.46659e-46	2	MAML2	corneal epithelium
HUWE1	8.59205e-50	0.292937	0.994	0.452	1.71841e-46	2	HUWE1	corneal epithelium
CD55	8.85317e-50	1.1587	0.906	0.224	1.77063e-46	2	CD55	corneal epithelium
POLE3	1.20084e-49	0.304886	0.983	0.327	2.40168e-46	2	POLE3	corneal epithelium
SMIM5	2.07542e-49	0.3165	0.89	0.298	4.15084e-46	2	SMIM5	corneal epithelium
SLC2A1	6.87752e-49	1.1003	1	0.495	1.3755e-45	2	SLC2A1	corneal epithelium
NDUFV1	1.19439e-48	0.537046	1	0.442	2.38878e-45	2	NDUFV1	corneal epithelium
PPP1R15B	1.34382e-48	0.400957	0.994	0.339	2.68764e-45	2	PPP1R15B	corneal epithelium
MYOF	2.23263e-48	0.629463	0.994	0.468	4.46526e-45	2	MYOF	corneal epithelium
IGF2.1	7.89514e-48	0.421478	1	0.333	1.57903e-44	2	IGF2.1	corneal epithelium
SMURF2	8.93031e-48	0.324011	1	0.427	1.78606e-44	2	SMURF2	corneal epithelium
KITLG	4.72655e-47	0.279848	0.983	0.3	9.4531e-44	2	KITLG	corneal epithelium
HSPB1	6.67077e-47	1.48523	0.873	0.606	1.33415e-43	2	HSPB1	corneal epithelium
SPOCK1	1.02694e-46	0.314254	0.972	0.324	2.05388e-43	2	SPOCK1	corneal epithelium
CITED2	1.08037e-46	0.489919	0.967	0.229	2.16075e-43	2	CITED2	corneal epithelium
SPINT1-AS1	1.66094e-46	0.472935	0.912	0.358	3.32188e-43	2	SPINT1-AS1	corneal epithelium
SELENOP	1.70911e-46	0.559209	0.994	0.302	3.41822e-43	2	SELENOP	corneal epithelium
EFEMP1	4.90689e-46	0.389394	0.978	0.235	9.81378e-43	2	EFEMP1	corneal epithelium
MTRNR2L8	8.44051e-46	1.16224	1	0.772	1.6881e-42	2	MTRNR2L8	corneal epithelium
MED24	2.19573e-45	0.259972	0.989	0.311	4.39146e-42	2	MED24	corneal epithelium
KIAA1217	2.29791e-45	0.473652	0.155	0.347	4.59583e-42	2	KIAA1217	corneal epithelium
CAST	2.30456e-43	1.4867	1	0.577	4.60913e-40	2	CAST	corneal epithelium
MAP3K8	2.53408e-43	0.619954	0.994	0.362	5.06816e-40	2	MAP3K8	corneal epithelium
PHACTR2	4.39481e-43	0.583669	0.989	0.314	8.78962e-40	2	PHACTR2	corneal epithelium
NR2F2	5.57606e-43	0.41017	1	0.339	1.11521e-39	2	NR2F2	corneal epithelium
NFKBIZ	3.99418e-42	0.870285	0.978	0.329	7.98835e-39	2	NFKBIZ	corneal epithelium
SFN	1.44149e-41	1.50816	0.807	0.123	2.88297e-38	2	SFN	corneal epithelium
ABL2	1.81003e-41	0.33057	0.138	0.32	3.62005e-38	2	ABL2	corneal epithelium
CTSB	2.15232e-41	0.622133	0.989	0.393	4.30463e-38	2	CTSB	corneal epithelium
BIRC3	2.95332e-41	0.311138	0.95	0.252	5.90663e-38	2	BIRC3	corneal epithelium
DNTTIP2	3.14903e-41	0.252279	0.994	0.406	6.29807e-38	2	DNTTIP2	corneal epithelium
PUM2	5.29652e-41	0.299541	0.978	0.376	1.0593e-37	2	PUM2	corneal epithelium
PIM1	1.14127e-40	0.719064	0.994	0.451	2.28255e-37	2	PIM1	corneal epithelium
MAPRE2	1.51789e-40	0.270583	0.989	0.36	3.03578e-37	2	MAPRE2	corneal epithelium
CLDN4	2.49752e-40	1.78624	0.79	0.081	4.99503e-37	2	CLDN4	corneal epithelium
SINHCAF	8.03509e-40	0.678994	0.994	0.521	1.60702e-36	2	SINHCAF	corneal epithelium
MTRNR2L12	8.13416e-40	0.869107	1	0.846	1.62683e-36	2	MTRNR2L12	corneal epithelium
ANKRD17	1.22026e-39	0.280815	1	0.445	2.44052e-36	2	ANKRD17	corneal epithelium
NRIP1	1.32011e-39	0.548979	0.928	0.293	2.64023e-36	2	NRIP1	corneal epithelium
IQGAP1	1.6102e-39	0.877558	1	0.418	3.22041e-36	2	IQGAP1	corneal epithelium
LGALS3	2.09342e-39	1.5096	0.84	0.413	4.18684e-36	2	LGALS3	corneal epithelium
ECM1	4.30678e-39	0.651317	0.193	0.369	8.61356e-36	2	ECM1	corneal epithelium
S100A11	1.02011e-38	0.926123	1	0.94	2.04023e-35	2	S100A11	corneal epithelium
TMEM123	1.51401e-38	0.884986	0.989	0.411	3.02802e-35	2	TMEM123	corneal epithelium
ARHGEF3	1.54437e-38	0.708917	0.199	0.295	3.08874e-35	2	ARHGEF3	corneal epithelium
SYNE2	1.8395e-38	0.564309	0.994	0.413	3.679e-35	2	SYNE2	corneal epithelium
SLC2A3	7.43823e-38	0.286311	0.994	0.415	1.48765e-34	2	SLC2A3	corneal epithelium
AGR2	1.19261e-37	1.42236	0.762	0.103	2.38522e-34	2	AGR2	corneal epithelium
RBM26	4.79762e-37	0.396718	1	0.412	9.59523e-34	2	RBM26	corneal epithelium
HSD17B8	9.3722e-37	0.395279	0.79	0.139	1.87444e-33	2	HSD17B8	corneal epithelium
HEBP2	1.13897e-36	1.17663	1	0.569	2.27793e-33	2	HEBP2	corneal epithelium
PLXDC2	1.80786e-36	0.348698	0.972	0.303	3.61572e-33	2	PLXDC2	corneal epithelium
S100A4	2.96753e-36	0.643552	0.967	0.606	5.93505e-33	2	S100A4	corneal epithelium
IGFBP7	3.50741e-36	1.42998	0.89	0.376	7.01482e-33	2	IGFBP7	corneal epithelium
PBX1	1.11836e-34	0.307039	1	0.498	2.23673e-31	2	PBX1	corneal epithelium
COMT	3.25235e-34	1.12127	0.961	0.376	6.5047e-31	2	COMT	corneal epithelium
MAFB	3.67192e-34	0.350191	1	0.368	7.34385e-31	2	MAFB	corneal epithelium
LYST	3.74309e-34	0.387778	0.818	0.227	7.48618e-31	2	LYST	corneal epithelium
CKS1B	4.50231e-34	0.468554	0.983	0.369	9.00463e-31	2	CKS1B	corneal epithelium
DSG2	1.07445e-33	0.785782	0.807	0.295	2.14891e-30	2	DSG2	corneal epithelium
MT-ND6	3.06625e-33	0.328891	1	0.6	6.13249e-30	2	MT-ND6	corneal epithelium
C1GALT1	4.47608e-33	0.378942	0.807	0.166	8.95216e-30	2	C1GALT1	corneal epithelium
RNF181	4.92703e-33	0.55532	0.95	0.313	9.85406e-30	2	RNF181	corneal epithelium
TMEM100	6.23229e-33	0.345076	0.989	0.345	1.24646e-29	2	TMEM100	corneal epithelium
CNN2	7.70421e-33	0.375352	1	0.575	1.54084e-29	2	CNN2	corneal epithelium
C16orf72	1.74993e-32	0.278285	0.994	0.436	3.49985e-29	2	C16orf72	corneal epithelium
CELF1	2.6999e-32	0.490244	0.967	0.349	5.3998e-29	2	CELF1	corneal epithelium
RPS9	5.06316e-32	0.727636	1	0.989	1.01263e-28	2	RPS9	corneal epithelium
FBXO22	6.36133e-32	0.282232	0.983	0.44	1.27227e-28	2	FBXO22	corneal epithelium
ATF3	8.54565e-32	1.23408	0.956	0.458	1.70913e-28	2	ATF3	corneal epithelium
EGLN1	2.72655e-31	0.283315	0.994	0.409	5.4531e-28	2	EGLN1	corneal epithelium
CTSC	2.85975e-31	0.449029	0.994	0.514	5.71951e-28	2	CTSC	corneal epithelium
UGDH	2.99634e-31	0.3435	0.994	0.466	5.99269e-28	2	UGDH	corneal epithelium
IGF2BP2	7.13234e-31	0.365282	1	0.63	1.42647e-27	2	IGF2BP2	corneal epithelium
DUSP5	2.698e-30	0.428325	0.227	0.289	5.39599e-27	2	DUSP5	corneal epithelium
EIF4G1	3.21662e-30	0.380221	0.188	0.351	6.43324e-27	2	EIF4G1	corneal epithelium
ATP6V0A1	3.7865e-30	0.250744	0.917	0.275	7.573e-27	2	ATP6V0A1	corneal epithelium
HBEGF	6.24071e-30	0.318734	0.221	0.338	1.24814e-26	2	HBEGF	corneal epithelium
YBX3	8.56689e-30	1.24528	0.895	0.593	1.71338e-26	2	YBX3	corneal epithelium
TGFBI1	5.66632e-29	0.62342	0.945	0.739	1.13326e-25	2	TGFBI	corneal epithelium
PNRC2	1.2966e-28	0.454559	1	0.386	2.5932e-25	2	PNRC2	corneal epithelium
CPAMD8	1.90623e-28	0.383087	0.934	0.382	3.81246e-25	2	CPAMD8	corneal epithelium
BCLAF1	5.85053e-28	0.37043	0.994	0.349	1.17011e-24	2	BCLAF1	corneal epithelium
IER2	1.84776e-27	1.17995	0.994	0.615	3.69552e-24	2	IER2	corneal epithelium
KLF10	4.15023e-27	0.707117	0.994	0.425	8.30046e-24	2	KLF10	corneal epithelium
CUX1	1.06943e-26	0.396003	1	0.562	2.13887e-23	2	CUX1	corneal epithelium
CTSL	3.24892e-26	0.493758	1	0.489	6.49783e-23	2	CTSL	corneal epithelium
DSP	2.60727e-25	1.65201	0.735	0.231	5.21455e-22	2	DSP	corneal epithelium
POLD2	2.77161e-25	0.367846	0.994	0.451	5.54321e-22	2	POLD2	corneal epithelium
FLNA	3.15985e-25	0.363251	0.994	0.491	6.31969e-22	2	FLNA	corneal epithelium
NOV	5.36385e-25	0.361275	0.243	0.289	1.07277e-21	2	NOV	corneal epithelium
JUN	6.2747e-25	1.41643	0.994	0.799	1.25494e-21	2	JUN	corneal epithelium
UBA1	6.67463e-25	0.265322	0.862	0.284	1.33493e-21	2	UBA1	corneal epithelium
LITAF	7.85377e-25	0.450453	0.972	0.356	1.57075e-21	2	LITAF	corneal epithelium
FABP5	3.71392e-24	0.490948	0.956	0.745	7.42784e-21	2	FABP5	corneal epithelium
UACA	4.93375e-24	0.343596	0.994	0.39	9.86749e-21	2	UACA	corneal epithelium
EMP1	1.35019e-23	0.821599	0.801	0.288	2.70037e-20	2	EMP1	corneal epithelium
TSC22D2	1.7187e-23	0.717004	1	0.56	3.43739e-20	2	TSC22D2	corneal epithelium
JUP	2.35853e-23	0.592978	0.271	0.235	4.71707e-20	2	JUP	corneal epithelium
NOP58	2.48585e-23	0.260205	0.293	0.417	4.9717e-20	2	NOP58	corneal epithelium
MGARP	2.55826e-23	1.63582	0.713	0.171	5.11651e-20	2	MGARP	corneal epithelium
IPO7	3.38936e-23	0.31865	0.989	0.41	6.77872e-20	2	IPO7	corneal epithelium
FBL	3.79691e-23	0.389603	1	0.585	7.59382e-20	2	FBL	corneal epithelium
KAZN	8.8895e-23	0.339612	0.221	0.305	1.7779e-19	2	KAZN	corneal epithelium
NOLC1	4.03698e-22	0.386753	0.989	0.437	8.07396e-19	2	NOLC1	corneal epithelium
NET1	6.75778e-22	0.320999	0.265	0.425	1.35156e-18	2	NET1	corneal epithelium
WDR26	7.58735e-22	0.581261	0.326	0.433	1.51747e-18	2	WDR26	corneal epithelium
RHOB	8.90309e-22	0.760229	1	0.461	1.78062e-18	2	RHOB	corneal epithelium
SMAD3	1.04776e-21	0.56176	0.983	0.388	2.09552e-18	2	SMAD3	corneal epithelium
CHD2	1.71075e-21	0.324653	0.917	0.355	3.4215e-18	2	CHD2	corneal epithelium
GADD45B	2.31745e-21	1.12862	0.856	0.364	4.63489e-18	2	GADD45B	corneal epithelium
NIPBL	4.19007e-21	0.294874	1	0.479	8.38014e-18	2	NIPBL	corneal epithelium
FOSB	5.84215e-21	1.46894	0.735	0.432	1.16843e-17	2	FOSB	corneal epithelium
CTSV	7.00644e-21	1.51859	0.696	0.199	1.40129e-17	2	CTSV	corneal epithelium
RB1	9.86549e-21	0.618569	0.287	0.392	1.9731e-17	2	RB1	corneal epithelium
CTBP2	1.04003e-20	0.320553	1	0.499	2.08006e-17	2	CTBP2	corneal epithelium
CYR61	1.49782e-19	0.313925	0.188	0.324	2.99565e-16	2	CYR61	corneal epithelium
PDLIM1	2.50208e-19	0.515598	0.287	0.182	5.00415e-16	2	PDLIM1	corneal epithelium
RPS5	2.69216e-19	0.810005	1	0.982	5.38431e-16	2	RPS5	corneal epithelium
HSP90AA1	3.66153e-19	0.851077	0.901	0.917	7.32305e-16	2	HSP90AA1	corneal epithelium
ENC1	4.43432e-19	0.490791	0.746	0.249	8.86863e-16	2	ENC1	corneal epithelium
PIM3	5.80743e-19	0.393848	1	0.596	1.16149e-15	2	PIM3	corneal epithelium
RPL3	1.117e-18	0.452035	1	0.995	2.23401e-15	2	RPL3	corneal epithelium
PRPF40A	1.23071e-18	0.484432	0.254	0.36	2.46143e-15	2	PRPF40A	corneal epithelium
DUSP1	1.34878e-18	0.797048	0.779	0.385	2.69757e-15	2	DUSP1	corneal epithelium
MSI2	2.29036e-18	0.476087	1	0.515	4.58072e-15	2	MSI2	corneal epithelium
HMGB2	3.69646e-18	0.313598	0.994	0.446	7.39292e-15	2	HMGB2	corneal epithelium
TAX1BP1	4.40634e-18	0.668121	0.994	0.59	8.81267e-15	2	TAX1BP1	corneal epithelium
PRKAR1A	4.84724e-18	0.480396	1	0.478	9.69447e-15	2	PRKAR1A	corneal epithelium
TJP1	5.34268e-18	0.370523	0.994	0.591	1.06854e-14	2	TJP1	corneal epithelium
RPL9	8.46626e-18	0.489135	1	0.996	1.69325e-14	2	RPL9	corneal epithelium
FTH1	9.61637e-18	0.308267	1	0.996	1.92327e-14	2	FTH1	corneal epithelium
ECT2	1.05516e-17	0.253574	0.983	0.39	2.11032e-14	2	ECT2	corneal epithelium
FOS	1.13441e-17	1.08829	0.773	0.618	2.26881e-14	2	FOS	corneal epithelium
RACK1	1.27171e-17	0.608155	1	0.99	2.54341e-14	2	RACK1	corneal epithelium
KLF6	1.45517e-17	0.975661	1	0.687	2.91033e-14	2	KLF6	corneal epithelium
GABPB1-AS1	2.09258e-17	0.304072	1	0.599	4.18516e-14	2	GABPB1-AS1	corneal epithelium
LRRFIP1	7.98137e-17	0.935977	0.68	0.2	1.59627e-13	2	LRRFIP1	corneal epithelium
LRRFIP2	9.48523e-17	0.729693	0.989	0.495	1.89705e-13	2	LRRFIP2	corneal epithelium
COL7A1	1.45149e-16	0.259795	0.735	0.272	2.90298e-13	2	COL7A1	corneal epithelium
GADD45A	1.55212e-16	0.446665	0.901	0.352	3.10424e-13	2	GADD45A	corneal epithelium
DAPL1	1.70081e-16	1.10056	0.674	0.174	3.40161e-13	2	DAPL1	corneal epithelium
NFKBIA	2.16924e-16	1.03661	0.994	0.731	4.33849e-13	2	NFKBIA	corneal epithelium
UBXN1	4.23304e-16	0.334731	0.994	0.563	8.46609e-13	2	UBXN1	corneal epithelium
HSPA1B	4.58335e-16	1.58084	0.657	0.334	9.16671e-13	2	HSPA1B	corneal epithelium
SRSF7	5.01559e-16	0.721872	0.901	0.376	1.00312e-12	2	SRSF7	corneal epithelium
PTTG1	8.07764e-16	0.442577	0.994	0.551	1.61553e-12	2	PTTG1	corneal epithelium
APLP2	1.24097e-15	0.862952	1	0.653	2.48194e-12	2	APLP2	corneal epithelium
RPL38	2.39319e-15	0.948677	1	0.979	4.78638e-12	2	RPL38	corneal epithelium
KPNB1	2.64081e-15	0.32955	0.994	0.501	5.28161e-12	2	KPNB1	corneal epithelium
MAL	3.06624e-15	0.925368	0.343	0.095	6.13248e-12	2	MAL	corneal epithelium
ARID5B	3.08773e-15	0.497342	0.956	0.401	6.17546e-12	2	ARID5B	corneal epithelium
TXNIP	3.39509e-15	0.515282	0.227	0.308	6.79018e-12	2	TXNIP	corneal epithelium
EIF5	1.45791e-14	0.752987	1	0.529	2.91581e-11	2	EIF5	corneal epithelium
DSC3	1.62627e-14	1.09034	0.343	0.042	3.25254e-11	2	DSC3	corneal epithelium
PPP1R15A	2.10733e-14	0.886964	0.983	0.775	4.21466e-11	2	PPP1R15A	corneal epithelium
RPL4	6.91386e-14	0.755951	1	0.943	1.38277e-10	2	RPL4	corneal epithelium
BAIAP2	6.96941e-14	0.317916	0.95	0.397	1.39388e-10	2	BAIAP2	corneal epithelium
GSN	9.4721e-14	1.25203	0.746	0.496	1.89442e-10	2	GSN	corneal epithelium
ADM	9.51682e-14	0.527904	0.265	0.14	1.90336e-10	2	ADM	corneal epithelium
CSNK1A1	1.02301e-13	0.265357	0.409	0.649	2.04602e-10	2	CSNK1A1	corneal epithelium
LGALSL	1.16396e-13	0.484692	0.32	0.383	2.32791e-10	2	LGALSL	corneal epithelium
SRSF2	2.06693e-13	0.839115	1	0.662	4.13387e-10	2	SRSF2	corneal epithelium
SGMS2	2.24915e-13	0.580871	0.276	0.208	4.49831e-10	2	SGMS2	corneal epithelium
CLDN1	5.22504e-13	1.53788	0.657	0.343	1.04501e-09	2	CLDN1	corneal epithelium
ARL6IP1	6.7999e-13	0.551276	0.994	0.624	1.35998e-09	2	ARL6IP1	corneal epithelium
TSC22D3	1.13941e-12	0.345505	0.939	0.39	2.27882e-09	2	TSC22D3	corneal epithelium
AK3	3.04459e-12	0.377545	0.724	0.257	6.08918e-09	2	AK3	corneal epithelium
CLDND1	8.33114e-12	0.400853	1	0.612	1.66623e-08	2	CLDND1	corneal epithelium
RIPK2	8.7515e-12	0.287969	0.956	0.412	1.7503e-08	2	RIPK2	corneal epithelium
RPL23	1.09059e-11	0.536686	1	0.996	2.18118e-08	2	RPL23	corneal epithelium
LMO4	1.22464e-11	0.497651	1	0.746	2.44928e-08	2	LMO4	corneal epithelium
APEX1	1.69822e-11	0.418825	0.994	0.606	3.39645e-08	2	APEX1	corneal epithelium
SLMAP	1.72199e-11	0.375877	0.746	0.263	3.44397e-08	2	SLMAP	corneal epithelium
HES5	2.06479e-11	0.854271	0.652	0.098	4.12959e-08	2	HES5	corneal epithelium
IER3	2.33142e-11	0.977634	0.994	0.717	4.66284e-08	2	IER3	corneal epithelium
MYH14	3.04337e-11	0.718756	0.63	0.079	6.08674e-08	2	MYH14	corneal epithelium
PTP4A1	3.27734e-11	0.840811	0.309	0.384	6.55469e-08	2	PTP4A1	corneal epithelium
WBP11	4.78413e-11	0.32332	1	0.671	9.56825e-08	2	WBP11	corneal epithelium
BRD4	1.17133e-10	0.356848	0.994	0.623	2.34266e-07	2	BRD4	corneal epithelium
IGFBP6	1.9517e-10	1.12202	0.669	0.444	3.9034e-07	2	IGFBP6	corneal epithelium
IDS	2.57625e-10	0.354041	0.282	0.262	5.1525e-07	2	IDS	corneal epithelium
CCND1	3.28913e-10	0.551745	0.359	0.472	6.57827e-07	2	CCND1	corneal epithelium
PABPN1	4.10419e-10	0.352175	0.983	0.549	8.20838e-07	2	PABPN1	corneal epithelium
ELF3	8.69869e-10	1.57758	0.635	0.151	1.73974e-06	2	ELF3	corneal epithelium
CAPS	1.07183e-09	0.686298	0.646	0.176	2.14365e-06	2	CAPS	corneal epithelium
RSRP1	1.51323e-09	0.278534	1	0.544	3.02646e-06	2	RSRP1	corneal epithelium
RPS6	4.15564e-09	0.259332	1	0.995	8.31128e-06	2	RPS6	corneal epithelium
SRSF5	4.27814e-09	0.276697	1	0.502	8.55629e-06	2	SRSF5	corneal epithelium
HSPH1	4.57665e-09	0.441282	0.365	0.486	9.15329e-06	2	HSPH1	corneal epithelium
HSPA1A	4.98273e-09	1.65954	0.613	0.44	9.96546e-06	2	HSPA1A	corneal epithelium
IMPDH2	1.16202e-08	0.283455	1	0.596	2.32404e-05	2	IMPDH2	corneal epithelium
MT2A	2.10493e-08	0.974646	0.624	0.28	4.20986e-05	2	MT2A	corneal epithelium
CD44	2.6645e-08	0.772332	0.32	0.26	5.329e-05	2	CD44	corneal epithelium
UBC	4.70675e-08	0.323752	0.95	0.966	9.4135e-05	2	UBC	corneal epithelium
RPS2	1.03631e-07	0.250499	1	0.995	0.000207261	2	RPS2	corneal epithelium
PRRC2C	1.35348e-07	0.695242	1	0.699	0.000270696	2	PRRC2C	corneal epithelium
MKNK2	1.53507e-07	0.279572	0.856	0.423	0.000307014	2	MKNK2	corneal epithelium
BRD2	1.57567e-07	0.315286	0.978	0.523	0.000315135	2	BRD2	corneal epithelium
EZR	1.65118e-07	1.31356	0.63	0.49	0.000330236	2	EZR	corneal epithelium
CRYAB	3.38499e-07	0.995	0.657	0.318	0.000676999	2	CRYAB	corneal epithelium
TES	4.15648e-07	0.506001	0.994	0.616	0.000831295	2	TES	corneal epithelium
HNRNPC	6.73829e-07	0.685101	0.994	0.696	0.00134766	2	HNRNPC	corneal epithelium
NR4A2	1.13857e-06	0.465212	0.558	0.12	0.00227713	2	NR4A2	corneal epithelium
FRMD4B	1.40007e-06	1.22927	0.359	0.229	0.00280015	2	FRMD4B	corneal epithelium
NOP53	1.58773e-06	0.282291	1	0.536	0.00317546	2	NOP53	corneal epithelium
KLF5	2.04005e-06	1.19325	0.575	0.178	0.00408009	2	KLF5	corneal epithelium
TXNRD1	2.95169e-06	0.685304	0.343	0.235	0.00590338	2	TXNRD1	corneal epithelium
RPL27A	3.10842e-06	0.381045	1	0.989	0.00621683	2	RPL27A	corneal epithelium
ARL5B	4.02401e-06	0.501699	0.409	0.529	0.00804802	2	ARL5B	corneal epithelium
YME1L1	4.79229e-06	0.309766	0.994	0.649	0.00958458	2	YME1L1	corneal epithelium
PLAUR	5.02419e-06	0.807678	0.381	0.126	0.0100484	2	PLAUR	corneal epithelium
LGALS3BP	5.58209e-06	0.33608	0.486	0.099	0.0111642	2	LGALS3BP	corneal epithelium
PTBP1	5.65413e-06	0.384358	0.994	0.597	0.0113083	2	PTBP1	corneal epithelium
WAC	6.43967e-06	0.331649	0.945	0.513	0.0128793	2	WAC	corneal epithelium
POLR1D	9.72755e-06	0.782346	0.994	0.721	0.0194551	2	POLR1D	corneal epithelium
JPT1	1.15143e-05	0.338978	0.994	0.765	0.0230287	2	JPT1	corneal epithelium
DIP2B	1.1693e-05	0.258201	0.669	0.29	0.023386	2	DIP2B	corneal epithelium
HS3ST1	1.59171e-05	0.284037	0.392	0.242	0.0318341	2	HS3ST1	corneal epithelium
PMAIP1	2.58105e-05	1.2159	0.586	0.11	0.051621	2	PMAIP1	corneal epithelium
PSAT1	2.58903e-05	0.653668	0.796	0.476	0.0517806	2	PSAT1	corneal epithelium
HES1	4.32131e-05	1.05215	1	0.964	0.0864261	2	HES1	corneal epithelium
SLC26A2	4.83629e-05	0.632769	0.486	0.367	0.0967259	2	SLC26A2	corneal epithelium
MAL2	5.42083e-05	1.44119	0.597	0.308	0.108417	2	MAL2	corneal epithelium
SPINT2	0.000167991	1.4108	0.591	0.379	0.335982	2	SPINT2	corneal epithelium
EGR1	0.000174011	1.13767	0.591	0.34	0.348023	2	EGR1	corneal epithelium
NPC2	0.000238176	0.588102	1	0.732	0.476353	2	NPC2	corneal epithelium
CEBPB	0.000441139	0.73914	0.812	0.596	0.882277	2	CEBPB	corneal epithelium
CSRP2	0.000516751	0.817225	0.63	0.557	1	2	CSRP2	corneal epithelium
LDLR	0.000535008	0.63528	0.912	0.583	1	2	LDLR	corneal epithelium
TRIB1	0.000656073	0.958376	0.508	0.183	1	2	TRIB1	corneal epithelium
AMD1	0.00102719	0.324967	1	0.697	1	2	AMD1	corneal epithelium
PNISR	0.00164323	0.420604	0.994	0.688	1	2	PNISR	corneal epithelium
SNRPE	0.00191548	0.611153	1	0.81	1	2	SNRPE	corneal epithelium
TUBA1C	0.00191552	0.301774	0.994	0.627	1	2	TUBA1C	corneal epithelium
YWHAG	0.00212775	0.30084	0.74	0.625	1	2	YWHAG	corneal epithelium
MCL1	0.00254545	0.705625	0.724	0.548	1	2	MCL1	corneal epithelium
JUNB	0.00262487	0.502104	0.624	0.642	1	2	JUNB	corneal epithelium
PLEKHB2	0.00289674	0.481484	0.442	0.323	1	2	PLEKHB2	corneal epithelium
SLC20A1	0.00313105	1.36428	0.558	0.33	1	2	SLC20A1	corneal epithelium
PNN	0.00319209	0.267192	0.994	0.737	1	2	PNN	corneal epithelium
DDIT3	0.00403619	0.39436	0.459	0.364	1	2	DDIT3	corneal epithelium
MYC	0.0043015	0.268537	0.436	0.313	1	2	MYC	corneal epithelium
ITPKC	0.00477108	0.612477	0.315	0.126	1	2	ITPKC	corneal epithelium
FAM84B	0.00540104	0.322636	0.591	0.272	1	2	FAM84B	corneal epithelium
ID1	0.00568992	0.52782	0.442	0.352	1	2	ID1	corneal epithelium
HINT1	0.00611205	0.573123	1	0.972	1	2	HINT1	corneal epithelium
CITED4	0.00697079	0.798356	0.508	0.159	1	2	CITED4	corneal epithelium
LYPD3	0.00969091	1.45784	0.558	0.256	1	2	LYPD3	corneal epithelium
C19orf331	1.58347e-60	1.59451	1	0.177	3.16694e-57	3	C19orf33	conjunctival epithelium
AGR21	1.87197e-60	0.962823	0.975	0.15	3.74395e-57	3	AGR2	conjunctival epithelium
SMIM51	2.11982e-54	0.812985	0.975	0.347	4.23964e-51	3	SMIM5	conjunctival epithelium
MSLN1	5.66417e-53	1.12878	0.975	0.304	1.13283e-49	3	MSLN	conjunctival epithelium
SPINT1-AS11	1.87288e-52	0.521319	0.988	0.405	3.74577e-49	3	SPINT1-AS1	conjunctival epithelium
S100P1	1.70619e-49	1.75867	0.95	0.206	3.41239e-46	3	S100P	conjunctival epithelium
TNNT11	1.93427e-49	0.395482	0.975	0.312	3.86855e-46	3	TNNT1	conjunctival epithelium
ERBB31	2.10551e-49	0.680966	0.975	0.346	4.21101e-46	3	ERBB3	conjunctival epithelium
CRACR2B	1.2551e-48	0.281146	0.962	0.3	2.51021e-45	3	CRACR2B	conjunctival epithelium
TMEM191B	1.66236e-47	0.289641	0.95	0.327	3.32472e-44	3	TMEM191B	conjunctival epithelium
SPINT11	1.72257e-47	1.06951	0.988	0.388	3.44513e-44	3	SPINT1	conjunctival epithelium
CAPS1	6.23751e-47	0.813736	0.962	0.196	1.2475e-43	3	CAPS	conjunctival epithelium
CLIC31	3.64673e-46	1.33549	1	0.249	7.29346e-43	3	CLIC3	conjunctival epithelium
MUC151	4.58244e-46	0.700938	0.988	0.178	9.16487e-43	3	MUC15	conjunctival epithelium
RASSF71	5.3236e-46	0.457996	0.962	0.318	1.06472e-42	3	RASSF7	conjunctival epithelium
RAB251	8.55219e-46	1.31044	0.988	0.254	1.71044e-42	3	RAB25	conjunctival epithelium
URB1-AS1	2.60143e-45	0.295917	0.95	0.316	5.20286e-42	3	URB1-AS1	conjunctival epithelium
KRT191	1.39091e-44	2.84031	1	0.518	2.78183e-41	3	KRT19	conjunctival epithelium
MUC201	1.81731e-44	0.383386	0.975	0.335	3.63462e-41	3	MUC20	conjunctival epithelium
KRT81	3.59372e-44	1.83513	1	0.488	7.18744e-41	3	KRT8	conjunctival epithelium
AMN	5.74476e-44	0.333836	0.975	0.374	1.14895e-40	3	AMN	conjunctival epithelium
VAMP81	9.33067e-44	1.16378	0.988	0.382	1.86613e-40	3	VAMP8	conjunctival epithelium
KRT4	1.96686e-43	2.19645	0.938	0.191	3.93372e-40	3	KRT4	conjunctival epithelium
MUC161	6.95923e-43	0.868314	0.988	0.21	1.39185e-39	3	MUC16	conjunctival epithelium
SYNGR21	2.02909e-42	0.468806	0.962	0.328	4.05817e-39	3	SYNGR2	conjunctival epithelium
MUC1	3.7568e-41	0.528004	0.962	0.24	7.51359e-38	3	MUC1	conjunctival epithelium
MEIS21	5.61733e-41	0.855077	0.988	0.339	1.12347e-37	3	MEIS2	conjunctival epithelium
PYGL1	2.05683e-40	0.616296	0.975	0.325	4.11366e-37	3	PYGL	conjunctival epithelium
KRT171	8.7548e-40	2.25753	0.988	0.483	1.75096e-36	3	KRT17	conjunctival epithelium
RHOV1	9.1151e-40	1.14594	0.988	0.354	1.82302e-36	3	RHOV	conjunctival epithelium
CD821	9.9102e-40	0.522202	0.962	0.338	1.98204e-36	3	CD82	conjunctival epithelium
ARL4C1	9.47975e-39	0.9693	0.988	0.383	1.89595e-35	3	ARL4C	conjunctival epithelium
ANXA31	3.53671e-38	0.607515	0.975	0.438	7.07343e-35	3	ANXA3	conjunctival epithelium
AL121944.11	6.36354e-38	0.280561	0.95	0.434	1.27271e-34	3	AL121944.1	conjunctival epithelium
C1GALT11	6.55161e-38	0.54118	0.938	0.217	1.31032e-34	3	C1GALT1	conjunctival epithelium
EPS8L21	1.0001e-37	0.453179	0.925	0.269	2.00021e-34	3	EPS8L2	conjunctival epithelium
KRT181	2.16001e-37	1.40594	0.988	0.481	4.32003e-34	3	KRT18	conjunctival epithelium
PARD6B1	4.01609e-37	0.294153	0.962	0.419	8.03218e-34	3	PARD6B	conjunctival epithelium
TSPAN121	7.35795e-37	0.352517	0.975	0.47	1.47159e-33	3	TSPAN12	conjunctival epithelium
CASP41	8.36721e-37	0.929466	0.988	0.285	1.67344e-33	3	CASP4	conjunctival epithelium
TACSTD21	9.1509e-37	1.38528	0.925	0.16	1.83018e-33	3	TACSTD2	conjunctival epithelium
POLR2J31	2.22259e-36	1.59407	1	0.414	4.44519e-33	3	POLR2J3	conjunctival epithelium
CHD7	3.17891e-36	0.263468	0.962	0.404	6.35782e-33	3	CHD7	conjunctival epithelium
MACC11	5.26535e-36	0.259505	0.962	0.321	1.05307e-32	3	MACC1	conjunctival epithelium
DGAT1	1.22998e-35	0.374018	0.962	0.473	2.45995e-32	3	DGAT1	conjunctival epithelium
CRIP11	1.38935e-35	0.801331	0.962	0.434	2.7787e-32	3	CRIP1	conjunctival epithelium
WWC11	3.79988e-35	0.38398	0.962	0.311	7.59977e-32	3	WWC1	conjunctival epithelium
PERP1	5.92999e-35	1.17218	0.988	0.433	1.186e-31	3	PERP	conjunctival epithelium
TNFAIP81	7.43158e-35	0.634718	0.95	0.436	1.48632e-31	3	TNFAIP8	conjunctival epithelium
MYCL1	1.777e-34	0.405314	0.962	0.271	3.554e-31	3	MYCL	conjunctival epithelium
DMKN1	4.4972e-34	0.661636	0.988	0.496	8.9944e-31	3	DMKN	conjunctival epithelium
PLCG21	4.74266e-34	1.23449	1	0.497	9.48532e-31	3	PLCG2	conjunctival epithelium
CNFN	5.34805e-34	0.318798	0.925	0.45	1.06961e-30	3	CNFN	conjunctival epithelium
GALNT31	1.60507e-33	0.540228	0.975	0.365	3.21014e-30	3	GALNT3	conjunctival epithelium
S100A111	1.66803e-33	1.37605	0.975	0.948	3.33606e-30	3	S100A11	conjunctival epithelium
FAM129B1	3.64943e-33	0.533525	0.962	0.402	7.29886e-30	3	FAM129B	conjunctival epithelium
ABHD111	6.90207e-33	0.288243	0.962	0.26	1.38041e-29	3	ABHD11	conjunctival epithelium
IL1R11	1.15192e-32	0.517857	0.95	0.269	2.30384e-29	3	IL1R1	conjunctival epithelium
RASGEF1B1	2.52634e-32	0.271714	0.95	0.455	5.05267e-29	3	RASGEF1B	conjunctival epithelium
CFI1	3.02278e-32	0.411766	0.875	0.305	6.04556e-29	3	CFI	conjunctival epithelium
VWA11	1.05034e-31	0.564817	0.975	0.361	2.10069e-28	3	VWA1	conjunctival epithelium
LGALS7B1	2.53624e-31	0.262979	0.95	0.263	5.07249e-28	3	LGALS7B	conjunctival epithelium
EPCAM1	3.52657e-31	0.648081	0.962	0.483	7.05314e-28	3	EPCAM	conjunctival epithelium
SYTL4	5.9234e-31	0.377756	0.938	0.277	1.18468e-27	3	SYTL4	conjunctival epithelium
CAPG1	6.11176e-31	0.624335	0.988	0.555	1.22235e-27	3	CAPG	conjunctival epithelium
CXCL11	7.45706e-31	1.48472	0.875	0.387	1.49141e-27	3	CXCL1	conjunctival epithelium
WNT41	2.89799e-30	0.81891	0.975	0.492	5.79598e-27	3	WNT4	conjunctival epithelium
DSG21	7.75433e-30	0.621598	0.875	0.339	1.55087e-26	3	DSG2	conjunctival epithelium
GSK3A	1.64122e-29	0.28605	0.975	0.524	3.28244e-26	3	GSK3A	conjunctival epithelium
ST141	3.71912e-29	0.533233	0.938	0.321	7.43823e-26	3	ST14	conjunctival epithelium
RAB11FIP11	4.74298e-29	1.70195	1	0.514	9.48595e-26	3	RAB11FIP1	conjunctival epithelium
CP1	7.35764e-29	0.928845	0.95	0.191	1.47153e-25	3	CP	conjunctival epithelium
TSTD11	1.0796e-28	0.965705	0.988	0.523	2.1592e-25	3	TSTD1	conjunctival epithelium
HS6ST1	1.12089e-28	0.311275	0.938	0.471	2.24178e-25	3	HS6ST1	conjunctival epithelium
MYO61	1.20544e-28	0.802502	0.975	0.457	2.41087e-25	3	MYO6	conjunctival epithelium
S100A61	1.4781e-28	1.21042	1	0.791	2.9562e-25	3	S100A6	conjunctival epithelium
IGF2.11	2.48576e-28	0.633197	0.988	0.397	4.97153e-25	3	IGF2.1	conjunctival epithelium
TTYH11	3.36808e-28	0.297029	0.962	0.249	6.73616e-25	3	TTYH1	conjunctival epithelium
SLC19A21	4.80728e-28	0.322305	0.95	0.369	9.61455e-25	3	SLC19A2	conjunctival epithelium
CSRP1	5.07805e-28	0.462587	0.962	0.397	1.01561e-24	3	CSRP1	conjunctival epithelium
TMEM541	6.60818e-28	0.768187	0.962	0.315	1.32164e-24	3	TMEM54	conjunctival epithelium
EDN11	7.60251e-28	0.324664	0.938	0.252	1.5205e-24	3	EDN1	conjunctival epithelium
MARVELD31	7.70245e-28	0.444522	0.962	0.43	1.54049e-24	3	MARVELD3	conjunctival epithelium
CXCL3	8.05176e-28	0.538817	0.925	0.467	1.61035e-24	3	CXCL3	conjunctival epithelium
FAM84B1	1.23626e-27	0.476954	0.825	0.284	2.47251e-24	3	FAM84B	conjunctival epithelium
HES41	3.02935e-27	0.943027	0.988	0.471	6.0587e-24	3	HES4	conjunctival epithelium
VSIR1	3.68101e-27	0.450741	0.938	0.247	7.36203e-24	3	VSIR	conjunctival epithelium
NEAT11	3.8342e-27	0.955904	0.975	0.442	7.66841e-24	3	NEAT1	conjunctival epithelium
TNNT31	8.06661e-27	0.869465	0.988	0.273	1.61332e-23	3	TNNT3	conjunctival epithelium
PHACTR21	9.28472e-27	0.915056	0.988	0.378	1.85694e-23	3	PHACTR2	conjunctival epithelium
RASEF	9.394e-27	0.506232	0.938	0.38	1.8788e-23	3	RASEF	conjunctival epithelium
GMDS	1.37069e-26	0.644119	0.975	0.57	2.74138e-23	3	GMDS	conjunctival epithelium
AFMID	1.71869e-26	0.369646	0.938	0.467	3.43739e-23	3	AFMID	conjunctival epithelium
MYH91	1.84807e-26	0.273485	0.95	0.369	3.69613e-23	3	MYH9	conjunctival epithelium
SAT11	2.19884e-26	1.24097	0.95	0.514	4.39768e-23	3	SAT1	conjunctival epithelium
HES51	3.14514e-26	0.640135	0.788	0.14	6.29029e-23	3	HES5	conjunctival epithelium
CLDN41	3.85506e-26	1.62573	0.838	0.144	7.71012e-23	3	CLDN4	conjunctival epithelium
CXCL8	1.09191e-25	1.71665	0.9	0.461	2.18382e-22	3	CXCL8	conjunctival epithelium
STXBP61	1.82212e-25	0.251134	0.95	0.475	3.64424e-22	3	STXBP6	conjunctival epithelium
TMEM173	1.86393e-25	0.274859	0.925	0.384	3.72786e-22	3	TMEM173	conjunctival epithelium
TFAP2A1	5.07617e-25	0.257938	0.95	0.472	1.01523e-21	3	TFAP2A	conjunctival epithelium
GOLM11	6.90731e-25	0.594669	0.988	0.61	1.38146e-21	3	GOLM1	conjunctival epithelium
CXADR1	1.03939e-24	0.812813	0.962	0.483	2.07878e-21	3	CXADR	conjunctival epithelium
BMP71	1.19185e-24	0.469413	0.962	0.431	2.3837e-21	3	BMP7	conjunctival epithelium
LMO71	1.50937e-24	1.19753	0.988	0.556	3.01874e-21	3	LMO7	conjunctival epithelium
MYOF1	2.19542e-24	0.301294	0.975	0.519	4.39084e-21	3	MYOF	conjunctival epithelium
RPS19	2.2658e-24	0.866461	1	0.991	4.53159e-21	3	RPS19	conjunctival epithelium
SMAGP1	4.38227e-24	0.572089	0.975	0.489	8.76453e-21	3	SMAGP	conjunctival epithelium
SLCO3A11	5.41998e-24	0.344508	0.962	0.358	1.084e-20	3	SLCO3A1	conjunctival epithelium
GGA1	3.46134e-23	0.318788	0.938	0.411	6.92269e-20	3	GGA1	conjunctival epithelium
PLPP2	3.52728e-23	0.396761	0.75	0.149	7.05455e-20	3	PLPP2	conjunctival epithelium
MAP3K81	9.85249e-23	0.741008	0.962	0.424	1.9705e-19	3	MAP3K8	conjunctival epithelium
HOPX1	1.62794e-22	2.14087	0.862	0.458	3.25589e-19	3	HOPX	conjunctival epithelium
CRIP2	1.89905e-22	0.573207	0.95	0.442	3.79811e-19	3	CRIP2	conjunctival epithelium
NSG11	1.93526e-22	0.394425	0.962	0.502	3.87053e-19	3	NSG1	conjunctival epithelium
CAV21	2.27063e-22	0.651563	0.925	0.39	4.54125e-19	3	CAV2	conjunctival epithelium
SLPI	2.4185e-22	2.00082	0.788	0.116	4.83699e-19	3	SLPI	conjunctival epithelium
DNAJA4	3.59481e-22	0.474467	0.838	0.296	7.18963e-19	3	DNAJA4	conjunctival epithelium
CXCL21	5.38393e-22	1.2034	0.825	0.283	1.07679e-18	3	CXCL2	conjunctival epithelium
RRAD	6.29819e-22	0.859117	0.738	0.099	1.25964e-18	3	RRAD	conjunctival epithelium
SLC2A31	6.73347e-22	0.317987	0.975	0.471	1.34669e-18	3	SLC2A3	conjunctival epithelium
MTRNR2L121	1.29753e-21	0.975439	1	0.861	2.59507e-18	3	MTRNR2L12	conjunctival epithelium
SH3YL11	1.50156e-21	0.878894	0.975	0.483	3.00312e-18	3	SH3YL1	conjunctival epithelium
PAWR1	1.58718e-21	0.61463	0.962	0.452	3.17437e-18	3	PAWR	conjunctival epithelium
SEMA3E1	2.10245e-21	0.422173	0.975	0.511	4.20491e-18	3	SEMA3E	conjunctival epithelium
PLK21	2.68524e-21	0.687409	1	0.457	5.37049e-18	3	PLK2	conjunctival epithelium
SFN1	3.29037e-21	1.66526	0.8	0.188	6.58074e-18	3	SFN	conjunctival epithelium
DNTTIP21	4.11149e-21	0.51945	0.95	0.465	8.22297e-18	3	DNTTIP2	conjunctival epithelium
ITIH51	9.15038e-21	0.421855	0.962	0.383	1.83008e-17	3	ITIH5	conjunctival epithelium
LGALS31	1.12175e-20	1.47182	0.875	0.451	2.24351e-17	3	LGALS3	conjunctival epithelium
KRT13	1.17722e-20	2.85407	0.762	0.276	2.35444e-17	3	KRT13	conjunctival epithelium
RARRES1	2.583e-20	0.399659	0.862	0.463	5.16599e-17	3	RARRES1	conjunctival epithelium
LSR1	3.59305e-20	0.419944	0.862	0.367	7.1861e-17	3	LSR	conjunctival epithelium
ANXA11	4.07652e-20	1.30324	0.962	0.744	8.15305e-17	3	ANXA1	conjunctival epithelium
MPZL21	8.488e-20	0.289998	0.875	0.431	1.6976e-16	3	MPZL2	conjunctival epithelium
GCHFR1	1.11135e-19	0.280541	0.888	0.335	2.2227e-16	3	GCHFR	conjunctival epithelium
CAST1	1.88191e-19	1.15934	0.962	0.62	3.76383e-16	3	CAST	conjunctival epithelium
TPD52L11	6.23352e-19	0.516929	0.988	0.369	1.2467e-15	3	TPD52L1	conjunctival epithelium
KHDC4	9.763e-19	0.360479	0.95	0.49	1.9526e-15	3	KHDC4	conjunctival epithelium
MAFB1	1.32885e-18	0.917589	0.975	0.429	2.6577e-15	3	MAFB	conjunctival epithelium
SOX151	2.00788e-18	0.338934	0.912	0.391	4.01576e-15	3	SOX15	conjunctival epithelium
PLXNB21	2.22571e-18	0.492111	0.962	0.435	4.45142e-15	3	PLXNB2	conjunctival epithelium
RBM261	2.77925e-18	0.347795	0.975	0.47	5.55849e-15	3	RBM26	conjunctival epithelium
CAV11	4.47097e-18	0.516226	0.862	0.304	8.94194e-15	3	CAV1	conjunctival epithelium
CTSL1	4.65546e-18	0.578887	0.988	0.538	9.31092e-15	3	CTSL	conjunctival epithelium
PMEL	6.10825e-18	0.374848	0.912	0.347	1.22165e-14	3	PMEL	conjunctival epithelium
HS3ST11	1.03552e-17	0.409196	0.188	0.271	2.07104e-14	3	HS3ST1	conjunctival epithelium
AQP31	1.38684e-17	2.07718	0.788	0.402	2.77369e-14	3	AQP3	conjunctival epithelium
CA12	1.45795e-17	0.279917	0.2	0.4	2.9159e-14	3	CA12	conjunctival epithelium
ANKRD371	1.56234e-17	0.576421	0.875	0.409	3.12469e-14	3	ANKRD37	conjunctival epithelium
SLC35C1	1.79411e-17	0.288412	0.925	0.393	3.58821e-14	3	SLC35C1	conjunctival epithelium
NABP1	1.89146e-17	0.331417	0.912	0.306	3.78291e-14	3	NABP1	conjunctival epithelium
IER21	2.30751e-17	1.57471	0.938	0.655	4.61502e-14	3	IER2	conjunctival epithelium
STAP21	3.27566e-17	0.501181	0.888	0.417	6.55131e-14	3	STAP2	conjunctival epithelium
WFDC2	5.55806e-17	0.532872	0.775	0.415	1.11161e-13	3	WFDC2	conjunctival epithelium
PLIN2	6.8555e-17	0.525727	0.925	0.418	1.3711e-13	3	PLIN2	conjunctival epithelium
SOD3	8.95597e-17	0.465205	0.812	0.313	1.79119e-13	3	SOD3	conjunctival epithelium
NDRG21	2.05688e-16	0.686448	0.938	0.34	4.11377e-13	3	NDRG2	conjunctival epithelium
PIM31	2.15396e-16	1.0145	0.975	0.636	4.30791e-13	3	PIM3	conjunctival epithelium
ANK3	5.27416e-16	0.370099	0.962	0.502	1.05483e-12	3	ANK3	conjunctival epithelium
ELF31	5.97114e-16	1.40775	0.75	0.188	1.19423e-12	3	ELF3	conjunctival epithelium
EFNB21	1.05999e-15	0.513928	0.975	0.49	2.11998e-12	3	EFNB2	conjunctival epithelium
LAMA5	1.1461e-15	0.302489	0.925	0.463	2.2922e-12	3	LAMA5	conjunctival epithelium
GADD45B1	1.41917e-15	1.37158	0.862	0.41	2.83835e-12	3	GADD45B	conjunctival epithelium
RPS91	1.5298e-15	0.63295	1	0.99	3.05959e-12	3	RPS9	conjunctival epithelium
OSR2	2.60446e-15	0.616335	0.838	0.299	5.20893e-12	3	OSR2	conjunctival epithelium
ARHGAP21	2.6493e-15	0.272871	0.925	0.365	5.29861e-12	3	ARHGAP21	conjunctival epithelium
CD241	2.69215e-15	0.801117	0.975	0.608	5.38429e-12	3	CD24	conjunctival epithelium
RPS61	3.20518e-15	0.735409	1	0.995	6.41036e-12	3	RPS6	conjunctival epithelium
SLC2A11	4.42592e-15	0.506108	0.975	0.544	8.85184e-12	3	SLC2A1	conjunctival epithelium
JAG11	4.90059e-15	0.260754	0.95	0.408	9.80118e-12	3	JAG1	conjunctival epithelium
CFD	8.47781e-15	0.900305	0.75	0.216	1.69556e-11	3	CFD	conjunctival epithelium
CD91	1.92039e-14	1.05219	0.888	0.534	3.84078e-11	3	CD9	conjunctival epithelium
EGR11	5.25357e-14	0.957478	0.875	0.342	1.05071e-10	3	EGR1	conjunctival epithelium
NFKBIA1	7.99781e-14	1.05984	0.975	0.758	1.59956e-10	3	NFKBIA	conjunctival epithelium
ITPRIPL2	8.27586e-14	0.291866	0.938	0.43	1.65517e-10	3	ITPRIPL2	conjunctival epithelium
RPS3	1.14835e-13	0.729965	1	0.996	2.29671e-10	3	RPS3	conjunctival epithelium
FOSB1	2.57785e-13	1.05861	0.838	0.453	5.1557e-10	3	FOSB	conjunctival epithelium
DDIT4	2.66339e-13	0.609454	0.95	0.36	5.32679e-10	3	DDIT4	conjunctival epithelium
RBM221	3.26722e-13	0.285197	0.975	0.435	6.53444e-10	3	RBM22	conjunctival epithelium
RALGAPA1	1.04895e-12	0.581431	0.95	0.468	2.0979e-09	3	RALGAPA1	conjunctival epithelium
TMSB4X1	1.15262e-12	0.634238	0.988	0.897	2.30523e-09	3	TMSB4X	conjunctival epithelium
KLF61	1.47298e-12	1.05343	0.962	0.719	2.94596e-09	3	KLF6	conjunctival epithelium
MTRNR2L81	1.57687e-12	0.889232	1	0.793	3.15374e-09	3	MTRNR2L8	conjunctival epithelium
ATF31	1.66884e-12	1.20609	0.875	0.511	3.33767e-09	3	ATF3	conjunctival epithelium
MAML21	2.17342e-12	0.411245	0.975	0.539	4.34684e-09	3	MAML2	conjunctival epithelium
HIST1H1C	3.17466e-12	0.26998	0.912	0.42	6.34931e-09	3	HIST1H1C	conjunctival epithelium
RPS21	3.87649e-12	0.479627	1	0.995	7.75298e-09	3	RPS2	conjunctival epithelium
FXYD3	6.20012e-12	1.01101	0.7	0.168	1.24002e-08	3	FXYD3	conjunctival epithelium
RPS51	7.14929e-12	0.769286	1	0.984	1.42986e-08	3	RPS5	conjunctival epithelium
RPL91	7.3442e-12	0.543919	1	0.996	1.46884e-08	3	RPL9	conjunctival epithelium
RALGDS	7.89252e-12	0.28293	0.225	0.334	1.5785e-08	3	RALGDS	conjunctival epithelium
DSC31	1.13715e-11	0.432089	0.288	0.075	2.2743e-08	3	DSC3	conjunctival epithelium
PDLIM11	1.99755e-11	1.30384	0.662	0.164	3.99509e-08	3	PDLIM1	conjunctival epithelium
COMT1	2.38091e-11	0.459559	0.912	0.435	4.76181e-08	3	COMT	conjunctival epithelium
IQGAP11	2.95197e-11	0.517827	0.925	0.479	5.90394e-08	3	IQGAP1	conjunctival epithelium
RPL10A	3.38806e-11	0.456603	1	0.989	6.77612e-08	3	RPL10A	conjunctival epithelium
AC020916.1	4.52122e-11	0.760233	0.925	0.473	9.04244e-08	3	AC020916.1	conjunctival epithelium
CDC42EP4	8.03901e-11	0.418732	0.212	0.259	1.6078e-07	3	CDC42EP4	conjunctival epithelium
CD551	9.71134e-11	1.07215	0.75	0.3	1.94227e-07	3	CD55	conjunctival epithelium
PBX11	1.07674e-10	0.564111	0.988	0.546	2.15348e-07	3	PBX1	conjunctival epithelium
PPP1R15A1	1.50061e-10	1.0469	0.988	0.794	3.00121e-07	3	PPP1R15A	conjunctival epithelium
HUWE11	1.71516e-10	0.252008	0.95	0.507	3.43032e-07	3	HUWE1	conjunctival epithelium
KRT51	2.26957e-10	0.714145	0.762	0.176	4.53914e-07	3	KRT5	conjunctival epithelium
SELENOP1	2.65901e-10	0.561775	0.862	0.377	5.31801e-07	3	SELENOP	conjunctival epithelium
HEBP21	3.57126e-10	0.987989	1	0.61	7.14251e-07	3	HEBP2	conjunctival epithelium
CHD21	3.8748e-10	0.584148	0.8	0.417	7.74959e-07	3	CHD2	conjunctival epithelium
SLC16A3	4.1314e-10	0.312949	0.175	0.321	8.26279e-07	3	SLC16A3	conjunctival epithelium
KLF101	4.80408e-10	0.747735	0.95	0.482	9.60816e-07	3	KLF10	conjunctival epithelium
FGFR31	9.65166e-10	0.261877	0.775	0.307	1.93033e-06	3	FGFR3	conjunctival epithelium
BBC3	1.58555e-09	0.406364	0.3	0.391	3.1711e-06	3	BBC3	conjunctival epithelium
PLAT	1.824e-09	0.380742	0.225	0.292	3.64801e-06	3	PLAT	conjunctival epithelium
2001-06-01	2.05809e-09	1.04298	0.938	0.821	4.11619e-06	3	JUN	conjunctival epithelium
BAZ2B	2.20657e-09	0.45936	0.925	0.493	4.41314e-06	3	BAZ2B	conjunctival epithelium
RACK11	2.45233e-09	0.637289	1	0.991	4.90467e-06	3	RACK1	conjunctival epithelium
RPL381	2.63702e-09	0.866063	1	0.981	5.27404e-06	3	RPL38	conjunctival epithelium
ARID5B1	2.8306e-09	0.636187	0.825	0.463	5.66119e-06	3	ARID5B	conjunctival epithelium
UBXN11	5.4693e-09	0.284222	0.975	0.605	1.09386e-05	3	UBXN1	conjunctival epithelium
TPM11	6.81397e-09	0.431946	0.975	0.763	1.36279e-05	3	TPM1	conjunctival epithelium
ISG15	6.82155e-09	0.363969	0.262	0.261	1.36431e-05	3	ISG15	conjunctival epithelium
HSPB11	1.62036e-08	0.49034	0.838	0.634	3.24071e-05	3	HSPB1	conjunctival epithelium
SYNE21	2.0605e-08	0.471818	0.962	0.471	4.121e-05	3	SYNE2	conjunctival epithelium
NFAT5	2.93279e-08	0.285639	0.288	0.449	5.86558e-05	3	NFAT5	conjunctival epithelium
FAM213A	3.28604e-08	0.316915	0.325	0.433	6.57209e-05	3	FAM213A	conjunctival epithelium
TSC22D31	4.48882e-08	0.521437	0.9	0.445	8.97763e-05	3	TSC22D3	conjunctival epithelium
MAT2A	4.79113e-08	0.392041	0.225	0.251	9.58227e-05	3	MAT2A	conjunctival epithelium
NFKBIZ1	6.81114e-08	0.817295	0.825	0.401	0.000136223	3	NFKBIZ	conjunctival epithelium
HIVEP2	1.00528e-07	0.257763	0.925	0.513	0.000201057	3	HIVEP2	conjunctival epithelium
RPL31	1.66174e-07	0.483806	0.988	0.996	0.000332347	3	RPL3	conjunctival epithelium
FBXO32	1.67408e-07	0.343074	0.35	0.354	0.000334817	3	FBXO32	conjunctival epithelium
RNF1811	2.01279e-07	0.347944	0.775	0.386	0.000402558	3	RNF181	conjunctival epithelium
TMEM2381	2.56361e-07	0.516819	0.612	0.212	0.000512722	3	TMEM238	conjunctival epithelium
IFI16	2.58437e-07	0.469598	0.262	0.349	0.000516874	3	IFI16	conjunctival epithelium
DUSP11	4.82643e-07	0.826181	0.712	0.428	0.000965286	3	DUSP1	conjunctival epithelium
CMIP	4.91993e-07	0.348871	0.938	0.508	0.000983986	3	CMIP	conjunctival epithelium
IRF1	5.28948e-07	0.479066	0.95	0.586	0.0010579	3	IRF1	conjunctival epithelium
PTP4A11	8.46866e-07	0.292441	0.338	0.375	0.00169373	3	PTP4A1	conjunctival epithelium
C11orf961	1.03647e-06	0.58951	0.712	0.291	0.00207294	3	C11orf96	conjunctival epithelium
IRF2BP2	1.10599e-06	0.298811	0.3	0.341	0.00221199	3	IRF2BP2	conjunctival epithelium
CSNK1D	1.12688e-06	0.313666	0.925	0.491	0.00225375	3	CSNK1D	conjunctival epithelium
SLC25A25	1.20184e-06	0.342494	0.375	0.428	0.00240368	3	SLC25A25	conjunctival epithelium
MX1	1.25092e-06	0.347456	0.362	0.395	0.00250184	3	MX1	conjunctival epithelium
WEE11	1.32015e-06	0.700423	0.762	0.403	0.00264031	3	WEE1	conjunctival epithelium
LITAF1	1.3356e-06	0.46548	0.338	0.462	0.0026712	3	LITAF	conjunctival epithelium
RPL27A1	1.39158e-06	0.423665	0.988	0.991	0.00278316	3	RPL27A	conjunctival epithelium
INTS6	1.40311e-06	0.479541	0.95	0.59	0.00280622	3	INTS6	conjunctival epithelium
S100A14	1.56819e-06	1.05712	0.625	0.118	0.00313639	3	S100A14	conjunctival epithelium
PIM11	1.67334e-06	0.260494	0.95	0.506	0.00334667	3	PIM1	conjunctival epithelium
NOP531	1.7134e-06	0.87068	0.962	0.583	0.0034268	3	NOP53	conjunctival epithelium
HBEGF1	2.12807e-06	0.285586	0.3	0.321	0.00425613	3	HBEGF	conjunctival epithelium
MRPS6	2.5275e-06	0.423516	0.95	0.593	0.005055	3	MRPS6	conjunctival epithelium
GABPB1-AS11	2.69441e-06	0.376626	0.975	0.639	0.00538882	3	GABPB1-AS1	conjunctival epithelium
CTSB1	2.76395e-06	0.542495	0.862	0.458	0.00552789	3	CTSB	conjunctival epithelium
MAFK	3.05448e-06	0.615454	0.775	0.481	0.00610896	3	MAFK	conjunctival epithelium
KIAA12171	4.01099e-06	0.509917	0.662	0.291	0.00802198	3	KIAA1217	conjunctival epithelium
TNFRSF12A	4.24508e-06	0.553063	0.6	0.193	0.00849016	3	TNFRSF12A	conjunctival epithelium
RNF168	4.24537e-06	0.277337	0.9	0.42	0.00849074	3	RNF168	conjunctival epithelium
EIF51	4.2492e-06	0.718257	0.938	0.578	0.00849839	3	EIF5	conjunctival epithelium
PNRC21	5.01267e-06	0.335626	0.938	0.449	0.0100253	3	PNRC2	conjunctival epithelium
IER31	5.54247e-06	0.646855	1	0.743	0.0110849	3	IER3	conjunctival epithelium
SRSF71	6.47276e-06	0.588576	0.8	0.433	0.0129455	3	SRSF7	conjunctival epithelium
ZSWIM6	6.57817e-06	0.467619	0.362	0.454	0.0131563	3	ZSWIM6	conjunctival epithelium
PATJ	7.93239e-06	0.334516	0.462	0.462	0.0158648	3	PATJ	conjunctival epithelium
ATF4	9.20677e-06	0.521295	0.938	0.603	0.0184135	3	ATF4	conjunctival epithelium
TMEM1541	9.49046e-06	0.405733	0.712	0.275	0.0189809	3	TMEM154	conjunctival epithelium
ITPKC1	1.01038e-05	0.380789	0.3	0.145	0.0202075	3	ITPKC	conjunctival epithelium
BAG3	1.14177e-05	0.453493	0.275	0.238	0.0228353	3	BAG3	conjunctival epithelium
S100A161	1.2852e-05	0.93531	0.7	0.371	0.025704	3	S100A16	conjunctival epithelium
EZR1	1.65863e-05	1.024	0.675	0.5	0.0331726	3	EZR	conjunctival epithelium
RPL13A	2.95128e-05	0.256174	1	0.99	0.0590256	3	RPL13A	conjunctival epithelium
CSNK1A11	3.12939e-05	0.563904	0.938	0.587	0.0625878	3	CSNK1A1	conjunctival epithelium
UCP2	3.46194e-05	0.278149	0.55	0.117	0.0692388	3	UCP2	conjunctival epithelium
TRIB11	3.95631e-05	0.332627	0.288	0.23	0.0791262	3	TRIB1	conjunctival epithelium
HSD17B81	4.03197e-05	0.270241	0.625	0.213	0.0806394	3	HSD17B8	conjunctival epithelium
CKB	4.13767e-05	0.724877	0.7	0.309	0.0827534	3	CKB	conjunctival epithelium
MYC1	5.333e-05	0.493619	0.7	0.305	0.10666	3	MYC	conjunctival epithelium
KLF51	9.3286e-05	1.07647	0.638	0.21	0.186572	3	KLF5	conjunctival epithelium
RB1CC1	0.000164186	0.283061	0.95	0.543	0.328372	3	RB1CC1	conjunctival epithelium
SDC1	0.000185476	0.336013	0.35	0.446	0.370952	3	SDC1	conjunctival epithelium
THAP9-AS1	0.000207553	0.483406	0.375	0.412	0.415105	3	THAP9-AS1	conjunctival epithelium
HLA-B	0.000210878	0.639763	0.65	0.322	0.421755	3	HLA-B	conjunctival epithelium
JUNB1	0.000211717	0.749317	0.688	0.635	0.423434	3	JUNB	conjunctival epithelium
CERS61	0.000213325	0.383636	0.775	0.426	0.426649	3	CERS6	conjunctival epithelium
CITED21	0.000251704	0.333303	0.712	0.318	0.503408	3	CITED2	conjunctival epithelium
EIF4A1	0.000262616	0.49618	0.912	0.59	0.525232	3	EIF4A1	conjunctival epithelium
RSRP11	0.000272986	0.564428	0.988	0.588	0.545973	3	RSRP1	conjunctival epithelium
ZFP36	0.000274714	0.56754	0.688	0.527	0.549428	3	ZFP36	conjunctival epithelium
LY6E	0.000323307	0.419102	0.988	0.707	0.646613	3	LY6E	conjunctival epithelium
PHLDA2	0.000326723	1.17777	0.6	0.286	0.653445	3	PHLDA2	conjunctival epithelium
TM4SF1	0.000362172	0.848078	0.625	0.384	0.724344	3	TM4SF1	conjunctival epithelium
LMO2	0.000392231	0.265551	0.325	0.141	0.784463	3	LMO2	conjunctival epithelium
ATRX	0.000393616	0.298536	0.975	0.67	0.787232	3	ATRX	conjunctival epithelium
RPS23	0.000477181	0.256748	1	0.998	0.954362	3	RPS23	conjunctival epithelium
FOS1	0.000493086	0.725477	0.825	0.629	0.986171	3	FOS	conjunctival epithelium
MAL21	0.000498851	0.707022	0.638	0.332	0.997703	3	MAL2	conjunctival epithelium
HSPA1A1	0.000513014	0.74194	0.688	0.451	1	3	HSPA1A	conjunctival epithelium
SMG1	0.000633367	0.400833	0.35	0.367	1	3	SMG1	conjunctival epithelium
FBL1	0.000646346	0.394625	0.975	0.626	1	3	FBL	conjunctival epithelium
RPSA	0.000707355	0.533241	1	0.989	1	3	RPSA	conjunctival epithelium
CRYAB1	0.000838503	1.00456	0.625	0.353	1	3	CRYAB	conjunctival epithelium
HES11	0.000845341	0.820698	1	0.967	1	3	HES1	conjunctival epithelium
ACTG1	0.000936917	0.295244	1	0.996	1	3	ACTG1	conjunctival epithelium
TACC1	0.000941598	0.302973	0.375	0.394	1	3	TACC1	conjunctival epithelium
RHOB1	0.00115863	0.438516	0.938	0.516	1	3	RHOB	conjunctival epithelium
JUP1	0.00129494	0.750099	0.325	0.234	1	3	JUP	conjunctival epithelium
RPL41	0.00133926	0.500629	0.988	0.949	1	3	RPL4	conjunctival epithelium
TUBA1C1	0.00159053	0.658271	0.962	0.664	1	3	TUBA1C	conjunctival epithelium
PMAIP11	0.00211076	0.735042	0.6	0.153	1	3	PMAIP1	conjunctival epithelium
DSP1	0.00266314	0.73286	0.625	0.287	1	3	DSP	conjunctival epithelium
UBC1	0.00281947	0.281397	0.962	0.964	1	3	UBC	conjunctival epithelium
SERPINB1	0.00300216	0.525449	0.35	0.207	1	3	SERPINB1	conjunctival epithelium
SRSF51	0.0032498	0.875049	0.812	0.563	1	3	SRSF5	conjunctival epithelium
COX7C	0.00351144	0.393752	1	0.969	1	3	COX7C	conjunctival epithelium
LMO41	0.00411732	0.716049	0.975	0.772	1	3	LMO4	conjunctival epithelium
HSPH11	0.00435519	0.42468	0.362	0.474	1	3	HSPH1	conjunctival epithelium
TUBB4B	0.00440382	0.681796	0.575	0.477	1	3	TUBB4B	conjunctival epithelium
PHLDA1	0.00484013	0.563486	0.262	0.157	1	3	PHLDA1	conjunctival epithelium
PABPN11	0.00553659	0.303805	0.55	0.622	1	3	PABPN1	conjunctival epithelium
VEGFA	0.0065146	0.28536	0.962	0.601	1	3	VEGFA	conjunctival epithelium
CEBPB1	0.00709042	0.543421	0.812	0.616	1	3	CEBPB	conjunctival epithelium
RARRES3	0.00789212	0.932378	0.312	0.082	1	3	RARRES3	conjunctival epithelium
DSC21	0.00805691	0.571017	0.625	0.319	1	3	DSC2	conjunctival epithelium
YBX31	0.00824423	0.52742	0.662	0.639	1	3	YBX3	conjunctival epithelium
RPL231	0.0084571	0.485462	1	0.996	1	3	RPL23	conjunctival epithelium
IKZF21	0.00980568	0.623488	0.45	0.376	1	3	IKZF2	conjunctival epithelium
CYTL1	9.30479e-38	2.07563	0.97	0.599	1.86096e-34	4	CYTL1	mesoderm
NR2F1	4.33207e-28	1.4989	0.821	0.322	8.66414e-25	4	NR2F1	mesoderm
EGFL6	2.96028e-25	1.07913	0.94	0.689	5.92057e-22	4	EGFL6	mesoderm
DPYSL3	2.64502e-23	0.981399	0.866	0.508	5.29004e-20	4	DPYSL3	mesoderm
PTN	2.86014e-23	1.33454	0.94	0.636	5.72029e-20	4	PTN	mesoderm
MGP1	3.10328e-21	1.49285	0.925	0.519	6.20657e-18	4	MGP	mesoderm
RBP1	1.29016e-20	0.897371	0.896	0.657	2.58032e-17	4	RBP1	mesoderm
NCOA7	3.11773e-18	0.759152	0.761	0.282	6.23546e-15	4	NCOA7	mesoderm
SFRP1	1.43359e-17	0.56722	0.657	0.206	2.86717e-14	4	SFRP1	mesoderm
NPM1	1.06105e-16	0.568114	1	0.983	2.1221e-13	4	NPM1	mesoderm
GPM6B	1.5372e-16	0.776101	0.821	0.585	3.07439e-13	4	GPM6B	mesoderm
HNRNPA1	1.24257e-14	0.489703	0.985	0.981	2.48513e-11	4	HNRNPA1	mesoderm
SELENOP2	6.78694e-14	0.861761	0.731	0.391	1.35739e-10	4	SELENOP	mesoderm
FHL1	8.68663e-14	0.680887	0.716	0.382	1.73733e-10	4	FHL1	mesoderm
PITX1	1.88573e-13	0.412137	0.478	0.21	3.77145e-10	4	PITX1	mesoderm
CALD1	2.32702e-13	0.481137	1	0.902	4.65404e-10	4	CALD1	mesoderm
GMDS1	2.40508e-13	0.584757	0.776	0.587	4.81016e-10	4	GMDS	mesoderm
CIRBP	2.94799e-13	0.4144	1	0.963	5.89597e-10	4	CIRBP	mesoderm
STMN1	6.39916e-13	0.466754	0.97	0.957	1.27983e-09	4	STMN1	mesoderm
CXCL121	8.29314e-13	0.544072	0.687	0.275	1.65863e-09	4	CXCL12	mesoderm
IGFBP71	1.53061e-12	0.511383	0.806	0.435	3.06123e-09	4	IGFBP7	mesoderm
PDGFRB1	5.17824e-12	0.63888	0.896	0.848	1.03565e-08	4	PDGFRB	mesoderm
CYP1B11	5.91428e-12	0.637899	0.821	0.609	1.18286e-08	4	CYP1B1	mesoderm
RBMX	6.10679e-12	0.402954	0.97	0.911	1.22136e-08	4	RBMX	mesoderm
AIG1	1.6599e-11	0.332449	0.672	0.375	3.31981e-08	4	AIG1	mesoderm
TPM21	1.77672e-11	0.603795	0.896	0.828	3.55343e-08	4	TPM2	mesoderm
GUCY1A1	3.19091e-11	0.701095	0.672	0.534	6.38181e-08	4	GUCY1A1	mesoderm
EIF3E	3.26746e-11	0.460108	0.896	0.733	6.53492e-08	4	EIF3E	mesoderm
HMGN2	3.39835e-11	0.437279	0.925	0.856	6.79669e-08	4	HMGN2	mesoderm
ALDH7A1	3.56787e-11	0.563515	0.776	0.605	7.13575e-08	4	ALDH7A1	mesoderm
ZNF385D	4.3208e-11	0.497545	0.642	0.413	8.64161e-08	4	ZNF385D	mesoderm
ABLIM1	7.58164e-11	0.533216	0.687	0.454	1.51633e-07	4	ABLIM1	mesoderm
MIR99AHG	1.59391e-10	0.481126	0.731	0.521	3.18781e-07	4	MIR99AHG	mesoderm
PCP4	2.10021e-10	1.09216	0.612	0.484	4.20043e-07	4	PCP4	mesoderm
TMSB4X2	3.04694e-10	0.362649	0.97	0.899	6.09387e-07	4	TMSB4X	mesoderm
COL18A11	3.64757e-10	0.561449	0.642	0.435	7.29513e-07	4	COL18A1	mesoderm
CTSC1	4.33331e-10	0.869167	0.746	0.58	8.66662e-07	4	CTSC	mesoderm
FOXC1	5.13693e-10	0.490641	0.821	0.7	1.02739e-06	4	FOXC1	mesoderm
TLE1	5.48173e-10	0.294027	0.657	0.396	1.09635e-06	4	TLE1	mesoderm
EIF3F	6.35517e-10	0.324927	0.955	0.888	1.27103e-06	4	EIF3F	mesoderm
MYH10	8.79659e-10	0.466139	0.761	0.591	1.75932e-06	4	MYH10	mesoderm
UBE2D1	1.07624e-09	0.294872	0.537	0.318	2.15248e-06	4	UBE2D1	mesoderm
ZNF711	1.41248e-09	0.418235	0.806	0.707	2.82497e-06	4	ZNF711	mesoderm
EIF3M	1.65117e-09	0.314792	0.851	0.603	3.30234e-06	4	EIF3M	mesoderm
FGFR2	1.70256e-09	0.411564	0.657	0.47	3.40513e-06	4	FGFR2	mesoderm
BAMBI1	1.76598e-09	0.525383	0.612	0.421	3.53196e-06	4	BAMBI	mesoderm
RAMP2	3.37619e-09	0.470736	0.731	0.513	6.75238e-06	4	RAMP2	mesoderm
IFI161	3.46637e-09	0.324116	0.582	0.328	6.93274e-06	4	IFI16	mesoderm
HSPD1	4.06517e-09	0.310737	0.94	0.887	8.13034e-06	4	HSPD1	mesoderm
TPM12	5.13768e-09	0.652566	0.881	0.772	1.02754e-05	4	TPM1	mesoderm
GLRX5	6.51115e-09	0.382125	0.746	0.543	1.30223e-05	4	GLRX5	mesoderm
CD242	6.81132e-09	0.313195	0.776	0.625	1.36226e-05	4	CD24	mesoderm
TUSC3	9.61647e-09	0.405012	0.806	0.71	1.92329e-05	4	TUSC3	mesoderm
ITIH52	1.18856e-08	0.606433	0.701	0.406	2.37712e-05	4	ITIH5	mesoderm
MAF	1.30021e-08	0.326205	0.537	0.358	2.60041e-05	4	MAF	mesoderm
GABPB1-AS12	1.30377e-08	0.365469	0.761	0.656	2.60753e-05	4	GABPB1-AS1	mesoderm
HNRNPA1P48	1.31414e-08	0.441731	0.761	0.727	2.62828e-05	4	HNRNPA1P48	mesoderm
SCARA5	1.34931e-08	0.302286	0.463	0.282	2.69861e-05	4	SCARA5	mesoderm
PDS5B	1.47025e-08	0.315959	0.657	0.509	2.94049e-05	4	PDS5B	mesoderm
PMEPA11	2.01132e-08	0.441735	0.836	0.776	4.02265e-05	4	PMEPA1	mesoderm
RARB	2.02932e-08	0.556579	0.657	0.576	4.05865e-05	4	RARB	mesoderm
MRPS61	2.08164e-08	0.408372	0.761	0.609	4.16328e-05	4	MRPS6	mesoderm
C1orf54	2.52816e-08	0.452561	0.716	0.636	5.05632e-05	4	C1orf54	mesoderm
APOE1	2.8976e-08	0.666532	0.716	0.528	5.79521e-05	4	APOE	mesoderm
NRP2	5.81222e-08	0.456264	0.701	0.534	0.000116244	4	NRP2	mesoderm
TPST1	7.47962e-08	0.306979	0.582	0.428	0.000149592	4	TPST1	mesoderm
AKAP12	7.97999e-08	0.732208	0.672	0.519	0.0001596	4	AKAP12	mesoderm
CLU1	8.97251e-08	0.336215	0.896	0.557	0.00017945	4	CLU	mesoderm
TPM4	1.10942e-07	0.284358	0.955	0.84	0.000221883	4	TPM4	mesoderm
PRRX1	1.63182e-07	0.402172	0.851	0.776	0.000326364	4	PRRX1	mesoderm
CRYM	1.83009e-07	0.320682	0.448	0.329	0.000366019	4	CRYM	mesoderm
JAG12	1.84673e-07	0.268781	0.612	0.435	0.000369346	4	JAG1	mesoderm
ACTG11	2.17128e-07	0.25731	1	0.996	0.000434255	4	ACTG1	mesoderm
HLA-E	2.77378e-07	0.414153	0.716	0.42	0.000554757	4	HLA-E	mesoderm
BEX2	2.81474e-07	0.339829	0.642	0.57	0.000562949	4	BEX2	mesoderm
PLCB4	3.17268e-07	0.450772	0.612	0.529	0.000634535	4	PLCB4	mesoderm
TBX2	3.49361e-07	0.332507	0.478	0.339	0.000698723	4	TBX2	mesoderm
DACH1	4.11495e-07	0.442624	0.657	0.595	0.00082299	4	DACH1	mesoderm
H2AFZ	4.3594e-07	0.353814	0.955	0.957	0.00087188	4	H2AFZ	mesoderm
EFNB22	5.03509e-07	0.37771	0.642	0.517	0.00100702	4	EFNB2	mesoderm
MARCKSL1	6.30084e-07	0.258142	0.91	0.912	0.00126017	4	MARCKSL1	mesoderm
C12orf45	1.07864e-06	0.297482	0.627	0.494	0.00215728	4	C12orf45	mesoderm
EPB41L4A-AS1	1.37585e-06	0.333688	0.791	0.645	0.00275169	4	EPB41L4A-AS1	mesoderm
SLC3A2	1.62596e-06	0.382184	0.896	0.841	0.00325193	4	SLC3A2	mesoderm
ODC1	1.64735e-06	0.366047	0.716	0.642	0.0032947	4	ODC1	mesoderm
CCDC801	3.71749e-06	0.431744	0.731	0.547	0.00743498	4	CCDC80	mesoderm
ANKRD11	3.81043e-06	0.357246	0.746	0.689	0.00762086	4	ANKRD11	mesoderm
KANK2	4.15056e-06	0.276605	0.507	0.384	0.00830113	4	KANK2	mesoderm
OLFML2B	4.32561e-06	0.277571	0.433	0.32	0.00865122	4	OLFML2B	mesoderm
HEY1	4.82543e-06	0.385808	0.552	0.494	0.00965086	4	HEY1	mesoderm
NFIA1	5.21187e-06	0.401164	0.776	0.56	0.0104237	4	NFIA	mesoderm
MYLIP	5.79347e-06	0.29723	0.612	0.498	0.0115869	4	MYLIP	mesoderm
PITX21	6.07124e-06	0.482167	0.821	0.858	0.0121425	4	PITX2	mesoderm
NID1	7.39355e-06	0.303101	0.582	0.454	0.0147871	4	NID1	mesoderm
ZNF503	1.15825e-05	0.457041	0.687	0.625	0.023165	4	ZNF503	mesoderm
FST	1.30805e-05	0.400614	0.582	0.481	0.026161	4	FST	mesoderm
MTUS1	1.5743e-05	0.266422	0.537	0.414	0.0314861	4	MTUS1	mesoderm
HIST1H4C	2.29313e-05	0.458007	0.731	0.668	0.0458626	4	HIST1H4C	mesoderm
LAMB1	2.93279e-05	0.280102	0.687	0.649	0.0586558	4	LAMB1	mesoderm
AFF3	2.97246e-05	0.273984	0.537	0.486	0.0594492	4	AFF3	mesoderm
SLC9A3R2	3.28484e-05	0.260928	0.597	0.519	0.0656968	4	SLC9A3R2	mesoderm
ALCAM	3.9995e-05	0.5147	0.627	0.562	0.0799901	4	ALCAM	mesoderm
CA121	5.59093e-05	0.27455	0.433	0.384	0.111819	4	CA12	mesoderm
TMSB15A	5.79332e-05	0.296101	0.642	0.644	0.115866	4	TMSB15A	mesoderm
EPB41L21	7.00384e-05	0.386749	0.716	0.665	0.140077	4	EPB41L2	mesoderm
TAGLN	7.15373e-05	0.371999	0.552	0.474	0.143075	4	TAGLN	mesoderm
COL21A11	7.46969e-05	0.278027	0.612	0.565	0.149394	4	COL21A1	mesoderm
STAT3	0.000101054	0.308246	0.687	0.64	0.202108	4	STAT3	mesoderm
COL4A5	0.000104627	0.326002	0.582	0.574	0.209253	4	COL4A5	mesoderm
PIK3R1	0.000119157	0.282123	0.552	0.421	0.238314	4	PIK3R1	mesoderm
SULT1E11	0.000155773	0.250783	0.239	0.581	0.311545	4	SULT1E1	mesoderm
C5orf24	0.000159252	0.31918	0.672	0.664	0.318504	4	C5orf24	mesoderm
SPARCL1	0.000168953	0.662818	0.597	0.519	0.337907	4	SPARCL1	mesoderm
EFEMP11	0.000181461	0.397883	0.448	0.346	0.362923	4	EFEMP1	mesoderm
TNRC6C	0.000191644	0.259159	0.612	0.575	0.383287	4	TNRC6C	mesoderm
SVBP	0.000233299	0.277973	0.657	0.62	0.466599	4	SVBP	mesoderm
CDH11	0.000254715	0.281274	0.716	0.733	0.509431	4	CDH11	mesoderm
PLEKHH2	0.000259433	0.464742	0.627	0.632	0.518865	4	PLEKHH2	mesoderm
TBX2-AS1	0.000278467	0.302312	0.522	0.527	0.556934	4	TBX2-AS1	mesoderm
SOSTDC1	0.000509449	0.25594	0.403	0.371	1	4	SOSTDC1	mesoderm
FBN2	0.000591323	0.253326	0.657	0.694	1	4	FBN2	mesoderm
SDC2	0.000846201	0.267778	0.642	0.633	1	4	SDC2	mesoderm
NKAIN4	0.00097828	0.29471	0.507	0.53	1	4	NKAIN4	mesoderm
VCL	0.00106015	0.259098	0.567	0.52	1	4	VCL	mesoderm
BGN1	0.00107495	0.320355	0.716	0.692	1	4	BGN	mesoderm
ZFHX4	0.0016458	0.375976	0.627	0.654	1	4	ZFHX4	mesoderm
PCDH18	0.00192477	0.345427	0.597	0.611	1	4	PCDH18	mesoderm
NRXN1	0.00198097	0.260804	0.582	0.613	1	4	NRXN1	mesoderm
CRISPLD1	0.00291146	0.294173	0.493	0.459	1	4	CRISPLD1	mesoderm
TGFB2	0.00302567	0.257378	0.493	0.495	1	4	TGFB2	mesoderm
MEX3A	0.00430761	0.2899	0.627	0.659	1	4	MEX3A	mesoderm
EMX2	0.00431475	0.433487	0.701	0.797	1	4	EMX2	mesoderm
HIST1H2BC	1.10721e-41	0.316264	0.877	0.115	2.21442e-38	5	HIST1H2BC	endothelium
IPO11	6.80646e-39	0.635588	0.738	0.102	1.36129e-35	5	IPO11	endothelium
NOTCH4	1.27085e-36	0.7552	0.954	0.357	2.54171e-33	5	NOTCH4	endothelium
ORC5	3.75562e-36	0.301807	0.969	0.418	7.51125e-33	5	ORC5	endothelium
TTN-AS1	5.27825e-36	0.299641	0.954	0.437	1.05565e-32	5	TTN-AS1	endothelium
AL445524.1	3.64597e-34	0.298061	0.969	0.492	7.29194e-31	5	AL445524.1	endothelium
GLIPR1	4.85959e-34	0.437549	0.908	0.324	9.71918e-31	5	GLIPR1	endothelium
SPECC1	3.40516e-33	0.394222	0.954	0.392	6.81033e-30	5	SPECC1	endothelium
PGF	4.88669e-33	0.494802	0.969	0.453	9.77338e-30	5	PGF	endothelium
ARHGAP33	6.80387e-33	0.297877	0.969	0.402	1.36077e-29	5	ARHGAP33	endothelium
PIEZO2	8.59528e-31	0.416212	0.969	0.427	1.71906e-27	5	PIEZO2	endothelium
PCDH17	1.15875e-30	0.544886	0.969	0.521	2.3175e-27	5	PCDH17	endothelium
TMEM88	1.55873e-30	0.454891	0.938	0.437	3.11745e-27	5	TMEM88	endothelium
FAM69B	1.84243e-29	0.422568	0.969	0.432	3.68486e-26	5	FAM69B	endothelium
FBXO221	7.63229e-29	0.69356	0.985	0.498	1.52646e-25	5	FBXO22	endothelium
TMOD2	1.92136e-28	0.392504	0.938	0.358	3.84271e-25	5	TMOD2	endothelium
PIK3R3	1.96461e-28	0.42349	0.969	0.476	3.92921e-25	5	PIK3R3	endothelium
NNAT	2.20268e-28	0.497567	0.938	0.434	4.40536e-25	5	NNAT	endothelium
RNPEPL1	2.81157e-28	0.279157	0.938	0.375	5.62315e-25	5	RNPEPL1	endothelium
ECM11	9.40236e-28	0.437737	0.938	0.305	1.88047e-24	5	ECM1	endothelium
ITGA1	1.75219e-27	0.701046	0.923	0.41	3.50439e-24	5	ITGA1	endothelium
MIR4435-2HG	2.12426e-27	0.821534	0.985	0.499	4.24853e-24	5	MIR4435-2HG	endothelium
THAP9-AS11	3.59018e-27	0.660559	0.985	0.375	7.18036e-24	5	THAP9-AS1	endothelium
CALCRL	3.81797e-27	1.21103	0.938	0.43	7.63594e-24	5	CALCRL	endothelium
SSH1	1.4911e-26	0.923997	0.923	0.422	2.98221e-23	5	SSH1	endothelium
PI4KB	2.735e-26	0.287094	0.954	0.48	5.47e-23	5	PI4KB	endothelium
ARHGEF31	8.8569e-26	0.332006	0.892	0.244	1.77138e-22	5	ARHGEF3	endothelium
SYT1	9.26305e-26	0.345182	0.877	0.344	1.85261e-22	5	SYT1	endothelium
AARS	1.44302e-25	0.429263	0.938	0.472	2.88605e-22	5	AARS	endothelium
MSX1	1.48935e-25	1.09394	0.938	0.443	2.9787e-22	5	MSX1	endothelium
EGFL7	1.7231e-25	1.49427	0.985	0.613	3.4462e-22	5	EGFL7	endothelium
STC1	3.84151e-25	0.959526	0.969	0.507	7.68302e-22	5	STC1	endothelium
CENPF	6.84923e-25	0.375492	0.954	0.435	1.36985e-21	5	CENPF	endothelium
EFNA11	1.71653e-24	0.917861	0.954	0.433	3.43306e-21	5	EFNA1	endothelium
SPP1	2.5041e-24	0.652958	0.815	0.351	5.0082e-21	5	SPP1	endothelium
BMP2	2.88687e-24	0.434469	0.923	0.351	5.77375e-21	5	BMP2	endothelium
MCM7	3.02543e-24	0.341528	0.969	0.503	6.05086e-21	5	MCM7	endothelium
SULT1C4	3.03291e-24	0.297879	0.877	0.37	6.06583e-21	5	SULT1C4	endothelium
BIRC31	3.09544e-24	0.512408	0.785	0.337	6.19088e-21	5	BIRC3	endothelium
CENPK	3.44202e-24	0.317619	0.969	0.523	6.88405e-21	5	CENPK	endothelium
STARD13	8.54893e-24	0.354899	0.846	0.288	1.70979e-20	5	STARD13	endothelium
B2M	4.83263e-23	0.892947	1	0.929	9.66526e-20	5	B2M	endothelium
ATP6V0A11	7.72109e-23	0.409567	0.892	0.345	1.54422e-19	5	ATP6V0A1	endothelium
UBE2V1	3.69493e-22	0.381079	0.985	0.585	7.38987e-19	5	UBE2V1	endothelium
SMC4	7.30428e-22	0.468275	0.954	0.446	1.46086e-18	5	SMC4	endothelium
COTL1	2.86305e-21	1.07865	0.954	0.509	5.72611e-18	5	COTL1	endothelium
TMSB10	1.25271e-20	0.872759	1	0.993	2.50542e-17	5	TMSB10	endothelium
RNASE1	1.34434e-20	1.46133	0.523	0.025	2.68867e-17	5	RNASE1	endothelium
ITPR2	1.53293e-20	0.499325	0.892	0.507	3.06586e-17	5	ITPR2	endothelium
PDGFA	1.61217e-20	0.389072	0.892	0.416	3.22433e-17	5	PDGFA	endothelium
FN3KRP	1.70345e-20	0.288737	0.938	0.47	3.40689e-17	5	FN3KRP	endothelium
FAHD2A	3.24008e-20	0.439707	0.908	0.416	6.48015e-17	5	FAHD2A	endothelium
GUCY1B1	1.17858e-19	0.250281	0.185	0.438	2.35715e-16	5	GUCY1B1	endothelium
ADNP2	1.35709e-19	0.470076	0.954	0.482	2.71418e-16	5	ADNP2	endothelium
SYNJ2	8.37616e-19	0.683473	0.831	0.253	1.67523e-15	5	SYNJ2	endothelium
DCAF12	1.97436e-18	0.719559	0.846	0.277	3.94872e-15	5	DCAF12	endothelium
APOC1	3.04552e-18	0.486385	0.815	0.322	6.09104e-15	5	APOC1	endothelium
HLA-B1	7.58758e-18	0.986941	0.862	0.314	1.51752e-14	5	HLA-B	endothelium
CYP26B1	3.34745e-17	0.337821	0.862	0.403	6.6949e-14	5	CYP26B1	endothelium
FOXO3	3.46796e-17	0.897425	0.908	0.257	6.93591e-14	5	FOXO3	endothelium
TNS2	8.03943e-17	0.278	0.169	0.267	1.60789e-13	5	TNS2	endothelium
TMEM204	1.28915e-16	0.310565	0.2	0.371	2.5783e-13	5	TMEM204	endothelium
CITED41	1.98834e-16	0.353715	0.8	0.179	3.97669e-13	5	CITED4	endothelium
C1orf541	6.32589e-16	0.481238	0.969	0.621	1.26518e-12	5	C1orf54	endothelium
IL1R12	8.72663e-16	0.256648	0.185	0.325	1.74533e-12	5	IL1R1	endothelium
TRIM21	2.04364e-15	0.319077	0.908	0.425	4.08728e-12	5	TRIM2	endothelium
SH2D3C	2.04784e-15	0.268818	0.231	0.428	4.09567e-12	5	SH2D3C	endothelium
KDR	2.21697e-15	0.945769	0.969	0.6	4.43395e-12	5	KDR	endothelium
NCKAP5L	5.17687e-15	0.354068	0.831	0.445	1.03537e-11	5	NCKAP5L	endothelium
SLC16A31	6.73169e-15	0.295414	0.938	0.273	1.34634e-11	5	SLC16A3	endothelium
ARID5A	7.94859e-15	1.0516	0.8	0.319	1.58972e-11	5	ARID5A	endothelium
TAP1	1.12423e-14	0.339993	0.2	0.284	2.24846e-11	5	TAP1	endothelium
CSRP11	1.15285e-14	0.645076	0.846	0.411	2.3057e-11	5	CSRP1	endothelium
MED13	9.98904e-14	0.331155	0.969	0.509	1.99781e-10	5	MED13	endothelium
RGCC	1.50504e-13	0.918153	0.8	0.292	3.01009e-10	5	RGCC	endothelium
JCAD	1.84137e-13	0.329791	0.231	0.35	3.68274e-10	5	JCAD	endothelium
HLA-E1	3.20033e-13	1.05834	0.831	0.413	6.40066e-10	5	HLA-E	endothelium
CTSC2	3.33205e-13	0.595494	0.923	0.57	6.66411e-10	5	CTSC	endothelium
USP3	4.72204e-13	0.308337	0.892	0.399	9.44409e-10	5	USP3	endothelium
PREX2	5.51638e-13	0.299716	0.231	0.311	1.10328e-09	5	PREX2	endothelium
SOD31	8.77185e-13	0.255283	0.185	0.358	1.75437e-09	5	SOD3	endothelium
GYPC	9.04129e-13	0.984656	0.954	0.697	1.80826e-09	5	GYPC	endothelium
BCL2L12	1.30286e-12	0.384055	0.277	0.383	2.60572e-09	5	BCL2L1	endothelium
MCM5	1.30795e-12	0.297014	0.292	0.441	2.6159e-09	5	MCM5	endothelium
STN1	1.33383e-12	0.265661	0.831	0.199	2.66765e-09	5	STN1	endothelium
ABR	1.52043e-12	0.29713	0.785	0.344	3.04087e-09	5	ABR	endothelium
SERTAD2	1.80157e-12	0.365541	0.277	0.445	3.60314e-09	5	SERTAD2	endothelium
VWA12	2.08509e-12	0.304382	0.954	0.371	4.17019e-09	5	VWA1	endothelium
RGS5	4.55095e-12	0.694456	0.862	0.538	9.1019e-09	5	RGS5	endothelium
GRP1	4.70268e-12	0.413384	0.969	0.661	9.40536e-09	5	GRP	endothelium
SINHCAF1	7.71803e-12	0.449874	0.954	0.574	1.54361e-08	5	SINHCAF	endothelium
SNCA	8.30237e-12	0.5517	0.831	0.511	1.66047e-08	5	SNCA	endothelium
2002-03-01	2.10271e-11	0.285366	0.323	0.435	4.20542e-08	5	2002-03-01	endothelium
NR2F11	2.12832e-11	0.480917	0.769	0.326	4.25665e-08	5	NR2F1	endothelium
TAGLN1	2.76594e-11	0.417612	0.292	0.49	5.53189e-08	5	TAGLN	endothelium
DENND4A	3.95468e-11	0.294098	0.292	0.435	7.90937e-08	5	DENND4A	endothelium
PGM5	6.45479e-11	0.25496	0.277	0.446	1.29096e-07	5	PGM5	endothelium
MAF1	6.78157e-11	0.539857	0.246	0.375	1.35631e-07	5	MAF	endothelium
NF1	8.76617e-11	0.339646	0.954	0.571	1.75323e-07	5	NF1	endothelium
EIF3D	9.6645e-11	0.545391	0.938	0.423	1.9329e-07	5	EIF3D	endothelium
CXCL81	1.20191e-10	0.79524	0.862	0.47	2.40382e-07	5	CXCL8	endothelium
WBP111	1.61306e-10	0.610185	0.954	0.709	3.22611e-07	5	WBP11	endothelium
CCND11	1.74543e-10	0.498228	0.923	0.426	3.49086e-07	5	CCND1	endothelium
GNG111	3.00901e-10	1.50362	0.846	0.727	6.01801e-07	5	GNG11	endothelium
ISG151	3.17134e-10	0.438886	0.754	0.232	6.34269e-07	5	ISG15	endothelium
FAM107B	3.33158e-10	0.887473	0.969	0.804	6.66316e-07	5	FAM107B	endothelium
CACUL1	4.19488e-10	0.472625	0.938	0.566	8.38975e-07	5	CACUL1	endothelium
ITGBL1	5.10339e-10	0.936562	0.169	0.28	1.02068e-06	5	ITGBL1	endothelium
LAMA51	7.14334e-10	0.600022	0.8	0.477	1.42867e-06	5	LAMA5	endothelium
RB11	1.00986e-09	0.352924	0.785	0.351	2.01971e-06	5	RB1	endothelium
DUSP51	1.28054e-09	0.743243	0.738	0.252	2.56107e-06	5	DUSP5	endothelium
NUFIP2	1.85543e-09	0.618967	0.985	0.587	3.71086e-06	5	NUFIP2	endothelium
CBLB	3.50461e-09	0.264556	0.231	0.326	7.00921e-06	5	CBLB	endothelium
TM4SF11	3.51262e-09	0.761117	0.785	0.377	7.02524e-06	5	TM4SF1	endothelium
SPARCL11	3.54283e-09	0.891033	0.8	0.507	7.08565e-06	5	SPARCL1	endothelium
MSN	3.7478e-09	0.951235	0.769	0.299	7.4956e-06	5	MSN	endothelium
UBE2S	3.98344e-09	0.534185	1	0.784	7.96689e-06	5	UBE2S	endothelium
KDM5A	4.05648e-09	0.418043	0.892	0.472	8.11295e-06	5	KDM5A	endothelium
SSTR2	5.52011e-09	0.316102	0.846	0.399	1.10402e-05	5	SSTR2	endothelium
IGFBP3	7.20284e-09	0.516896	0.708	0.158	1.44057e-05	5	IGFBP3	endothelium
ENPP1	7.82235e-09	0.449058	0.908	0.466	1.56447e-05	5	ENPP1	endothelium
PTPRM	8.32568e-09	0.360162	0.292	0.302	1.66514e-05	5	PTPRM	endothelium
RCAN1	8.40678e-09	0.357014	0.292	0.423	1.68136e-05	5	RCAN1	endothelium
REL	1.32889e-08	0.630511	0.985	0.701	2.65778e-05	5	REL	endothelium
CREM	1.68089e-08	0.687594	0.892	0.562	3.36178e-05	5	CREM	endothelium
TMSB4X3	2.19138e-08	0.695138	0.938	0.901	4.38277e-05	5	TMSB4X	endothelium
C21orf91	2.44979e-08	0.433113	0.292	0.347	4.89958e-05	5	C21orf91	endothelium
BTBD7	2.88321e-08	0.435494	0.908	0.509	5.76642e-05	5	BTBD7	endothelium
NID11	3.02556e-08	0.274336	0.277	0.472	6.05112e-05	5	NID1	endothelium
ITPRIP	6.16102e-08	0.264336	0.369	0.436	0.00012322	5	ITPRIP	endothelium
TACC11	1.51764e-07	0.327268	0.292	0.399	0.000303527	5	TACC1	endothelium
TTC28	1.59629e-07	0.259318	0.385	0.554	0.000319257	5	TTC28	endothelium
CHMP4B	1.97462e-07	0.383115	0.8	0.4	0.000394923	5	CHMP4B	endothelium
MYL6	2.07662e-07	0.607797	1	0.983	0.000415324	5	MYL6	endothelium
HIF3A	2.19347e-07	0.447424	0.862	0.53	0.000438695	5	HIF3A	endothelium
FAM120AOS	2.48353e-07	0.5865	0.8	0.482	0.000496706	5	FAM120AOS	endothelium
ADIRF1	4.38595e-07	0.836439	0.738	0.275	0.000877191	5	ADIRF	endothelium
ANKRD29	4.46958e-07	0.302056	0.815	0.477	0.000893917	5	ANKRD29	endothelium
NRP21	4.78696e-07	0.889518	0.923	0.521	0.000957392	5	NRP2	endothelium
AKAP121	5.18081e-07	0.31279	0.308	0.542	0.00103616	5	AKAP12	endothelium
CYTOR	5.27061e-07	0.661641	0.892	0.594	0.00105412	5	CYTOR	endothelium
PLIN21	8.54143e-07	0.731426	0.338	0.46	0.00170829	5	PLIN2	endothelium
IRF7	8.81561e-07	0.319308	0.692	0.369	0.00176312	5	IRF7	endothelium
TNFAIP2	9.09004e-07	0.368143	0.692	0.242	0.00181801	5	TNFAIP2	endothelium
HYAL2	9.24263e-07	0.330783	0.4	0.565	0.00184853	5	HYAL2	endothelium
PTMS	1.72887e-06	0.702272	0.969	0.834	0.00345773	5	PTMS	endothelium
VAMP5	1.76127e-06	0.965757	0.692	0.301	0.00352255	5	VAMP5	endothelium
ZSWIM61	2.0618e-06	0.250264	0.892	0.421	0.00412359	5	ZSWIM6	endothelium
FUBP1	3.02698e-06	0.382714	0.954	0.673	0.00605397	5	FUBP1	endothelium
LMO21	3.10689e-06	1.08792	0.631	0.125	0.00621378	5	LMO2	endothelium
HEY11	3.59855e-06	0.25004	0.8	0.479	0.0071971	5	HEY1	endothelium
C6orf62	3.772e-06	0.617671	0.692	0.389	0.00754399	5	C6orf62	endothelium
CXCL22	4.40826e-06	0.368251	0.323	0.32	0.00881653	5	CXCL2	endothelium
SNCG	5.62646e-06	0.669671	0.292	0.207	0.0112529	5	SNCG	endothelium
HMGB1	6.17147e-06	0.466987	1	0.975	0.0123429	5	HMGB1	endothelium
LIFR	7.45953e-06	0.323248	0.323	0.388	0.0149191	5	LIFR	endothelium
NONO	7.85643e-06	0.412251	0.862	0.425	0.0157129	5	NONO	endothelium
ERRFI1	9.34852e-06	0.313164	0.923	0.52	0.018697	5	ERRFI1	endothelium
FTL1	9.61067e-06	0.571824	1	0.998	0.0192213	5	FTL	endothelium
CTNNAL1	1.12466e-05	0.381026	0.938	0.634	0.0224932	5	CTNNAL1	endothelium
PALM	1.23421e-05	0.324078	0.369	0.408	0.0246842	5	PALM	endothelium
CHSY1	1.41335e-05	0.298448	0.846	0.494	0.0282671	5	CHSY1	endothelium
HLA-C	1.4375e-05	0.897162	0.615	0.164	0.0287501	5	HLA-C	endothelium
HBA2	1.52959e-05	0.607715	0.692	0.353	0.0305918	5	HBA2	endothelium
CD74	1.53975e-05	0.522092	0.585	0.133	0.0307949	5	CD74	endothelium
CYYR1	1.66191e-05	0.559521	0.708	0.544	0.0332382	5	CYYR1	endothelium
FTH11	1.89908e-05	0.511693	1	0.996	0.0379815	5	FTH1	endothelium
MGLL	1.98392e-05	0.324201	0.385	0.412	0.0396784	5	MGLL	endothelium
CD320	2.04249e-05	0.416084	0.369	0.462	0.0408499	5	CD320	endothelium
TUBA1C2	2.11118e-05	0.382985	0.938	0.67	0.0422236	5	TUBA1C	endothelium
PMEPA12	2.30153e-05	0.254796	0.985	0.768	0.0460307	5	PMEPA1	endothelium
ADCY4	2.71418e-05	0.27987	0.262	0.147	0.0542836	5	ADCY4	endothelium
APOLD1	2.74874e-05	0.409272	0.354	0.363	0.0549747	5	APOLD1	endothelium
SOCS2	2.83181e-05	0.805582	0.308	0.169	0.0566363	5	SOCS2	endothelium
ADAMTS4	3.0386e-05	0.290826	0.369	0.492	0.060772	5	ADAMTS4	endothelium
TCF7L2	4.78731e-05	0.529283	0.723	0.404	0.0957462	5	TCF7L2	endothelium
USP9X	5.12188e-05	0.334469	0.738	0.393	0.102438	5	USP9X	endothelium
LAYN	5.62317e-05	0.393894	0.431	0.542	0.112463	5	LAYN	endothelium
RFX3	7.03599e-05	0.268755	0.846	0.489	0.14072	5	RFX3	endothelium
ATF41	7.59766e-05	0.813869	0.815	0.615	0.151953	5	ATF4	endothelium
MTRF1L	7.87335e-05	0.312005	0.785	0.46	0.157467	5	MTRF1L	endothelium
FAM189A2	7.97689e-05	0.277589	0.862	0.532	0.159538	5	FAM189A2	endothelium
NSMCE4A	8.54674e-05	0.433121	0.8	0.524	0.170935	5	NSMCE4A	endothelium
USP8	8.7834e-05	0.292385	0.769	0.354	0.175668	5	USP8	endothelium
TPM41	9.25485e-05	0.83676	0.954	0.84	0.185097	5	TPM4	endothelium
PALMD	0.000103872	0.26814	0.323	0.213	0.207743	5	PALMD	endothelium
OLFM1	0.000105161	0.442354	0.277	0.144	0.210323	5	OLFM1	endothelium
HSPA1B1	0.00010531	0.490568	0.723	0.364	0.21062	5	HSPA1B	endothelium
IER5	0.000126811	0.355789	0.338	0.19	0.253621	5	IER5	endothelium
CASP42	0.000131275	0.501994	0.354	0.333	0.262551	5	CASP4	endothelium
GNAQ	0.000135962	0.292764	0.354	0.268	0.271925	5	GNAQ	endothelium
GNG12	0.000167144	0.693838	0.677	0.299	0.334289	5	GNG12	endothelium
NRP1	0.000185103	0.452691	0.369	0.47	0.370207	5	NRP1	endothelium
BAG31	0.00024781	0.387226	0.338	0.234	0.495621	5	BAG3	endothelium
HSPB12	0.000252851	0.622484	0.769	0.641	0.505701	5	HSPB1	endothelium
STAT31	0.000264531	0.355238	0.477	0.652	0.529062	5	STAT3	endothelium
UPP11	0.000264706	0.352915	0.354	0.297	0.529411	5	UPP1	endothelium
COL12A11	0.00028341	0.343143	0.969	0.963	0.566821	5	COL12A1	endothelium
CDKN1A	0.000294172	0.901858	0.585	0.331	0.588344	5	CDKN1A	endothelium
ZNF385D1	0.000300508	0.309526	0.4	0.428	0.601015	5	ZNF385D	endothelium
ACTA2	0.00030667	0.299716	0.569	0.134	0.613339	5	ACTA2	endothelium
PCF11	0.000312949	0.465002	0.908	0.596	0.625899	5	PCF11	endothelium
PLEKHO2	0.000316555	0.341134	0.4	0.371	0.633111	5	PLEKHO2	endothelium
EPS8	0.000316713	0.343511	0.446	0.478	0.633426	5	EPS8	endothelium
RGS3	0.000345057	0.32481	0.292	0.214	0.690114	5	RGS3	endothelium
ADAMTS1	0.000349437	0.773071	0.354	0.361	0.698875	5	ADAMTS1	endothelium
INTS61	0.000373896	0.783381	0.908	0.598	0.747793	5	INTS6	endothelium
COL4A2	0.000387236	0.531206	0.969	0.766	0.774473	5	COL4A2	endothelium
ABL21	0.000393357	0.354107	0.385	0.286	0.786714	5	ABL2	endothelium
CYTH1	0.000413649	0.270702	0.446	0.518	0.827299	5	CYTH1	endothelium
CAV22	0.000434499	0.451103	0.415	0.428	0.868998	5	CAV2	endothelium
PRSS23	0.00046776	0.35886	0.431	0.53	0.93552	5	PRSS23	endothelium
APOD	0.000491337	2.23536	0.338	0.323	0.982675	5	APOD	endothelium
LGMN	0.000593176	0.553646	0.692	0.435	1	5	LGMN	endothelium
NT5E	0.000633849	0.547071	0.662	0.382	1	5	NT5E	endothelium
PCBP2	0.000663171	0.828645	0.908	0.768	1	5	PCBP2	endothelium
TXNIP1	0.000704746	0.278631	0.677	0.272	1	5	TXNIP	endothelium
APLP21	0.000734434	0.276148	0.477	0.721	1	5	APLP2	endothelium
TAX1BP11	0.00077149	0.264431	0.492	0.663	1	5	TAX1BP1	endothelium
ENG	0.00081232	0.681775	0.646	0.447	1	5	ENG	endothelium
HLA-DPA1	0.00101588	1.12136	0.646	0.447	1	5	HLA-DPA1	endothelium
SEMA3D	0.00101865	0.39943	0.477	0.421	1	5	SEMA3D	endothelium
PROX1	0.00101994	0.78236	0.385	0.399	1	5	PROX1	endothelium
HINT11	0.00147237	0.617783	1	0.975	1	5	HINT1	endothelium
RAMP21	0.00147595	0.552639	0.385	0.534	1	5	RAMP2	endothelium
FABP51	0.00181293	0.420317	0.646	0.786	1	5	FABP5	endothelium
HIF1A	0.00186332	0.348656	0.631	0.676	1	5	HIF1A	endothelium
SHC1	0.00227787	0.654199	0.369	0.227	1	5	SHC1	endothelium
ICAM1	0.00248002	1.19806	0.385	0.258	1	5	ICAM1	endothelium
PLCG22	0.00256895	0.348189	0.862	0.512	1	5	PLCG2	endothelium
FN12	0.00290565	0.25985	0.954	0.897	1	5	FN1	endothelium
RBMS1	0.00315783	0.300064	0.477	0.609	1	5	RBMS1	endothelium
HBB	0.0033521	1.82753	0.415	0.187	1	5	HBB	endothelium
BMP2K1	0.00351433	0.253026	0.938	0.475	1	5	BMP2K	endothelium
MEF2C	0.0035927	0.846756	0.785	0.684	1	5	MEF2C	endothelium
CAV12	0.00397466	1.04773	0.615	0.327	1	5	CAV1	endothelium
COL4A1	0.00420989	0.466628	0.938	0.701	1	5	COL4A1	endothelium
CLEC14A	0.00424096	1.0549	0.385	0.21	1	5	CLEC14A	endothelium
SOX4	0.00445094	0.256842	0.985	0.979	1	5	SOX4	endothelium
MED241	0.00451638	0.27168	0.508	0.412	1	5	MED24	endothelium
GLRX51	0.0045712	0.279505	0.862	0.537	1	5	GLRX5	endothelium
ARL4A	0.00565758	0.653006	0.369	0.348	1	5	ARL4A	endothelium
JMJD1C	0.0067371	0.562211	0.538	0.69	1	5	JMJD1C	endothelium
ZBTB20	0.00839815	0.397874	0.4	0.403	1	5	ZBTB20	endothelium
CLIC4	0.00857772	0.350649	0.523	0.53	1	5	CLIC4	endothelium
MAFB2	0.00867195	0.321538	0.523	0.464	1	5	MAFB	endothelium
UTRN	0.00923297	0.792224	0.415	0.405	1	5	UTRN	endothelium
STMN11	1.21682e-24	1.17888	1	0.955	2.43364e-21	6	STMN1	proliferating progenitors
PTN1	1.57323e-24	1.4334	0.982	0.636	3.14646e-21	6	PTN	proliferating progenitors
TOP2A	2.52182e-24	1.71267	0.895	0.566	5.04364e-21	6	TOP2A	proliferating progenitors
SMC2	8.93031e-22	0.728072	0.877	0.465	1.78606e-18	6	SMC2	proliferating progenitors
RAD51AP1	6.67281e-20	0.465786	0.719	0.287	1.33456e-16	6	RAD51AP1	proliferating progenitors
HMGB11	4.55524e-19	1.05653	1	0.975	9.11048e-16	6	HMGB1	proliferating progenitors
TUBA1B	3.1123e-18	1.43805	0.965	0.846	6.22459e-15	6	TUBA1B	proliferating progenitors
MAD2L1	3.86842e-18	0.84086	0.807	0.538	7.73684e-15	6	MAD2L1	proliferating progenitors
TUBB	4.85373e-18	0.935037	1	0.948	9.70746e-15	6	TUBB	proliferating progenitors
MKI67	2.82498e-17	0.761697	0.649	0.189	5.64995e-14	6	MKI67	proliferating progenitors
PCLAF	5.84128e-17	1.1898	0.842	0.568	1.16826e-13	6	PCLAF	proliferating progenitors
C4orf46	9.91154e-17	0.267537	0.719	0.324	1.98231e-13	6	C4orf46	proliferating progenitors
ATAD2	1.57902e-16	0.607885	0.754	0.341	3.15804e-13	6	ATAD2	proliferating progenitors
H2AFZ1	2.67599e-15	1.01989	1	0.954	5.35197e-12	6	H2AFZ	proliferating progenitors
HIST1H4C1	7.88389e-15	2.39981	0.86	0.662	1.57678e-11	6	HIST1H4C	proliferating progenitors
NUF2	1.21242e-14	0.421813	0.702	0.402	2.42484e-11	6	NUF2	proliferating progenitors
TYMS	1.45437e-14	1.26937	0.807	0.588	2.90874e-11	6	TYMS	proliferating progenitors
CKAP2	5.27407e-14	0.604395	0.667	0.233	1.05481e-10	6	CKAP2	proliferating progenitors
NDC80	1.84396e-13	0.548581	0.667	0.355	3.68792e-10	6	NDC80	proliferating progenitors
CENPW	5.00591e-13	0.786152	0.825	0.553	1.00118e-09	6	CENPW	proliferating progenitors
H2AFV	6.05873e-13	0.918447	0.912	0.715	1.21175e-09	6	H2AFV	proliferating progenitors
CENPK1	1.38899e-12	0.823276	0.772	0.537	2.77798e-09	6	CENPK	proliferating progenitors
SFRP11	1.80802e-12	0.460513	0.632	0.212	3.61604e-09	6	SFRP1	proliferating progenitors
S100B	2.51247e-12	1.41885	0.491	0.102	5.02494e-09	6	S100B	proliferating progenitors
TUBB6	4.94931e-12	0.407647	0.667	0.201	9.89862e-09	6	TUBB6	proliferating progenitors
RRM2	1.09933e-11	0.409939	0.667	0.401	2.19866e-08	6	RRM2	proliferating progenitors
GTSE1	1.12726e-11	0.587578	0.719	0.495	2.25452e-08	6	GTSE1	proliferating progenitors
TUBA1A	2.22549e-11	0.710116	0.965	0.89	4.45098e-08	6	TUBA1A	proliferating progenitors
HMGB21	4.10028e-11	1.43091	0.772	0.52	8.20056e-08	6	HMGB2	proliferating progenitors
ASPM	4.3663e-11	0.421933	0.719	0.497	8.73259e-08	6	ASPM	proliferating progenitors
CCDC88A	9.39636e-11	0.568508	0.772	0.345	1.87927e-07	6	CCDC88A	proliferating progenitors
RFC3	1.60472e-10	0.304914	0.632	0.421	3.20945e-07	6	RFC3	proliferating progenitors
NUSAP1	1.73353e-10	1.24106	0.789	0.536	3.46707e-07	6	NUSAP1	proliferating progenitors
TBX3	5.00055e-10	0.286613	0.579	0.259	1.00011e-06	6	TBX3	proliferating progenitors
TMSB15A1	6.6874e-10	0.958783	0.789	0.636	1.33748e-06	6	TMSB15A	proliferating progenitors
PRC1	8.55864e-10	0.491498	0.719	0.518	1.71173e-06	6	PRC1	proliferating progenitors
CENPU	8.89136e-10	0.516942	0.702	0.514	1.77827e-06	6	CENPU	proliferating progenitors
KIF20B	1.18318e-09	0.351801	0.614	0.245	2.36636e-06	6	KIF20B	proliferating progenitors
SGO2	1.3849e-09	0.293329	0.649	0.451	2.7698e-06	6	SGO2	proliferating progenitors
HIST1H1D	1.6725e-09	0.771161	0.667	0.475	3.345e-06	6	HIST1H1D	proliferating progenitors
HIST1H1B	2.13411e-09	0.72382	0.649	0.464	4.26823e-06	6	HIST1H1B	proliferating progenitors
HELLS	3.03202e-09	0.522915	0.702	0.433	6.06405e-06	6	HELLS	proliferating progenitors
CENPE	3.86801e-09	0.352457	0.579	0.347	7.73601e-06	6	CENPE	proliferating progenitors
HMGN21	8.80776e-09	0.884489	0.877	0.859	1.76155e-05	6	HMGN2	proliferating progenitors
TLE11	2.50189e-08	0.291288	0.667	0.398	5.00378e-05	6	TLE1	proliferating progenitors
GMNN	3.40923e-08	0.462941	0.684	0.505	6.81847e-05	6	GMNN	proliferating progenitors
NRN1	3.4371e-08	0.270579	0.158	0.495	6.87421e-05	6	NRN1	proliferating progenitors
KNL1	3.47007e-08	0.284594	0.614	0.434	6.94013e-05	6	KNL1	proliferating progenitors
ESRRG	3.56559e-08	0.293302	0.14	0.369	7.13118e-05	6	ESRRG	proliferating progenitors
SKA2	3.79474e-08	0.523956	0.737	0.52	7.58948e-05	6	SKA2	proliferating progenitors
MYH101	5.46167e-08	0.47108	0.772	0.592	0.000109233	6	MYH10	proliferating progenitors
ZWINT	5.93366e-08	0.273709	0.596	0.353	0.000118673	6	ZWINT	proliferating progenitors
SLC2A111	5.96839e-08	0.31658	0.175	0.489	0.000119368	6	SLC2A11	proliferating progenitors
MYBL2	1.01043e-07	0.316097	0.614	0.456	0.000202086	6	MYBL2	proliferating progenitors
GYPC1	1.25748e-07	0.286273	0.86	0.704	0.000251496	6	GYPC	proliferating progenitors
UBE2C	2.9441e-07	1.07748	0.667	0.461	0.00058882	6	UBE2C	proliferating progenitors
CTNNAL11	3.51552e-07	0.340074	0.825	0.642	0.000703105	6	CTNNAL1	proliferating progenitors
USP11	6.29083e-07	0.254609	0.579	0.315	0.00125817	6	USP11	proliferating progenitors
SNCA1	6.76671e-07	0.278393	0.211	0.546	0.00135334	6	SNCA	proliferating progenitors
HIST1H1A	1.11712e-06	0.597732	0.684	0.455	0.00223424	6	HIST1H1A	proliferating progenitors
SEMA3B	1.26592e-06	0.304688	0.386	0.166	0.00253184	6	SEMA3B	proliferating progenitors
TMPO	1.45304e-06	0.595335	0.737	0.595	0.00290609	6	TMPO	proliferating progenitors
MAP1B	1.80682e-06	0.655392	0.684	0.545	0.00361364	6	MAP1B	proliferating progenitors
UBE2T	2.15085e-06	0.55157	0.667	0.497	0.00430169	6	UBE2T	proliferating progenitors
MEF2C1	2.28388e-06	0.615236	0.789	0.684	0.00456776	6	MEF2C	proliferating progenitors
BIRC5	2.55166e-06	0.895727	0.684	0.489	0.00510332	6	BIRC5	proliferating progenitors
SCRG1	3.58967e-06	0.314615	0.544	0.399	0.00717935	6	SCRG1	proliferating progenitors
NRCAM	3.69928e-06	0.293988	0.193	0.369	0.00739855	6	NRCAM	proliferating progenitors
GLRX52	5.89324e-06	0.334872	0.772	0.544	0.0117865	6	GLRX5	proliferating progenitors
RAD21	6.22559e-06	0.6583	0.737	0.572	0.0124512	6	RAD21	proliferating progenitors
CENPN	6.61288e-06	0.555186	0.684	0.529	0.0132258	6	CENPN	proliferating progenitors
LMNB1	7.93345e-06	0.332166	0.544	0.409	0.0158669	6	LMNB1	proliferating progenitors
NUCB2	1.25899e-05	0.349997	0.895	0.799	0.0251798	6	NUCB2	proliferating progenitors
RBMX1	1.30384e-05	0.561639	0.947	0.913	0.0260769	6	RBMX	proliferating progenitors
CREB5	1.34196e-05	0.306351	0.614	0.43	0.0268391	6	CREB5	proliferating progenitors
SYNPO2	1.44907e-05	0.263184	0.526	0.321	0.0289815	6	SYNPO2	proliferating progenitors
PPP1R12A	1.51588e-05	0.498516	0.772	0.614	0.0303175	6	PPP1R12A	proliferating progenitors
ETS1	1.90951e-05	0.416156	0.754	0.688	0.0381902	6	ETS1	proliferating progenitors
CYTL11	1.91536e-05	0.390533	0.702	0.616	0.0383072	6	CYTL1	proliferating progenitors
PTMS1	2.0257e-05	0.368715	0.86	0.841	0.0405141	6	PTMS	proliferating progenitors
BRD41	2.06132e-05	0.426523	0.772	0.677	0.0412264	6	BRD4	proliferating progenitors
SYNE22	2.19114e-05	0.60663	0.719	0.494	0.0438228	6	SYNE2	proliferating progenitors
OSBPL8	2.72289e-05	0.447851	0.702	0.575	0.0544579	6	OSBPL8	proliferating progenitors
RGCC1	2.85183e-05	0.278659	0.561	0.308	0.0570366	6	RGCC	proliferating progenitors
NEFL	3.587e-05	0.262088	0.246	0.467	0.07174	6	NEFL	proliferating progenitors
ANP32B	3.88925e-05	0.419359	0.965	0.831	0.077785	6	ANP32B	proliferating progenitors
MXD3	4.25622e-05	0.280766	0.579	0.422	0.0851244	6	MXD3	proliferating progenitors
CHD71	4.54679e-05	0.300716	0.228	0.454	0.0909358	6	CHD7	proliferating progenitors
FXYD11	5.46197e-05	0.366313	0.439	0.225	0.109239	6	FXYD1	proliferating progenitors
CAMLG	7.12514e-05	0.381921	0.86	0.725	0.142503	6	CAMLG	proliferating progenitors
KIF23	7.49361e-05	0.27152	0.544	0.408	0.149872	6	KIF23	proliferating progenitors
GFRA1	8.13745e-05	0.6162	0.386	0.178	0.162749	6	GFRA1	proliferating progenitors
CKB1	9.3127e-05	0.262456	0.509	0.327	0.186254	6	CKB	proliferating progenitors
JPT11	0.000101004	0.386945	0.807	0.801	0.202008	6	JPT1	proliferating progenitors
ANP32E	0.000104712	0.556574	0.842	0.675	0.209424	6	ANP32E	proliferating progenitors
HIST1H1C1	0.000110565	0.44281	0.632	0.445	0.221131	6	HIST1H1C	proliferating progenitors
LMNB2	0.000147169	0.258153	0.667	0.51	0.294338	6	LMNB2	proliferating progenitors
CDCA3	0.000169878	0.525225	0.561	0.41	0.339755	6	CDCA3	proliferating progenitors
HIF1A1	0.000189957	0.255845	0.772	0.668	0.379914	6	HIF1A	proliferating progenitors
CRABP11	0.000202813	0.448854	0.509	0.415	0.405627	6	CRABP1	proliferating progenitors
UBE2S1	0.000229647	0.832374	0.789	0.797	0.459295	6	UBE2S	proliferating progenitors
ARL6IP11	0.00024332	0.456766	0.772	0.678	0.48664	6	ARL6IP1	proliferating progenitors
COL4A21	0.000263889	0.441711	0.842	0.774	0.527779	6	COL4A2	proliferating progenitors
KIF1B	0.00027369	0.331061	0.719	0.637	0.547379	6	KIF1B	proliferating progenitors
TPM22	0.000298258	0.333612	0.895	0.829	0.596517	6	TPM2	proliferating progenitors
ITGA11	0.000303323	0.459715	0.544	0.433	0.606646	6	ITGA1	proliferating progenitors
RRM1	0.000309751	0.439806	0.421	0.239	0.619502	6	RRM1	proliferating progenitors
FBLN11	0.000405621	0.26163	0.912	0.588	0.811242	6	FBLN1	proliferating progenitors
CDK1	0.000450829	1.27854	0.579	0.356	0.901659	6	CDK1	proliferating progenitors
CRYAB2	0.000519577	0.284854	0.632	0.358	1	6	CRYAB	proliferating progenitors
AKAP122	0.000537311	0.469066	0.789	0.515	1	6	AKAP12	proliferating progenitors
SESN3	0.000569052	0.260349	0.719	0.66	1	6	SESN3	proliferating progenitors
LRR1	0.000579062	0.289447	0.474	0.346	1	6	LRR1	proliferating progenitors
PLP1	0.000749511	0.350864	0.544	0.429	1	6	PLP1	proliferating progenitors
ANKRD111	0.000795421	0.276672	0.842	0.684	1	6	ANKRD11	proliferating progenitors
SKIL	0.00080074	0.292558	0.754	0.637	1	6	SKIL	proliferating progenitors
CCNB2	0.000813594	0.494048	0.281	0.477	1	6	CCNB2	proliferating progenitors
SLC16A1	0.000816591	0.297474	0.544	0.463	1	6	SLC16A1	proliferating progenitors
NONO1	0.000952826	0.438399	0.579	0.443	1	6	NONO	proliferating progenitors
CD3201	0.00100627	0.317587	0.526	0.453	1	6	CD320	proliferating progenitors
DTYMK	0.00101084	0.631528	0.649	0.505	1	6	DTYMK	proliferating progenitors
CDH6	0.00106009	0.668075	0.667	0.613	1	6	CDH6	proliferating progenitors
CTGF1	0.00110243	0.427336	0.719	0.632	1	6	CTGF	proliferating progenitors
COL4A11	0.00125232	0.25709	0.754	0.712	1	6	COL4A1	proliferating progenitors
CENPF1	0.00134692	1.21759	0.596	0.458	1	6	CENPF	proliferating progenitors
H2AFY2	0.00147169	0.284436	0.386	0.629	1	6	H2AFY2	proliferating progenitors
EFEMP21	0.00161429	0.283335	0.789	0.745	1	6	EFEMP2	proliferating progenitors
CDH2	0.00177853	0.321507	0.316	0.569	1	6	CDH2	proliferating progenitors
YWHAH	0.00179055	0.470969	0.789	0.73	1	6	YWHAH	proliferating progenitors
PTPRZ1	0.00195286	0.88724	0.298	0.475	1	6	PTPRZ1	proliferating progenitors
COL18A12	0.00209503	0.412678	0.263	0.457	1	6	COL18A1	proliferating progenitors
VIM2	0.002889	0.266054	1	0.998	1	6	VIM	proliferating progenitors
PENK	0.00319812	0.280369	0.298	0.161	1	6	PENK	proliferating progenitors
HNRNPH3	0.00360151	0.415046	0.825	0.777	1	6	HNRNPH3	proliferating progenitors
PEG101	0.00391649	0.334253	0.789	0.795	1	6	PEG10	proliferating progenitors
DPYSL31	0.00403396	0.268379	0.632	0.524	1	6	DPYSL3	proliferating progenitors
CADM2	0.00408692	0.302834	0.298	0.476	1	6	CADM2	proliferating progenitors
SNRPE1	0.00419066	0.269416	0.895	0.837	1	6	SNRPE	proliferating progenitors
UBXN12	0.00449518	0.348721	0.719	0.626	1	6	UBXN1	proliferating progenitors
OLFM11	0.00464908	0.274062	0.333	0.142	1	6	OLFM1	proliferating progenitors
ACOT7	0.0048066	0.277185	0.386	0.266	1	6	ACOT7	proliferating progenitors
PAFAH1B3	0.00546248	0.583031	0.649	0.639	1	6	PAFAH1B3	proliferating progenitors
TUBB2B1	0.00550425	0.403866	0.684	0.75	1	6	TUBB2B	proliferating progenitors
SNRPB	0.00611166	0.38794	0.702	0.682	1	6	SNRPB	proliferating progenitors
RBP11	0.00640847	0.308628	0.667	0.671	1	6	RBP1	proliferating progenitors
CCL21	0.00663905	0.854215	0.754	0.704	1	6	CCL2	proliferating progenitors
TENM3	0.00666455	0.355372	0.684	0.655	1	6	TENM3	proliferating progenitors
NELL2	0.00720084	0.394768	0.386	0.582	1	6	NELL2	proliferating progenitors
RARRES21	0.00734761	0.421231	0.456	0.296	1	6	RARRES2	proliferating progenitors
CADM1	0.00886095	0.551165	0.456	0.359	1	6	CADM1	proliferating progenitors
TUBB4B1	0.00998157	0.338548	0.632	0.476	1	6	TUBB4B	proliferating progenitors
COL3A12	5.47376e-12	1.43457	0.967	0.92	1.09475e-08	7	COL3A1	corneal stromal keratocytes II
COL5A12	2.58581e-11	1.31757	0.967	0.968	5.17162e-08	7	COL5A1	corneal stromal keratocytes II
COL1A22	1.51876e-10	1.07771	1	0.999	3.03753e-07	7	COL1A2	corneal stromal keratocytes II
XIST	1.54239e-09	1.26958	0.9	0.861	3.08478e-06	7	XIST	corneal stromal keratocytes II
COL12A12	1.11653e-08	1.2145	0.967	0.963	2.23305e-05	7	COL12A1	corneal stromal keratocytes II
COL1A12	1.33099e-08	0.900233	1	0.994	2.66198e-05	7	COL1A1	corneal stromal keratocytes II
KCNQ1OT11	8.86764e-08	1.30724	0.9	0.946	0.000177353	7	KCNQ1OT1	corneal stromal keratocytes II
SPARC2	1.44498e-07	0.890129	0.967	0.973	0.000288995	7	SPARC	corneal stromal keratocytes II
MEG31	2.30035e-07	1.1116	0.833	0.898	0.000460071	7	MEG3	corneal stromal keratocytes II
KERA1	8.7873e-07	1.23016	0.867	0.857	0.00175746	7	KERA	corneal stromal keratocytes II
TCF41	1.34561e-06	0.90314	0.9	0.946	0.00269122	7	TCF4	corneal stromal keratocytes II
COL6A31	3.94653e-05	0.917176	0.867	0.92	0.0789306	7	COL6A3	corneal stromal keratocytes II
LUM1	7.23326e-05	0.760653	0.967	0.992	0.144665	7	LUM	corneal stromal keratocytes II
NFAT51	8.75603e-05	0.906823	0.633	0.433	0.175121	7	NFAT5	corneal stromal keratocytes II
VCAN1	0.000153588	1.01178	0.8	0.818	0.307177	7	VCAN	corneal stromal keratocytes II
OGA	0.000226644	0.853679	0.633	0.516	0.453288	7	OGA	corneal stromal keratocytes II
NID12	0.000236639	1.01241	0.6	0.458	0.473278	7	NID1	corneal stromal keratocytes II
FBN21	0.000244529	1.18288	0.7	0.692	0.489058	7	FBN2	corneal stromal keratocytes II
SMG11	0.000359789	0.68926	0.5	0.362	0.719577	7	SMG1	corneal stromal keratocytes II
FSTL11	0.000561103	1.08833	0.7	0.757	1	7	FSTL1	corneal stromal keratocytes II
UBR5	0.000622358	1.0557	0.567	0.475	1	7	UBR5	corneal stromal keratocytes II
ATP13A3	0.000637012	0.488218	0.4	0.284	1	7	ATP13A3	corneal stromal keratocytes II
LINC00685	0.000674943	0.348822	0.333	0.604	1	7	LINC00685	corneal stromal keratocytes II
COL6A12	0.000689983	0.7456	0.8	0.942	1	7	COL6A1	corneal stromal keratocytes II
WWTR1	0.000760444	0.929341	0.7	0.641	1	7	WWTR1	corneal stromal keratocytes II
FBXO42	0.00106384	0.296418	0.267	0.178	1	7	FBXO42	corneal stromal keratocytes II
SPON11	0.00138037	1.17604	0.7	0.749	1	7	SPON1	corneal stromal keratocytes II
CCDC88A1	0.00145493	0.708861	0.533	0.362	1	7	CCDC88A	corneal stromal keratocytes II
REV3L	0.00161263	1.00747	0.7	0.694	1	7	REV3L	corneal stromal keratocytes II
DCN2	0.00183821	0.521293	0.933	0.96	1	7	DCN	corneal stromal keratocytes II
COL16A11	0.00212382	1.11682	0.6	0.516	1	7	COL16A1	corneal stromal keratocytes II
COL6A22	0.00212816	0.668161	0.833	0.952	1	7	COL6A2	corneal stromal keratocytes II
NUFIP21	0.00213848	0.878515	0.667	0.608	1	7	NUFIP2	corneal stromal keratocytes II
PDGFRA	0.00255899	1.09459	0.667	0.74	1	7	PDGFRA	corneal stromal keratocytes II
FN13	0.00266185	0.775163	0.767	0.903	1	7	FN1	corneal stromal keratocytes II
TGFBI2	0.00281967	0.922632	0.767	0.771	1	7	TGFBI	corneal stromal keratocytes II
PTPRM1	0.00318675	0.425183	0.4	0.298	1	7	PTPRM	corneal stromal keratocytes II
ETV3	0.00322836	0.46853	0.467	0.352	1	7	ETV3	corneal stromal keratocytes II
C1R	0.00385373	0.385199	0.333	0.272	1	7	C1R	corneal stromal keratocytes II
LOX2	0.00421629	0.706887	0.633	0.537	1	7	LOX	corneal stromal keratocytes II
SOX11	0.00462293	0.814168	0.667	0.689	1	7	SOX11	corneal stromal keratocytes II
CAP2	0.00644935	0.657764	0.433	0.334	1	7	CAP2	corneal stromal keratocytes II
CSRNP3	0.00660999	0.589688	0.3	0.233	1	7	CSRNP3	corneal stromal keratocytes II
LGR4	0.0076387	0.405266	0.3	0.258	1	7	LGR4	corneal stromal keratocytes II
ADAMTS9	0.0080711	0.473788	0.433	0.352	1	7	ADAMTS9	corneal stromal keratocytes II
ASPM1	0.0082602	0.484089	0.267	0.515	1	7	ASPM	corneal stromal keratocytes II
NOTCH2	0.00836105	0.384893	0.4	0.324	1	7	NOTCH2	corneal stromal keratocytes II
PRKAR1A1	0.00853957	0.670189	0.6	0.559	1	7	PRKAR1A	corneal stromal keratocytes II
RALGDS1	0.009332	0.484707	0.4	0.324	1	7	RALGDS	corneal stromal keratocytes II
THBS11	0.00974458	1.00109	0.667	0.783	1	7	THBS1	corneal stromal keratocytes II

## Sheet: 12 PCW
	p_val	avg_logFC	pct.1	pct.2	p_val_adj	cluster	gene	predicted cell type
GRP	0	1.03166	0.966	0.705	0	0	GRP	corneal stroma keratocytes I
TAC1	0	0.865079	0.793	0.591	0	0	TAC1	corneal stroma keratocytes I
F13A1	0	0.83436	0.979	0.789	0	0	F13A1	corneal stroma keratocytes I
APCDD1	0	0.826453	0.963	0.696	0	0	APCDD1	corneal stroma keratocytes I
DCLK1	0	0.725043	0.84	0.581	0	0	DCLK1	corneal stroma keratocytes I
ANXA1	0	0.591908	0.986	0.893	0	0	ANXA1	corneal stroma keratocytes I
EDNRB	0	0.531712	0.874	0.595	0	0	EDNRB	corneal stroma keratocytes I
CFH	0	0.530925	0.874	0.709	0	0	CFH	corneal stroma keratocytes I
NRXN1	0	0.397808	0.776	0.514	0	0	NRXN1	corneal stroma keratocytes I
PEG10	3.17068e-304	0.593313	0.895	0.72	6.34135e-301	0	PEG10	corneal stroma keratocytes I
PCDH17	1.29821e-297	0.442334	0.753	0.509	2.59641e-294	0	PCDH17	corneal stroma keratocytes I
COL4A1	3.7464e-247	0.289889	0.767	0.552	7.49281e-244	0	COL4A1	corneal stroma keratocytes I
SLITRK6	1.90002e-231	0.430377	0.638	0.378	3.80004e-228	0	SLITRK6	corneal stroma keratocytes I
CCL2	7.79232e-217	0.382513	0.751	0.536	1.55846e-213	0	CCL2	corneal stroma keratocytes I
SOX4	6.12111e-210	0.310578	0.986	0.902	1.22422e-206	0	SOX4	corneal stroma keratocytes I
CTSC	1.37071e-196	0.479623	0.718	0.524	2.74141e-193	0	CTSC	corneal stroma keratocytes I
DUSP6	1.87035e-193	0.262125	0.626	0.47	3.74071e-190	0	DUSP6	corneal stroma keratocytes I
EPSTI1	1.95379e-193	0.435532	0.583	0.385	3.90759e-190	0	EPSTI1	corneal stroma keratocytes I
SPOCK1	3.78664e-183	0.264231	0.661	0.505	7.57328e-180	0	SPOCK1	corneal stroma keratocytes I
EMX2	5.01645e-180	0.286103	0.879	0.719	1.00329e-176	0	EMX2	corneal stroma keratocytes I
RGS16	3.69e-160	0.375436	0.646	0.454	7.38001e-157	0	RGS16	corneal stroma keratocytes I
TFAP2B	3.54192e-157	0.25371	0.93	0.773	7.08385e-154	0	TFAP2B	corneal stroma keratocytes I
FILIP1L	4.10435e-146	0.283296	0.595	0.388	8.2087e-143	0	FILIP1L	corneal stroma keratocytes I
ZFHX4	8.71513e-140	0.259424	0.91	0.736	1.74303e-136	0	ZFHX4	corneal stroma keratocytes I
RGS5	2.04545e-104	0.328616	0.533	0.37	4.09091e-101	0	RGS5	corneal stroma keratocytes I
ATP12A	8.07973e-34	0.282324	0.452	0.425	1.61595e-30	0	ATP12A	corneal stroma keratocytes I
C1orf105	9.05804e-16	0.286328	0.396	0.338	1.81161e-12	0	C1orf105	corneal stroma keratocytes I
SLITRK2	1.39109e-13	0.34555	0.441	0.436	2.78219e-10	0	SLITRK2	corneal stroma keratocytes I
MYLPF	5.94259e-42	0.256738	0.335	0.467	1.18852e-38	1	MYLPF	neural crest
TFAP2B1	1.5485e-07	0.259977	0.628	0.813	0.0003097	1	TFAP2B	neural crest
TBX2	0.00021607	0.254518	0.517	0.592	0.432141	1	TBX2	neural crest
SEMA3C	0.00203403	0.327414	0.549	0.556	1	1	SEMA3C	neural crest
FSTL1	0.00454553	0.298772	0.749	0.914	1	1	FSTL1	neural crest
ID1	0	0.800873	0.944	0.695	0	2	ID1	corneal stroma keratocytes II
AC020916.1	0	0.684417	0.941	0.713	0	2	AC020916.1	corneal stroma keratocytes II
MGP	0	0.655314	0.989	0.913	0	2	MGP	corneal stroma keratocytes II
JUND	0	0.487444	1	0.976	0	2	JUND	corneal stroma keratocytes II
VEGFD	0	0.351079	0.798	0.588	0	2	VEGFD	corneal stroma keratocytes II
CYR61	8.00479e-305	0.456803	0.972	0.787	1.60096e-301	2	CYR61	corneal stroma keratocytes II
JUN	7.35581e-287	0.385306	0.998	0.899	1.47116e-283	2	JUN	corneal stroma keratocytes II
RNF17	1.04501e-274	0.276186	0.763	0.628	2.09002e-271	2	RNF17	corneal stroma keratocytes II
ITGBL1	3.61232e-253	0.273022	0.763	0.488	7.22465e-250	2	ITGBL1	corneal stroma keratocytes II
COL9A1	2.15605e-238	0.320448	0.848	0.544	4.3121e-235	2	COL9A1	corneal stroma keratocytes II
ID3	1.26269e-231	0.446382	0.979	0.827	2.52538e-228	2	ID3	corneal stroma keratocytes II
LTBP1	1.45346e-196	0.263358	0.932	0.68	2.90691e-193	2	LTBP1	corneal stroma keratocytes II
C2orf40	7.94147e-196	0.274484	0.946	0.646	1.58829e-192	2	C2orf40	corneal stroma keratocytes II
SCX	1.38861e-193	0.282253	0.801	0.611	2.77722e-190	2	SCX	corneal stroma keratocytes II
SPOCK3	4.76423e-169	0.298169	0.58	0.268	9.52845e-166	2	SPOCK3	corneal stroma keratocytes II
C1QTNF3	1.10931e-142	0.257741	0.742	0.542	2.21862e-139	2	C1QTNF3	corneal stroma keratocytes II
PTGS2	1.30232e-141	0.253794	0.806	0.602	2.60464e-138	2	PTGS2	corneal stroma keratocytes II
RGS161	1.29904e-118	0.250065	0.664	0.457	2.59807e-115	2	RGS16	corneal stroma keratocytes II
MGP1	0	0.662872	0.997	0.913	0	3	MGP	keratocytes III
VEGFD1	4.0374e-307	0.463059	0.764	0.592	8.0748e-304	3	VEGFD	keratocytes III
C2orf401	2.53884e-207	0.34133	0.909	0.652	5.07769e-204	3	C2orf40	keratocytes III
RNF171	5.4123e-194	0.363127	0.707	0.634	1.08246e-190	3	RNF17	keratocytes III
LTBP11	5.4356e-164	0.273992	0.888	0.686	1.08712e-160	3	LTBP1	keratocytes III
COL9A11	1.43145e-142	0.293254	0.76	0.555	2.86289e-139	3	COL9A1	keratocytes III
C1QTNF31	1.01413e-136	0.343914	0.701	0.548	2.02826e-133	3	C1QTNF3	keratocytes III
ITGBL11	1.31493e-134	0.266438	0.666	0.5	2.62986e-131	3	ITGBL1	keratocytes III
SCX1	6.05441e-134	0.333712	0.737	0.619	1.21088e-130	3	SCX	keratocytes III
DLK1	0	2.32857	0.99	0.547	0	4	DLK1	Fibroblasts I
POSTN	0	1.85962	0.995	0.708	0	4	POSTN	Fibroblasts I
LEPR	0	1.66043	0.973	0.437	0	4	LEPR	Fibroblasts I
ELN	0	1.55383	0.985	0.417	0	4	ELN	Fibroblasts I
AKAP12	0	1.54475	0.882	0.31	0	4	AKAP12	Fibroblasts I
NBL1	0	1.52347	0.979	0.596	0	4	NBL1	Fibroblasts I
GPC3	0	1.42761	0.971	0.471	0	4	GPC3	Fibroblasts I
DPT	0	1.37023	0.948	0.549	0	4	DPT	Fibroblasts I
COL3A1	0	1.328	1	0.993	0	4	COL3A1	Fibroblasts I
CTHRC1	0	1.32052	0.979	0.684	0	4	CTHRC1	Fibroblasts I
PLAC9	0	1.31427	0.992	0.835	0	4	PLAC9	Fibroblasts I
OSR2	0	1.30011	0.945	0.393	0	4	OSR2	Fibroblasts I
FBLN1	0	1.29741	0.974	0.654	0	4	FBLN1	Fibroblasts I
RARRES2	0	1.27014	0.949	0.488	0	4	RARRES2	Fibroblasts I
MEG3	0	1.1984	0.99	0.842	0	4	MEG3	Fibroblasts I
SULT1E1	0	1.13012	0.871	0.36	0	4	SULT1E1	Fibroblasts I
SPRY1	0	1.09809	0.891	0.388	0	4	SPRY1	Fibroblasts I
SLC8A1	0	1.07464	0.87	0.348	0	4	SLC8A1	Fibroblasts I
TNXB	0	1.06249	0.885	0.366	0	4	TNXB	Fibroblasts I
NR4A1	0	1.0583	0.897	0.462	0	4	NR4A1	Fibroblasts I
S100A6	0	1.05333	0.996	0.848	0	4	S100A6	Fibroblasts I
LUZP2	0	1.02864	0.861	0.315	0	4	LUZP2	Fibroblasts I
JUNB	0	0.974982	0.958	0.811	0	4	JUNB	Fibroblasts I
WIF1	0	0.960587	0.774	0.401	0	4	WIF1	Fibroblasts I
FST	0	0.954491	0.849	0.328	0	4	FST	Fibroblasts I
FSTL11	0	0.943014	0.991	0.888	0	4	FSTL1	Fibroblasts I
TSHZ2	0	0.921676	0.86	0.416	0	4	TSHZ2	Fibroblasts I
KLF2	0	0.91685	0.931	0.725	0	4	KLF2	Fibroblasts I
ARL4C	0	0.899896	0.888	0.342	0	4	ARL4C	Fibroblasts I
ITM2A	0	0.851934	0.991	0.864	0	4	ITM2A	Fibroblasts I
CREB5	0	0.851566	0.934	0.529	0	4	CREB5	Fibroblasts I
LTBP4	0	0.827206	0.947	0.532	0	4	LTBP4	Fibroblasts I
COL21A1	0	0.814065	0.792	0.335	0	4	COL21A1	Fibroblasts I
PLEKHA5	0	0.799684	0.862	0.402	0	4	PLEKHA5	Fibroblasts I
NR2F2	0	0.773123	0.911	0.526	0	4	NR2F2	Fibroblasts I
FOXL2	0	0.761911	0.801	0.326	0	4	FOXL2	Fibroblasts I
TLE4	0	0.759753	0.93	0.657	0	4	TLE4	Fibroblasts I
FILIP1L1	0	0.756431	0.821	0.378	0	4	FILIP1L	Fibroblasts I
FXYD1	0	0.753913	0.902	0.455	0	4	FXYD1	Fibroblasts I
SLIT3	0	0.752783	0.855	0.543	0	4	SLIT3	Fibroblasts I
LMO4	0	0.740686	0.919	0.586	0	4	LMO4	Fibroblasts I
ANGPTL1	0	0.729635	0.792	0.43	0	4	ANGPTL1	Fibroblasts I
CXCL12	0	0.72036	0.761	0.35	0	4	CXCL12	Fibroblasts I
ZFP36L1	0	0.716523	0.983	0.813	0	4	ZFP36L1	Fibroblasts I
KLF4	0	0.714347	0.854	0.488	0	4	KLF4	Fibroblasts I
CCDC80	0	0.712476	0.82	0.385	0	4	CCDC80	Fibroblasts I
SEMA3D	0	0.68674	0.798	0.346	0	4	SEMA3D	Fibroblasts I
ACKR3	0	0.680008	0.791	0.374	0	4	ACKR3	Fibroblasts I
TES	0	0.666371	0.851	0.408	0	4	TES	Fibroblasts I
IGFBP4	0	0.663367	0.856	0.478	0	4	IGFBP4	Fibroblasts I
MEG8	0	0.658936	0.868	0.533	0	4	MEG8	Fibroblasts I
NR4A2	0	0.629238	0.745	0.299	0	4	NR4A2	Fibroblasts I
NCAM2	0	0.614911	0.731	0.327	0	4	NCAM2	Fibroblasts I
SFRP2	0	0.607584	0.795	0.51	0	4	SFRP2	Fibroblasts I
ATF3	0	0.597706	0.805	0.473	0	4	ATF3	Fibroblasts I
TMEM176B	0	0.584792	0.773	0.41	0	4	TMEM176B	Fibroblasts I
NR2F1	0	0.571281	0.736	0.273	0	4	NR2F1	Fibroblasts I
MAN1A1	0	0.560276	0.8	0.382	0	4	MAN1A1	Fibroblasts I
CELF2	0	0.552676	0.85	0.506	0	4	CELF2	Fibroblasts I
FAT4	0	0.543162	0.795	0.453	0	4	FAT4	Fibroblasts I
GALNT16	0	0.530969	0.737	0.434	0	4	GALNT16	Fibroblasts I
PLAGL1	0	0.527728	0.831	0.539	0	4	PLAGL1	Fibroblasts I
DACH1	0	0.49668	0.787	0.407	0	4	DACH1	Fibroblasts I
LINC01133	0	0.48715	0.715	0.315	0	4	LINC01133	Fibroblasts I
SYNPO2	0	0.473858	0.741	0.41	0	4	SYNPO2	Fibroblasts I
ABI3BP	0	0.471761	0.739	0.399	0	4	ABI3BP	Fibroblasts I
ZNF385D	0	0.470899	0.799	0.353	0	4	ZNF385D	Fibroblasts I
PAM	0	0.455876	0.768	0.397	0	4	PAM	Fibroblasts I
ZNF536	0	0.453695	0.711	0.386	0	4	ZNF536	Fibroblasts I
GREM2	0	0.434624	0.712	0.328	0	4	GREM2	Fibroblasts I
IGSF3	0	0.416851	0.75	0.404	0	4	IGSF3	Fibroblasts I
EBF1	0	0.416441	0.749	0.3	0	4	EBF1	Fibroblasts I
ARPP21	0	0.409251	0.702	0.234	0	4	ARPP21	Fibroblasts I
LGALS3	0	0.403126	0.841	0.451	0	4	LGALS3	Fibroblasts I
ABCA8	0	0.38427	0.669	0.285	0	4	ABCA8	Fibroblasts I
TMEM176A	0	0.36875	0.725	0.42	0	4	TMEM176A	Fibroblasts I
VSNL1	0	0.33297	0.729	0.422	0	4	VSNL1	Fibroblasts I
ITIH5	0	0.260436	0.71	0.353	0	4	ITIH5	Fibroblasts I
ATP1B1	3.60733e-307	0.599768	0.762	0.431	7.21466e-304	4	ATP1B1	Fibroblasts I
TNFAIP6	3.70075e-305	0.784217	0.718	0.404	7.4015e-302	4	TNFAIP6	Fibroblasts I
TIMP3	4.04996e-304	0.610809	0.904	0.606	8.09992e-301	4	TIMP3	Fibroblasts I
LY6E	4.89959e-304	0.553821	0.954	0.669	9.79917e-301	4	LY6E	Fibroblasts I
FBN1	1.676e-302	0.789426	0.905	0.686	3.35199e-299	4	FBN1	Fibroblasts I
CD44	1.14332e-301	0.55467	0.76	0.377	2.28663e-298	4	CD44	Fibroblasts I
MAP1B	1.68126e-301	0.554893	0.944	0.65	3.36251e-298	4	MAP1B	Fibroblasts I
ACKR4	3.44115e-301	0.412058	0.688	0.402	6.88229e-298	4	ACKR4	Fibroblasts I
HIF3A	4.54168e-301	0.449234	0.8	0.428	9.08336e-298	4	HIF3A	Fibroblasts I
NTN1	4.76775e-300	0.289955	0.653	0.291	9.53549e-297	4	NTN1	Fibroblasts I
CBX6	1.1797e-299	0.558081	0.862	0.544	2.35939e-296	4	CBX6	Fibroblasts I
PID1	3.17087e-298	0.488133	0.751	0.393	6.34174e-295	4	PID1	Fibroblasts I
MITF	4.4524e-297	0.263426	0.672	0.301	8.90479e-294	4	MITF	Fibroblasts I
ZNF503	5.45074e-281	0.506884	0.831	0.524	1.09015e-277	4	ZNF503	Fibroblasts I
DUSP1	1.53542e-278	0.598771	0.934	0.727	3.07084e-275	4	DUSP1	Fibroblasts I
PIEZO2	6.82073e-277	0.514984	0.691	0.342	1.36415e-273	4	PIEZO2	Fibroblasts I
UCHL1	2.66758e-273	0.354873	0.772	0.392	5.33516e-270	4	UCHL1	Fibroblasts I
MGST1	1.41365e-267	0.523847	0.682	0.368	2.82731e-264	4	MGST1	Fibroblasts I
SRGAP1	4.11435e-266	0.445014	0.782	0.416	8.2287e-263	4	SRGAP1	Fibroblasts I
RCAN1	7.31692e-265	0.507344	0.732	0.431	1.46338e-261	4	RCAN1	Fibroblasts I
TPPP3	1.23236e-255	0.453862	0.651	0.33	2.46473e-252	4	TPPP3	Fibroblasts I
C8orf34	5.58214e-252	0.271055	0.641	0.358	1.11643e-248	4	C8orf34	Fibroblasts I
CBLN2	2.52629e-251	0.442208	0.659	0.37	5.05258e-248	4	CBLN2	Fibroblasts I
HSPB6	1.29315e-248	0.353666	0.666	0.372	2.58629e-245	4	HSPB6	Fibroblasts I
ANK2	7.39878e-248	0.401262	0.759	0.457	1.47976e-244	4	ANK2	Fibroblasts I
ZBTB20	2.58522e-247	0.505982	0.868	0.612	5.17044e-244	4	ZBTB20	Fibroblasts I
IL11RA	2.08298e-246	0.515533	0.858	0.557	4.16596e-243	4	IL11RA	Fibroblasts I
FAM43A	2.98689e-245	0.452411	0.721	0.383	5.97378e-242	4	FAM43A	Fibroblasts I
CDKN1C	2.13892e-239	0.508659	0.911	0.673	4.27785e-236	4	CDKN1C	Fibroblasts I
PENK	1.16429e-237	0.538596	0.645	0.365	2.32858e-234	4	PENK	Fibroblasts I
CCND1	1.10758e-236	0.45795	0.722	0.383	2.21517e-233	4	CCND1	Fibroblasts I
FOSB	7.92381e-236	0.482462	0.947	0.733	1.58476e-232	4	FOSB	Fibroblasts I
FOS	4.796e-234	0.706952	0.99	0.924	9.59201e-231	4	FOS	Fibroblasts I
PHACTR1	7.82858e-234	0.364676	0.759	0.472	1.56572e-230	4	PHACTR1	Fibroblasts I
CSRNP1	4.89448e-230	0.352239	0.775	0.487	9.78895e-227	4	CSRNP1	Fibroblasts I
IGFBP6	3.23041e-229	0.511472	0.901	0.686	6.46082e-226	4	IGFBP6	Fibroblasts I
S100A4	2.37516e-228	0.435375	0.931	0.725	4.75031e-225	4	S100A4	Fibroblasts I
BMP4	5.93821e-228	0.547788	0.737	0.418	1.18764e-224	4	BMP4	Fibroblasts I
MFAP4	4.77841e-226	0.532947	0.954	0.787	9.55682e-223	4	MFAP4	Fibroblasts I
PRDM6	1.71238e-221	0.396871	0.631	0.339	3.42475e-218	4	PRDM6	Fibroblasts I
AC245595.1	6.01678e-220	0.450648	0.801	0.518	1.20336e-216	4	AC245595.1	Fibroblasts I
IGFBP5	1.2906e-219	1.07701	0.912	0.767	2.58119e-216	4	IGFBP5	Fibroblasts I
F10	1.96272e-219	0.525879	0.698	0.426	3.92544e-216	4	F10	Fibroblasts I
APCDD11	8.60909e-219	0.609729	0.934	0.712	1.72182e-215	4	APCDD1	Fibroblasts I
LMNA	2.6092e-213	0.489625	0.969	0.814	5.2184e-210	4	LMNA	Fibroblasts I
GRID2	4.16458e-213	0.256489	0.576	0.211	8.32915e-210	4	GRID2	Fibroblasts I
ID2	1.83651e-209	0.522396	0.942	0.764	3.67301e-206	4	ID2	Fibroblasts I
COL15A1	9.50688e-206	0.345029	0.642	0.373	1.90138e-202	4	COL15A1	Fibroblasts I
BTG2	1.10117e-202	0.491411	0.808	0.562	2.20233e-199	4	BTG2	Fibroblasts I
APLP2	2.53956e-199	0.385745	0.909	0.708	5.07912e-196	4	APLP2	Fibroblasts I
IGFBP3	5.7872e-199	0.887016	0.698	0.413	1.15744e-195	4	IGFBP3	Fibroblasts I
PARM1	6.89447e-196	0.292894	0.584	0.297	1.37889e-192	4	PARM1	Fibroblasts I
KCNQ1OT1	2.45104e-194	0.585042	0.944	0.787	4.90208e-191	4	KCNQ1OT1	Fibroblasts I
CEBPB	2.90554e-192	0.452343	0.905	0.727	5.81108e-189	4	CEBPB	Fibroblasts I
NOVA1	1.40065e-191	0.418038	0.704	0.385	2.80131e-188	4	NOVA1	Fibroblasts I
CEBPD	2.89101e-189	0.430044	0.893	0.63	5.78202e-186	4	CEBPD	Fibroblasts I
SLC38A2	6.48129e-186	0.400714	0.902	0.708	1.29626e-182	4	SLC38A2	Fibroblasts I
PLTP	1.75393e-184	0.299832	0.729	0.449	3.50787e-181	4	PLTP	Fibroblasts I
ZFP36	3.2461e-184	0.461509	0.93	0.753	6.49219e-181	4	ZFP36	Fibroblasts I
NFIL3	8.52048e-184	0.391279	0.691	0.423	1.7041e-180	4	NFIL3	Fibroblasts I
PDGFRL	2.57334e-182	0.416262	0.873	0.608	5.14669e-179	4	PDGFRL	Fibroblasts I
EGR1	1.6494e-178	0.480331	0.977	0.864	3.29881e-175	4	EGR1	Fibroblasts I
EMP1	9.92067e-178	0.289757	0.834	0.574	1.98413e-174	4	EMP1	Fibroblasts I
METRNL	1.19216e-172	0.321858	0.794	0.536	2.38431e-169	4	METRNL	Fibroblasts I
VMP1	3.10199e-171	0.322189	0.82	0.565	6.20399e-168	4	VMP1	Fibroblasts I
ADD3	4.40842e-171	0.420429	0.815	0.601	8.81684e-168	4	ADD3	Fibroblasts I
AIG1	2.72523e-168	0.314328	0.687	0.428	5.45046e-165	4	AIG1	Fibroblasts I
COL9A3	1.48206e-165	0.401064	0.782	0.618	2.96413e-162	4	COL9A3	Fibroblasts I
SERTAD1	1.66753e-164	0.345132	0.855	0.612	3.33505e-161	4	SERTAD1	Fibroblasts I
ARIH1	1.66106e-162	0.270913	0.806	0.555	3.32213e-159	4	ARIH1	Fibroblasts I
ANKRD29	1.11447e-160	0.554864	0.59	0.238	2.22895e-157	4	ANKRD29	Fibroblasts I
NDNF	7.09768e-160	0.377214	0.819	0.5	1.41954e-156	4	NDNF	Fibroblasts I
LITAF	5.7345e-154	0.251005	0.712	0.439	1.1469e-150	4	LITAF	Fibroblasts I
SOCS1	3.63978e-153	0.421809	0.725	0.518	7.27955e-150	4	SOCS1	Fibroblasts I
ACYP1	1.08042e-152	0.287823	0.688	0.458	2.16083e-149	4	ACYP1	Fibroblasts I
HEG1	4.55441e-150	0.371317	0.652	0.415	9.10881e-147	4	HEG1	Fibroblasts I
RHOB	8.16274e-147	0.304427	0.892	0.683	1.63255e-143	4	RHOB	Fibroblasts I
PCDH10	5.37475e-146	0.420943	0.585	0.341	1.07495e-142	4	PCDH10	Fibroblasts I
MYH10	1.77004e-142	0.299003	0.805	0.544	3.54009e-139	4	MYH10	Fibroblasts I
AR	1.97059e-142	0.330663	0.649	0.459	3.94119e-139	4	AR	Fibroblasts I
MYADM	2.00675e-141	0.333038	0.827	0.613	4.01349e-138	4	MYADM	Fibroblasts I
GPRC5B	1.58885e-140	0.301207	0.682	0.481	3.17769e-137	4	GPRC5B	Fibroblasts I
ALX1	2.57427e-138	0.404112	0.536	0.193	5.14853e-135	4	ALX1	Fibroblasts I
ZFP36L2	6.425e-138	0.29586	0.866	0.633	1.285e-134	4	ZFP36L2	Fibroblasts I
JUND1	6.42238e-137	0.300837	0.999	0.977	1.28448e-133	4	JUND	Fibroblasts I
CTSC1	3.14363e-132	0.538865	0.74	0.532	6.28725e-129	4	CTSC	Fibroblasts I
NTS	2.5736e-128	0.404817	0.54	0.316	5.1472e-125	4	NTS	Fibroblasts I
TAGLN2	1.38823e-124	0.360642	0.808	0.637	2.77646e-121	4	TAGLN2	Fibroblasts I
CRYL1	4.07078e-123	0.282911	0.596	0.354	8.14155e-120	4	CRYL1	Fibroblasts I
CRIP1	3.42153e-122	0.282608	0.675	0.491	6.84307e-119	4	CRIP1	Fibroblasts I
DPYSL3	3.16239e-115	0.293569	0.703	0.465	6.32478e-112	4	DPYSL3	Fibroblasts I
KCTD12	8.26253e-108	0.273331	0.962	0.844	1.65251e-104	4	KCTD12	Fibroblasts I
FBLN2	1.17443e-106	0.298309	0.703	0.486	2.34886e-103	4	FBLN2	Fibroblasts I
SOCS3	1.69981e-106	0.285917	0.803	0.614	3.39962e-103	4	SOCS3	Fibroblasts I
CAV1	5.24863e-106	0.279135	0.623	0.412	1.04973e-102	4	CAV1	Fibroblasts I
FHL1	9.48692e-106	0.3098	0.79	0.591	1.89738e-102	4	FHL1	Fibroblasts I
PCDH9	1.24859e-105	0.295184	0.659	0.433	2.49718e-102	4	PCDH9	Fibroblasts I
TIMP1	6.72256e-102	0.290543	0.919	0.768	1.34451e-98	4	TIMP1	Fibroblasts I
CD9	1.64235e-95	0.291481	0.866	0.643	3.2847e-92	4	CD9	Fibroblasts I
PMEPA1	1.83588e-93	0.261518	0.752	0.543	3.67176e-90	4	PMEPA1	Fibroblasts I
SEMA3C1	2.59639e-90	0.269967	0.729	0.54	5.19279e-87	4	SEMA3C	Fibroblasts I
CYCS	6.47433e-88	0.36826	0.863	0.706	1.29487e-84	4	CYCS	Fibroblasts I
CNTNAP4	4.92322e-87	0.314249	0.488	0.206	9.84645e-84	4	CNTNAP4	Fibroblasts I
PCDH7	5.91931e-80	0.27269	0.758	0.606	1.18386e-76	4	PCDH7	Fibroblasts I
FLRT3	4.64239e-76	0.327153	0.547	0.3	9.28479e-73	4	FLRT3	Fibroblasts I
SPON2	1.76946e-70	0.58123	0.53	0.34	3.53891e-67	4	SPON2	Fibroblasts I
NTRK2	9.71678e-65	0.401249	0.658	0.531	1.94336e-61	4	NTRK2	Fibroblasts I
EPHB6	1.16048e-59	0.292167	0.507	0.298	2.32097e-56	4	EPHB6	Fibroblasts I
RSPO1	1.15833e-58	0.338608	0.51	0.29	2.31665e-55	4	RSPO1	Fibroblasts I
PGM2L1	2.39231e-58	0.291421	0.594	0.418	4.78463e-55	4	PGM2L1	Fibroblasts I
ITGA8	1.05758e-55	0.2768	0.494	0.307	2.11516e-52	4	ITGA8	Fibroblasts I
ALDH1A3	1.30248e-55	0.274195	0.498	0.346	2.60496e-52	4	ALDH1A3	Fibroblasts I
RAMP3	6.12806e-53	0.342262	0.522	0.377	1.22561e-49	4	RAMP3	Fibroblasts I
GDF10	5.25121e-45	0.279974	0.478	0.327	1.05024e-41	4	GDF10	Fibroblasts I
FABP3	9.73071e-45	0.250253	0.498	0.354	1.94614e-41	4	FABP3	Fibroblasts I
NOV	9.10682e-39	0.399487	0.493	0.379	1.82136e-35	4	NOV	Fibroblasts I
LMO3	2.55702e-32	0.257323	0.422	0.208	5.11405e-29	4	LMO3	Fibroblasts I
MFAP5	1.76457e-19	0.678653	0.475	0.425	3.52914e-16	4	MFAP5	Fibroblasts I
F13A11	5.93781e-278	0.561959	0.956	0.8	1.18756e-274	5	F13A1	corneal stroma keratocytes IV
EMX21	2.87666e-142	0.338294	0.891	0.726	5.75332e-139	5	EMX2	corneal stroma keratocytes IV
CADM3	4.89502e-126	0.32664	0.618	0.53	9.79005e-123	5	CADM3	corneal stroma keratocytes IV
CCL21	4.39949e-108	0.268696	0.724	0.55	8.79898e-105	5	CCL2	corneal stroma keratocytes IV
THBS4	0	2.01442	0.947	0.424	0	6	THBS4	Fibroblasts II
ASPN	0	1.97936	0.901	0.468	0	6	ASPN	Fibroblasts II
CD91	0	1.20312	0.96	0.642	0	6	CD9	Fibroblasts II
SPOCK11	0	0.831308	0.874	0.502	0	6	SPOCK1	Fibroblasts II
CYP26B1	0	0.743137	0.758	0.252	0	6	CYP26B1	Fibroblasts II
ECM1	0	0.668283	0.85	0.401	0	6	ECM1	Fibroblasts II
PTGDS	0	0.566083	0.802	0.471	0	6	PTGDS	Fibroblasts II
RSPO11	1.08922e-306	0.320218	0.735	0.28	2.17845e-303	6	RSPO1	Fibroblasts II
LMNA1	4.12267e-292	0.713705	0.983	0.817	8.24534e-289	6	LMNA	Fibroblasts II
OSR21	2.8466e-288	0.472449	0.833	0.413	5.6932e-285	6	OSR2	Fibroblasts II
CTHRC11	5.74699e-288	0.827302	0.955	0.693	1.1494e-284	6	CTHRC1	Fibroblasts II
GADD45G	9.46921e-286	0.272421	0.766	0.374	1.89384e-282	6	GADD45G	Fibroblasts II
COL3A11	1.76932e-277	0.648671	1	0.993	3.53864e-274	6	COL3A1	Fibroblasts II
PMEPA11	1.31716e-261	0.779369	0.87	0.54	2.63431e-258	6	PMEPA1	Fibroblasts II
FABP5	1.90409e-257	0.875207	0.895	0.637	3.80818e-254	6	FABP5	Fibroblasts II
ZFP36L11	6.08211e-248	0.679191	0.977	0.817	1.21642e-244	6	ZFP36L1	Fibroblasts II
RGS51	2.06051e-247	0.316041	0.811	0.364	4.12103e-244	6	RGS5	Fibroblasts II
KCTD16	3.82049e-240	0.545602	0.685	0.241	7.64097e-237	6	KCTD16	Fibroblasts II
S100A41	3.63488e-225	0.521713	0.942	0.729	7.26977e-222	6	S100A4	Fibroblasts II
ITM2A1	1.58811e-224	0.749327	0.977	0.868	3.17622e-221	6	ITM2A	Fibroblasts II
FBLN11	2.1006e-218	0.595288	0.942	0.663	4.20121e-215	6	FBLN1	Fibroblasts II
TIMP31	1.58736e-209	0.577153	0.88	0.614	3.17472e-206	6	TIMP3	Fibroblasts II
GPC31	5.50113e-194	0.870913	0.825	0.492	1.10023e-190	6	GPC3	Fibroblasts II
NUDT4	1.29985e-192	0.569023	0.849	0.605	2.59969e-189	6	NUDT4	Fibroblasts II
PGM2L11	1.84655e-183	0.553854	0.769	0.411	3.6931e-180	6	PGM2L1	Fibroblasts II
IGFBP51	1.22642e-182	0.776504	0.922	0.77	2.45285e-179	6	IGFBP5	Fibroblasts II
LY6E1	2.53489e-173	0.535591	0.912	0.679	5.06977e-170	6	LY6E	Fibroblasts II
S100A61	4.76862e-167	0.284237	0.974	0.853	9.53725e-164	6	S100A6	Fibroblasts II
FOSB1	8.51596e-167	0.622149	0.943	0.739	1.70319e-163	6	FOSB	Fibroblasts II
ELN1	2.46944e-165	0.369207	0.821	0.441	4.93889e-162	6	ELN	Fibroblasts II
HIF3A1	2.99275e-158	0.433037	0.763	0.439	5.9855e-155	6	HIF3A	Fibroblasts II
NBL11	4.92788e-155	0.513338	0.903	0.61	9.85577e-152	6	NBL1	Fibroblasts II
CDKN1C1	3.43671e-152	0.574887	0.877	0.681	6.87341e-149	6	CDKN1C	Fibroblasts II
PHACTR3	6.68745e-144	0.336079	0.648	0.331	1.33749e-140	6	PHACTR3	Fibroblasts II
KLF21	3.77266e-142	0.531054	0.91	0.732	7.54532e-139	6	KLF2	Fibroblasts II
MEG31	1.37277e-135	0.433067	0.976	0.846	2.74554e-132	6	MEG3	Fibroblasts II
KCTD121	1.21389e-134	0.426987	0.968	0.846	2.42778e-131	6	KCTD12	Fibroblasts II
HS3ST6	5.33783e-133	0.495966	0.617	0.23	1.06757e-129	6	HS3ST6	Fibroblasts II
PITX2	6.63072e-123	0.380688	0.92	0.704	1.32614e-119	6	PITX2	Fibroblasts II
IL11RA1	6.78417e-122	0.408885	0.816	0.567	1.35683e-118	6	IL11RA	Fibroblasts II
PCDH91	2.8687e-116	0.478526	0.7	0.436	5.7374e-113	6	PCDH9	Fibroblasts II
DPT1	3.94408e-113	0.472169	0.812	0.567	7.88817e-110	6	DPT	Fibroblasts II
ZFP36L21	8.41691e-110	0.410618	0.842	0.64	1.68338e-106	6	ZFP36L2	Fibroblasts II
GPNMB	2.4687e-109	0.260214	0.843	0.601	4.93741e-106	6	GPNMB	Fibroblasts II
JUND2	8.39759e-107	0.360929	0.999	0.977	1.67952e-103	6	JUND	Fibroblasts II
TIMP11	3.27047e-105	0.32688	0.914	0.772	6.54093e-102	6	TIMP1	Fibroblasts II
PLAC91	7.77525e-103	0.29538	0.957	0.841	1.55505e-99	6	PLAC9	Fibroblasts II
FOXP1	1.54408e-102	0.365105	0.889	0.733	3.08817e-99	6	FOXP1	Fibroblasts II
LMO41	4.54167e-100	0.287324	0.838	0.599	9.08334e-97	6	LMO4	Fibroblasts II
PPP1R15A	2.34095e-94	0.407026	0.94	0.784	4.6819e-91	6	PPP1R15A	Fibroblasts II
PLXDC1	2.03688e-91	0.273053	0.591	0.29	4.07376e-88	6	PLXDC1	Fibroblasts II
TNC	6.85462e-88	0.325946	0.636	0.365	1.37092e-84	6	TNC	Fibroblasts II
KCNQ1OT11	4.36671e-85	0.403066	0.935	0.791	8.73342e-82	6	KCNQ1OT1	Fibroblasts II
SRGAP11	9.46384e-84	0.439051	0.674	0.431	1.89277e-80	6	SRGAP1	Fibroblasts II
CCDC102B	1.75952e-83	0.368191	0.617	0.386	3.51904e-80	6	CCDC102B	Fibroblasts II
BMP41	2.15287e-82	0.567486	0.649	0.431	4.30573e-79	6	BMP4	Fibroblasts II
TNXB1	2.75264e-76	0.379693	0.634	0.394	5.50527e-73	6	TNXB	Fibroblasts II
IGFBP61	6.82194e-75	0.261532	0.863	0.694	1.36439e-71	6	IGFBP6	Fibroblasts II
CBX61	1.11053e-71	0.305301	0.753	0.558	2.22106e-68	6	CBX6	Fibroblasts II
SLITRK61	1.06983e-69	0.42697	0.646	0.395	2.13966e-66	6	SLITRK6	Fibroblasts II
COL21A11	1.2271e-69	0.538043	0.605	0.357	2.4542e-66	6	COL21A1	Fibroblasts II
AR1	2.51969e-69	0.25867	0.641	0.463	5.03939e-66	6	AR	Fibroblasts II
TLE41	2.24979e-68	0.398241	0.803	0.671	4.49958e-65	6	TLE4	Fibroblasts II
JUNB1	1.37018e-66	0.260825	0.93	0.816	2.74036e-63	6	JUNB	Fibroblasts II
FLRT31	3.09787e-65	0.390521	0.568	0.305	6.19573e-62	6	FLRT3	Fibroblasts II
FRZB	8.70935e-51	0.351897	0.696	0.565	1.74187e-47	6	FRZB	Fibroblasts II
NOVA11	1.06615e-50	0.307446	0.62	0.397	2.13231e-47	6	NOVA1	Fibroblasts II
PLP1	9.36694e-49	0.322392	0.602	0.427	1.87339e-45	6	PLP1	Fibroblasts II
DACH11	1.12379e-44	0.268403	0.613	0.427	2.24759e-41	6	DACH1	Fibroblasts II
FOS1	2.80381e-44	0.261219	0.98	0.926	5.60762e-41	6	FOS	Fibroblasts II
AC008568.1	1.43654e-42	0.320362	0.497	0.282	2.87307e-39	6	AC008568.1	Fibroblasts II
IGFBP31	1.81655e-39	0.380455	0.64	0.423	3.63311e-36	6	IGFBP3	Fibroblasts II
AC020916.11	1.84327e-37	0.308182	0.835	0.73	3.68653e-34	6	AC020916.1	Fibroblasts II
IER2	2.58044e-37	0.292088	0.96	0.853	5.16087e-34	6	IER2	Fibroblasts II
NRXN11	2.65275e-36	0.274842	0.681	0.538	5.30549e-33	6	NRXN1	Fibroblasts II
2001-06-01	2.33383e-35	0.250871	0.965	0.906	4.66767e-32	6	JUN	Fibroblasts II
RERG	7.05581e-20	0.326325	0.504	0.299	1.41116e-16	6	RERG	Fibroblasts II
NKD1	1.85593e-08	0.29152	0.458	0.326	3.71186e-05	6	NKD1	Fibroblasts II
CXCL14	0	3.33455	0.947	0.694	0	7	CXCL14	Corneal epithelium
KRT17	0	3.17926	0.938	0.535	0	7	KRT17	Corneal epithelium
KRT5	0	2.72111	0.893	0.397	0	7	KRT5	Corneal epithelium
KRT19	0	2.32977	0.85	0.419	0	7	KRT19	Corneal epithelium
ADIRF	0	1.70829	0.857	0.515	0	7	ADIRF	Corneal epithelium
BCAM	0	1.48849	0.817	0.348	0	7	BCAM	Corneal epithelium
TRIM29	0	1.36047	0.769	0.337	0	7	TRIM29	Corneal epithelium
PDLIM1	0	1.23637	0.812	0.379	0	7	PDLIM1	Corneal epithelium
SFN	0	1.23265	0.773	0.374	0	7	SFN	Corneal epithelium
LGALS7B	0	0.822048	0.795	0.438	0	7	LGALS7B	Corneal epithelium
DSG1	0	0.507511	0.699	0.216	0	7	DSG1	Corneal epithelium
AC004233.2	0	0.457265	0.69	0.223	0	7	AC004233.2	Corneal epithelium
SNCG	0	0.393742	0.749	0.296	0	7	SNCG	Corneal epithelium
SULT2B1	0	0.3857	0.667	0.149	0	7	SULT2B1	Corneal epithelium
NECTIN4	0	0.334333	0.643	0.085	0	7	NECTIN4	Corneal epithelium
FAM83A	0	0.302435	0.733	0.332	0	7	FAM83A	Corneal epithelium
TENM1	0	0.253172	0.713	0.181	0	7	TENM1	Corneal epithelium
S100A14	4.89108e-307	0.586427	0.705	0.255	9.78215e-304	7	S100A14	Corneal epithelium
C19orf33	3.63093e-302	1.34525	0.786	0.402	7.26186e-299	7	C19orf33	Corneal epithelium
KRT12	1.62662e-297	1.8205	0.769	0.469	3.25325e-294	7	KRT12	Corneal epithelium
CEP72	4.16738e-296	0.551786	0.721	0.359	8.33476e-293	7	CEP72	Corneal epithelium
S100A62	6.66378e-296	1.46965	0.948	0.855	1.33276e-292	7	S100A6	Corneal epithelium
COL17A1	1.92984e-294	1.0767	0.711	0.2	3.85969e-291	7	COL17A1	Corneal epithelium
MUC15	8.28923e-289	0.552763	0.694	0.243	1.65785e-285	7	MUC15	Corneal epithelium
PKP1	2.60339e-288	0.674571	0.71	0.308	5.20677e-285	7	PKP1	Corneal epithelium
NECTIN1	4.15175e-288	0.621391	0.748	0.413	8.3035e-285	7	NECTIN1	Corneal epithelium
DSC3	5.4676e-287	1.21873	0.716	0.239	1.09352e-283	7	DSC3	Corneal epithelium
TP63	5.62038e-287	0.578186	0.702	0.312	1.12408e-283	7	TP63	Corneal epithelium
MEIS2	2.88836e-284	1.13119	0.743	0.282	5.77672e-281	7	MEIS2	Corneal epithelium
DAPL1	2.06335e-283	0.906022	0.802	0.528	4.12669e-280	7	DAPL1	Corneal epithelium
SOX6	9.99366e-275	0.418425	0.678	0.222	1.99873e-271	7	SOX6	Corneal epithelium
CLDN6	1.24566e-272	0.420147	0.654	0.186	2.49132e-269	7	CLDN6	Corneal epithelium
P3H2	1.32151e-271	0.486636	0.705	0.316	2.64302e-268	7	P3H2	Corneal epithelium
PRRG4	4.66074e-271	0.496516	0.69	0.278	9.32148e-268	7	PRRG4	Corneal epithelium
GJB6	2.88647e-269	0.712054	0.717	0.344	5.77293e-266	7	GJB6	Corneal epithelium
GAPDH	1.98525e-264	0.805671	0.97	0.975	3.9705e-261	7	GAPDH	Corneal epithelium
AQP3	2.16751e-262	0.994709	0.698	0.312	4.33501e-259	7	AQP3	Corneal epithelium
ADGRG1	2.30449e-257	0.479562	0.673	0.249	4.60898e-254	7	ADGRG1	Corneal epithelium
KRT15	7.30565e-256	0.990837	0.706	0.311	1.46113e-252	7	KRT15	Corneal epithelium
WNT4	3.27563e-255	0.939177	0.793	0.444	6.55127e-252	7	WNT4	Corneal epithelium
PDGFA	1.78137e-253	0.660607	0.755	0.435	3.56274e-250	7	PDGFA	Corneal epithelium
TMPRSS4	1.27341e-246	0.253907	0.641	0.243	2.54682e-243	7	TMPRSS4	Corneal epithelium
CYP2W1	4.40964e-245	0.638387	0.728	0.376	8.81927e-242	7	CYP2W1	Corneal epithelium
TFAP2C	1.32139e-244	0.811827	0.718	0.377	2.64278e-241	7	TFAP2C	Corneal epithelium
CRLF1	1.28273e-241	0.808891	0.712	0.349	2.56546e-238	7	CRLF1	Corneal epithelium
TNFRSF12A	6.26912e-241	0.495856	0.71	0.347	1.25382e-237	7	TNFRSF12A	Corneal epithelium
CTSV	2.24633e-239	1.14732	0.73	0.363	4.49266e-236	7	CTSV	Corneal epithelium
ERICH5	1.67268e-236	0.631825	0.698	0.364	3.34535e-233	7	ERICH5	Corneal epithelium
LAMC2	8.06375e-234	0.291252	0.66	0.311	1.61275e-230	7	LAMC2	Corneal epithelium
MYH14	8.5884e-233	0.542461	0.685	0.363	1.71768e-229	7	MYH14	Corneal epithelium
AL391650.1	1.07982e-229	0.743227	0.743	0.488	2.15964e-226	7	AL391650.1	Corneal epithelium
GJB2	2.2853e-225	1.14405	0.711	0.351	4.57061e-222	7	GJB2	Corneal epithelium
AL137804.1	2.79659e-224	0.641853	0.673	0.311	5.59317e-221	7	AL137804.1	Corneal epithelium
LAMB4	5.53901e-223	0.287543	0.623	0.209	1.1078e-219	7	LAMB4	Corneal epithelium
AL139246.5	1.19553e-221	0.319837	0.69	0.4	2.39105e-218	7	AL139246.5	Corneal epithelium
CDH3	7.56609e-220	0.550524	0.658	0.231	1.51322e-216	7	CDH3	Corneal epithelium
HES5	8.74374e-217	0.536377	0.686	0.38	1.74875e-213	7	HES5	Corneal epithelium
PRSS8	9.35018e-216	0.316298	0.611	0.177	1.87004e-212	7	PRSS8	Corneal epithelium
WNT10A	1.714e-210	0.748408	0.674	0.301	3.42801e-207	7	WNT10A	Corneal epithelium
PAX6	6.39915e-208	1.63555	0.746	0.439	1.27983e-204	7	PAX6	Corneal epithelium
ALDH3A1	2.21569e-207	1.15171	0.633	0.274	4.43138e-204	7	ALDH3A1	Corneal epithelium
CRYBG1	7.06435e-207	0.360425	0.638	0.303	1.41287e-203	7	CRYBG1	Corneal epithelium
CYP1A2	1.09443e-206	0.395954	0.631	0.234	2.18885e-203	7	CYP1A2	Corneal epithelium
FXYD3	3.44659e-204	1.09737	0.72	0.404	6.89318e-201	7	FXYD3	Corneal epithelium
FAM84A	2.27817e-203	0.930794	0.703	0.412	4.55634e-200	7	FAM84A	Corneal epithelium
EVPL	5.13984e-200	0.33326	0.613	0.224	1.02797e-196	7	EVPL	Corneal epithelium
BNC2	1.93142e-196	0.270922	0.674	0.272	3.86283e-193	7	BNC2	Corneal epithelium
TINCR	1.56184e-194	0.344693	0.647	0.333	3.12369e-191	7	TINCR	Corneal epithelium
LGALS31	1.85245e-190	1.05363	0.794	0.466	3.70489e-187	7	LGALS3	Corneal epithelium
PDPN	1.1453e-188	0.513873	0.736	0.416	2.2906e-185	7	PDPN	Corneal epithelium
FMO1	2.09214e-188	0.38875	0.609	0.237	4.18427e-185	7	FMO1	Corneal epithelium
RPS19	2.93425e-185	0.471073	0.998	0.995	5.86849e-182	7	RPS19	Corneal epithelium
EDN2	4.19164e-184	0.38056	0.641	0.328	8.38329e-181	7	EDN2	Corneal epithelium
PERP	4.20746e-184	1.62196	0.727	0.388	8.41492e-181	7	PERP	Corneal epithelium
TMSB4X	1.43154e-183	0.647402	0.973	0.973	2.86308e-180	7	TMSB4X	Corneal epithelium
CAV11	2.9265e-182	0.624902	0.743	0.412	5.853e-179	7	CAV1	Corneal epithelium
CLDN4	3.88849e-182	1.00549	0.689	0.375	7.77698e-179	7	CLDN4	Corneal epithelium
PLP2	3.46289e-181	0.873885	0.722	0.382	6.92578e-178	7	PLP2	Corneal epithelium
LAMB3	4.62235e-177	0.546382	0.6	0.191	9.2447e-174	7	LAMB3	Corneal epithelium
MPZL2	2.11225e-176	0.449126	0.64	0.279	4.22451e-173	7	MPZL2	Corneal epithelium
LAMA5	2.87737e-175	0.682832	0.676	0.385	5.75474e-172	7	LAMA5	Corneal epithelium
EPPK1	6.09169e-175	0.277782	0.642	0.351	1.21834e-171	7	EPPK1	Corneal epithelium
TNNT3	3.45781e-173	0.637703	0.661	0.353	6.91562e-170	7	TNNT3	Corneal epithelium
SPINT1	4.51671e-172	0.644203	0.679	0.37	9.03341e-169	7	SPINT1	Corneal epithelium
KREMEN2	9.33789e-171	1.00293	0.643	0.231	1.86758e-167	7	KREMEN2	Corneal epithelium
F11R	3.18408e-170	0.27281	0.591	0.222	6.36816e-167	7	F11R	Corneal epithelium
TACSTD2	1.60657e-167	1.44009	0.69	0.352	3.21314e-164	7	TACSTD2	Corneal epithelium
UPK1B	2.33357e-167	0.585906	0.663	0.387	4.66714e-164	7	UPK1B	Corneal epithelium
COL18A1	1.2482e-165	0.725886	0.74	0.426	2.4964e-162	7	COL18A1	Corneal epithelium
EPHA2	3.25076e-165	0.38423	0.633	0.331	6.50153e-162	7	EPHA2	Corneal epithelium
FRAS1	7.84856e-164	0.490984	0.682	0.384	1.56971e-160	7	FRAS1	Corneal epithelium
TRPM3	9.87681e-164	0.456106	0.653	0.366	1.97536e-160	7	TRPM3	Corneal epithelium
PMAIP1	1.23766e-163	0.590161	0.657	0.361	2.47531e-160	7	PMAIP1	Corneal epithelium
KRT14	3.94759e-161	1.24449	0.634	0.36	7.89518e-158	7	KRT14	Corneal epithelium
SHTN1	1.88985e-160	0.295704	0.625	0.308	3.7797e-157	7	SHTN1	Corneal epithelium
FTH1	1.05675e-159	0.546571	0.994	0.995	2.1135e-156	7	FTH1	Corneal epithelium
WNT6	7.15816e-159	1.30387	0.682	0.378	1.43163e-155	7	WNT6	Corneal epithelium
S100A10	2.47673e-158	0.767349	0.901	0.875	4.95346e-155	7	S100A10	Corneal epithelium
RPS3	3.92031e-157	0.451842	0.983	0.989	7.84062e-154	7	RPS3	Corneal epithelium
MALL	3.31176e-156	0.263479	0.649	0.356	6.62351e-153	7	MALL	Corneal epithelium
NQO1	3.61926e-156	0.80721	0.705	0.491	7.23852e-153	7	NQO1	Corneal epithelium
DST	7.77639e-154	1.05208	0.723	0.419	1.55528e-150	7	DST	Corneal epithelium
TMEM54	7.34696e-153	0.612956	0.673	0.385	1.46939e-149	7	TMEM54	Corneal epithelium
SPINT2	2.28021e-152	1.22261	0.699	0.388	4.56041e-149	7	SPINT2	Corneal epithelium
TSTD1	3.00427e-151	0.785348	0.703	0.327	6.00853e-148	7	TSTD1	Corneal epithelium
RPL26	1.47049e-146	0.383115	0.991	0.996	2.94098e-143	7	RPL26	Corneal epithelium
BCL6	5.00402e-144	0.354581	0.62	0.305	1.0008e-140	7	BCL6	Corneal epithelium
CXXC5	1.09748e-142	0.386762	0.669	0.361	2.19496e-139	7	CXXC5	Corneal epithelium
GRHL2	1.11958e-141	0.279582	0.539	0.079	2.23915e-138	7	GRHL2	Corneal epithelium
DMRTA2	1.19625e-141	0.530962	0.631	0.342	2.3925e-138	7	DMRTA2	Corneal epithelium
DLK2	2.38826e-140	0.308038	0.657	0.37	4.77652e-137	7	DLK2	Corneal epithelium
S100A11	2.96835e-140	0.6024	0.964	0.958	5.9367e-137	7	S100A11	Corneal epithelium
NRN1	3.56826e-140	0.830944	0.722	0.477	7.13653e-137	7	NRN1	Corneal epithelium
RPL41	4.01234e-137	0.27661	1	1	8.02468e-134	7	RPL41	Corneal epithelium
KRT8	1.82413e-135	1.24549	0.657	0.326	3.64827e-132	7	KRT8	Corneal epithelium
MSLN	1.44565e-133	0.460666	0.573	0.275	2.89131e-130	7	MSLN	Corneal epithelium
PTN	8.33437e-132	1.02754	0.815	0.572	1.66687e-128	7	PTN	Corneal epithelium
IGFBP7	7.03399e-131	1.29316	0.729	0.523	1.4068e-127	7	IGFBP7	Corneal epithelium
ECHDC2	1.17216e-130	0.253269	0.698	0.45	2.34432e-127	7	ECHDC2	Corneal epithelium
POLR2J3	2.43367e-129	0.476169	0.617	0.349	4.86733e-126	7	POLR2J3	Corneal epithelium
JAG2	1.14982e-128	0.463846	0.56	0.212	2.29964e-125	7	JAG2	Corneal epithelium
HCAR2	1.07675e-125	0.460083	0.586	0.257	2.15349e-122	7	HCAR2	Corneal epithelium
PTPRF	9.27676e-125	0.682214	0.714	0.441	1.85535e-121	7	PTPRF	Corneal epithelium
KRT18	1.12705e-123	0.901234	0.634	0.322	2.25409e-120	7	KRT18	Corneal epithelium
ADGRG6	1.42815e-123	0.397407	0.614	0.347	2.8563e-120	7	ADGRG6	Corneal epithelium
LGALS3BP	4.78778e-123	0.367162	0.639	0.396	9.57556e-120	7	LGALS3BP	Corneal epithelium
H3F3B	9.32481e-122	0.45953	0.967	0.981	1.86496e-118	7	H3F3B	Corneal epithelium
TXNIP	1.59221e-121	0.743404	0.854	0.707	3.18442e-118	7	TXNIP	Corneal epithelium
TKT	6.01776e-121	1.21542	0.749	0.534	1.20355e-117	7	TKT	Corneal epithelium
RPS12	8.13609e-121	0.296569	1	0.999	1.62722e-117	7	RPS12	Corneal epithelium
TMEM40	1.40967e-120	0.320876	0.549	0.169	2.81934e-117	7	TMEM40	Corneal epithelium
DSC2	1.86377e-117	1.07783	0.63	0.314	3.72753e-114	7	DSC2	Corneal epithelium
COL7A1	3.67372e-116	0.853072	0.585	0.286	7.34743e-113	7	COL7A1	Corneal epithelium
WNT7B	6.16208e-116	0.526975	0.593	0.299	1.23242e-112	7	WNT7B	Corneal epithelium
GPRC5A	1.53185e-115	0.272293	0.62	0.369	3.06369e-112	7	GPRC5A	Corneal epithelium
EPCAM	1.77601e-115	0.449432	0.584	0.277	3.55202e-112	7	EPCAM	Corneal epithelium
RPS28	5.71393e-115	0.329559	0.998	0.993	1.14279e-111	7	RPS28	Corneal epithelium
TIAM1	8.83136e-115	0.304616	0.594	0.297	1.76627e-111	7	TIAM1	Corneal epithelium
TPD52L1	3.34163e-113	0.388821	0.643	0.384	6.68326e-110	7	TPD52L1	Corneal epithelium
NELL2	4.36569e-113	0.264379	0.641	0.34	8.73139e-110	7	NELL2	Corneal epithelium
S100A2	1.09857e-111	1.10501	0.638	0.403	2.19714e-108	7	S100A2	Corneal epithelium
DCDC1	4.68565e-111	0.273728	0.568	0.276	9.3713e-108	7	DCDC1	Corneal epithelium
KIF21A	8.97524e-110	0.543809	0.619	0.34	1.79505e-106	7	KIF21A	Corneal epithelium
SOX15	4.80829e-108	0.397642	0.631	0.384	9.61657e-105	7	SOX15	Corneal epithelium
KLF5	4.27645e-104	0.915673	0.595	0.269	8.55291e-101	7	KLF5	Corneal epithelium
MOXD1	5.27332e-104	0.268487	0.666	0.432	1.05466e-100	7	MOXD1	Corneal epithelium
CCND11	5.87586e-103	0.473404	0.681	0.396	1.17517e-99	7	CCND1	Corneal epithelium
PLAU	3.04643e-101	0.367621	0.601	0.383	6.09287e-98	7	PLAU	Corneal epithelium
RPL18	4.97297e-99	0.288476	0.986	0.993	9.94593e-96	7	RPL18	Corneal epithelium
SDC1	1.34993e-98	0.855959	0.727	0.524	2.69986e-95	7	SDC1	Corneal epithelium
SLC2A1	5.45085e-98	0.668689	0.743	0.484	1.09017e-94	7	SLC2A1	Corneal epithelium
MUC16	1.4173e-97	0.447842	0.54	0.268	2.8346e-94	7	MUC16	Corneal epithelium
NACA	1.54684e-97	0.365012	0.952	0.977	3.09368e-94	7	NACA	Corneal epithelium
PSAT1	2.46054e-97	0.409137	0.702	0.452	4.92109e-94	7	PSAT1	Corneal epithelium
HSPB1	8.2128e-95	0.980659	0.89	0.734	1.64256e-91	7	HSPB1	Corneal epithelium
SERPINB5	1.34844e-93	0.377034	0.557	0.263	2.69688e-90	7	SERPINB5	Corneal epithelium
DSP	5.79674e-93	1.28926	0.595	0.27	1.15935e-89	7	DSP	Corneal epithelium
EFEMP1	1.80158e-92	0.391932	0.652	0.409	3.60316e-89	7	EFEMP1	Corneal epithelium
ID4	2.52644e-92	0.302959	0.712	0.425	5.05288e-89	7	ID4	Corneal epithelium
HES4	4.34793e-92	0.616327	0.648	0.453	8.69586e-89	7	HES4	Corneal epithelium
ANXA3	2.2474e-91	0.409732	0.614	0.377	4.4948e-88	7	ANXA3	Corneal epithelium
RHOV	1.92504e-90	0.484619	0.577	0.352	3.85008e-87	7	RHOV	Corneal epithelium
ACTG1	3.82859e-90	0.288893	0.984	0.991	7.65718e-87	7	ACTG1	Corneal epithelium
MAL2	2.36224e-89	0.432847	0.586	0.392	4.72449e-86	7	MAL2	Corneal epithelium
TFAP2A	3.19681e-89	0.614036	0.631	0.376	6.39362e-86	7	TFAP2A	Corneal epithelium
RPL12	5.54585e-88	0.30389	0.996	0.994	1.10917e-84	7	RPL12	Corneal epithelium
WNT2B	1.26593e-87	0.290398	0.646	0.422	2.53186e-84	7	WNT2B	Corneal epithelium
YBX3	1.01096e-86	0.856242	0.793	0.643	2.02192e-83	7	YBX3	Corneal epithelium
KIAA1217	2.69236e-85	0.291246	0.679	0.423	5.38471e-82	7	KIAA1217	Corneal epithelium
MGARP	1.49285e-84	1.00155	0.819	0.718	2.98571e-81	7	MGARP	Corneal epithelium
KLC3	1.71131e-84	0.403398	0.575	0.384	3.42262e-81	7	KLC3	Corneal epithelium
KRT4	2.95865e-84	1.08731	0.579	0.371	5.9173e-81	7	KRT4	Corneal epithelium
STON2	8.58981e-84	0.411782	0.577	0.332	1.71796e-80	7	STON2	Corneal epithelium
DDR1	2.00086e-83	0.701514	0.583	0.332	4.00172e-80	7	DDR1	Corneal epithelium
ENO1	6.80955e-83	0.662628	0.821	0.844	1.36191e-79	7	ENO1	Corneal epithelium
RPS5	1.78222e-80	0.355187	0.964	0.981	3.56444e-77	7	RPS5	Corneal epithelium
ELP4	1.25932e-79	0.62396	0.617	0.353	2.51865e-76	7	ELP4	Corneal epithelium
SDC4	1.23244e-78	0.383361	0.681	0.479	2.46488e-75	7	SDC4	Corneal epithelium
IGFBP62	8.75799e-78	1.03534	0.821	0.697	1.7516e-74	7	IGFBP6	Corneal epithelium
HMGN3	3.31729e-77	0.667115	0.907	0.903	6.63457e-74	7	HMGN3	Corneal epithelium
BTF3	3.62585e-76	0.420506	0.888	0.93	7.25169e-73	7	BTF3	Corneal epithelium
CLIC3	5.31588e-76	0.588251	0.566	0.377	1.06318e-72	7	CLIC3	Corneal epithelium
EZR	2.11722e-75	0.757602	0.646	0.405	4.23445e-72	7	EZR	Corneal epithelium
CD55	1.31172e-73	0.589013	0.577	0.337	2.62344e-70	7	CD55	Corneal epithelium
NSG1	2.32348e-73	0.567769	0.586	0.335	4.64697e-70	7	NSG1	Corneal epithelium
IL32	1.01587e-72	0.313996	0.595	0.438	2.03175e-69	7	IL32	Corneal epithelium
ST14	1.87412e-71	0.255678	0.507	0.255	3.74823e-68	7	ST14	Corneal epithelium
LYPD3	2.6611e-71	0.617945	0.541	0.288	5.32219e-68	7	LYPD3	Corneal epithelium
FOSL2	2.42306e-69	0.561608	0.724	0.566	4.84612e-66	7	FOSL2	Corneal epithelium
PTMA	1.06456e-68	0.297509	0.983	0.993	2.12911e-65	7	PTMA	Corneal epithelium
SAT1	3.33519e-68	0.938016	0.765	0.636	6.67037e-65	7	SAT1	Corneal epithelium
HOPX	2.12378e-67	0.324962	0.199	0.349	4.24756e-64	7	HOPX	Corneal epithelium
DUSP14	2.12605e-66	0.250089	0.582	0.35	4.2521e-63	7	DUSP14	Corneal epithelium
ARL4D	5.19231e-66	0.437616	0.711	0.529	1.03846e-62	7	ARL4D	Corneal epithelium
EGFR	6.21314e-66	0.571066	0.625	0.459	1.24263e-62	7	EGFR	Corneal epithelium
RPL29	2.64898e-63	0.253261	0.981	0.987	5.29797e-60	7	RPL29	Corneal epithelium
CRIP11	7.21919e-63	0.317934	0.668	0.497	1.44384e-59	7	CRIP1	Corneal epithelium
SLC7A11	1.37935e-61	0.343943	0.579	0.399	2.75869e-58	7	SLC7A11	Corneal epithelium
CD92	1.7763e-61	0.733192	0.802	0.653	3.5526e-58	7	CD9	Corneal epithelium
TFF3	2.01072e-61	0.264271	0.177	0.299	4.02143e-58	7	TFF3	Corneal epithelium
RPSA	5.96724e-60	0.329036	0.928	0.969	1.19345e-56	7	RPSA	Corneal epithelium
DEFB1	8.89853e-57	0.310523	0.383	0.174	1.77971e-53	7	DEFB1	Corneal epithelium
CKB	1.40466e-54	0.500676	0.595	0.386	2.80932e-51	7	CKB	Corneal epithelium
LAMA3	2.43161e-54	0.315417	0.5	0.253	4.86321e-51	7	LAMA3	Corneal epithelium
FGFBP1	4.06307e-52	0.395988	0.52	0.33	8.12615e-49	7	FGFBP1	Corneal epithelium
BMP7	4.34266e-52	0.361967	0.528	0.331	8.68533e-49	7	BMP7	Corneal epithelium
MT-CO2	2.52225e-50	0.371109	0.998	0.999	5.0445e-47	7	MT-CO2	Corneal epithelium
RAP2B	1.10558e-49	0.319601	0.67	0.501	2.21115e-46	7	RAP2B	Corneal epithelium
S100A16	2.08839e-48	0.720081	0.611	0.422	4.17677e-45	7	S100A16	Corneal epithelium
NDRG1	1.41434e-47	0.375402	0.533	0.328	2.82869e-44	7	NDRG1	Corneal epithelium
HINT1	5.22219e-47	0.437186	0.885	0.936	1.04444e-43	7	HINT1	Corneal epithelium
CLU	4.81762e-46	1.11362	0.663	0.426	9.63525e-43	7	CLU	Corneal epithelium
PIM3	2.17922e-45	0.607186	0.625	0.474	4.35844e-42	7	PIM3	Corneal epithelium
CPAMD8	2.96818e-45	0.409149	0.581	0.421	5.93637e-42	7	CPAMD8	Corneal epithelium
RND3	4.84517e-45	0.711256	0.814	0.682	9.69034e-42	7	RND3	Corneal epithelium
AGRN	6.65112e-45	0.434184	0.611	0.459	1.33022e-41	7	AGRN	Corneal epithelium
SYT1	1.05992e-44	0.604069	0.525	0.241	2.11985e-41	7	SYT1	Corneal epithelium
VAMP8	1.58237e-44	0.658	0.565	0.384	3.16473e-41	7	VAMP8	Corneal epithelium
STXBP6	5.54733e-44	0.272195	0.533	0.342	1.10947e-40	7	STXBP6	Corneal epithelium
APOBEC3A	1.97522e-43	0.440167	0.545	0.384	3.95044e-40	7	APOBEC3A	Corneal epithelium
DKK3	8.63551e-43	0.351661	0.625	0.423	1.7271e-39	7	DKK3	Corneal epithelium
PKP3	2.68644e-42	0.531389	0.518	0.315	5.37288e-39	7	PKP3	Corneal epithelium
ABRACL	3.44482e-42	0.467935	0.607	0.435	6.88965e-39	7	ABRACL	Corneal epithelium
NDUFA4L2	2.04644e-41	0.516545	0.538	0.399	4.09288e-38	7	NDUFA4L2	Corneal epithelium
WNT3	2.48751e-41	0.586992	0.514	0.31	4.97502e-38	7	WNT3	Corneal epithelium
IER3	2.57476e-41	0.539877	0.7	0.569	5.14951e-38	7	IER3	Corneal epithelium
VIT	3.02633e-41	0.271745	0.51	0.321	6.05265e-38	7	VIT	Corneal epithelium
PHLDA2	4.11677e-41	0.404802	0.502	0.293	8.23354e-38	7	PHLDA2	Corneal epithelium
CRIM1	1.21406e-40	0.424919	0.794	0.708	2.42813e-37	7	CRIM1	Corneal epithelium
PPL	2.08777e-39	0.415698	0.482	0.271	4.17554e-36	7	PPL	Corneal epithelium
GALNT3	6.73813e-38	0.39079	0.464	0.175	1.34763e-34	7	GALNT3	Corneal epithelium
PTGES	1.31128e-36	0.343896	0.518	0.337	2.62257e-33	7	PTGES	Corneal epithelium
ATF31	3.64703e-36	0.607608	0.634	0.492	7.29405e-33	7	ATF3	Corneal epithelium
TPM1	1.42131e-35	0.507737	0.696	0.663	2.84261e-32	7	TPM1	Corneal epithelium
SEMA3D1	2.0366e-35	0.278962	0.537	0.374	4.07321e-32	7	SEMA3D	Corneal epithelium
TPPP31	9.28732e-34	0.262271	0.52	0.347	1.85746e-30	7	TPPP3	Corneal epithelium
MEIS1	2.89275e-33	0.312406	0.497	0.321	5.78551e-30	7	MEIS1	Corneal epithelium
EPS8L2	6.60225e-32	0.266	0.49	0.333	1.32045e-28	7	EPS8L2	Corneal epithelium
CXADR	5.95382e-31	0.49027	0.502	0.309	1.19076e-27	7	CXADR	Corneal epithelium
FABP51	6.79886e-30	1.01638	0.733	0.648	1.35977e-26	7	FABP5	Corneal epithelium
TUBA4A	2.36863e-29	0.296859	0.286	0.303	4.73727e-26	7	TUBA4A	Corneal epithelium
SELENOP	2.56321e-29	0.39541	0.686	0.564	5.12641e-26	7	SELENOP	Corneal epithelium
CDH1	4.62052e-29	0.525055	0.48	0.257	9.24103e-26	7	CDH1	Corneal epithelium
CKS1B	4.98333e-29	0.316126	0.711	0.542	9.96666e-26	7	CKS1B	Corneal epithelium
PAWR	5.39991e-29	0.654943	0.523	0.365	1.07998e-25	7	PAWR	Corneal epithelium
JUNB2	2.11161e-28	0.391101	0.801	0.824	4.22323e-25	7	JUNB	Corneal epithelium
SINHCAF	2.13153e-28	0.499876	0.51	0.341	4.26307e-25	7	SINHCAF	Corneal epithelium
NBEAL2	3.31605e-28	0.272857	0.485	0.358	6.6321e-25	7	NBEAL2	Corneal epithelium
MT1X	7.01978e-27	1.05415	0.683	0.599	1.40396e-23	7	MT1X	Corneal epithelium
ZFAS1	1.17864e-26	0.395216	0.837	0.894	2.35729e-23	7	ZFAS1	Corneal epithelium
JUP	3.00427e-26	0.642164	0.633	0.55	6.00855e-23	7	JUP	Corneal epithelium
GPC32	7.64384e-26	0.271637	0.639	0.505	1.52877e-22	7	GPC3	Corneal epithelium
FLNB	2.76404e-25	0.335179	0.609	0.48	5.52808e-22	7	FLNB	Corneal epithelium
CAPG	3.71902e-25	0.651327	0.515	0.357	7.43804e-22	7	CAPG	Corneal epithelium
EMP2	4.48502e-25	0.3543	0.612	0.44	8.97005e-22	7	EMP2	Corneal epithelium
S100P	5.25362e-25	0.362678	0.418	0.253	1.05072e-21	7	S100P	Corneal epithelium
KRT13	1.91083e-24	1.26516	0.476	0.323	3.82165e-21	7	KRT13	Corneal epithelium
CAPS	3.14122e-24	0.294199	0.49	0.367	6.28245e-21	7	CAPS	Corneal epithelium
TRIM36	4.10219e-24	0.490015	0.535	0.427	8.20437e-21	7	TRIM36	Corneal epithelium
IER21	8.31989e-23	0.492658	0.869	0.859	1.66398e-19	7	IER2	Corneal epithelium
WFDC2	1.34813e-22	0.25165	0.507	0.385	2.69627e-19	7	WFDC2	Corneal epithelium
TMEM123	7.80377e-21	0.408466	0.607	0.47	1.56075e-17	7	TMEM123	Corneal epithelium
HMGA1	1.73059e-20	0.533013	0.52	0.362	3.46119e-17	7	HMGA1	Corneal epithelium
PLXNB2	3.36892e-20	0.353575	0.651	0.52	6.73784e-17	7	PLXNB2	Corneal epithelium
STAP2	4.11786e-20	0.361184	0.506	0.368	8.23573e-17	7	STAP2	Corneal epithelium
SYTL1	4.25627e-20	0.40259	0.488	0.372	8.51253e-17	7	SYTL1	Corneal epithelium
MAL	5.51982e-20	0.316471	0.454	0.283	1.10396e-16	7	MAL	Corneal epithelium
NEDD4L	4.64301e-19	0.328216	0.532	0.378	9.28601e-16	7	NEDD4L	Corneal epithelium
RIPK4	1.20604e-18	0.25351	0.428	0.19	2.41208e-15	7	RIPK4	Corneal epithelium
NR4A11	1.4841e-18	0.485497	0.594	0.492	2.96821e-15	7	NR4A1	Corneal epithelium
EFNB2	3.16718e-18	0.35084	0.512	0.397	6.33436e-15	7	EFNB2	Corneal epithelium
PDLIM4	7.79689e-17	0.47701	0.576	0.472	1.55938e-13	7	PDLIM4	Corneal epithelium
DMKN	1.54866e-16	0.263573	0.529	0.432	3.09732e-13	7	DMKN	Corneal epithelium
WEE1	2.0443e-16	0.385332	0.526	0.399	4.08861e-13	7	WEE1	Corneal epithelium
STARD10	3.2731e-16	0.401379	0.527	0.414	6.54621e-13	7	STARD10	Corneal epithelium
ZFP36L12	1.73702e-15	0.451389	0.796	0.828	3.47404e-12	7	ZFP36L1	Corneal epithelium
DSG2	2.2909e-15	0.429283	0.457	0.267	4.58181e-12	7	DSG2	Corneal epithelium
ELF3	2.31398e-15	0.682076	0.442	0.257	4.62795e-12	7	ELF3	Corneal epithelium
RPL36AL	2.70799e-15	0.378503	0.884	0.886	5.41599e-12	7	RPL36AL	Corneal epithelium
ABI3BP1	3.50054e-15	0.575737	0.512	0.422	7.00107e-12	7	ABI3BP	Corneal epithelium
LMO42	5.62166e-15	0.538413	0.613	0.613	1.12433e-11	7	LMO4	Corneal epithelium
BAIAP2	1.60796e-14	0.259311	0.488	0.374	3.21593e-11	7	BAIAP2	Corneal epithelium
SLC3A2	4.34053e-14	0.431797	0.719	0.63	8.68106e-11	7	SLC3A2	Corneal epithelium
TRAPPC6A	2.73441e-13	0.299146	0.537	0.451	5.46883e-10	7	TRAPPC6A	Corneal epithelium
BEX2	3.18966e-13	0.343352	0.476	0.357	6.37933e-10	7	BEX2	Corneal epithelium
PSME1	5.77801e-13	0.406385	0.673	0.591	1.1556e-09	7	PSME1	Corneal epithelium
RAB25	1.20818e-12	0.569588	0.48	0.355	2.41636e-09	7	RAB25	Corneal epithelium
IRF6	1.21818e-12	0.48954	0.466	0.336	2.43636e-09	7	IRF6	Corneal epithelium
CXCL17	2.43811e-12	0.316524	0.397	0.284	4.87623e-09	7	CXCL17	Corneal epithelium
RETREG1	3.73465e-12	0.537574	0.469	0.358	7.4693e-09	7	RETREG1	Corneal epithelium
TLE42	1.46914e-11	0.5079	0.693	0.678	2.93828e-08	7	TLE4	Corneal epithelium
LCN2	1.29092e-10	0.421832	0.503	0.41	2.58185e-07	7	LCN2	Corneal epithelium
S100A9	2.45795e-10	1.12436	0.319	0.338	4.91591e-07	7	S100A9	Corneal epithelium
KLF41	5.18261e-10	0.332747	0.441	0.522	1.03652e-06	7	KLF4	Corneal epithelium
ATP5MC2	5.30402e-10	0.289163	0.748	0.872	1.0608e-06	7	ATP5MC2	Corneal epithelium
S100A8	8.4623e-10	0.547119	0.28	0.325	1.69246e-06	7	S100A8	Corneal epithelium
TAGLN21	3.67886e-09	0.391787	0.706	0.648	7.35771e-06	7	TAGLN2	Corneal epithelium
AGR2	4.12356e-09	0.783669	0.419	0.272	8.24713e-06	7	AGR2	Corneal epithelium
RAB11FIP1	5.32864e-09	0.362141	0.515	0.432	1.06573e-05	7	RAB11FIP1	Corneal epithelium
EMP11	7.12248e-09	0.608928	0.626	0.594	1.4245e-05	7	EMP1	Corneal epithelium
HTRA1	1.06084e-08	0.499314	0.745	0.785	2.12169e-05	7	HTRA1	Corneal epithelium
MIDN	4.14976e-08	0.277804	0.656	0.597	8.29952e-05	7	MIDN	Corneal epithelium
SYNE2	5.61722e-08	0.544927	0.541	0.46	0.000112344	7	SYNE2	Corneal epithelium
LYPD2	6.64026e-08	0.917312	0.431	0.357	0.000132805	7	LYPD2	Corneal epithelium
DNAJB1	7.79974e-08	0.272945	0.496	0.585	0.000155995	7	DNAJB1	Corneal epithelium
BAG1	1.06655e-07	0.463964	0.556	0.489	0.000213311	7	BAG1	Corneal epithelium
PLK2	2.11272e-07	0.356502	0.458	0.365	0.000422544	7	PLK2	Corneal epithelium
GNG4	2.29634e-07	0.32463	0.428	0.277	0.000459269	7	GNG4	Corneal epithelium
COMT	7.5489e-07	0.339959	0.625	0.576	0.00150978	7	COMT	Corneal epithelium
RELN	1.31245e-06	0.378822	0.443	0.356	0.0026249	7	RELN	Corneal epithelium
LMNA2	1.49838e-06	0.254604	0.774	0.83	0.00299676	7	LMNA	Corneal epithelium
SUCO	2.00095e-06	0.351072	0.615	0.551	0.00400189	7	SUCO	Corneal epithelium
ARHGDIB	2.06858e-06	0.442984	0.471	0.392	0.00413716	7	ARHGDIB	Corneal epithelium
HSPE1	1.15132e-05	0.3582	0.812	0.816	0.0230264	7	HSPE1	Corneal epithelium
ATP1A1	2.35119e-05	0.398747	0.453	0.522	0.0470237	7	ATP1A1	Corneal epithelium
CLIC1	2.74434e-05	0.34909	0.642	0.746	0.0548869	7	CLIC1	Corneal epithelium
GCHFR	2.89016e-05	0.294581	0.493	0.429	0.0578031	7	GCHFR	Corneal epithelium
FRMD4B	0.000126172	0.392073	0.407	0.301	0.252344	7	FRMD4B	Corneal epithelium
EFNA1	0.000141988	0.353059	0.46	0.391	0.283977	7	EFNA1	Corneal epithelium
ITGA6	0.000169089	0.41545	0.42	0.338	0.338177	7	ITGA6	Corneal epithelium
SH3YL1	0.000171434	0.347727	0.453	0.516	0.342868	7	SH3YL1	Corneal epithelium
TAPBP	0.000178333	0.275966	0.585	0.543	0.356666	7	TAPBP	Corneal epithelium
GRIA4	0.000198468	0.264504	0.409	0.305	0.396936	7	GRIA4	Corneal epithelium
HSPA1B	0.000270384	0.257152	0.584	0.505	0.540769	7	HSPA1B	Corneal epithelium
KTN1	0.000284904	0.415841	0.63	0.694	0.569809	7	KTN1	Corneal epithelium
SPRR3	0.00049771	0.606431	0.317	0.247	0.99542	7	SPRR3	Corneal epithelium
S100A42	0.000527533	1.02924	0.777	0.74	1	7	S100A4	Corneal epithelium
SLC38A21	0.000978566	0.386879	0.73	0.723	1	7	SLC38A2	Corneal epithelium
SERPINB2	0.00172833	0.34349	0.291	0.169	1	7	SERPINB2	Corneal epithelium
DUSP11	0.00201601	0.371596	0.787	0.742	1	7	DUSP1	Corneal epithelium
OCIAD2	0.00208917	0.259051	0.494	0.416	1	7	OCIAD2	Corneal epithelium
CD24	0.00496667	0.37906	0.393	0.4	1	7	CD24	Corneal epithelium
CAST	0.00507796	0.423165	0.649	0.723	1	7	CAST	Corneal epithelium
NFE2L2	0.00526027	0.336693	0.568	0.541	1	7	NFE2L2	Corneal epithelium
GADD45A	0.00583312	0.26619	0.462	0.39	1	7	GADD45A	Corneal epithelium
KIAA1522	0.00615287	0.303255	0.395	0.322	1	7	KIAA1522	Corneal epithelium
CAPNS2	0.00728716	0.296446	0.362	0.308	1	7	CAPNS2	Corneal epithelium
CSRP2	0.0078934	0.367675	0.647	0.687	1	7	CSRP2	Corneal epithelium
LTBP12	0	1.06172	0.981	0.692	0	8	LTBP1	Fibroblasts III
PDGFRL1	1.31341e-259	0.786629	0.939	0.615	2.62682e-256	8	PDGFRL	Fibroblasts III
EGFL6	1.09361e-227	1.27783	0.866	0.475	2.18722e-224	8	EGFL6	Fibroblasts III
MDK	7.62563e-225	0.670148	0.996	0.914	1.52513e-221	8	MDK	Fibroblasts III
IGF1	3.22987e-223	0.459059	0.76	0.373	6.45973e-220	8	IGF1	Fibroblasts III
CLU1	8.22144e-215	0.944088	0.827	0.42	1.64429e-211	8	CLU	Fibroblasts III
TIMP12	3.53693e-212	0.744324	0.967	0.771	7.07386e-209	8	TIMP1	Fibroblasts III
COL8A2	2.1992e-201	0.709478	0.872	0.554	4.39839e-198	8	COL8A2	Fibroblasts III
C2orf402	3.07585e-187	0.656755	0.949	0.663	6.1517e-184	8	C2orf40	Fibroblasts III
IGFBP41	2.78466e-170	0.634907	0.853	0.492	5.56933e-167	8	IGFBP4	Fibroblasts III
SPARCL1	1.66245e-163	0.505795	0.774	0.434	3.3249e-160	8	SPARCL1	Fibroblasts III
ANGPT1	2.07383e-162	0.547588	0.712	0.337	4.14767e-159	8	ANGPT1	Fibroblasts III
MFAP41	9.19503e-159	0.538118	0.971	0.793	1.83901e-155	8	MFAP4	Fibroblasts III
HTRA11	1.9448e-155	0.587792	0.956	0.774	3.8896e-152	8	HTRA1	Fibroblasts III
CRISPLD2	9.47649e-154	0.418417	0.761	0.483	1.8953e-150	8	CRISPLD2	Fibroblasts III
FRZB1	3.72664e-148	0.57166	0.834	0.56	7.45329e-145	8	FRZB	Fibroblasts III
IGFBP52	3.13496e-141	0.503776	0.966	0.77	6.26992e-138	8	IGFBP5	Fibroblasts III
IL11RA2	1.52373e-135	0.541786	0.863	0.568	3.04745e-132	8	IL11RA	Fibroblasts III
CTHRC12	3.29757e-130	0.52016	0.929	0.698	6.59514e-127	8	CTHRC1	Fibroblasts III
GSN	1.31931e-125	0.305036	0.76	0.455	2.63862e-122	8	GSN	Fibroblasts III
CYTL1	1.98034e-123	1.3746	0.701	0.38	3.96068e-120	8	CYTL1	Fibroblasts III
C1QTNF32	2.79174e-116	0.660411	0.803	0.551	5.58347e-113	8	C1QTNF3	Fibroblasts III
PLP11	2.09536e-115	0.307991	0.71	0.424	4.19072e-112	8	PLP1	Fibroblasts III
CTGF	4.30623e-101	0.878806	0.841	0.686	8.61246e-98	8	CTGF	Fibroblasts III
TIMP32	5.47234e-101	0.382185	0.883	0.618	1.09447e-97	8	TIMP3	Fibroblasts III
PITX21	6.31479e-101	0.395244	0.921	0.707	1.26296e-97	8	PITX2	Fibroblasts III
THBS41	4.5641e-98	0.55594	0.735	0.442	9.1282e-95	8	THBS4	Fibroblasts III
ELN2	1.04483e-95	0.423248	0.756	0.45	2.08966e-92	8	ELN	Fibroblasts III
MXRA8	2.67419e-93	0.324363	0.775	0.469	5.34839e-90	8	MXRA8	Fibroblasts III
CYR611	1.92418e-87	0.441664	0.948	0.799	3.84836e-84	8	CYR61	Fibroblasts III
LAMP5	3.17006e-87	0.288525	0.608	0.338	6.34013e-84	8	LAMP5	Fibroblasts III
COL9A31	5.42744e-82	0.323487	0.802	0.623	1.08549e-78	8	COL9A3	Fibroblasts III
MGP2	5.67688e-80	0.527883	0.988	0.917	1.13538e-76	8	MGP	Fibroblasts III
PMEPA12	3.82844e-77	0.314252	0.781	0.549	7.65689e-74	8	PMEPA1	Fibroblasts III
DYNC1I1	5.56743e-76	0.446535	0.591	0.301	1.11349e-72	8	DYNC1I1	Fibroblasts III
FOXC1	6.81317e-74	0.29608	0.883	0.689	1.36263e-70	8	FOXC1	Fibroblasts III
LY6E2	2.4222e-73	0.298173	0.878	0.684	4.84439e-70	8	LY6E	Fibroblasts III
CCDC102B1	5.40452e-73	0.347891	0.625	0.389	1.0809e-69	8	CCDC102B	Fibroblasts III
ITGBL12	8.45998e-72	0.322073	0.716	0.506	1.692e-68	8	ITGBL1	Fibroblasts III
NDNF1	4.06118e-71	0.366225	0.773	0.515	8.12236e-68	8	NDNF	Fibroblasts III
ALDH7A1	1.02083e-63	0.281318	0.817	0.557	2.04166e-60	8	ALDH7A1	Fibroblasts III
CYP1B1	6.56028e-58	0.367826	0.588	0.329	1.31206e-54	8	CYP1B1	Fibroblasts III
ASPN1	7.68449e-58	0.304058	0.672	0.486	1.5369e-54	8	ASPN	Fibroblasts III
OLFML2B	9.37726e-56	0.268674	0.559	0.279	1.87545e-52	8	OLFML2B	Fibroblasts III
PTN1	7.7628e-51	0.313907	0.785	0.575	1.55256e-47	8	PTN	Fibroblasts III
KCTD122	5.11296e-44	0.25956	0.966	0.848	1.02259e-40	8	KCTD12	Fibroblasts III
TCEAL2	1.07329e-39	0.266122	0.585	0.398	2.14658e-36	8	TCEAL2	Fibroblasts III
CNMD	1.6512e-35	0.422668	0.518	0.27	3.30239e-32	8	CNMD	Fibroblasts III
PLAC92	5.02837e-32	0.269935	0.916	0.844	1.00567e-28	8	PLAC9	Fibroblasts III
RBP4	2.44391e-31	0.47918	0.473	0.263	4.88783e-28	8	RBP4	Fibroblasts III
RERG1	3.81357e-29	0.276215	0.51	0.302	7.62714e-26	8	RERG	Fibroblasts III
TPM11	0	2.02987	0.97	0.652	0	9	TPM1	Endothelial progenitors
CYTL11	0	1.59779	0.897	0.374	0	9	CYTL1	Endothelial progenitors
CYP1B11	0	1.50344	0.863	0.319	0	9	CYP1B1	Endothelial progenitors
PTN2	0	1.48496	0.97	0.568	0	9	PTN	Endothelial progenitors
SMOC1	0	0.324197	0.785	0.211	0	9	SMOC1	Endothelial progenitors
SYT4	1.0534e-296	0.695979	0.811	0.28	2.1068e-293	9	SYT4	Endothelial progenitors
RSPO4	2.29575e-294	0.377118	0.778	0.289	4.5915e-291	9	RSPO4	Endothelial progenitors
NR2F11	1.31587e-292	1.55492	0.835	0.288	2.63173e-289	9	NR2F1	Endothelial progenitors
TAGLN	9.49203e-288	2.65067	0.888	0.409	1.89841e-284	9	TAGLN	Endothelial progenitors
SERPINI1	4.66181e-283	0.546462	0.84	0.403	9.32361e-280	9	SERPINI1	Endothelial progenitors
IGFBP71	4.85526e-278	1.40928	0.911	0.517	9.71051e-275	9	IGFBP7	Endothelial progenitors
DPYSL31	1.38671e-271	1.00802	0.885	0.468	2.77343e-268	9	DPYSL3	Endothelial progenitors
MIR99AHG	9.78626e-268	1.0971	0.931	0.644	1.95725e-264	9	MIR99AHG	Endothelial progenitors
EGFL61	5.00175e-263	1.22255	0.911	0.475	1.00035e-259	9	EGFL6	Endothelial progenitors
TMSB4X1	5.26868e-259	0.658437	1	0.972	1.05374e-255	9	TMSB4X	Endothelial progenitors
CRYGD	9.45996e-257	0.277215	0.779	0.396	1.89199e-253	9	CRYGD	Endothelial progenitors
RPS23	2.92342e-240	0.371242	1	0.998	5.84685e-237	9	RPS23	Endothelial progenitors
COL4A2	5.98666e-235	0.913821	0.925	0.621	1.19733e-231	9	COL4A2	Endothelial progenitors
FOXC11	1.78199e-232	0.873098	0.93	0.688	3.56397e-229	9	FOXC1	Endothelial progenitors
C1orf54	6.54219e-232	0.566941	0.88	0.5	1.30844e-228	9	C1orf54	Endothelial progenitors
KCNIP4	7.12041e-229	0.537913	0.753	0.28	1.42408e-225	9	KCNIP4	Endothelial progenitors
RSPO2	1.31037e-227	0.761724	0.74	0.2	2.62075e-224	9	RSPO2	Endothelial progenitors
FAT3	3.74362e-225	0.498107	0.772	0.345	7.48723e-222	9	FAT3	Endothelial progenitors
CAV12	1.56752e-219	0.594805	0.841	0.412	3.13503e-216	9	CAV1	Endothelial progenitors
CDH2	3.0334e-205	0.506713	0.791	0.37	6.0668e-202	9	CDH2	Endothelial progenitors
PITX22	3.8368e-205	0.744548	0.934	0.708	7.67359e-202	9	PITX2	Endothelial progenitors
TPM2	4.61628e-203	1.62066	0.947	0.769	9.23257e-200	9	TPM2	Endothelial progenitors
CCDC3	4.9004e-201	0.309682	0.75	0.285	9.8008e-198	9	CCDC3	Endothelial progenitors
IGFBP42	5.03522e-199	0.628896	0.918	0.491	1.00704e-195	9	IGFBP4	Endothelial progenitors
COL4A11	5.82059e-199	0.865088	0.892	0.566	1.16412e-195	9	COL4A1	Endothelial progenitors
SORBS2	6.92708e-198	0.497697	0.738	0.271	1.38542e-194	9	SORBS2	Endothelial progenitors
MAGI3	7.6084e-196	0.339974	0.795	0.397	1.52168e-192	9	MAGI3	Endothelial progenitors
ADAMTS6	7.76043e-192	0.37858	0.77	0.378	1.55209e-188	9	ADAMTS6	Endothelial progenitors
PLCB4	2.8931e-190	0.713682	0.785	0.36	5.7862e-187	9	PLCB4	Endothelial progenitors
GLIPR1	1.19716e-189	0.297529	0.737	0.386	2.39433e-186	9	GLIPR1	Endothelial progenitors
ALDH7A11	1.3595e-188	0.943647	0.889	0.555	2.719e-185	9	ALDH7A1	Endothelial progenitors
SPARCL11	1.78725e-188	1.89066	0.786	0.435	3.5745e-185	9	SPARCL1	Endothelial progenitors
BMP5	2.89192e-188	0.315213	0.669	0.207	5.78384e-185	9	BMP5	Endothelial progenitors
ELN3	2.91338e-187	0.539559	0.892	0.445	5.82676e-184	9	ELN	Endothelial progenitors
MYH11	9.14313e-185	0.726515	0.664	0.197	1.82863e-181	9	MYH11	Endothelial progenitors
PIEZO21	1.56633e-184	0.328057	0.766	0.354	3.13267e-181	9	PIEZO2	Endothelial progenitors
ID31	3.71779e-183	0.827436	0.969	0.837	7.43559e-180	9	ID3	Endothelial progenitors
ALCAM	2.4176e-181	0.62164	0.831	0.402	4.83521e-178	9	ALCAM	Endothelial progenitors
RPL7A	4.07732e-180	0.331074	0.998	0.99	8.15464e-177	9	RPL7A	Endothelial progenitors
FAM20A	2.39322e-173	0.355985	0.72	0.382	4.78645e-170	9	FAM20A	Endothelial progenitors
MDK1	4.70042e-172	0.579702	0.992	0.914	9.40084e-169	9	MDK	Endothelial progenitors
CLU2	1.24678e-171	0.719703	0.811	0.423	2.49356e-168	9	CLU	Endothelial progenitors
PLXDC2	1.40845e-170	0.567077	0.884	0.59	2.8169e-167	9	PLXDC2	Endothelial progenitors
BEX1	8.15797e-169	0.389423	0.724	0.347	1.63159e-165	9	BEX1	Endothelial progenitors
LIFR	2.77279e-168	0.330161	0.722	0.377	5.54559e-165	9	LIFR	Endothelial progenitors
MCAM	2.94797e-168	0.542304	0.734	0.359	5.89593e-165	9	MCAM	Endothelial progenitors
CXADR1	2.95927e-167	0.743475	0.749	0.301	5.91853e-164	9	CXADR	Endothelial progenitors
SOX41	1.3547e-165	0.646986	0.982	0.91	2.7094e-162	9	SOX4	Endothelial progenitors
MGP3	1.57971e-165	1.12981	0.994	0.918	3.15942e-162	9	MGP	Endothelial progenitors
LTBP2	2.26993e-164	0.470014	0.804	0.505	4.53987e-161	9	LTBP2	Endothelial progenitors
KCNIP1	3.15829e-164	0.268937	0.667	0.25	6.31658e-161	9	KCNIP1	Endothelial progenitors
LY6H	8.63977e-164	0.313034	0.684	0.256	1.72795e-160	9	LY6H	Endothelial progenitors
GUCY1A1	1.08665e-162	0.569361	0.697	0.259	2.17331e-159	9	GUCY1A1	Endothelial progenitors
ZFP36L22	7.83979e-162	0.732275	0.897	0.642	1.56796e-158	9	ZFP36L2	Endothelial progenitors
ACTG11	3.45454e-161	0.379984	0.999	0.99	6.90908e-158	9	ACTG1	Endothelial progenitors
RPS27A	1.5211e-157	0.29115	1	0.998	3.04221e-154	9	RPS27A	Endothelial progenitors
COL26A1	4.20693e-157	0.444496	0.751	0.351	8.41387e-154	9	COL26A1	Endothelial progenitors
LMOD1	1.96409e-155	0.26758	0.664	0.244	3.92817e-152	9	LMOD1	Endothelial progenitors
MYL9	1.1563e-154	1.45286	0.88	0.647	2.3126e-151	9	MYL9	Endothelial progenitors
ZNF5031	2.12542e-153	0.58298	0.862	0.536	4.25085e-150	9	ZNF503	Endothelial progenitors
RND1	1.17564e-148	0.274495	0.719	0.414	2.35127e-145	9	RND1	Endothelial progenitors
COL8A21	1.41194e-148	0.642211	0.876	0.555	2.82389e-145	9	COL8A2	Endothelial progenitors
CA12	8.2442e-147	0.369632	0.72	0.364	1.64884e-143	9	CA12	Endothelial progenitors
RPS31	9.40075e-146	0.280946	1	0.989	1.88015e-142	9	RPS3	Endothelial progenitors
HSPA1B1	9.42003e-144	0.267078	0.839	0.495	1.88401e-140	9	HSPA1B	Endothelial progenitors
DMKN1	3.2125e-142	0.476064	0.724	0.425	6.42499e-139	9	DMKN	Endothelial progenitors
TIAM11	1.07627e-141	0.312582	0.682	0.297	2.15254e-138	9	TIAM1	Endothelial progenitors
HIF3A2	5.44842e-140	0.437465	0.816	0.443	1.08968e-136	9	HIF3A	Endothelial progenitors
PPP1R12B	2.50891e-139	0.751027	0.738	0.415	5.01782e-136	9	PPP1R12B	Endothelial progenitors
MAF	8.50883e-139	0.455077	0.79	0.489	1.70177e-135	9	MAF	Endothelial progenitors
TXNIP1	9.05757e-138	0.55904	0.924	0.706	1.81151e-134	9	TXNIP	Endothelial progenitors
CRISPLD21	1.52246e-136	0.329134	0.788	0.483	3.04492e-133	9	CRISPLD2	Endothelial progenitors
GMDS	3.28536e-136	0.54658	0.828	0.55	6.57072e-133	9	GMDS	Endothelial progenitors
ITPR2	3.84154e-134	0.339781	0.734	0.365	7.68309e-131	9	ITPR2	Endothelial progenitors
TM4SF1	4.19659e-133	0.348804	0.805	0.5	8.39318e-130	9	TM4SF1	Endothelial progenitors
RPL181	2.67131e-131	0.267978	0.999	0.992	5.34261e-128	9	RPL18	Endothelial progenitors
GPC4	9.64606e-130	0.289059	0.77	0.437	1.92921e-126	9	GPC4	Endothelial progenitors
ACTA2	3.73512e-129	2.69354	0.677	0.305	7.47024e-126	9	ACTA2	Endothelial progenitors
EFEMP11	1.02851e-127	0.32887	0.75	0.408	2.05703e-124	9	EFEMP1	Endothelial progenitors
ITGA1	3.15666e-127	0.312688	0.712	0.422	6.31331e-124	9	ITGA1	Endothelial progenitors
CD241	3.76521e-125	0.702909	0.737	0.385	7.53041e-122	9	CD24	Endothelial progenitors
DYNC1I11	4.14494e-124	0.419492	0.666	0.299	8.28989e-121	9	DYNC1I1	Endothelial progenitors
RGS52	1.87647e-123	0.409001	0.782	0.374	3.75294e-120	9	RGS5	Endothelial progenitors
CNN1	1.03661e-122	0.613776	0.694	0.394	2.07322e-119	9	CNN1	Endothelial progenitors
OCIAD21	1.81594e-122	0.292763	0.766	0.405	3.63189e-119	9	OCIAD2	Endothelial progenitors
IRF1	9.34895e-121	0.489446	0.795	0.492	1.86979e-117	9	IRF1	Endothelial progenitors
NR2F21	6.20762e-120	0.648702	0.806	0.547	1.24152e-116	9	NR2F2	Endothelial progenitors
NRP2	9.93584e-119	0.620827	0.749	0.469	1.98717e-115	9	NRP2	Endothelial progenitors
RPL34	2.58028e-118	0.250987	1	0.999	5.16057e-115	9	RPL34	Endothelial progenitors
ABLIM1	1.58298e-115	0.473791	0.719	0.373	3.16596e-112	9	ABLIM1	Endothelial progenitors
RPL5	3.07807e-115	0.260232	1	0.991	6.15614e-112	9	RPL5	Endothelial progenitors
PMEPA13	4.83415e-114	0.495478	0.848	0.547	9.6683e-111	9	PMEPA1	Endothelial progenitors
NDNF2	2.32217e-113	0.55895	0.817	0.514	4.64434e-110	9	NDNF	Endothelial progenitors
IER31	1.79624e-112	0.953476	0.832	0.565	3.59247e-109	9	IER3	Endothelial progenitors
FAT41	4.65489e-111	0.518354	0.76	0.469	9.30977e-108	9	FAT4	Endothelial progenitors
SLC5A3	3.93878e-110	0.534928	0.72	0.407	7.87757e-107	9	SLC5A3	Endothelial progenitors
MRVI1	1.68954e-109	0.344599	0.643	0.284	3.37908e-106	9	MRVI1	Endothelial progenitors
MRPS6	8.99292e-109	0.580669	0.803	0.51	1.79858e-105	9	MRPS6	Endothelial progenitors
PCDH71	8.39974e-108	0.577596	0.87	0.607	1.67995e-104	9	PCDH7	Endothelial progenitors
PITX1	5.41143e-107	0.751254	0.647	0.291	1.08229e-103	9	PITX1	Endothelial progenitors
SOCS31	1.39251e-104	0.59055	0.851	0.62	2.78501e-101	9	SOCS3	Endothelial progenitors
APOE	4.04518e-104	0.558685	0.718	0.405	8.09037e-101	9	APOE	Endothelial progenitors
ISYNA1	1.24134e-103	0.336756	0.744	0.407	2.48268e-100	9	ISYNA1	Endothelial progenitors
HES1	1.40344e-102	0.713523	0.73	0.415	2.80688e-99	9	HES1	Endothelial progenitors
STMN1	8.04178e-102	0.26876	0.987	0.918	1.60836e-98	9	STMN1	Endothelial progenitors
MFAP42	1.96793e-101	0.523925	0.929	0.796	3.93586e-98	9	MFAP4	Endothelial progenitors
SELENOP1	3.33443e-99	0.509977	0.787	0.562	6.66886e-96	9	SELENOP	Endothelial progenitors
SYNPO21	4.52025e-99	0.823002	0.685	0.426	9.0405e-96	9	SYNPO2	Endothelial progenitors
SORBS1	1.05594e-98	0.48736	0.68	0.43	2.11187e-95	9	SORBS1	Endothelial progenitors
IL11RA3	1.69659e-97	0.499816	0.838	0.571	3.39319e-94	9	IL11RA	Endothelial progenitors
ZNF385D1	7.95352e-97	0.427251	0.703	0.376	1.5907e-93	9	ZNF385D	Endothelial progenitors
BDNF	3.21473e-93	0.687149	0.613	0.241	6.42945e-90	9	BDNF	Endothelial progenitors
PLAC93	1.26519e-92	0.401583	0.957	0.843	2.53037e-89	9	PLAC9	Endothelial progenitors
LMO43	6.7004e-92	0.449566	0.849	0.603	1.34008e-88	9	LMO4	Endothelial progenitors
LINC01139	1.45995e-90	0.2705	0.758	0.503	2.91991e-87	9	LINC01139	Endothelial progenitors
MYOCD	1.02998e-89	0.444623	0.574	0.128	2.05996e-86	9	MYOCD	Endothelial progenitors
EMID1	5.14166e-89	0.283878	0.673	0.355	1.02833e-85	9	EMID1	Endothelial progenitors
RAMP2	5.49065e-89	0.507776	0.762	0.514	1.09813e-85	9	RAMP2	Endothelial progenitors
NCOA7	7.41869e-88	0.518178	0.71	0.428	1.48374e-84	9	NCOA7	Endothelial progenitors
NACA1	9.67806e-88	0.253855	0.994	0.975	1.93561e-84	9	NACA	Endothelial progenitors
FRZB2	3.41953e-87	0.388613	0.841	0.561	6.83906e-84	9	FRZB	Endothelial progenitors
AKAP121	9.84329e-87	0.458239	0.703	0.342	1.96866e-83	9	AKAP12	Endothelial progenitors
KCTD123	3.09427e-86	0.527939	0.954	0.849	6.18855e-83	9	KCTD12	Endothelial progenitors
CAMK2N1	1.38883e-84	0.458276	0.779	0.556	2.77765e-81	9	CAMK2N1	Endothelial progenitors
HINT11	3.05781e-84	0.338152	0.964	0.932	6.11562e-81	9	HINT1	Endothelial progenitors
GAP43	1.80278e-83	0.266066	0.688	0.403	3.60556e-80	9	GAP43	Endothelial progenitors
RARB	1.23329e-82	0.44734	0.643	0.335	2.46658e-79	9	RARB	Endothelial progenitors
PTMS	1.29554e-82	0.317803	0.982	0.916	2.59109e-79	9	PTMS	Endothelial progenitors
ACTG2	1.52737e-80	1.48486	0.562	0.22	3.05474e-77	9	ACTG2	Endothelial progenitors
FHL11	7.82964e-79	0.561767	0.774	0.6	1.56593e-75	9	FHL1	Endothelial progenitors
JCAD	2.57574e-78	0.343249	0.654	0.376	5.15148e-75	9	JCAD	Endothelial progenitors
MYH101	4.06448e-78	0.415959	0.795	0.556	8.12895e-75	9	MYH10	Endothelial progenitors
ZFHX41	4.14991e-78	0.408471	0.919	0.751	8.29983e-75	9	ZFHX4	Endothelial progenitors
HES41	4.25476e-78	0.429763	0.694	0.453	8.50951e-75	9	HES4	Endothelial progenitors
LOXL1	4.50425e-78	0.425811	0.872	0.619	9.0085e-75	9	LOXL1	Endothelial progenitors
PTGER2	1.01748e-77	0.272083	0.571	0.164	2.03496e-74	9	PTGER2	Endothelial progenitors
METRN	1.11213e-77	0.277345	0.725	0.446	2.22426e-74	9	METRN	Endothelial progenitors
RBPMS	1.01417e-75	0.293711	0.656	0.359	2.02834e-72	9	RBPMS	Endothelial progenitors
PAWR1	1.34202e-75	0.357256	0.646	0.362	2.68403e-72	9	PAWR	Endothelial progenitors
FHL2	3.52749e-75	0.441608	0.641	0.341	7.05497e-72	9	FHL2	Endothelial progenitors
ANXA31	1.15454e-70	0.311208	0.638	0.379	2.30907e-67	9	ANXA3	Endothelial progenitors
HSPB11	3.20226e-70	0.418506	0.888	0.736	6.40452e-67	9	HSPB1	Endothelial progenitors
BTF31	3.7915e-70	0.254932	0.978	0.926	7.583e-67	9	BTF3	Endothelial progenitors
COL4A5	1.02973e-69	0.385169	0.705	0.477	2.05945e-66	9	COL4A5	Endothelial progenitors
COX7C	4.93931e-69	0.255236	0.982	0.931	9.87862e-66	9	COX7C	Endothelial progenitors
FLNB1	6.47765e-69	0.422673	0.704	0.478	1.29553e-65	9	FLNB	Endothelial progenitors
GLIS3	1.00758e-68	0.25409	0.787	0.57	2.01516e-65	9	GLIS3	Endothelial progenitors
MYLIP	2.45134e-68	0.370171	0.689	0.448	4.90269e-65	9	MYLIP	Endothelial progenitors
C11orf96	8.23385e-68	0.52649	0.713	0.502	1.64677e-64	9	C11orf96	Endothelial progenitors
CARMN	2.45514e-66	0.464116	0.581	0.303	4.91028e-63	9	CARMN	Endothelial progenitors
KLF10	7.80816e-65	0.35673	0.69	0.441	1.56163e-61	9	KLF10	Endothelial progenitors
TES1	1.00161e-64	0.290492	0.729	0.432	2.00321e-61	9	TES	Endothelial progenitors
FABP52	2.16764e-64	0.257003	0.87	0.643	4.33529e-61	9	FABP5	Endothelial progenitors
JUNB3	5.16873e-63	0.627298	0.902	0.819	1.03375e-59	9	JUNB	Endothelial progenitors
FOSB2	2.23874e-62	0.40849	0.908	0.744	4.47748e-59	9	FOSB	Endothelial progenitors
AIG11	2.75888e-62	0.355113	0.669	0.44	5.51777e-59	9	AIG1	Endothelial progenitors
NAP1L1	1.19469e-61	0.332033	0.976	0.869	2.38937e-58	9	NAP1L1	Endothelial progenitors
NOTCH3	1.71437e-61	0.308857	0.694	0.476	3.42873e-58	9	NOTCH3	Endothelial progenitors
ZFP36L13	3.23962e-60	0.336712	0.953	0.821	6.47924e-57	9	ZFP36L1	Endothelial progenitors
CBX62	1.06425e-57	0.262509	0.798	0.56	2.1285e-54	9	CBX6	Endothelial progenitors
GABPB1-AS1	3.31111e-54	0.303533	0.789	0.574	6.62223e-51	9	GABPB1-AS1	Endothelial progenitors
FOXF2	6.06554e-54	0.559494	0.593	0.358	1.21311e-50	9	FOXF2	Endothelial progenitors
VMP11	3.25031e-53	0.258914	0.81	0.576	6.50063e-50	9	VMP1	Endothelial progenitors
EPB41L4A-AS1	3.56229e-53	0.294265	0.804	0.626	7.12458e-50	9	EPB41L4A-AS1	Endothelial progenitors
FOS2	1.73396e-52	0.624149	0.961	0.928	3.46792e-49	9	FOS	Endothelial progenitors
GPM6B	2.56851e-52	0.408856	0.691	0.478	5.13703e-49	9	GPM6B	Endothelial progenitors
VWA1	3.44397e-52	0.308633	0.627	0.407	6.88794e-49	9	VWA1	Endothelial progenitors
EMX22	3.50853e-52	0.380497	0.927	0.731	7.01706e-49	9	EMX2	Endothelial progenitors
HLA-E	1.01561e-51	0.379171	0.773	0.571	2.03121e-48	9	HLA-E	Endothelial progenitors
GADD45B	1.03168e-51	0.505871	0.827	0.717	2.06335e-48	9	GADD45B	Endothelial progenitors
COL18A11	1.1251e-51	0.552791	0.656	0.434	2.2502e-48	9	COL18A1	Endothelial progenitors
MYLK	1.86372e-51	0.995427	0.666	0.478	3.72744e-48	9	MYLK	Endothelial progenitors
CSRP21	4.22863e-51	0.582949	0.806	0.68	8.45725e-48	9	CSRP2	Endothelial progenitors
OLFML2B1	4.75741e-51	0.442776	0.59	0.279	9.51482e-48	9	OLFML2B	Endothelial progenitors
SERPINE2	4.81482e-50	0.266605	0.643	0.391	9.62964e-47	9	SERPINE2	Endothelial progenitors
SCARA5	1.11479e-49	0.297991	0.562	0.314	2.22958e-46	9	SCARA5	Endothelial progenitors
EFNB21	1.3584e-49	0.310575	0.627	0.394	2.7168e-46	9	EFNB2	Endothelial progenitors
KCNMB1	3.99227e-49	0.468176	0.562	0.293	7.98454e-46	9	KCNMB1	Endothelial progenitors
MXRA81	4.00557e-48	0.319776	0.724	0.473	8.01113e-45	9	MXRA8	Endothelial progenitors
BNC21	6.63258e-48	0.257485	0.579	0.281	1.32652e-44	9	BNC2	Endothelial progenitors
CCDC801	1.19293e-47	0.337683	0.659	0.411	2.38585e-44	9	CCDC80	Endothelial progenitors
NOVA12	4.49528e-46	0.355231	0.65	0.4	8.99055e-43	9	NOVA1	Endothelial progenitors
C2orf403	2.02555e-45	0.352771	0.882	0.668	4.05109e-42	9	C2orf40	Endothelial progenitors
BTG21	3.46205e-45	0.450384	0.732	0.575	6.92411e-42	9	BTG2	Endothelial progenitors
PLAGL11	3.97829e-45	0.272923	0.718	0.556	7.95659e-42	9	PLAGL1	Endothelial progenitors
BTG1	2.47183e-44	0.252299	0.915	0.79	4.94367e-41	9	BTG1	Endothelial progenitors
APLP21	3.75579e-44	0.264914	0.881	0.718	7.51158e-41	9	APLP2	Endothelial progenitors
PANCR	5.27996e-44	0.343059	0.652	0.437	1.05599e-40	9	PANCR	Endothelial progenitors
LAMA4	8.29359e-43	0.365208	0.742	0.572	1.65872e-39	9	LAMA4	Endothelial progenitors
TGM2	7.61898e-42	0.257314	0.56	0.308	1.5238e-38	9	TGM2	Endothelial progenitors
TIMP13	6.59717e-41	0.333873	0.892	0.776	1.31943e-37	9	TIMP1	Endothelial progenitors
RERG2	5.12109e-40	0.461386	0.586	0.3	1.02422e-36	9	RERG	Endothelial progenitors
TSPAN18	6.09772e-40	0.304807	0.601	0.392	1.21954e-36	9	TSPAN18	Endothelial progenitors
PLK21	1.33582e-36	0.267466	0.601	0.36	2.67163e-33	9	PLK2	Endothelial progenitors
BEX21	5.85557e-34	0.260623	0.575	0.354	1.17111e-30	9	BEX2	Endothelial progenitors
LITAF1	1.02973e-32	0.262235	0.641	0.454	2.05945e-29	9	LITAF	Endothelial progenitors
NKAIN4	1.8008e-32	0.294447	0.578	0.416	3.6016e-29	9	NKAIN4	Endothelial progenitors
ZFP361	3.34758e-32	0.440232	0.871	0.763	6.69515e-29	9	ZFP36	Endothelial progenitors
PCP4	2.565e-31	0.625429	0.558	0.395	5.13001e-28	9	PCP4	Endothelial progenitors
SLMAP	9.35842e-31	0.619696	0.612	0.451	1.87168e-27	9	SLMAP	Endothelial progenitors
GADD45A1	8.27897e-30	0.398675	0.609	0.385	1.65579e-26	9	GADD45A	Endothelial progenitors
TCEAL21	9.42282e-30	0.276053	0.579	0.399	1.88456e-26	9	TCEAL2	Endothelial progenitors
ID41	9.92177e-30	0.328288	0.627	0.432	1.98435e-26	9	ID4	Endothelial progenitors
PIK3R1	2.65115e-29	0.255739	0.696	0.495	5.3023e-26	9	PIK3R1	Endothelial progenitors
FAM171B	5.48366e-29	0.259666	0.601	0.413	1.09673e-25	9	FAM171B	Endothelial progenitors
ODC1	8.32055e-29	0.277132	0.597	0.38	1.66411e-25	9	ODC1	Endothelial progenitors
ID21	1.67595e-27	0.345311	0.893	0.774	3.3519e-24	9	ID2	Endothelial progenitors
ATF32	5.19302e-27	0.284007	0.65	0.493	1.0386e-23	9	ATF3	Endothelial progenitors
ITIH51	8.94701e-27	0.492761	0.559	0.375	1.7894e-23	9	ITIH5	Endothelial progenitors
CCDC68	1.68878e-24	0.280786	0.495	0.282	3.37755e-21	9	CCDC68	Endothelial progenitors
DES	4.49169e-24	0.276647	0.474	0.199	8.98337e-21	9	DES	Endothelial progenitors
SYTL2	1.839e-22	0.253743	0.502	0.297	3.678e-19	9	SYTL2	Endothelial progenitors
ANGPT11	7.34071e-21	0.385666	0.545	0.346	1.46814e-17	9	ANGPT1	Endothelial progenitors
JUND3	2.77045e-20	0.313335	0.988	0.978	5.5409e-17	9	JUND	Endothelial progenitors
BAMBI	1.56412e-19	0.42261	0.507	0.324	3.12824e-16	9	BAMBI	Endothelial progenitors
CTGF1	9.48485e-16	0.377214	0.77	0.69	1.89697e-12	9	CTGF	Endothelial progenitors
MAP1B1	2.12892e-14	0.280364	0.751	0.671	4.25784e-11	9	MAP1B	Endothelial progenitors
CTSC2	5.00189e-11	0.278133	0.676	0.543	1.00038e-07	9	CTSC	Endothelial progenitors
PLCG2	1.42611e-07	0.270787	0.568	0.437	0.000285223	9	PLCG2	Endothelial progenitors
CEBPD1	1.30818e-06	0.347061	0.681	0.65	0.00261636	9	CEBPD	Endothelial progenitors
SFRP4	0.00077992	0.256944	0.355	0.301	1	9	SFRP4	Endothelial progenitors
TYMS	0	1.18942	0.939	0.435	0	10	TYMS	Proliferating progenitors I
HELLS	1.98776e-277	0.934509	0.886	0.438	3.97551e-274	10	HELLS	Proliferating progenitors I
PCLAF	8.38256e-277	1.23548	0.906	0.534	1.67651e-273	10	PCLAF	Proliferating progenitors I
PCNA	6.09961e-253	0.974756	0.899	0.484	1.21992e-249	10	PCNA	Proliferating progenitors I
CENPK	8.30438e-250	0.720633	0.848	0.408	1.66088e-246	10	CENPK	Proliferating progenitors I
TK1	1.88251e-243	0.837489	0.796	0.327	3.76501e-240	10	TK1	Proliferating progenitors I
DUT	4.88024e-235	1.01527	0.971	0.758	9.76049e-232	10	DUT	Proliferating progenitors I
H2AFZ	5.74209e-225	0.827446	0.992	0.871	1.14842e-221	10	H2AFZ	Proliferating progenitors I
TUBA1B	7.06234e-222	0.816853	0.995	0.896	1.41247e-218	10	TUBA1B	Proliferating progenitors I
MCM3	2.21957e-215	0.644637	0.823	0.364	4.43914e-212	10	MCM3	Proliferating progenitors I
RMI2	6.916e-207	0.489471	0.76	0.306	1.3832e-203	10	RMI2	Proliferating progenitors I
PTMA1	4.55896e-200	0.474848	1	0.992	9.11791e-197	10	PTMA	Proliferating progenitors I
STMN11	7.91849e-199	0.656469	0.996	0.918	1.5837e-195	10	STMN1	Proliferating progenitors I
MCM5	2.23068e-198	0.612431	0.788	0.38	4.46135e-195	10	MCM5	Proliferating progenitors I
DTL	9.37127e-196	0.5242	0.749	0.414	1.87425e-192	10	DTL	Proliferating progenitors I
DEK	2.97246e-195	0.683414	0.964	0.719	5.94493e-192	10	DEK	Proliferating progenitors I
GGH	1.89837e-188	0.600651	0.849	0.452	3.79674e-185	10	GGH	Proliferating progenitors I
SMC2	1.285e-182	0.611384	0.848	0.424	2.57001e-179	10	SMC2	Proliferating progenitors I
ORC6	2.56583e-177	0.541613	0.729	0.338	5.13166e-174	10	ORC6	Proliferating progenitors I
CENPU	1.31633e-172	0.569703	0.729	0.288	2.63266e-169	10	CENPU	Proliferating progenitors I
MCM4	4.09827e-166	0.567064	0.731	0.373	8.19654e-163	10	MCM4	Proliferating progenitors I
TUBB	2.87894e-165	0.570424	0.999	0.918	5.75788e-162	10	TUBB	Proliferating progenitors I
ATAD2	2.59755e-164	0.665118	0.751	0.358	5.1951e-161	10	ATAD2	Proliferating progenitors I
MCM7	1.03129e-163	0.559333	0.779	0.445	2.06257e-160	10	MCM7	Proliferating progenitors I
GINS2	1.05281e-161	0.556731	0.742	0.317	2.10562e-158	10	GINS2	Proliferating progenitors I
MAD2L1	1.94787e-161	0.515342	0.775	0.433	3.89575e-158	10	MAD2L1	Proliferating progenitors I
TMSB15A	6.25313e-161	0.523752	0.852	0.53	1.25063e-157	10	TMSB15A	Proliferating progenitors I
CLSPN	2.12636e-160	0.555471	0.709	0.316	4.25272e-157	10	CLSPN	Proliferating progenitors I
E2F1	2.99068e-157	0.571939	0.723	0.405	5.98136e-154	10	E2F1	Proliferating progenitors I
HLA-DPB1	5.3684e-156	0.312007	0.781	0.42	1.07368e-152	10	HLA-DPB1	Proliferating progenitors I
HMGB1	1.12747e-152	0.50527	1	0.969	2.25493e-149	10	HMGB1	Proliferating progenitors I
ZWINT	8.30238e-150	0.606311	0.734	0.387	1.66048e-146	10	ZWINT	Proliferating progenitors I
WDR76	8.00526e-147	0.493085	0.708	0.392	1.60105e-143	10	WDR76	Proliferating progenitors I
CENPH	2.85768e-145	0.542421	0.76	0.46	5.71535e-142	10	CENPH	Proliferating progenitors I
FEN1	1.31952e-141	0.436095	0.7	0.347	2.63904e-138	10	FEN1	Proliferating progenitors I
GMNN	2.3882e-139	0.512137	0.731	0.379	4.7764e-136	10	GMNN	Proliferating progenitors I
CENPW	5.32469e-129	0.447509	0.769	0.458	1.06494e-125	10	CENPW	Proliferating progenitors I
ITGB3BP	4.15336e-127	0.454772	0.851	0.642	8.30672e-124	10	ITGB3BP	Proliferating progenitors I
FANCI	2.27458e-126	0.327968	0.645	0.326	4.54917e-123	10	FANCI	Proliferating progenitors I
SIVA1	1.54498e-123	0.497263	0.929	0.732	3.08996e-120	10	SIVA1	Proliferating progenitors I
CHEK1	1.72548e-122	0.486013	0.688	0.391	3.45095e-119	10	CHEK1	Proliferating progenitors I
SVIP	3.86345e-121	0.455077	0.786	0.51	7.7269e-118	10	SVIP	Proliferating progenitors I
HMGB2	3.33243e-118	0.564693	0.897	0.627	6.66485e-115	10	HMGB2	Proliferating progenitors I
RRM1	5.06707e-115	0.4455	0.726	0.379	1.01341e-111	10	RRM1	Proliferating progenitors I
SMC4	8.77335e-111	0.417978	0.726	0.377	1.75467e-107	10	SMC4	Proliferating progenitors I
EZH2	1.56857e-109	0.416359	0.73	0.462	3.13714e-106	10	EZH2	Proliferating progenitors I
MYBL2	6.2813e-109	0.315268	0.618	0.329	1.25626e-105	10	MYBL2	Proliferating progenitors I
NUCKS1	2.00538e-107	0.379937	0.992	0.914	4.01076e-104	10	NUCKS1	Proliferating progenitors I
CDT1	4.64262e-105	0.359674	0.632	0.31	9.28524e-102	10	CDT1	Proliferating progenitors I
DHFR	1.77048e-103	0.442281	0.621	0.289	3.54095e-100	10	DHFR	Proliferating progenitors I
CKS1B1	5.14559e-101	0.388793	0.818	0.541	1.02912e-97	10	CKS1B	Proliferating progenitors I
ESCO2	3.3152e-98	0.383822	0.605	0.322	6.63039e-95	10	ESCO2	Proliferating progenitors I
DTYMK	6.9745e-96	0.343851	0.757	0.475	1.3949e-92	10	DTYMK	Proliferating progenitors I
SYNE21	3.00571e-95	0.38241	0.786	0.452	6.01141e-92	10	SYNE2	Proliferating progenitors I
CCNE2	8.35533e-95	0.397705	0.622	0.367	1.67107e-91	10	CCNE2	Proliferating progenitors I
UBE2T	8.39176e-93	0.448131	0.691	0.45	1.67835e-89	10	UBE2T	Proliferating progenitors I
HMGN2	1.48098e-92	0.45946	0.99	0.907	2.96195e-89	10	HMGN2	Proliferating progenitors I
CDK1	5.83548e-91	0.446063	0.681	0.439	1.1671e-87	10	CDK1	Proliferating progenitors I
ASF1B	5.98348e-90	0.317945	0.613	0.372	1.1967e-86	10	ASF1B	Proliferating progenitors I
CDCA4	3.17626e-89	0.324867	0.703	0.448	6.35251e-86	10	CDCA4	Proliferating progenitors I
RRM2	9.41862e-89	0.52874	0.625	0.388	1.88372e-85	10	RRM2	Proliferating progenitors I
TMPO	1.63144e-88	0.359438	0.857	0.6	3.26288e-85	10	TMPO	Proliferating progenitors I
RAD51AP1	3.59423e-84	0.406018	0.623	0.359	7.18847e-81	10	RAD51AP1	Proliferating progenitors I
COL9A12	1.15278e-80	0.352524	0.843	0.565	2.30556e-77	10	COL9A1	Proliferating progenitors I
FAM111B	2.48539e-80	0.450691	0.59	0.291	4.97079e-77	10	FAM111B	Proliferating progenitors I
MCM10	5.16797e-77	0.31602	0.565	0.294	1.03359e-73	10	MCM10	Proliferating progenitors I
NUSAP1	8.24204e-75	0.417705	0.666	0.421	1.64841e-71	10	NUSAP1	Proliferating progenitors I
KIF20B	1.34237e-74	0.273393	0.653	0.424	2.68473e-71	10	KIF20B	Proliferating progenitors I
H2AFV	1.20616e-73	0.325776	0.875	0.676	2.41231e-70	10	H2AFV	Proliferating progenitors I
CENPM	8.16186e-73	0.286875	0.617	0.409	1.63237e-69	10	CENPM	Proliferating progenitors I
TCF19	6.73671e-72	0.299226	0.582	0.346	1.34734e-68	10	TCF19	Proliferating progenitors I
TOP2A	7.35893e-71	0.361649	0.653	0.377	1.47179e-67	10	TOP2A	Proliferating progenitors I
SLC25A5	2.11439e-66	0.298017	0.84	0.598	4.22878e-63	10	SLC25A5	Proliferating progenitors I
LMNB1	3.2738e-66	0.26637	0.604	0.36	6.54761e-63	10	LMNB1	Proliferating progenitors I
CDC45	6.87271e-63	0.314279	0.569	0.346	1.37454e-59	10	CDC45	Proliferating progenitors I
NAP1L11	1.36989e-61	0.290783	0.978	0.869	2.73979e-58	10	NAP1L1	Proliferating progenitors I
PBK	2.46472e-61	0.266356	0.562	0.332	4.92943e-58	10	PBK	Proliferating progenitors I
FAM111A	2.67213e-60	0.309524	0.66	0.462	5.34426e-57	10	FAM111A	Proliferating progenitors I
MND1	7.35101e-57	0.289439	0.566	0.352	1.4702e-53	10	MND1	Proliferating progenitors I
ATAD5	4.34026e-56	0.279028	0.54	0.292	8.68052e-53	10	ATAD5	Proliferating progenitors I
CCDC34	2.55199e-55	0.286294	0.696	0.488	5.10398e-52	10	CCDC34	Proliferating progenitors I
DIAPH3	2.91289e-50	0.323597	0.678	0.512	5.82578e-47	10	DIAPH3	Proliferating progenitors I
RHEB	3.92094e-47	0.259587	0.9	0.736	7.84188e-44	10	RHEB	Proliferating progenitors I
CDC6	8.20762e-40	0.287673	0.481	0.258	1.64152e-36	10	CDC6	Proliferating progenitors I
BRCA2	3.25645e-33	0.277857	0.481	0.277	6.5129e-30	10	BRCA2	Proliferating progenitors I
HIST1H4C	1.96132e-19	0.415428	0.803	0.659	3.92264e-16	10	HIST1H4C	Proliferating progenitors I
TUBA1B1	2.04136e-204	1.12677	0.96	0.898	4.08272e-201	11	TUBA1B	Proliferating progenitors II
HMGB11	1.35705e-196	0.918907	0.981	0.97	2.71409e-193	11	HMGB1	Proliferating progenitors II
STMN12	1.8093e-162	0.975385	0.942	0.92	3.6186e-159	11	STMN1	Proliferating progenitors II
HMGN21	7.6826e-134	0.941396	0.899	0.91	1.53652e-130	11	HMGN2	Proliferating progenitors II
H2AFZ1	5.62075e-132	1.06162	0.91	0.874	1.12415e-128	11	H2AFZ	Proliferating progenitors II
CENPF	8.66083e-119	1.36807	0.669	0.324	1.73217e-115	11	CENPF	Proliferating progenitors II
TOP2A1	2.60679e-116	1.3279	0.709	0.377	5.21357e-113	11	TOP2A	Proliferating progenitors II
PTMA2	1.14556e-102	0.467905	1	0.992	2.29112e-99	11	PTMA	Proliferating progenitors II
NUCKS11	9.22677e-102	0.856728	0.899	0.918	1.84535e-98	11	NUCKS1	Proliferating progenitors II
TUBB1	2.66618e-96	0.815736	0.947	0.92	5.33237e-93	11	TUBB	Proliferating progenitors II
NUSAP11	4.07051e-81	1.1479	0.67	0.422	8.14101e-78	11	NUSAP1	Proliferating progenitors II
PTMS1	6.57342e-81	0.845338	0.851	0.921	1.31468e-77	11	PTMS	Proliferating progenitors II
HMGB21	1.28915e-74	1.24239	0.744	0.634	2.57829e-71	11	HMGB2	Proliferating progenitors II
CALM2	1.62517e-55	0.724291	0.913	0.946	3.25034e-52	11	CALM2	Proliferating progenitors II
PTTG1	5.278e-55	1.3185	0.67	0.55	1.0556e-51	11	PTTG1	Proliferating progenitors II
TYMS1	4.98861e-49	0.815439	0.641	0.448	9.97721e-46	11	TYMS	Proliferating progenitors II
CENPN	2.97893e-47	0.420855	0.552	0.411	5.95785e-44	11	CENPN	Proliferating progenitors II
UBE2S	1.07265e-46	1.02379	0.771	0.772	2.1453e-43	11	UBE2S	Proliferating progenitors II
ACTG12	4.48189e-41	0.277254	0.964	0.991	8.96378e-38	11	ACTG1	Proliferating progenitors II
LMNB2	5.2425e-37	0.761001	0.549	0.392	1.0485e-33	11	LMNB2	Proliferating progenitors II
UBE2C	1.20665e-36	1.05028	0.553	0.382	2.41331e-33	11	UBE2C	Proliferating progenitors II
ARHGAP11A	3.54931e-34	0.510921	0.51	0.365	7.09863e-31	11	ARHGAP11A	Proliferating progenitors II
BIRC5	3.8311e-34	0.981108	0.58	0.449	7.6622e-31	11	BIRC5	Proliferating progenitors II
CDCA5	1.2078e-33	0.345572	0.47	0.319	2.41561e-30	11	CDCA5	Proliferating progenitors II
FOXM1	1.25046e-32	0.488404	0.527	0.415	2.50092e-29	11	FOXM1	Proliferating progenitors II
CCNB2	1.1989e-31	0.748061	0.506	0.365	2.3978e-28	11	CCNB2	Proliferating progenitors II
PRR11	1.3673e-31	0.501448	0.51	0.38	2.73461e-28	11	PRR11	Proliferating progenitors II
PCLAF1	1.58616e-31	0.790076	0.632	0.545	3.17232e-28	11	PCLAF	Proliferating progenitors II
TUBB4B	5.43083e-30	0.922417	0.7	0.672	1.08617e-26	11	TUBB4B	Proliferating progenitors II
KPNA2	7.32734e-28	0.885259	0.574	0.464	1.46547e-24	11	KPNA2	Proliferating progenitors II
MKI67	1.60026e-27	0.836501	0.49	0.314	3.20052e-24	11	MKI67	Proliferating progenitors II
CDK11	1.66694e-26	0.998357	0.547	0.444	3.33388e-23	11	CDK1	Proliferating progenitors II
CKAP2	1.74508e-25	0.769504	0.536	0.416	3.49016e-22	11	CKAP2	Proliferating progenitors II
SPC24	5.72088e-25	0.416152	0.506	0.415	1.14418e-21	11	SPC24	Proliferating progenitors II
H2AFX	3.72823e-24	0.835921	0.666	0.594	7.45647e-21	11	H2AFX	Proliferating progenitors II
B2M	1.177e-23	0.279713	0.913	0.952	2.35401e-20	11	B2M	Proliferating progenitors II
HMMR	1.43676e-23	0.74464	0.479	0.325	2.87351e-20	11	HMMR	Proliferating progenitors II
KIF11	6.67561e-23	0.480576	0.478	0.385	1.33512e-19	11	KIF11	Proliferating progenitors II
TMSB15A1	2.32904e-22	0.572833	0.629	0.539	4.65808e-19	11	TMSB15A	Proliferating progenitors II
RACGAP1	6.6159e-22	0.523683	0.488	0.365	1.32318e-18	11	RACGAP1	Proliferating progenitors II
C21orf58	1.41549e-21	0.301189	0.537	0.456	2.83098e-18	11	C21orf58	Proliferating progenitors II
HMGB3	1.51591e-21	0.81633	0.546	0.454	3.03182e-18	11	HMGB3	Proliferating progenitors II
RAD51AP11	1.69873e-21	0.32313	0.217	0.374	3.39746e-18	11	RAD51AP1	Proliferating progenitors II
MAD2L11	1.7282e-21	0.796658	0.541	0.442	3.4564e-18	11	MAD2L1	Proliferating progenitors II
SMC41	2.22717e-21	0.772119	0.513	0.386	4.45433e-18	11	SMC4	Proliferating progenitors II
HSD17B11	8.92687e-21	0.289034	0.533	0.428	1.78537e-17	11	HSD17B11	Proliferating progenitors II
MXD3	6.46184e-20	0.56729	0.485	0.396	1.29237e-16	11	MXD3	Proliferating progenitors II
SUN2	3.43828e-19	0.626316	0.518	0.441	6.87656e-16	11	SUN2	Proliferating progenitors II
H2AFV1	6.24362e-19	0.683127	0.615	0.685	1.24872e-15	11	H2AFV	Proliferating progenitors II
CKS2	1.67347e-18	1.00706	0.612	0.581	3.34695e-15	11	CKS2	Proliferating progenitors II
TTK	3.70369e-18	0.274092	0.453	0.347	7.40737e-15	11	TTK	Proliferating progenitors II
PRC1	3.72633e-18	0.478731	0.472	0.386	7.45267e-15	11	PRC1	Proliferating progenitors II
HINT12	9.58365e-18	0.25635	0.873	0.936	1.91673e-14	11	HINT1	Proliferating progenitors II
TUBA1A	2.33654e-17	0.446566	0.843	0.895	4.67308e-14	11	TUBA1A	Proliferating progenitors II
SGO1	7.8042e-17	0.353617	0.422	0.319	1.56084e-13	11	SGO1	Proliferating progenitors II
CENPA	1.17093e-16	0.631087	0.462	0.377	2.34186e-13	11	CENPA	Proliferating progenitors II
HIST1H4C1	4.22676e-16	0.625383	0.643	0.665	8.45353e-13	11	HIST1H4C	Proliferating progenitors II
CDKN3	6.4764e-16	0.815626	0.441	0.326	1.29528e-12	11	CDKN3	Proliferating progenitors II
CDCA3	3.11133e-15	0.561168	0.485	0.434	6.22267e-12	11	CDCA3	Proliferating progenitors II
DLGAP5	5.9341e-14	0.749361	0.43	0.326	1.18682e-10	11	DLGAP5	Proliferating progenitors II
GGH1	1.39286e-13	0.584261	0.527	0.464	2.78572e-10	11	GGH	Proliferating progenitors II
SCARA3	1.40615e-13	0.355507	0.487	0.403	2.81231e-10	11	SCARA3	Proliferating progenitors II
SPC25	1.86185e-13	0.434074	0.422	0.341	3.72371e-10	11	SPC25	Proliferating progenitors II
KIF20B1	3.84231e-13	0.526375	0.501	0.43	7.68462e-10	11	KIF20B	Proliferating progenitors II
TPX2	1.31601e-12	0.876902	0.454	0.351	2.63203e-09	11	TPX2	Proliferating progenitors II
DBF4	4.05493e-12	0.325282	0.436	0.371	8.10987e-09	11	DBF4	Proliferating progenitors II
CDC20	1.22293e-11	0.703706	0.445	0.388	2.44587e-08	11	CDC20	Proliferating progenitors II
KIF15	1.59472e-11	0.252445	0.24	0.322	3.18944e-08	11	KIF15	Proliferating progenitors II
JPT1	1.72532e-11	0.706528	0.648	0.641	3.45064e-08	11	JPT1	Proliferating progenitors II
CKAP2L	2.51412e-11	0.334983	0.413	0.33	5.02823e-08	11	CKAP2L	Proliferating progenitors II
RRM11	5.4412e-11	0.333925	0.283	0.395	1.08824e-07	11	RRM1	Proliferating progenitors II
GAS2L3	2.82076e-10	0.252187	0.393	0.325	5.64152e-07	11	GAS2L3	Proliferating progenitors II
ANLN	3.42563e-10	0.285471	0.274	0.362	6.85126e-07	11	ANLN	Proliferating progenitors II
KIF20A	3.62756e-10	0.332055	0.263	0.308	7.25513e-07	11	KIF20A	Proliferating progenitors II
CDCA8	3.68663e-10	0.351307	0.37	0.288	7.37327e-07	11	CDCA8	Proliferating progenitors II
TK11	5.36011e-10	0.436741	0.278	0.347	1.07202e-06	11	TK1	Proliferating progenitors II
CCNB1	6.91378e-10	0.823515	0.41	0.328	1.38276e-06	11	CCNB1	Proliferating progenitors II
AURKB	1.42357e-09	0.476396	0.398	0.323	2.84714e-06	11	AURKB	Proliferating progenitors II
MZT1	3.22756e-09	0.740629	0.596	0.598	6.45513e-06	11	MZT1	Proliferating progenitors II
CDCA2	1.70773e-08	0.287092	0.373	0.289	3.41546e-05	11	CDCA2	Proliferating progenitors II
IQGAP3	7.75686e-08	0.330733	0.404	0.339	0.000155137	11	IQGAP3	Proliferating progenitors II
KIF22	9.07398e-08	0.456053	0.429	0.38	0.00018148	11	KIF22	Proliferating progenitors II
NCAPG	9.29581e-08	0.294771	0.379	0.306	0.000185916	11	NCAPG	Proliferating progenitors II
CDKN2C	9.83444e-08	0.360837	0.464	0.431	0.000196689	11	CDKN2C	Proliferating progenitors II
CDCA41	1.64542e-07	0.423422	0.503	0.456	0.000329084	11	CDCA4	Proliferating progenitors II
ANXA11	3.12302e-07	0.270271	0.831	0.907	0.000624604	11	ANXA1	Proliferating progenitors II
MT2A	3.35228e-07	0.31055	0.673	0.672	0.000670456	11	MT2A	Proliferating progenitors II
CKS1B2	5.76442e-07	0.692537	0.565	0.551	0.00115288	11	CKS1B	Proliferating progenitors II
FBXO5	7.42284e-07	0.319276	0.436	0.388	0.00148457	11	FBXO5	Proliferating progenitors II
GTSE1	8.23246e-07	0.71558	0.426	0.398	0.00164649	11	GTSE1	Proliferating progenitors II
KNL1	9.3719e-07	0.500617	0.402	0.351	0.00187438	11	KNL1	Proliferating progenitors II
KIF4A	1.07976e-06	0.342292	0.268	0.307	0.00215953	11	KIF4A	Proliferating progenitors II
ESCO21	1.50075e-06	0.283971	0.376	0.331	0.0030015	11	ESCO2	Proliferating progenitors II
RHEB1	2.39296e-06	0.590663	0.666	0.745	0.00478591	11	RHEB	Proliferating progenitors II
CCNA2	2.98469e-06	0.448876	0.272	0.344	0.00596938	11	CCNA2	Proliferating progenitors II
CDKN2D	3.67115e-06	0.361978	0.324	0.429	0.0073423	11	CDKN2D	Proliferating progenitors II
DTYMK1	5.67086e-06	0.548911	0.507	0.485	0.0113417	11	DTYMK	Proliferating progenitors II
KIFC1	5.6948e-06	0.302978	0.271	0.329	0.0113896	11	KIFC1	Proliferating progenitors II
CDC25B	6.50798e-06	0.250249	0.286	0.372	0.013016	11	CDC25B	Proliferating progenitors II
SAPCD2	7.98338e-06	0.284376	0.37	0.301	0.0159668	11	SAPCD2	Proliferating progenitors II
NCAPG2	1.20176e-05	0.267556	0.345	0.303	0.0240352	11	NCAPG2	Proliferating progenitors II
MCM71	1.29919e-05	0.272671	0.38	0.46	0.0259839	11	MCM7	Proliferating progenitors II
BUB1B	2.82098e-05	0.342072	0.396	0.371	0.0564195	11	BUB1B	Proliferating progenitors II
NDC80	3.61205e-05	0.584786	0.396	0.361	0.0722409	11	NDC80	Proliferating progenitors II
CENPK1	4.02991e-05	0.383929	0.456	0.423	0.0805983	11	CENPK	Proliferating progenitors II
CENPE	4.94091e-05	0.471872	0.352	0.273	0.0988182	11	CENPE	Proliferating progenitors II
MELK	5.05567e-05	0.254954	0.28	0.358	0.101113	11	MELK	Proliferating progenitors II
PLK1	5.6428e-05	0.436608	0.379	0.34	0.112856	11	PLK1	Proliferating progenitors II
LMNB11	0.000109013	0.288055	0.402	0.368	0.218025	11	LMNB1	Proliferating progenitors II
HIST1H1C	0.000208021	0.405904	0.349	0.312	0.416042	11	HIST1H1C	Proliferating progenitors II
AURKA	0.000239939	0.409868	0.352	0.306	0.479879	11	AURKA	Proliferating progenitors II
CENPW1	0.000565921	0.624143	0.464	0.47	1	11	CENPW	Proliferating progenitors II
ASPM	0.000578705	0.787026	0.395	0.332	1	11	ASPM	Proliferating progenitors II
BTG3	0.000882294	0.268304	0.561	0.666	1	11	BTG3	Proliferating progenitors II
NCAPD2	0.000923386	0.425538	0.457	0.455	1	11	NCAPD2	Proliferating progenitors II
CKAP5	0.000937862	0.323506	0.37	0.446	1	11	CKAP5	Proliferating progenitors II
SGO2	0.000976288	0.585829	0.362	0.322	1	11	SGO2	Proliferating progenitors II
HIST1H1D	0.00124133	0.50698	0.321	0.289	1	11	HIST1H1D	Proliferating progenitors II
ASF1B1	0.00173227	0.283794	0.396	0.38	1	11	ASF1B	Proliferating progenitors II
SMC21	0.00179671	0.567251	0.448	0.439	1	11	SMC2	Proliferating progenitors II
SPDL1	0.00181168	0.277509	0.297	0.352	1	11	SPDL1	Proliferating progenitors II
SLC25A51	0.00225578	0.257662	0.464	0.612	1	11	SLC25A5	Proliferating progenitors II
TUBB6	0.00306367	0.58178	0.46	0.45	1	11	TUBB6	Proliferating progenitors II
MYBL21	0.00346949	0.258648	0.37	0.339	1	11	MYBL2	Proliferating progenitors II
DIAPH31	0.00403158	0.32693	0.432	0.521	1	11	DIAPH3	Proliferating progenitors II
CLSPN1	0.00423629	0.321676	0.367	0.329	1	11	CLSPN	Proliferating progenitors II
LMNA3	0.00489881	0.250294	0.698	0.831	1	11	LMNA	Proliferating progenitors II
CENPU1	0.00500081	0.412343	0.343	0.303	1	11	CENPU	Proliferating progenitors II
SHCBP1	0.00666356	0.308525	0.309	0.366	1	11	SHCBP1	Proliferating progenitors II
DEK1	0.00763723	0.446688	0.611	0.732	1	11	DEK	Proliferating progenitors II
STMN2	0	2.89074	0.858	0.084	0	12	STMN2	Corneal nerves
SIX3	0	1.94543	0.941	0.293	0	12	SIX3	Corneal nerves
CRABP1	0	1.616	0.949	0.327	0	12	CRABP1	Corneal nerves
DHCR24	0	0.892118	0.961	0.473	0	12	DHCR24	Corneal nerves
STRA6	0	0.690355	0.961	0.302	0	12	STRA6	Corneal nerves
TOM1L1	0	0.488289	0.959	0.422	0	12	TOM1L1	Corneal nerves
L1CAM	0	0.460994	0.854	0.224	0	12	L1CAM	Corneal nerves
DUSP4	0	0.456833	0.931	0.244	0	12	DUSP4	Corneal nerves
RELN1	0	0.407852	0.951	0.343	0	12	RELN	Corneal nerves
SOX5	0	0.37383	0.885	0.239	0	12	SOX5	Corneal nerves
TMEM37	0	0.351036	0.954	0.272	0	12	TMEM37	Corneal nerves
RASSF4	0	0.253737	0.936	0.323	0	12	RASSF4	Corneal nerves
ANK3	2.62107e-294	0.463989	0.963	0.354	5.24214e-291	12	ANK3	Corneal nerves
NKAIN41	9.85778e-282	1.08626	0.971	0.407	1.97156e-278	12	NKAIN4	Corneal nerves
HES51	1.34124e-280	0.421277	0.9	0.382	2.68247e-277	12	HES5	Corneal nerves
INA	2.2426e-280	1.42262	0.822	0.171	4.48521e-277	12	INA	Corneal nerves
PCSK1N	1.12115e-278	1.13368	0.895	0.281	2.24229e-275	12	PCSK1N	Corneal nerves
LGR4	1.01722e-277	0.597734	0.958	0.449	2.03444e-274	12	LGR4	Corneal nerves
TRIM361	1.84612e-275	0.372771	0.949	0.418	3.69223e-272	12	TRIM36	Corneal nerves
PAX61	3.56289e-274	0.923778	0.956	0.441	7.12578e-271	12	PAX6	Corneal nerves
LINC01833	1.95041e-269	0.401022	0.848	0.314	3.90081e-266	12	LINC01833	Corneal nerves
PRDM1	9.72614e-269	0.285256	0.868	0.316	1.94523e-265	12	PRDM1	Corneal nerves
EEF1A2	1.50941e-267	0.380993	0.861	0.408	3.01881e-264	12	EEF1A2	Corneal nerves
CITED4	9.84246e-265	0.380354	0.907	0.415	1.96849e-261	12	CITED4	Corneal nerves
GNG3	2.19058e-255	0.541739	0.807	0.177	4.38115e-252	12	GNG3	Corneal nerves
SCG3	9.59928e-254	1.43404	0.77	0.222	1.91986e-250	12	SCG3	Corneal nerves
ELAVL4	2.65825e-252	0.532278	0.805	0.277	5.31649e-249	12	ELAVL4	Corneal nerves
TFAP2A1	6.66124e-251	0.349261	0.944	0.374	1.33225e-247	12	TFAP2A	Corneal nerves
SNCA	2.58917e-243	0.740614	0.909	0.437	5.17834e-240	12	SNCA	Corneal nerves
PHACTR31	8.64676e-242	0.338095	0.897	0.334	1.72935e-238	12	PHACTR3	Corneal nerves
UCHL11	1.04249e-238	1.57169	0.914	0.409	2.08499e-235	12	UCHL1	Corneal nerves
STON21	2.68359e-236	0.260798	0.882	0.329	5.36718e-233	12	STON2	Corneal nerves
NNAT	4.41511e-236	1.59503	0.871	0.303	8.83021e-233	12	NNAT	Corneal nerves
SNCG1	2.28591e-235	1.44616	0.836	0.305	4.57181e-232	12	SNCG	Corneal nerves
SGCG	4.71092e-235	0.314813	0.846	0.281	9.42185e-232	12	SGCG	Corneal nerves
TINAGL1	1.10641e-234	0.416385	0.954	0.323	2.21283e-231	12	TINAGL1	Corneal nerves
SORBS21	1.469e-232	0.651548	0.866	0.274	2.93801e-229	12	SORBS2	Corneal nerves
SYT41	4.25639e-229	0.943631	0.826	0.287	8.51277e-226	12	SYT4	Corneal nerves
CKB1	7.23064e-229	2.26619	0.863	0.384	1.44613e-225	12	CKB	Corneal nerves
SYT11	4.07841e-228	0.853859	0.832	0.24	8.15682e-225	12	SYT1	Corneal nerves
CHD7	4.68297e-227	1.35018	0.846	0.292	9.36593e-224	12	CHD7	Corneal nerves
EGFLAM	8.56282e-216	0.299442	0.834	0.158	1.71256e-212	12	EGFLAM	Corneal nerves
FABP7	9.87955e-215	0.717109	0.802	0.198	1.97591e-211	12	FABP7	Corneal nerves
LMOD11	1.25999e-211	0.257877	0.069	0.266	2.51998e-208	12	LMOD1	Corneal nerves
POU2F2	2.30493e-210	0.867746	0.822	0.308	4.60987e-207	12	POU2F2	Corneal nerves
DUSP5	1.03714e-208	0.338908	0.878	0.372	2.07428e-205	12	DUSP5	Corneal nerves
ARHGAP11A1	4.0937e-208	0.460423	0.868	0.355	8.1874e-205	12	ARHGAP11A	Corneal nerves
SPAG5	6.55742e-208	0.296353	0.87	0.327	1.31148e-204	12	SPAG5	Corneal nerves
STMN13	6.42859e-206	1.03875	0.986	0.919	1.28572e-202	12	STMN1	Corneal nerves
FAM83D	2.00963e-205	0.25074	0.844	0.354	4.01925e-202	12	FAM83D	Corneal nerves
TUBB2	2.51839e-205	1.18591	0.983	0.92	5.03677e-202	12	TUBB	Corneal nerves
KIF14	6.39569e-202	0.271362	0.832	0.283	1.27914e-198	12	KIF14	Corneal nerves
EBF11	1.28438e-200	0.912711	0.827	0.323	2.56876e-197	12	EBF1	Corneal nerves
ACTG13	5.5966e-193	0.802759	1	0.99	1.11932e-189	12	ACTG1	Corneal nerves
PRR111	1.54015e-192	0.344838	0.868	0.37	3.08029e-189	12	PRR11	Corneal nerves
TTYH1	1.02651e-187	0.270926	0.8	0.289	2.05301e-184	12	TTYH1	Corneal nerves
NSG11	2.40021e-187	0.483068	0.849	0.334	4.80041e-184	12	NSG1	Corneal nerves
NUDT14	1.21457e-184	0.398814	0.932	0.437	2.42913e-181	12	NUDT14	Corneal nerves
TMEM176A1	4.39329e-178	0.315896	0.839	0.433	8.78658e-175	12	TMEM176A	Corneal nerves
SFRP21	3.00208e-175	1.53123	0.968	0.521	6.00417e-172	12	SFRP2	Corneal nerves
GAP431	3.06239e-174	1.66526	0.843	0.402	6.12477e-171	12	GAP43	Corneal nerves
CCDC18	5.01478e-174	0.292945	0.804	0.288	1.00296e-170	12	CCDC18	Corneal nerves
RAP2B1	1.46093e-170	0.27969	0.934	0.498	2.92187e-167	12	RAP2B	Corneal nerves
TPX21	1.47875e-170	0.813262	0.849	0.34	2.9575e-167	12	TPX2	Corneal nerves
CDKN2C1	5.38571e-170	0.787331	0.873	0.419	1.07714e-166	12	CDKN2C	Corneal nerves
CRIP2	7.58033e-169	0.447031	0.966	0.578	1.51607e-165	12	CRIP2	Corneal nerves
TMSB15A2	1.44331e-162	1.5235	0.89	0.531	2.88662e-159	12	TMSB15A	Corneal nerves
HES11	1.1016e-161	0.452577	0.951	0.413	2.2032e-158	12	HES1	Corneal nerves
NEDD4L1	5.06889e-157	0.555935	0.909	0.371	1.01378e-153	12	NEDD4L	Corneal nerves
GAPDH1	1.05278e-155	0.703343	0.99	0.974	2.10555e-152	12	GAPDH	Corneal nerves
HMGCS1	1.81238e-154	0.865678	0.909	0.687	3.62475e-151	12	HMGCS1	Corneal nerves
NCAPG1	1.49408e-152	0.275529	0.115	0.314	2.98816e-149	12	NCAPG	Corneal nerves
CNTN2	3.68582e-151	0.349175	0.156	0.348	7.37164e-148	12	CNTN2	Corneal nerves
OBSL1	2.02193e-150	0.399254	0.951	0.476	4.04385e-147	12	OBSL1	Corneal nerves
TUBA1A1	1.17244e-138	1.49626	0.981	0.891	2.34488e-135	12	TUBA1A	Corneal nerves
NRN11	5.28236e-136	0.533225	0.861	0.479	1.05647e-132	12	NRN1	Corneal nerves
ZWINT1	1.37747e-135	0.283172	0.159	0.406	2.75494e-132	12	ZWINT	Corneal nerves
RPS32	1.6811e-134	0.573848	0.993	0.989	3.3622e-131	12	RPS3	Corneal nerves
ID42	1.98144e-129	0.482927	0.831	0.429	3.96287e-126	12	ID4	Corneal nerves
TUBA1B2	6.53526e-126	0.978978	0.956	0.898	1.30705e-122	12	TUBA1B	Corneal nerves
SLITRK21	5.8045e-125	0.34431	0.783	0.427	1.1609e-121	12	SLITRK2	Corneal nerves
CENPE1	1.43158e-124	0.378482	0.772	0.262	2.86315e-121	12	CENPE	Corneal nerves
CENPM1	2.64222e-122	0.432131	0.802	0.405	5.28444e-119	12	CENPM	Corneal nerves
DYNC1I12	9.06263e-121	0.271897	0.861	0.298	1.81253e-117	12	DYNC1I1	Corneal nerves
SLC2A11	2.18635e-120	0.772434	0.968	0.484	4.3727e-117	12	SLC2A1	Corneal nerves
APOE1	1.03681e-119	0.282285	0.956	0.403	2.07363e-116	12	APOE	Corneal nerves
NCAM1	1.40299e-119	0.91394	0.91	0.413	2.80599e-116	12	NCAM1	Corneal nerves
NELL21	1.27433e-117	0.274652	0.159	0.362	2.54866e-114	12	NELL2	Corneal nerves
ORC61	1.36416e-115	0.31997	0.191	0.357	2.72832e-112	12	ORC6	Corneal nerves
MYBL22	3.64364e-113	0.377629	0.186	0.344	7.28727e-110	12	MYBL2	Corneal nerves
CHEK11	1.77937e-112	0.34546	0.2	0.408	3.55874e-109	12	CHEK1	Corneal nerves
CCNB11	1.84233e-112	0.32406	0.184	0.335	3.68465e-109	12	CCNB1	Corneal nerves
METRNL1	2.96898e-111	0.271458	0.958	0.545	5.93795e-108	12	METRNL	Corneal nerves
HMX1	8.45482e-111	0.578859	0.68	0.314	1.69096e-107	12	HMX1	Corneal nerves
SGO11	4.81179e-110	0.499236	0.75	0.31	9.62357e-107	12	SGO1	Corneal nerves
FANCI1	4.96664e-110	0.396115	0.755	0.326	9.93328e-107	12	FANCI	Corneal nerves
NDC801	9.35073e-110	0.348888	0.191	0.367	1.87015e-106	12	NDC80	Corneal nerves
S100B	1.59604e-109	0.49296	0.714	0.328	3.19207e-106	12	S100B	Corneal nerves
SAMD11	3.61487e-109	0.340633	0.729	0.252	7.22974e-106	12	SAMD11	Corneal nerves
UCP2	1.51202e-108	0.34485	0.173	0.257	3.02403e-105	12	UCP2	Corneal nerves
SEZ6L2	1.01411e-106	0.696889	0.795	0.4	2.02823e-103	12	SEZ6L2	Corneal nerves
CCND12	1.65338e-104	0.362959	0.9	0.397	3.30676e-101	12	CCND1	Corneal nerves
AL391650.11	1.95478e-100	0.492537	0.953	0.489	3.90957e-97	12	AL391650.1	Corneal nerves
RASGEF1B	6.11642e-100	0.373155	0.157	0.353	1.22328e-96	12	RASGEF1B	Corneal nerves
PAFAH1B3	2.86877e-99	1.15584	0.888	0.436	5.73753e-96	12	PAFAH1B3	Corneal nerves
CNTN1	1.35962e-98	0.518506	0.768	0.499	2.71923e-95	12	CNTN1	Corneal nerves
CALM21	4.92553e-98	0.754951	0.9	0.947	9.85107e-95	12	CALM2	Corneal nerves
SLC7A2	1.47976e-97	0.256746	0.885	0.383	2.95951e-94	12	SLC7A2	Corneal nerves
HMGA11	2.0219e-97	0.698	0.772	0.359	4.0438e-94	12	HMGA1	Corneal nerves
GREM21	3.53907e-97	0.288072	0.173	0.365	7.07814e-94	12	GREM2	Corneal nerves
SLC7A8	8.74616e-97	0.575639	0.949	0.481	1.74923e-93	12	SLC7A8	Corneal nerves
HIST1H4C2	1.22201e-96	1.54586	0.844	0.659	2.44402e-93	12	HIST1H4C	Corneal nerves
PTMA3	2.48467e-96	0.429431	0.997	0.993	4.96935e-93	12	PTMA	Corneal nerves
CENPA1	9.05775e-96	0.410858	0.22	0.384	1.81155e-92	12	CENPA	Corneal nerves
CCNA21	4.60476e-95	0.352748	0.205	0.346	9.20952e-92	12	CCNA2	Corneal nerves
KIF2C	2.12824e-94	0.345091	0.773	0.36	4.25648e-91	12	KIF2C	Corneal nerves
MKNK2	5.06378e-93	0.405211	0.804	0.447	1.01276e-89	12	MKNK2	Corneal nerves
TIPARP	6.66569e-93	0.266074	0.878	0.411	1.33314e-89	12	TIPARP	Corneal nerves
WEE11	8.53997e-93	0.387193	0.22	0.411	1.70799e-89	12	WEE1	Corneal nerves
WDR761	3.45862e-92	0.374825	0.245	0.408	6.91724e-89	12	WDR76	Corneal nerves
TTR	2.1191e-90	0.397268	0.239	0.33	4.2382e-87	12	TTR	Corneal nerves
GABPB1-AS11	3.87837e-90	0.842381	0.956	0.572	7.75674e-87	12	GABPB1-AS1	Corneal nerves
DTL1	1.28238e-89	0.466092	0.208	0.432	2.56477e-86	12	DTL	Corneal nerves
CDKN31	7.894e-89	0.480597	0.745	0.318	1.5788e-85	12	CDKN3	Corneal nerves
DCX	1.0794e-87	0.645512	0.254	0.041	2.15881e-84	12	DCX	Corneal nerves
LHX2	1.00229e-86	0.477323	0.255	0.071	2.00458e-83	12	LHX2	Corneal nerves
HINT13	4.81928e-83	0.721284	0.968	0.933	9.63856e-80	12	HINT1	Corneal nerves
NACA2	2.1282e-82	0.516291	0.993	0.975	4.25641e-79	12	NACA	Corneal nerves
MCM101	5.7427e-81	0.326514	0.699	0.293	1.14854e-77	12	MCM10	Corneal nerves
SOX42	7.19343e-81	0.863335	0.983	0.911	1.43869e-77	12	SOX4	Corneal nerves
BRCA21	1.10924e-80	0.408723	0.205	0.287	2.21847e-77	12	BRCA2	Corneal nerves
ATAD51	9.1653e-80	0.338927	0.186	0.305	1.83306e-76	12	ATAD5	Corneal nerves
HTRA3	1.69623e-78	0.630777	0.924	0.471	3.39246e-75	12	HTRA3	Corneal nerves
LMNB12	2.18629e-76	0.390239	0.213	0.373	4.37259e-73	12	LMNB1	Corneal nerves
C21orf581	3.91708e-76	0.404659	0.785	0.449	7.83416e-73	12	C21orf58	Corneal nerves
UBALD2	1.44614e-75	0.299321	0.912	0.507	2.89228e-72	12	UBALD2	Corneal nerves
SOX7	8.74138e-75	0.655644	0.223	0.326	1.74828e-71	12	SOX7	Corneal nerves
HMMR1	4.43872e-74	0.282985	0.704	0.319	8.87744e-71	12	HMMR	Corneal nerves
RPS231	7.48271e-74	0.419777	1	0.998	1.49654e-70	12	RPS23	Corneal nerves
KIF221	1.08944e-73	0.269909	0.254	0.385	2.17887e-70	12	KIF22	Corneal nerves
MAP1B2	1.3622e-73	1.27916	0.782	0.671	2.7244e-70	12	MAP1B	Corneal nerves
ERICH51	6.14026e-73	0.25533	0.707	0.373	1.22805e-69	12	ERICH5	Corneal nerves
CEP78	6.5844e-73	0.340413	0.887	0.403	1.31688e-69	12	CEP78	Corneal nerves
PIMREG	1.4649e-71	0.311343	0.183	0.344	2.92979e-68	12	PIMREG	Corneal nerves
COL4A4	2.69191e-71	0.286817	0.951	0.497	5.38382e-68	12	COL4A4	Corneal nerves
CAMK2N11	1.19736e-70	0.646537	0.787	0.559	2.39471e-67	12	CAMK2N1	Corneal nerves
OLFM1	1.92217e-68	1.21651	0.685	0.309	3.84433e-65	12	OLFM1	Corneal nerves
C1QTNF4	2.91243e-68	0.359316	0.932	0.603	5.82486e-65	12	C1QTNF4	Corneal nerves
SCCPDH	9.21828e-67	0.51291	0.271	0.391	1.84366e-63	12	SCCPDH	Corneal nerves
MAD2L12	2.37967e-66	0.456476	0.276	0.451	4.75934e-63	12	MAD2L1	Corneal nerves
SUCO1	5.47659e-66	0.5914	0.951	0.543	1.09532e-62	12	SUCO	Corneal nerves
CCNB21	6.14147e-66	0.544816	0.262	0.372	1.22829e-62	12	CCNB2	Corneal nerves
DNAJB11	8.25184e-66	0.392134	0.294	0.589	1.65037e-62	12	DNAJB1	Corneal nerves
CXCR4	2.87811e-65	0.293304	0.234	0.278	5.75622e-62	12	CXCR4	Corneal nerves
ACYP11	6.33402e-65	0.432283	0.284	0.482	1.2668e-61	12	ACYP1	Corneal nerves
SPINT21	1.44123e-64	0.40481	0.863	0.392	2.88246e-61	12	SPINT2	Corneal nerves
COX7C1	6.80849e-64	0.619698	0.99	0.932	1.3617e-60	12	COX7C	Corneal nerves
RCVRN	3.14112e-63	0.880963	0.629	0.268	6.28224e-60	12	RCVRN	Corneal nerves
NPDC1	4.17904e-63	0.33951	0.876	0.555	8.35808e-60	12	NPDC1	Corneal nerves
KIF4A1	1.33264e-62	0.316697	0.662	0.295	2.66528e-59	12	KIF4A	Corneal nerves
RPL7A1	5.03798e-62	0.359775	0.992	0.991	1.0076e-58	12	RPL7A	Corneal nerves
SLC5A31	8.03805e-62	0.420153	0.876	0.407	1.60761e-58	12	SLC5A3	Corneal nerves
ATP1B11	1.55606e-61	0.931247	0.723	0.45	3.11212e-58	12	ATP1B1	Corneal nerves
HIST1H1C1	4.99857e-61	0.376634	0.223	0.316	9.99714e-58	12	HIST1H1C	Corneal nerves
SOX2	9.08438e-61	0.37086	0.288	0.176	1.81688e-57	12	SOX2	Corneal nerves
CENPU2	9.30494e-61	0.537939	0.235	0.306	1.86099e-57	12	CENPU	Corneal nerves
TPD52	2.31486e-59	0.356357	0.283	0.37	4.62972e-56	12	TPD52	Corneal nerves
RPS191	5.04572e-59	0.339761	0.997	0.995	1.00914e-55	12	RPS19	Corneal nerves
RPL51	5.39843e-59	0.381412	0.998	0.991	1.07969e-55	12	RPL5	Corneal nerves
ECT2	2.74122e-57	0.258104	0.743	0.387	5.48244e-54	12	ECT2	Corneal nerves
KNSTRN	3.15965e-57	0.41078	0.291	0.447	6.3193e-54	12	KNSTRN	Corneal nerves
KIF5C	1.16886e-56	0.303248	0.651	0.253	2.33771e-53	12	KIF5C	Corneal nerves
HELLS1	2.91132e-56	0.383477	0.286	0.46	5.82264e-53	12	HELLS	Corneal nerves
TRPM31	9.56977e-56	0.603987	0.557	0.376	1.91395e-52	12	TRPM3	Corneal nerves
CLSPN2	2.07985e-55	0.357956	0.269	0.332	4.15971e-52	12	CLSPN	Corneal nerves
SPC251	8.17557e-55	0.261667	0.711	0.333	1.63511e-51	12	SPC25	Corneal nerves
SPARCL12	1.33739e-54	0.373728	0.929	0.436	2.67478e-51	12	SPARCL1	Corneal nerves
KPNA21	8.29785e-54	0.983276	0.778	0.458	1.65957e-50	12	KPNA2	Corneal nerves
DDIT4	1.34515e-53	0.343775	0.237	0.412	2.6903e-50	12	DDIT4	Corneal nerves
HMGB22	2.08662e-53	0.757562	0.792	0.633	4.17325e-50	12	HMGB2	Corneal nerves
RRM21	3.03246e-53	0.479129	0.283	0.4	6.06492e-50	12	RRM2	Corneal nerves
E2F11	3.61834e-53	0.531171	0.296	0.42	7.23669e-50	12	E2F1	Corneal nerves
SAC3D1	7.64369e-53	0.291593	0.323	0.432	1.52874e-49	12	SAC3D1	Corneal nerves
CDKN1C2	4.92526e-52	0.339498	0.975	0.685	9.85052e-49	12	CDKN1C	Corneal nerves
FAM111B1	3.45642e-50	0.33747	0.645	0.292	6.91284e-47	12	FAM111B	Corneal nerves
GNG41	1.14845e-49	0.357928	0.276	0.285	2.29689e-46	12	GNG4	Corneal nerves
KIF20B2	2.51113e-49	0.493732	0.751	0.423	5.02226e-46	12	KIF20B	Corneal nerves
ATP1B3	2.7847e-49	0.309877	0.934	0.503	5.5694e-46	12	ATP1B3	Corneal nerves
AQP5	4.79873e-49	0.427956	0.577	0.391	9.59747e-46	12	AQP5	Corneal nerves
DCT	2.27226e-48	0.424075	0.613	0.185	4.54451e-45	12	DCT	Corneal nerves
DACH12	2.37836e-48	0.65869	0.269	0.443	4.75673e-45	12	DACH1	Corneal nerves
RGS162	2.5731e-48	0.260704	0.291	0.483	5.14619e-45	12	RGS16	Corneal nerves
PTMS2	3.88785e-47	0.615636	0.978	0.917	7.7757e-44	12	PTMS	Corneal nerves
CEP152	1.19077e-46	0.262321	0.212	0.297	2.38154e-43	12	CEP152	Corneal nerves
TM7SF2	1.49815e-46	0.255026	0.298	0.356	2.99629e-43	12	TM7SF2	Corneal nerves
MCM41	3.96567e-46	0.384369	0.316	0.389	7.93133e-43	12	MCM4	Corneal nerves
CADM31	4.04923e-44	0.326994	0.829	0.529	8.09846e-41	12	CADM3	Corneal nerves
DEPP1	1.16754e-43	0.30051	0.266	0.186	2.33509e-40	12	DEPP1	Corneal nerves
SCG5	1.21483e-43	0.258674	0.956	0.607	2.42967e-40	12	SCG5	Corneal nerves
EGLN3	2.00553e-43	0.251924	0.272	0.393	4.01106e-40	12	EGLN3	Corneal nerves
MCM51	7.98095e-43	0.389323	0.286	0.398	1.59619e-39	12	MCM5	Corneal nerves
HLA-C	1.8681e-42	1.15799	0.342	0.624	3.73619e-39	12	HLA-C	Corneal nerves
TUBB4B1	9.13628e-42	0.859606	0.726	0.671	1.82726e-38	12	TUBB4B	Corneal nerves
RPL182	1.82447e-41	0.293093	0.998	0.992	3.64894e-38	12	RPL18	Corneal nerves
ARIH11	2.01669e-41	0.47285	0.863	0.567	4.03338e-38	12	ARIH1	Corneal nerves
ADGRV1	2.53673e-40	0.497782	0.306	0.286	5.07345e-37	12	ADGRV1	Corneal nerves
RPL11	6.6293e-40	0.298989	0.998	0.998	1.32586e-36	12	RPL11	Corneal nerves
ARL4A	2.00072e-39	0.29433	0.347	0.412	4.00143e-36	12	ARL4A	Corneal nerves
HSPA1B2	2.95805e-38	1.17117	0.763	0.502	5.91611e-35	12	HSPA1B	Corneal nerves
DHFR1	1.70342e-37	0.800959	0.294	0.301	3.40684e-34	12	DHFR	Corneal nerves
SOX11	6.8278e-37	1.27085	0.856	0.808	1.36556e-33	12	SOX11	Corneal nerves
IVNS1ABP	5.43186e-35	0.58943	0.36	0.594	1.08637e-31	12	IVNS1ABP	Corneal nerves
ODC11	1.82564e-34	0.520345	0.701	0.38	3.65128e-31	12	ODC1	Corneal nerves
RPS51	4.30983e-34	0.322547	0.998	0.979	8.61967e-31	12	RPS5	Corneal nerves
EPB41L4A-AS11	3.28317e-33	0.857949	0.9	0.625	6.56635e-30	12	EPB41L4A-AS1	Corneal nerves
PIM31	8.98264e-33	0.272086	0.865	0.471	1.79653e-29	12	PIM3	Corneal nerves
RTN1	1.32113e-32	0.873207	0.293	0.179	2.64226e-29	12	RTN1	Corneal nerves
BAG11	2.01463e-32	0.406856	0.372	0.496	4.02926e-29	12	BAG1	Corneal nerves
DLGAP51	2.24618e-32	0.294646	0.67	0.319	4.49236e-29	12	DLGAP5	Corneal nerves
CCK	2.30738e-32	0.49639	0.68	0.501	4.61477e-29	12	CCK	Corneal nerves
KIFC11	1.18158e-31	0.633741	0.316	0.328	2.36316e-28	12	KIFC1	Corneal nerves
CDKN2D1	1.43812e-31	0.544998	0.347	0.428	2.87623e-28	12	CDKN2D	Corneal nerves
PDLIM11	1.56115e-31	0.277691	0.689	0.394	3.1223e-28	12	PDLIM1	Corneal nerves
DPYSL32	2.69992e-31	0.316428	0.35	0.489	5.39984e-28	12	DPYSL3	Corneal nerves
ADAMTS61	6.31079e-31	0.334817	0.706	0.385	1.26216e-27	12	ADAMTS6	Corneal nerves
SNHG7	1.16995e-30	0.340763	0.433	0.75	2.3399e-27	12	SNHG7	Corneal nerves
S100A13	3.68049e-30	0.440863	0.954	0.629	7.36098e-27	12	S100A13	Corneal nerves
H2AFV2	1.0574e-29	0.858478	0.888	0.677	2.1148e-26	12	H2AFV	Corneal nerves
SINHCAF1	7.50906e-29	0.284637	0.384	0.349	1.50181e-25	12	SINHCAF	Corneal nerves
FAU	1.21125e-28	0.304172	0.997	0.981	2.4225e-25	12	FAU	Corneal nerves
RMI21	5.96918e-28	0.264641	0.628	0.314	1.19384e-24	12	RMI2	Corneal nerves
RRM12	7.51871e-27	0.562292	0.291	0.395	1.50374e-23	12	RRM1	Corneal nerves
COX14	1.87494e-26	0.275097	0.951	0.594	3.74988e-23	12	COX14	Corneal nerves
ASPM1	2.13784e-26	0.537908	0.616	0.326	4.27567e-23	12	ASPM	Corneal nerves
RXRG	2.63513e-26	0.899749	0.342	0.109	5.27027e-23	12	RXRG	Corneal nerves
BIRC51	2.66811e-26	0.694998	0.665	0.447	5.33623e-23	12	BIRC5	Corneal nerves
CKAP51	2.86919e-26	0.346447	0.783	0.434	5.73837e-23	12	CKAP5	Corneal nerves
GCSH	2.93555e-26	0.415239	0.401	0.623	5.87111e-23	12	GCSH	Corneal nerves
NEK2	5.25283e-26	0.283505	0.342	0.351	1.05057e-22	12	NEK2	Corneal nerves
CTXN1	1.27332e-24	0.533433	0.369	0.404	2.54664e-21	12	CTXN1	Corneal nerves
TAGLN3	1.96702e-24	0.739819	0.367	0.35	3.93403e-21	12	TAGLN3	Corneal nerves
MRPS61	2.09639e-24	0.602953	0.379	0.527	4.19277e-21	12	MRPS6	Corneal nerves
RTKN2	2.22225e-24	0.389711	0.31	0.356	4.4445e-21	12	RTKN2	Corneal nerves
RPS10	2.44043e-24	0.306673	0.931	0.959	4.88085e-21	12	RPS10	Corneal nerves
SLC3A21	3.07252e-24	0.475663	0.396	0.641	6.14504e-21	12	SLC3A2	Corneal nerves
SSX2IP	7.14292e-24	0.634184	0.364	0.374	1.42858e-20	12	SSX2IP	Corneal nerves
HLA-B	7.21608e-24	1.1825	0.332	0.387	1.44322e-20	12	HLA-B	Corneal nerves
RPL291	1.13706e-23	0.280701	1	0.986	2.27413e-20	12	RPL29	Corneal nerves
CADM2	2.50806e-23	0.358978	0.308	0.295	5.01613e-20	12	CADM2	Corneal nerves
FEN11	1.99858e-22	0.723825	0.618	0.352	3.99716e-19	12	FEN1	Corneal nerves
MIS18BP1	2.90813e-22	0.607025	0.655	0.38	5.81625e-19	12	MIS18BP1	Corneal nerves
KLF6	4.42225e-22	0.418517	0.924	0.709	8.8445e-19	12	KLF6	Corneal nerves
LMNB21	5.54299e-22	0.33031	0.702	0.388	1.1086e-18	12	LMNB2	Corneal nerves
ZFAS11	8.88248e-22	0.630176	0.89	0.891	1.7765e-18	12	ZFAS1	Corneal nerves
CCNE21	9.31602e-21	0.279823	0.333	0.378	1.8632e-17	12	CCNE2	Corneal nerves
SYK	1.70724e-20	0.416347	0.283	0.111	3.41448e-17	12	SYK	Corneal nerves
RHOB1	7.12878e-20	0.358427	0.457	0.707	1.42576e-16	12	RHOB	Corneal nerves
CD242	8.15863e-19	0.473087	0.372	0.4	1.63173e-15	12	CD24	Corneal nerves
LOXL11	9.52676e-19	0.330752	0.448	0.635	1.90535e-15	12	LOXL1	Corneal nerves
PCLAF2	3.37715e-18	0.541898	0.714	0.543	6.7543e-15	12	PCLAF	Corneal nerves
PNKD	7.027e-18	0.364725	0.949	0.689	1.4054e-14	12	PNKD	Corneal nerves
HES42	1.61114e-17	0.545804	0.408	0.465	3.22228e-14	12	HES4	Corneal nerves
OCIAD22	2.45015e-17	0.314151	0.382	0.421	4.90031e-14	12	OCIAD2	Corneal nerves
H3F3B1	8.00462e-17	0.288765	0.983	0.98	1.60092e-13	12	H3F3B	Corneal nerves
PIM1	1.64718e-16	0.641769	0.389	0.435	3.29435e-13	12	PIM1	Corneal nerves
GINS21	2.49173e-16	0.872161	0.354	0.332	4.98346e-13	12	GINS2	Corneal nerves
PMAIP11	3.13296e-16	0.426677	0.374	0.377	6.26592e-13	12	PMAIP1	Corneal nerves
KTN11	2.50193e-15	0.589486	0.92	0.684	5.00385e-12	12	KTN1	Corneal nerves
DBF41	3.98711e-15	0.546565	0.354	0.373	7.97422e-12	12	DBF4	Corneal nerves
HSPE11	2.01127e-14	0.703675	0.981	0.811	4.02255e-11	12	HSPE1	Corneal nerves
FAM57B	4.48483e-14	0.991284	0.367	0.191	8.96965e-11	12	FAM57B	Corneal nerves
MEIS21	8.20804e-14	0.560705	0.587	0.298	1.64161e-10	12	MEIS2	Corneal nerves
NUSAP12	9.11906e-14	0.26258	0.406	0.431	1.82381e-10	12	NUSAP1	Corneal nerves
CDC451	2.05382e-13	0.356798	0.354	0.354	4.10764e-10	12	CDC45	Corneal nerves
PTTG11	4.68941e-13	0.366936	0.435	0.557	9.37881e-10	12	PTTG1	Corneal nerves
GMNN1	2.0442e-12	0.71088	0.562	0.387	4.08841e-09	12	GMNN	Corneal nerves
AIPL1	4.97621e-12	1.39509	0.511	0.18	9.95243e-09	12	AIPL1	Corneal nerves
CADM1	1.17398e-11	1.0487	0.611	0.463	2.34795e-08	12	CADM1	Corneal nerves
HES6	2.73174e-11	1.1357	0.538	0.322	5.46348e-08	12	HES6	Corneal nerves
RPS4Y1	2.95378e-11	0.33842	0.34	0.267	5.90757e-08	12	RPS4Y1	Corneal nerves
CDH21	4.07333e-11	0.570124	0.425	0.386	8.14666e-08	12	CDH2	Corneal nerves
AC009414.2	1.28017e-10	0.423913	0.376	0.419	2.56035e-07	12	AC009414.2	Corneal nerves
CYSTM1	2.37207e-10	0.28413	0.367	0.405	4.74413e-07	12	CYSTM1	Corneal nerves
MZT11	4.32085e-10	0.262603	0.491	0.601	8.64171e-07	12	MZT1	Corneal nerves
CKAP21	5.12288e-10	0.470032	0.415	0.42	1.02458e-06	12	CKAP2	Corneal nerves
HMGB31	6.11415e-10	0.626054	0.42	0.458	1.22283e-06	12	HMGB3	Corneal nerves
MCM72	1.94173e-09	0.263295	0.42	0.459	3.88345e-06	12	MCM7	Corneal nerves
CDC61	2.32017e-09	0.292199	0.323	0.265	4.64035e-06	12	CDC6	Corneal nerves
NUCKS12	2.62985e-09	0.300462	0.805	0.92	5.2597e-06	12	NUCKS1	Corneal nerves
BEX22	7.30946e-09	0.580164	0.426	0.362	1.46189e-05	12	BEX2	Corneal nerves
INSR	7.70555e-09	0.337008	0.912	0.639	1.54111e-05	12	INSR	Corneal nerves
ATP5MC21	1.48713e-08	0.33721	0.699	0.87	2.97427e-05	12	ATP5MC2	Corneal nerves
TOP2A2	9.98131e-08	0.395816	0.421	0.386	0.000199626	12	TOP2A	Corneal nerves
SMC42	1.36725e-07	0.552695	0.42	0.389	0.000273451	12	SMC4	Corneal nerves
CLIC11	1.49332e-07	0.309359	0.497	0.747	0.000298665	12	CLIC1	Corneal nerves
GADD45A2	3.60502e-07	0.537916	0.602	0.388	0.000721004	12	GADD45A	Corneal nerves
DUT1	4.17067e-07	0.58846	0.876	0.763	0.000834135	12	DUT	Corneal nerves
MAB21L1	2.17002e-06	0.980988	0.389	0.186	0.00434004	12	MAB21L1	Corneal nerves
PCNA1	2.60164e-06	0.498066	0.459	0.5	0.00520329	12	PCNA	Corneal nerves
ATAD21	2.79635e-06	0.465275	0.377	0.373	0.00559269	12	ATAD2	Corneal nerves
DST1	3.50129e-06	0.775313	0.433	0.435	0.00700257	12	DST	Corneal nerves
MRPL14	4.71007e-06	0.305636	0.501	0.576	0.00942014	12	MRPL14	Corneal nerves
UBE2C1	8.40536e-06	0.649285	0.426	0.387	0.0168107	12	UBE2C	Corneal nerves
C1GALT1	2.56061e-05	0.333986	0.54	0.358	0.0512121	12	C1GALT1	Corneal nerves
CRMP1	3.38829e-05	1.20714	0.54	0.41	0.0677657	12	CRMP1	Corneal nerves
ENO11	4.85553e-05	0.676796	0.679	0.848	0.0971106	12	ENO1	Corneal nerves
UBE2S1	6.3446e-05	0.344189	0.679	0.775	0.126892	12	UBE2S	Corneal nerves
CKS21	6.94891e-05	0.622947	0.663	0.579	0.138978	12	CKS2	Corneal nerves
TKT1	7.6152e-05	0.742298	0.582	0.544	0.152304	12	TKT	Corneal nerves
APLP22	7.91761e-05	0.282099	0.783	0.723	0.158352	12	APLP2	Corneal nerves
ARL4C1	0.000409355	0.631378	0.462	0.385	0.81871	12	ARL4C	Corneal nerves
TCF191	0.000475149	0.412232	0.421	0.353	0.950299	12	TCF19	Corneal nerves
S100A43	0.000693759	0.504838	0.895	0.737	1	12	S100A4	Corneal nerves
BEX11	0.00173041	1.13174	0.501	0.359	1	12	BEX1	Corneal nerves
GADD45G1	0.0024592	0.802097	0.44	0.396	1	12	GADD45G	Corneal nerves
CENPF1	0.00364487	1.13701	0.503	0.33	1	12	CENPF	Corneal nerves
CXXC51	0.00402264	0.908061	0.536	0.373	1	12	CXXC5	Corneal nerves
NUF2	0.00431216	0.464479	0.525	0.393	1	12	NUF2	Corneal nerves
MCL1	0.0061453	0.34786	0.929	0.708	1	12	MCL1	Corneal nerves
NUSAP13	8.24625e-302	2.21662	1	0.417	1.64925e-298	13	NUSAP1	Proliferating progenitors III
TOP2A3	3.79496e-297	2.51078	0.996	0.373	7.58992e-294	13	TOP2A	Proliferating progenitors III
CDK12	3.6776e-292	1.89374	0.994	0.435	7.3552e-289	13	CDK1	Proliferating progenitors III
HMGB23	6.58696e-286	2.11757	1	0.629	1.31739e-282	13	HMGB2	Proliferating progenitors III
HMGB12	1.86905e-284	1.3468	1	0.969	3.7381e-281	13	HMGB1	Proliferating progenitors III
H2AFZ2	2.50201e-284	1.75529	1	0.872	5.00402e-281	13	H2AFZ	Proliferating progenitors III
TUBA1B3	2.75195e-284	1.85286	1	0.898	5.5039e-281	13	TUBA1B	Proliferating progenitors III
PBK1	8.35909e-282	1.38877	0.977	0.326	1.67182e-278	13	PBK	Proliferating progenitors III
MKI671	1.10332e-279	1.70006	0.983	0.305	2.20664e-276	13	MKI67	Proliferating progenitors III
STMN14	1.29142e-277	1.55467	1	0.919	2.58284e-274	13	STMN1	Proliferating progenitors III
CENPF2	5.8799e-276	2.03537	0.992	0.32	1.17598e-272	13	CENPF	Proliferating progenitors III
CKS22	1.15976e-271	1.88213	0.994	0.572	2.31952e-268	13	CKS2	Proliferating progenitors III
UBE2C2	2.44755e-271	1.89468	0.981	0.374	4.89509e-268	13	UBE2C	Proliferating progenitors III
TUBB3	2.49051e-270	1.3941	1	0.919	4.98101e-267	13	TUBB	Proliferating progenitors III
MAD2L13	3.27878e-270	1.50074	0.979	0.433	6.55755e-267	13	MAD2L1	Proliferating progenitors III
BIRC52	4.3839e-269	1.4639	0.979	0.441	8.7678e-266	13	BIRC5	Proliferating progenitors III
H2AFX1	6.23154e-265	1.43399	0.996	0.587	1.24631e-261	13	H2AFX	Proliferating progenitors III
TPX22	1.71398e-263	1.52692	0.96	0.341	3.42796e-260	13	TPX2	Proliferating progenitors III
UBE2T1	5.432e-263	1.22218	0.973	0.447	1.0864e-259	13	UBE2T	Proliferating progenitors III
PRC11	9.53455e-262	1.13855	0.949	0.375	1.90691e-258	13	PRC1	Proliferating progenitors III
PTTG12	1.71622e-260	1.82506	0.989	0.543	3.43243e-257	13	PTTG1	Proliferating progenitors III
HMGN22	5.09361e-260	1.29929	0.998	0.908	1.01872e-256	13	HMGN2	Proliferating progenitors III
SMC43	4.12143e-259	1.50596	0.977	0.376	8.24285e-256	13	SMC4	Proliferating progenitors III
KIF111	9.5213e-259	1.02902	0.949	0.375	1.90426e-255	13	KIF11	Proliferating progenitors III
KIF20B3	2.24741e-257	1.17169	0.968	0.42	4.49482e-254	13	KIF20B	Proliferating progenitors III
SMC22	1.21809e-256	1.16902	0.992	0.426	2.43618e-253	13	SMC2	Proliferating progenitors III
GTSE11	8.86975e-254	1.07953	0.939	0.387	1.77395e-250	13	GTSE1	Proliferating progenitors III
TYMS2	3.09685e-253	1.60803	0.977	0.442	6.19371e-250	13	TYMS	Proliferating progenitors III
AURKB1	1.35273e-251	1.02541	0.924	0.312	2.70545e-248	13	AURKB	Proliferating progenitors III
CKAP22	5.64756e-251	1.43283	0.96	0.407	1.12951e-247	13	CKAP2	Proliferating progenitors III
KNL11	8.2133e-251	1.16593	0.937	0.339	1.64266e-247	13	KNL1	Proliferating progenitors III
CCNA22	5.33924e-249	1.0594	0.924	0.329	1.06785e-245	13	CCNA2	Proliferating progenitors III
UBE2S2	1.22905e-247	1.57197	1	0.767	2.4581e-244	13	UBE2S	Proliferating progenitors III
SPC252	1.27204e-246	1.01448	0.924	0.33	2.54409e-243	13	SPC25	Proliferating progenitors III
MXD31	2.88237e-245	1.11379	0.935	0.386	5.76473e-242	13	MXD3	Proliferating progenitors III
ZWINT2	5.0623e-245	1.03054	0.954	0.386	1.01246e-241	13	ZWINT	Proliferating progenitors III
PCLAF3	8.72072e-243	1.50165	0.977	0.538	1.74414e-239	13	PCLAF	Proliferating progenitors III
H2AFV3	4.05493e-242	1.16944	0.998	0.676	8.10986e-239	13	H2AFV	Proliferating progenitors III
CENPW2	5.1158e-241	1.19695	0.964	0.458	1.02316e-237	13	CENPW	Proliferating progenitors III
TUBB4B2	4.10692e-239	1.48615	0.996	0.665	8.21383e-236	13	TUBB4B	Proliferating progenitors III
NUCKS13	1.83197e-238	1.21105	1	0.915	3.66395e-235	13	NUCKS1	Proliferating progenitors III
ANLN1	6.26066e-238	0.946788	0.916	0.346	1.25213e-234	13	ANLN	Proliferating progenitors III
CDCA31	1.78503e-237	1.1843	0.922	0.424	3.57006e-234	13	CDCA3	Proliferating progenitors III
NDC802	1.64695e-236	1.06236	0.922	0.349	3.2939e-233	13	NDC80	Proliferating progenitors III
CKS1B3	1.79695e-236	1.26372	0.981	0.541	3.5939e-233	13	CKS1B	Proliferating progenitors III
RHEB2	5.14319e-236	1.09567	0.994	0.737	1.02864e-232	13	RHEB	Proliferating progenitors III
RACGAP11	7.5933e-233	0.924989	0.92	0.357	1.51866e-229	13	RACGAP1	Proliferating progenitors III
IQGAP31	7.54532e-232	0.875115	0.882	0.329	1.50906e-228	13	IQGAP3	Proliferating progenitors III
CDKN32	1.16376e-231	1.2116	0.926	0.316	2.32752e-228	13	CDKN3	Proliferating progenitors III
GGH2	6.87073e-231	1.12415	0.964	0.455	1.37415e-227	13	GGH	Proliferating progenitors III
HMMR2	1.93841e-230	1.26645	0.907	0.317	3.87683e-227	13	HMMR	Proliferating progenitors III
FBXO51	6.49183e-227	0.979824	0.922	0.377	1.29837e-223	13	FBXO5	Proliferating progenitors III
CALM22	2.33494e-225	1.13237	1	0.944	4.66988e-222	13	CALM2	Proliferating progenitors III
DIAPH32	7.29522e-225	0.974127	0.975	0.507	1.45904e-221	13	DIAPH3	Proliferating progenitors III
DLGAP52	4.59085e-224	1.30728	0.897	0.316	9.18169e-221	13	DLGAP5	Proliferating progenitors III
TACC3	5.39971e-224	0.887309	0.892	0.315	1.07994e-220	13	TACC3	Proliferating progenitors III
ASPM2	6.27859e-224	1.55743	0.905	0.321	1.25572e-220	13	ASPM	Proliferating progenitors III
CENPK2	1.92626e-223	0.940308	0.935	0.413	3.85252e-220	13	CENPK	Proliferating progenitors III
KIF23	5.14445e-223	0.98041	0.903	0.32	1.02889e-219	13	KIF23	Proliferating progenitors III
DEK2	1.43017e-222	1.14102	0.998	0.722	2.86034e-219	13	DEK	Proliferating progenitors III
ESCO22	1.20195e-219	0.942272	0.886	0.319	2.40391e-216	13	ESCO2	Proliferating progenitors III
FOXM11	1.7064e-219	0.758291	0.89	0.407	3.41279e-216	13	FOXM1	Proliferating progenitors III
NUF21	2.8188e-218	1.05674	0.903	0.385	5.6376e-215	13	NUF2	Proliferating progenitors III
LMNB13	2.65033e-217	0.772889	0.92	0.356	5.30067e-214	13	LMNB1	Proliferating progenitors III
TMSB15A3	3.42543e-217	0.961894	0.983	0.531	6.85086e-214	13	TMSB15A	Proliferating progenitors III
CCDC341	1.51456e-216	0.998802	0.964	0.484	3.02912e-213	13	CCDC34	Proliferating progenitors III
ANP32E	2.30267e-216	1.08797	0.981	0.606	4.60535e-213	13	ANP32E	Proliferating progenitors III
DTYMK2	5.41493e-216	0.913317	0.958	0.475	1.08299e-212	13	DTYMK	Proliferating progenitors III
KIFC12	6.62299e-216	0.70824	0.888	0.315	1.3246e-212	13	KIFC1	Proliferating progenitors III
TMPO1	4.19626e-214	0.992116	0.981	0.6	8.39251e-211	13	TMPO	Proliferating progenitors III
NCAPG3	2.45215e-213	0.838269	0.873	0.295	4.9043e-210	13	NCAPG	Proliferating progenitors III
RAD51AP12	4.90048e-213	0.886217	0.895	0.357	9.80096e-210	13	RAD51AP1	Proliferating progenitors III
LMNB22	9.21688e-213	0.865401	0.935	0.385	1.84338e-209	13	LMNB2	Proliferating progenitors III
MZT12	4.88828e-210	1.05907	0.968	0.589	9.77657e-207	13	MZT1	Proliferating progenitors III
HIST1H4C3	4.01968e-208	2.14154	0.97	0.657	8.03937e-205	13	HIST1H4C	Proliferating progenitors III
BUB1B1	9.92909e-208	0.827749	0.869	0.36	1.98582e-204	13	BUB1B	Proliferating progenitors III
SGO21	2.68752e-201	0.998561	0.878	0.311	5.37505e-198	13	SGO2	Proliferating progenitors III
DEPDC1	9.32803e-201	0.965147	0.876	0.386	1.86561e-197	13	DEPDC1	Proliferating progenitors III
PTMA4	3.68466e-200	0.704643	1	0.993	7.36932e-197	13	PTMA	Proliferating progenitors III
MIS18BP11	2.64958e-197	0.930693	0.914	0.376	5.29916e-194	13	MIS18BP1	Proliferating progenitors III
PRR112	3.50864e-197	0.836195	0.865	0.373	7.01727e-194	13	PRR11	Proliferating progenitors III
HJURP	3.64633e-196	0.733046	0.848	0.351	7.29265e-193	13	HJURP	Proliferating progenitors III
PIMREG1	3.00234e-195	0.88364	0.863	0.327	6.00467e-192	13	PIMREG	Proliferating progenitors III
HMGB32	5.15237e-195	0.970889	0.932	0.446	1.03047e-191	13	HMGB3	Proliferating progenitors III
CDCA42	5.19065e-195	0.85504	0.914	0.447	1.03813e-191	13	CDCA4	Proliferating progenitors III
KPNA22	2.15036e-194	1.37087	0.924	0.457	4.30073e-191	13	KPNA2	Proliferating progenitors III
SYNE22	2.91311e-194	0.997167	0.954	0.453	5.82622e-191	13	SYNE2	Proliferating progenitors III
EZH21	7.38787e-194	0.886333	0.918	0.462	1.47757e-190	13	EZH2	Proliferating progenitors III
CCNB22	1.28551e-193	1.12372	0.869	0.358	2.57102e-190	13	CCNB2	Proliferating progenitors III
CENPE2	1.32435e-193	1.01174	0.842	0.263	2.64869e-190	13	CENPE	Proliferating progenitors III
SGO12	3.61032e-192	0.728071	0.846	0.311	7.22063e-189	13	SGO1	Proliferating progenitors III
CEP55	5.5314e-192	0.657602	0.816	0.245	1.10628e-188	13	CEP55	Proliferating progenitors III
RRM22	1.67091e-191	1.14893	0.871	0.385	3.34183e-188	13	RRM2	Proliferating progenitors III
SPC241	1.45503e-189	0.796608	0.857	0.408	2.91006e-186	13	SPC24	Proliferating progenitors III
CCNB12	1.62453e-183	1.22958	0.835	0.319	3.24907e-180	13	CCNB1	Proliferating progenitors III
KIF20A1	5.17884e-182	0.700165	0.802	0.295	1.03577e-178	13	KIF20A	Proliferating progenitors III
CIT	1.03071e-179	0.571417	0.819	0.265	2.06142e-176	13	CIT	Proliferating progenitors III
TUBB61	5.89759e-179	0.865575	0.909	0.44	1.17952e-175	13	TUBB6	Proliferating progenitors III
SCARA31	1.02327e-178	0.566394	0.888	0.395	2.04654e-175	13	SCARA3	Proliferating progenitors III
ECT21	1.14609e-177	0.993255	0.863	0.386	2.29217e-174	13	ECT2	Proliferating progenitors III
MELK1	2.7134e-177	0.658417	0.825	0.345	5.4268e-174	13	MELK	Proliferating progenitors III
ARHGAP11A2	1.85994e-176	0.723443	0.833	0.358	3.71989e-173	13	ARHGAP11A	Proliferating progenitors III
SHCBP11	3.29801e-176	0.57884	0.814	0.353	6.59601e-173	13	SHCBP1	Proliferating progenitors III
TUBA1C	8.44418e-174	1.28688	0.932	0.553	1.68884e-170	13	TUBA1C	Proliferating progenitors III
NCAPD21	3.71305e-171	0.768461	0.861	0.446	7.42611e-168	13	NCAPD2	Proliferating progenitors III
TTK1	3.64756e-170	0.663833	0.808	0.34	7.29513e-167	13	TTK	Proliferating progenitors III
CDKN2C2	2.57321e-168	0.683307	0.861	0.422	5.14642e-165	13	CDKN2C	Proliferating progenitors III
JPT11	5.21544e-168	1.1443	0.96	0.634	1.04309e-164	13	JPT1	Proliferating progenitors III
CENPN1	3.52729e-166	0.663429	0.84	0.405	7.05459e-163	13	CENPN	Proliferating progenitors III
KIF222	1.6358e-165	0.735527	0.852	0.371	3.2716e-162	13	KIF22	Proliferating progenitors III
ARL6IP1	7.85041e-165	1.26115	0.947	0.561	1.57008e-161	13	ARL6IP1	Proliferating progenitors III
WEE12	3.11486e-164	0.540589	0.863	0.395	6.22972e-161	13	WEE1	Proliferating progenitors III
SPDL11	2.13776e-160	0.687467	0.846	0.339	4.27552e-157	13	SPDL1	Proliferating progenitors III
CENPU3	5.09751e-158	0.786765	0.827	0.292	1.0195e-154	13	CENPU	Proliferating progenitors III
CDKN2D2	1.24407e-157	0.984621	0.863	0.415	2.48814e-154	13	CDKN2D	Proliferating progenitors III
CENPA2	8.22994e-157	0.925019	0.802	0.37	1.64599e-153	13	CENPA	Proliferating progenitors III
RRM13	2.49316e-156	0.698801	0.869	0.381	4.98632e-153	13	RRM1	Proliferating progenitors III
NEK21	1.66247e-155	0.637389	0.781	0.341	3.32493e-152	13	NEK2	Proliferating progenitors III
MYBL23	1.13751e-154	0.567244	0.785	0.329	2.27501e-151	13	MYBL2	Proliferating progenitors III
KIF2C1	1.25639e-153	0.607968	0.783	0.362	2.51279e-150	13	KIF2C	Proliferating progenitors III
CKAP2L1	2.76617e-152	0.596536	0.8	0.322	5.53234e-149	13	CKAP2L	Proliferating progenitors III
ATAD22	9.44864e-152	1.13973	0.827	0.362	1.88973e-148	13	ATAD2	Proliferating progenitors III
CDCA21	4.9869e-150	0.618661	0.766	0.28	9.97379e-147	13	CDCA2	Proliferating progenitors III
KIF151	1.05205e-146	0.645616	0.778	0.308	2.10409e-143	13	KIF15	Proliferating progenitors III
CENPM2	9.18471e-146	0.498138	0.802	0.407	1.83694e-142	13	CENPM	Proliferating progenitors III
C21orf582	1.33659e-145	0.582933	0.827	0.45	2.67318e-142	13	C21orf58	Proliferating progenitors III
PKMYT1	2.191e-145	0.411777	0.751	0.292	4.38201e-142	13	PKMYT1	Proliferating progenitors III
CKAP52	2.93652e-144	0.668549	0.863	0.434	5.87304e-141	13	CKAP5	Proliferating progenitors III
MND11	1.22895e-143	0.621973	0.806	0.35	2.45789e-140	13	MND1	Proliferating progenitors III
PLK11	1.76914e-143	0.611854	0.755	0.332	3.53829e-140	13	PLK1	Proliferating progenitors III
E2F7	1.19114e-142	0.438791	0.73	0.29	2.38227e-139	13	E2F7	Proliferating progenitors III
SKA3	2.68859e-142	0.515075	0.77	0.33	5.37718e-139	13	SKA3	Proliferating progenitors III
ORC62	5.15014e-142	0.581701	0.808	0.342	1.03003e-138	13	ORC6	Proliferating progenitors III
TK12	7.78037e-141	0.755463	0.804	0.334	1.55607e-137	13	TK1	Proliferating progenitors III
CENPH1	1.73905e-140	0.718176	0.844	0.462	3.4781e-137	13	CENPH	Proliferating progenitors III
FAM83D1	2.06306e-139	0.524595	0.755	0.358	4.12611e-136	13	FAM83D	Proliferating progenitors III
CDCA51	1.93962e-138	0.606075	0.762	0.314	3.87925e-135	13	CDCA5	Proliferating progenitors III
RTKN21	3.22311e-138	0.509322	0.776	0.345	6.44622e-135	13	RTKN2	Proliferating progenitors III
KIF141	4.98807e-137	0.669157	0.747	0.288	9.97614e-134	13	KIF14	Proliferating progenitors III
CIP2A	1.2937e-136	0.611798	0.787	0.359	2.58739e-133	13	CIP2A	Proliferating progenitors III
UBALD21	8.54131e-136	0.612289	0.878	0.51	1.70826e-132	13	UBALD2	Proliferating progenitors III
MT2A1	4.16577e-135	0.669738	0.941	0.666	8.33154e-132	13	MT2A	Proliferating progenitors III
PTMS3	6.95872e-135	0.825045	1	0.917	1.39174e-131	13	PTMS	Proliferating progenitors III
GMNN2	1.82089e-130	0.574614	0.829	0.381	3.64178e-127	13	GMNN	Proliferating progenitors III
DUT2	3.59648e-127	0.904277	0.987	0.761	7.19296e-124	13	DUT	Proliferating progenitors III
HIST1H1D1	3.77716e-127	1.05589	0.785	0.278	7.55431e-124	13	HIST1H1D	Proliferating progenitors III
NCAPG21	1.85723e-124	0.520995	0.751	0.294	3.71446e-121	13	NCAPG2	Proliferating progenitors III
COL9A13	1.10405e-121	0.693844	0.935	0.567	2.20811e-118	13	COL9A1	Proliferating progenitors III
KIF18A	1.74311e-121	0.48693	0.736	0.344	3.48621e-118	13	KIF18A	Proliferating progenitors III
ANXA12	2.57034e-120	0.772344	0.996	0.903	5.14068e-117	13	ANXA1	Proliferating progenitors III
HIST1H1C2	4.78318e-120	0.756869	0.789	0.302	9.56636e-117	13	HIST1H1C	Proliferating progenitors III
TRIP13	2.98546e-118	0.512887	0.736	0.35	5.97092e-115	13	TRIP13	Proliferating progenitors III
DBF42	2.87819e-117	0.507337	0.776	0.363	5.75639e-114	13	DBF4	Proliferating progenitors III
BUB1	3.8804e-116	0.5827	0.722	0.289	7.76081e-113	13	BUB1	Proliferating progenitors III
CDC201	1.98807e-115	0.7669	0.743	0.381	3.97615e-112	13	CDC20	Proliferating progenitors III
KIF4A2	1.04519e-114	0.557161	0.734	0.296	2.09039e-111	13	KIF4A	Proliferating progenitors III
ITGB3BP1	1.14059e-114	0.513668	0.903	0.644	2.28118e-111	13	ITGB3BP	Proliferating progenitors III
AURKA1	3.46443e-112	0.715065	0.713	0.299	6.92886e-109	13	AURKA	Proliferating progenitors III
DHFR2	1.50106e-109	0.648018	0.747	0.291	3.00213e-106	13	DHFR	Proliferating progenitors III
EMC9	1.94485e-108	0.49746	0.743	0.367	3.8897e-105	13	EMC9	Proliferating progenitors III
BTG31	4.2999e-108	0.535937	0.956	0.656	8.59981e-105	13	BTG3	Proliferating progenitors III
SAC3D11	1.34213e-107	0.625546	0.787	0.42	2.68425e-104	13	SAC3D1	Proliferating progenitors III
CDCA81	3.45479e-106	0.707389	0.711	0.281	6.90959e-103	13	CDCA8	Proliferating progenitors III
FANCI2	1.27148e-102	0.507319	0.724	0.329	2.54297e-99	13	FANCI	Proliferating progenitors III
HIST2H2AC	2.33117e-102	0.566844	0.717	0.273	4.66234e-99	13	HIST2H2AC	Proliferating progenitors III
FAM111A1	7.2321e-101	0.568527	0.795	0.462	1.44642e-97	13	FAM111A	Proliferating progenitors III
CEP781	9.58006e-100	0.461588	0.8	0.408	1.91601e-96	13	CEP78	Proliferating progenitors III
CLSPN3	3.66243e-98	0.668556	0.705	0.322	7.32487e-95	13	CLSPN	Proliferating progenitors III
LMO7	1.37607e-97	0.502164	0.873	0.518	2.75213e-94	13	LMO7	Proliferating progenitors III
HIST1H1B	3.36235e-97	0.630867	0.669	0.144	6.72469e-94	13	HIST1H1B	Proliferating progenitors III
SIVA11	3.74258e-95	0.545195	0.964	0.734	7.48516e-92	13	SIVA1	Proliferating progenitors III
UTRN	5.90076e-93	0.372692	0.835	0.469	1.18015e-89	13	UTRN	Proliferating progenitors III
EZR1	9.77329e-92	0.318508	0.81	0.409	1.95466e-88	13	EZR	Proliferating progenitors III
SLC25A52	1.54666e-90	0.468453	0.922	0.6	3.09331e-87	13	SLC25A5	Proliferating progenitors III
TROAP	3.69408e-90	0.666342	0.675	0.279	7.38816e-87	13	TROAP	Proliferating progenitors III
APOLD1	4.46699e-90	0.456158	0.705	0.4	8.93398e-87	13	APOLD1	Proliferating progenitors III
SUN21	4.20479e-88	0.616669	0.738	0.437	8.40959e-85	13	SUN2	Proliferating progenitors III
SDC41	1.01808e-87	0.260621	0.781	0.483	2.03615e-84	13	SDC4	Proliferating progenitors III
BRCA22	3.34885e-87	0.374993	0.658	0.276	6.6977e-84	13	BRCA2	Proliferating progenitors III
MCM73	5.62434e-87	0.418784	0.787	0.45	1.12487e-83	13	MCM7	Proliferating progenitors III
CHEK12	3.77777e-86	0.431153	0.715	0.395	7.55554e-83	13	CHEK1	Proliferating progenitors III
CEP1521	1.65196e-85	0.411246	0.652	0.286	3.30391e-82	13	CEP152	Proliferating progenitors III
SAPCD21	1.69559e-85	0.51464	0.654	0.296	3.39117e-82	13	SAPCD2	Proliferating progenitors III
FEN12	1.08248e-84	0.434704	0.707	0.352	2.16496e-81	13	FEN1	Proliferating progenitors III
DTL2	3.29466e-82	0.467057	0.703	0.42	6.58932e-79	13	DTL	Proliferating progenitors III
ACYP12	3.54317e-82	0.419187	0.781	0.47	7.08635e-79	13	ACYP1	Proliferating progenitors III
HELLS2	2.29847e-81	0.830962	0.749	0.448	4.59695e-78	13	HELLS	Proliferating progenitors III
PCNA2	9.97013e-79	0.783102	0.783	0.493	1.99403e-75	13	PCNA	Proliferating progenitors III
HIST1H1E	1.37437e-77	0.432528	0.656	0.251	2.74875e-74	13	HIST1H1E	Proliferating progenitors III
PTN3	1.40261e-77	0.341421	0.905	0.577	2.80522e-74	13	PTN	Proliferating progenitors III
SPAG51	1.79241e-77	0.382738	0.665	0.334	3.58482e-74	13	SPAG5	Proliferating progenitors III
POC1A	3.78592e-75	0.35916	0.646	0.309	7.57183e-72	13	POC1A	Proliferating progenitors III
PEG101	3.81574e-75	0.519205	0.949	0.737	7.63147e-72	13	PEG10	Proliferating progenitors III
PSRC1	3.34015e-73	0.490012	0.648	0.278	6.6803e-70	13	PSRC1	Proliferating progenitors III
ASF1B2	3.07643e-72	0.392584	0.669	0.374	6.15285e-69	13	ASF1B	Proliferating progenitors III
PAFAH1B31	7.0472e-72	0.308954	0.808	0.441	1.40944e-68	13	PAFAH1B3	Proliferating progenitors III
ATAD52	2.45352e-71	0.377911	0.652	0.293	4.90704e-68	13	ATAD5	Proliferating progenitors III
MCM42	1.63809e-70	0.318515	0.69	0.38	3.27618e-67	13	MCM4	Proliferating progenitors III
C1QL1	1.42753e-69	0.260491	0.654	0.391	2.85507e-66	13	C1QL1	Proliferating progenitors III
NCAPH	3.3444e-69	0.419993	0.635	0.335	6.68881e-66	13	NCAPH	Proliferating progenitors III
AP1S2	9.98678e-69	0.358872	0.854	0.574	1.99736e-65	13	AP1S2	Proliferating progenitors III
EMP21	1.63982e-68	0.30279	0.797	0.441	3.27965e-65	13	EMP2	Proliferating progenitors III
CDC25B1	1.71968e-68	0.377844	0.654	0.363	3.43936e-65	13	CDC25B	Proliferating progenitors III
CYCS1	1.08226e-67	0.340647	0.956	0.713	2.16451e-64	13	CYCS	Proliferating progenitors III
ADD31	4.561e-66	0.304987	0.901	0.612	9.122e-63	13	ADD3	Proliferating progenitors III
B2M1	9.30541e-66	0.305618	0.996	0.95	1.86108e-62	13	B2M	Proliferating progenitors III
WDR762	9.62381e-66	0.434498	0.66	0.397	1.92476e-62	13	WDR76	Proliferating progenitors III
KNSTRN1	2.24498e-62	0.547069	0.669	0.437	4.48996e-59	13	KNSTRN	Proliferating progenitors III
TUBA1A2	2.46849e-62	0.454635	0.996	0.891	4.93698e-59	13	TUBA1A	Proliferating progenitors III
HSD17B111	9.9732e-62	0.265717	0.711	0.425	1.99464e-58	13	HSD17B11	Proliferating progenitors III
DCXR	3.72601e-61	0.348939	0.848	0.603	7.45202e-58	13	DCXR	Proliferating progenitors III
E2F8	1.2119e-60	0.266112	0.584	0.262	2.42379e-57	13	E2F8	Proliferating progenitors III
CDT11	2.096e-60	0.315919	0.633	0.315	4.19201e-57	13	CDT1	Proliferating progenitors III
GAS2L31	3.03253e-60	0.519444	0.608	0.32	6.06506e-57	13	GAS2L3	Proliferating progenitors III
NAP1L12	1.93779e-57	0.343933	0.992	0.871	3.87558e-54	13	NAP1L1	Proliferating progenitors III
MYH102	1.90304e-55	0.311468	0.859	0.559	3.80608e-52	13	MYH10	Proliferating progenitors III
CLIC12	5.48745e-54	0.31563	0.945	0.735	1.09749e-50	13	CLIC1	Proliferating progenitors III
HIST1H1A	3.58152e-53	0.530173	0.595	0.267	7.16304e-50	13	HIST1H1A	Proliferating progenitors III
GRP1	2.82936e-50	0.402478	0.937	0.733	5.65873e-47	13	GRP	Proliferating progenitors III
FAM111B2	9.3822e-49	0.397074	0.591	0.296	1.87644e-45	13	FAM111B	Proliferating progenitors III
DCLK11	8.56828e-47	0.303348	0.81	0.609	1.71366e-43	13	DCLK1	Proliferating progenitors III
HMGN31	6.13331e-46	0.32156	0.989	0.901	1.22666e-42	13	HMGN3	Proliferating progenitors III
ATP1B31	7.36727e-45	0.258862	0.77	0.509	1.47345e-41	13	ATP1B3	Proliferating progenitors III
SVIP1	1.82145e-43	0.347083	0.726	0.515	3.6429e-40	13	SVIP	Proliferating progenitors III
TCF192	9.30679e-38	0.290205	0.578	0.35	1.86136e-34	13	TCF19	Proliferating progenitors III
LMNA4	6.21754e-27	0.361233	0.983	0.824	1.24351e-23	13	LMNA	Proliferating progenitors III
CYR612	8.73536e-24	0.262937	0.928	0.803	1.74707e-20	13	CYR61	Proliferating progenitors III
CCNE22	1.47421e-21	0.315352	0.525	0.373	2.94842e-18	13	CCNE2	Proliferating progenitors III
MCM102	3.1197e-18	0.270351	0.5	0.3	6.23941e-15	13	MCM10	Proliferating progenitors III
SORCS3	3.28768e-163	0.301458	0.583	0.081	6.57537e-160	14	SORCS3	Corneal endothelium
CA121	7.74668e-156	1.86967	0.893	0.371	1.54934e-152	14	CA12	Corneal endothelium
PCP41	1.60534e-146	1.80631	0.893	0.394	3.21069e-143	14	PCP4	Corneal endothelium
EFEMP12	7.2259e-146	1.78879	0.896	0.414	1.44518e-142	14	EFEMP1	Corneal endothelium
ALCAM1	8.07423e-144	1.88043	0.89	0.412	1.61485e-140	14	ALCAM	Corneal endothelium
CXADR2	6.09961e-141	1.82615	0.878	0.311	1.21992e-137	14	CXADR	Corneal endothelium
RGS53	2.01707e-132	1.50409	0.89	0.383	4.03413e-129	14	RGS5	Corneal endothelium
TMSB4X2	5.56156e-129	1.22172	0.991	0.973	1.11231e-125	14	TMSB4X	Corneal endothelium
RASL11B	1.65669e-128	1.08944	0.911	0.501	3.31339e-125	14	RASL11B	Corneal endothelium
WIF11	2.85266e-124	1.50808	0.875	0.424	5.70531e-121	14	WIF1	Corneal endothelium
COL8A22	2.46868e-123	1.4595	0.917	0.563	4.93736e-120	14	COL8A2	Corneal endothelium
CDH22	4.0467e-121	1.15351	0.851	0.38	8.09341e-118	14	CDH2	Corneal endothelium
CYTL12	3.20188e-119	1.86025	0.866	0.388	6.40377e-116	14	CYTL1	Corneal endothelium
SFRP1	3.88099e-119	1.07419	0.81	0.298	7.76198e-116	14	SFRP1	Corneal endothelium
KCNH5	1.62875e-114	0.459931	0.649	0.138	3.25749e-111	14	KCNH5	Corneal endothelium
CRB2	2.89065e-111	1.03019	0.762	0.318	5.78129e-108	14	CRB2	Corneal endothelium
PDGFA1	3.77322e-105	0.808403	0.81	0.447	7.54645e-102	14	PDGFA	Corneal endothelium
COL4A3	1.33632e-103	1.07301	0.795	0.506	2.67263e-100	14	COL4A3	Corneal endothelium
COL4A41	5.74639e-101	1.51296	0.812	0.504	1.14928e-97	14	COL4A4	Corneal endothelium
RPS33	1.41769e-99	0.597976	0.988	0.989	2.83538e-96	14	RPS3	Corneal endothelium
ABLIM11	5.19614e-99	1.04023	0.815	0.38	1.03923e-95	14	ABLIM1	Corneal endothelium
EFNA11	1.41193e-98	0.780776	0.798	0.388	2.82385e-95	14	EFNA1	Corneal endothelium
COL26A11	1.54336e-97	1.09652	0.792	0.361	3.08672e-94	14	COL26A1	Corneal endothelium
MGARP1	9.67863e-96	1.10425	0.929	0.72	1.93573e-92	14	MGARP	Corneal endothelium
SERPINI11	4.14023e-92	1.15036	0.792	0.415	8.28046e-89	14	SERPINI1	Corneal endothelium
BEX12	7.24845e-92	0.691444	0.753	0.356	1.44969e-88	14	BEX1	Corneal endothelium
CADM11	6.42035e-91	1.0709	0.827	0.461	1.28407e-87	14	CADM1	Corneal endothelium
SLC4A11	1.44426e-87	0.467753	0.643	0.24	2.88851e-84	14	SLC4A11	Corneal endothelium
FGF9	3.27809e-86	0.8994	0.72	0.253	6.55619e-83	14	FGF9	Corneal endothelium
RPS121	8.9379e-86	0.403893	1	1	1.78758e-82	14	RPS12	Corneal endothelium
PTMA5	9.22523e-85	0.523556	0.997	0.993	1.84505e-81	14	PTMA	Corneal endothelium
RPS232	1.42619e-84	0.439989	1	0.998	2.85237e-81	14	RPS23	Corneal endothelium
POU6F2	1.6271e-84	0.775039	0.726	0.351	3.25421e-81	14	POU6F2	Corneal endothelium
AJAP1	1.64052e-84	0.429939	0.696	0.361	3.28104e-81	14	AJAP1	Corneal endothelium
TNNT2	1.5482e-83	0.374286	0.628	0.256	3.0964e-80	14	TNNT2	Corneal endothelium
SLC18A2	2.74765e-82	0.983169	0.789	0.47	5.49531e-79	14	SLC18A2	Corneal endothelium
EGFL62	1.14848e-81	1.1188	0.842	0.487	2.29696e-78	14	EGFL6	Corneal endothelium
GAPDH2	2.29436e-81	0.49344	0.994	0.974	4.58873e-78	14	GAPDH	Corneal endothelium
HINT14	8.30436e-81	0.674766	0.979	0.933	1.66087e-77	14	HINT1	Corneal endothelium
COL8A1	1.17322e-79	0.542719	0.705	0.376	2.34644e-76	14	COL8A1	Corneal endothelium
RPL261	1.76354e-79	0.42162	1	0.996	3.52708e-76	14	RPL26	Corneal endothelium
CRISPLD22	7.72589e-78	0.632807	0.786	0.491	1.54518e-74	14	CRISPLD2	Corneal endothelium
ARL5A	4.45341e-77	0.872299	0.863	0.577	8.90682e-74	14	ARL5A	Corneal endothelium
SPINT22	1.64561e-76	0.543279	0.792	0.399	3.29122e-73	14	SPINT2	Corneal endothelium
STON22	8.86813e-76	0.407327	0.685	0.339	1.77363e-72	14	STON2	Corneal endothelium
SPINT11	1.27852e-75	0.697844	0.729	0.381	2.55703e-72	14	SPINT1	Corneal endothelium
TKT2	7.00506e-75	0.909155	0.818	0.541	1.40101e-71	14	TKT	Corneal endothelium
RPS27A1	2.95755e-74	0.377968	1	0.998	5.9151e-71	14	RPS27A	Corneal endothelium
TGFB2	9.52665e-74	1.03842	0.792	0.495	1.90533e-70	14	TGFB2	Corneal endothelium
PLXDC21	1.42393e-73	0.926421	0.842	0.598	2.84786e-70	14	PLXDC2	Corneal endothelium
ENO12	1.66372e-73	0.687207	0.932	0.842	3.32743e-70	14	ENO1	Corneal endothelium
COX7C2	2.89876e-73	0.566106	0.92	0.934	5.79752e-70	14	COX7C	Corneal endothelium
RPSA1	4.8841e-73	0.48903	0.958	0.967	9.76821e-70	14	RPSA	Corneal endothelium
RPL8	8.7747e-73	0.36679	0.982	0.988	1.75494e-69	14	RPL8	Corneal endothelium
PIP5K1B	1.95717e-72	0.948848	0.795	0.539	3.91435e-69	14	PIP5K1B	Corneal endothelium
PCDH72	6.42547e-72	1.0039	0.839	0.614	1.28509e-68	14	PCDH7	Corneal endothelium
MAL1	1.19937e-71	0.579769	0.685	0.286	2.39874e-68	14	MAL	Corneal endothelium
RPL341	7.09931e-71	0.368908	1	0.999	1.41986e-67	14	RPL34	Corneal endothelium
RPS4X	7.54688e-71	0.380296	1	0.999	1.50938e-67	14	RPS4X	Corneal endothelium
NPNT	9.63982e-71	0.52851	0.693	0.36	1.92796e-67	14	NPNT	Corneal endothelium
TPM12	3.44761e-70	0.759022	0.887	0.661	6.89523e-67	14	TPM1	Corneal endothelium
DMKN2	4.24413e-70	0.606291	0.75	0.432	8.48826e-67	14	DMKN	Corneal endothelium
PITX11	2.48393e-69	0.443145	0.664	0.3	4.96785e-66	14	PITX1	Corneal endothelium
RPL7A2	1.84607e-68	0.361651	0.988	0.991	3.69215e-65	14	RPL7A	Corneal endothelium
PBXIP1	2.4824e-68	0.861966	0.78	0.463	4.96479e-65	14	PBXIP1	Corneal endothelium
PFKP	3.30977e-67	0.829881	0.798	0.489	6.61954e-64	14	PFKP	Corneal endothelium
ACTG14	5.41496e-67	0.439359	0.994	0.99	1.08299e-63	14	ACTG1	Corneal endothelium
TFAP2B2	7.71686e-67	0.736275	0.893	0.791	1.54337e-63	14	TFAP2B	Corneal endothelium
XAGE2	1.54797e-66	0.326716	0.613	0.282	3.09595e-63	14	XAGE2	Corneal endothelium
GFRA1	1.7784e-66	0.892002	0.708	0.388	3.55679e-63	14	GFRA1	Corneal endothelium
TSPAN6	2.48122e-66	0.729559	0.836	0.519	4.96243e-63	14	TSPAN6	Corneal endothelium
GPC41	6.1627e-66	0.735614	0.741	0.446	1.23254e-62	14	GPC4	Corneal endothelium
LY6H1	4.61961e-65	0.726733	0.661	0.267	9.23922e-62	14	LY6H	Corneal endothelium
NEB	2.75801e-64	0.838867	0.658	0.344	5.51603e-61	14	NEB	Corneal endothelium
ZFP36L23	8.10442e-63	0.779287	0.872	0.649	1.62088e-59	14	ZFP36L2	Corneal endothelium
ADAMTS62	2.6511e-61	0.476355	0.69	0.389	5.3022e-58	14	ADAMTS6	Corneal endothelium
CDH31	3.51073e-61	0.374941	0.604	0.248	7.02147e-58	14	CDH3	Corneal endothelium
DPYSL33	4.43817e-61	0.836012	0.795	0.48	8.87633e-58	14	DPYSL3	Corneal endothelium
TNNC1	9.61721e-61	0.536251	0.67	0.421	1.92344e-57	14	TNNC1	Corneal endothelium
RPL111	1.01915e-60	0.302626	0.997	0.998	2.0383e-57	14	RPL11	Corneal endothelium
WNT41	1.65691e-60	0.515196	0.75	0.458	3.31382e-57	14	WNT4	Corneal endothelium
RPS192	2.75295e-60	0.323349	1	0.995	5.5059e-57	14	RPS19	Corneal endothelium
THBD	3.556e-60	0.69299	0.64	0.318	7.11201e-57	14	THBD	Corneal endothelium
ANKH	1.39267e-59	0.558439	0.723	0.429	2.78534e-56	14	ANKH	Corneal endothelium
FGF7	2.29863e-59	0.607557	0.69	0.462	4.59726e-56	14	FGF7	Corneal endothelium
ANK31	3.25883e-58	0.500111	0.682	0.366	6.51766e-55	14	ANK3	Corneal endothelium
MAGI31	3.69501e-58	0.718929	0.705	0.409	7.39002e-55	14	MAGI3	Corneal endothelium
RPL183	1.25097e-57	0.323894	0.991	0.992	2.50194e-54	14	RPL18	Corneal endothelium
FZD10	5.18076e-57	0.483243	0.622	0.322	1.03615e-53	14	FZD10	Corneal endothelium
EMX23	7.71524e-57	0.839808	0.848	0.738	1.54305e-53	14	EMX2	Corneal endothelium
NIFK	8.04105e-57	0.801683	0.887	0.718	1.60821e-53	14	NIFK	Corneal endothelium
NTN4	1.19372e-55	0.502718	0.688	0.448	2.38744e-52	14	NTN4	Corneal endothelium
CLSTN2	1.25934e-55	0.311823	0.574	0.31	2.51869e-52	14	CLSTN2	Corneal endothelium
2003-03-01	2.43836e-55	0.551715	0.682	0.381	4.87671e-52	14	2003-03-01	Corneal endothelium
KHDRBS2	6.76746e-55	0.433361	0.577	0.22	1.35349e-51	14	KHDRBS2	Corneal endothelium
TBX21	2.06935e-54	0.661791	0.833	0.58	4.13871e-51	14	TBX2	Corneal endothelium
SPINT1-AS1	2.28011e-54	0.385755	0.628	0.36	4.56023e-51	14	SPINT1-AS1	Corneal endothelium
PLXNC1	2.33597e-54	0.530832	0.75	0.518	4.67193e-51	14	PLXNC1	Corneal endothelium
RPL52	7.89451e-54	0.313441	0.994	0.991	1.5789e-50	14	RPL5	Corneal endothelium
CA2	5.97001e-53	0.780112	0.643	0.347	1.194e-49	14	CA2	Corneal endothelium
CAV13	1.03631e-52	0.279338	0.738	0.424	2.07261e-49	14	CAV1	Corneal endothelium
UACA	1.45926e-52	0.837749	0.723	0.414	2.91852e-49	14	UACA	Corneal endothelium
PITX23	1.88035e-52	0.651094	0.839	0.715	3.7607e-49	14	PITX2	Corneal endothelium
LAMA51	2.80629e-52	0.415185	0.646	0.397	5.61258e-49	14	LAMA5	Corneal endothelium
ALDH7A12	8.37319e-52	0.642661	0.83	0.565	1.67464e-48	14	ALDH7A1	Corneal endothelium
APOE2	2.21581e-50	0.461878	0.726	0.413	4.43161e-47	14	APOE	Corneal endothelium
CRABP11	3.42686e-50	0.502183	0.673	0.339	6.85372e-47	14	CRABP1	Corneal endothelium
FGD6	3.84127e-50	0.698341	0.649	0.361	7.68253e-47	14	FGD6	Corneal endothelium
RAB11FIP11	1.2114e-49	0.626363	0.69	0.432	2.4228e-46	14	RAB11FIP1	Corneal endothelium
MRAP2	1.70963e-49	0.254186	0.586	0.305	3.41926e-46	14	MRAP2	Corneal endothelium
TSTD11	2.08766e-49	0.618143	0.69	0.342	4.17532e-46	14	TSTD1	Corneal endothelium
MAF1	4.92565e-48	0.473069	0.735	0.498	9.8513e-45	14	MAF	Corneal endothelium
RBP7	5.51437e-48	0.286614	0.631	0.381	1.10287e-44	14	RBP7	Corneal endothelium
RPS52	1.52276e-47	0.315326	0.973	0.98	3.04552e-44	14	RPS5	Corneal endothelium
RIC3	2.56353e-47	0.497834	0.574	0.237	5.12705e-44	14	RIC3	Corneal endothelium
SVIP2	5.70436e-47	0.510547	0.768	0.516	1.14087e-43	14	SVIP	Corneal endothelium
RPS15A	6.56375e-47	0.26515	0.994	0.997	1.31275e-43	14	RPS15A	Corneal endothelium
COL4A51	3.1749e-45	0.445837	0.726	0.482	6.34979e-42	14	COL4A5	Corneal endothelium
FOXC12	3.57966e-45	0.616286	0.869	0.695	7.15933e-42	14	FOXC1	Corneal endothelium
PTPRU	6.77561e-45	0.353114	0.607	0.366	1.35512e-41	14	PTPRU	Corneal endothelium
BCL2L13	1.75205e-44	0.585217	0.789	0.596	3.50409e-41	14	BCL2L13	Corneal endothelium
SERPINE21	6.13259e-44	0.393542	0.69	0.397	1.22652e-40	14	SERPINE2	Corneal endothelium
UBR4	1.32458e-43	0.642924	0.693	0.428	2.64917e-40	14	UBR4	Corneal endothelium
ANXA32	1.01709e-42	0.711006	0.661	0.385	2.03418e-39	14	ANXA3	Corneal endothelium
CBLB	1.03082e-42	0.476203	0.732	0.479	2.06164e-39	14	CBLB	Corneal endothelium
C2orf404	2.19841e-41	0.609714	0.824	0.674	4.39682e-38	14	C2orf40	Corneal endothelium
SLC2A12	4.42003e-41	0.618169	0.723	0.494	8.84007e-38	14	SLC2A1	Corneal endothelium
TBX2-AS1	6.00153e-41	0.578772	0.688	0.483	1.20031e-37	14	TBX2-AS1	Corneal endothelium
BEX23	8.83615e-41	0.491634	0.643	0.359	1.76723e-37	14	BEX2	Corneal endothelium
GLIS31	1.30018e-40	0.44453	0.762	0.576	2.60036e-37	14	GLIS3	Corneal endothelium
KIAA12171	1.30246e-40	0.279764	0.664	0.433	2.60492e-37	14	KIAA1217	Corneal endothelium
CPVL	1.37964e-40	0.266204	0.586	0.338	2.75928e-37	14	CPVL	Corneal endothelium
ADRB2	1.77089e-40	0.326435	0.574	0.295	3.54177e-37	14	ADRB2	Corneal endothelium
FGF2	9.40673e-40	0.358612	0.574	0.272	1.88135e-36	14	FGF2	Corneal endothelium
BCAS3	2.76675e-39	0.515157	0.67	0.417	5.5335e-36	14	BCAS3	Corneal endothelium
MXRA82	2.96411e-39	0.682664	0.717	0.479	5.92822e-36	14	MXRA8	Corneal endothelium
SOX111	9.16526e-39	0.560946	0.908	0.808	1.83305e-35	14	SOX11	Corneal endothelium
CITED41	1.1187e-38	0.264149	0.622	0.425	2.2374e-35	14	CITED4	Corneal endothelium
LINC011391	6.05779e-38	0.578695	0.699	0.511	1.21156e-34	14	LINC01139	Corneal endothelium
SYT42	2.31011e-37	0.336817	0.562	0.298	4.62022e-34	14	SYT4	Corneal endothelium
MT-CO21	7.55861e-37	0.328458	1	0.999	1.51172e-33	14	MT-CO2	Corneal endothelium
GMDS1	8.1139e-37	0.557834	0.735	0.559	1.62278e-33	14	GMDS	Corneal endothelium
RBP1	1.00395e-36	0.504937	0.833	0.654	2.00791e-33	14	RBP1	Corneal endothelium
H2AFJ	4.43953e-36	0.545606	0.863	0.712	8.87907e-33	14	H2AFJ	Corneal endothelium
IER32	7.49881e-36	0.596767	0.735	0.573	1.49976e-32	14	IER3	Corneal endothelium
BTF32	9.70999e-36	0.322593	0.905	0.929	1.942e-32	14	BTF3	Corneal endothelium
PLXNB1	1.19674e-35	0.352369	0.598	0.415	2.39349e-32	14	PLXNB1	Corneal endothelium
ENPP1	1.70458e-35	0.536681	0.646	0.472	3.40917e-32	14	ENPP1	Corneal endothelium
ZNF5032	1.91902e-35	0.606089	0.759	0.546	3.83804e-32	14	ZNF503	Corneal endothelium
ERG	4.47771e-35	0.639465	0.705	0.515	8.95542e-32	14	ERG	Corneal endothelium
TM7SF21	2.18025e-34	0.340037	0.574	0.351	4.3605e-31	14	TM7SF2	Corneal endothelium
COL4A6	6.96276e-34	0.268809	0.554	0.337	1.39255e-30	14	COL4A6	Corneal endothelium
NCAM11	1.09446e-33	0.520378	0.667	0.423	2.18891e-30	14	NCAM1	Corneal endothelium
PAWR2	4.60529e-33	0.388252	0.604	0.37	9.21058e-30	14	PAWR	Corneal endothelium
CRIM11	1.06411e-32	0.419999	0.836	0.711	2.12822e-29	14	CRIM1	Corneal endothelium
COMT1	2.26189e-32	0.45633	0.774	0.576	4.52377e-29	14	COMT	Corneal endothelium
LRRFIP1	3.31102e-32	0.308993	0.545	0.286	6.62204e-29	14	LRRFIP1	Corneal endothelium
APLP23	5.0261e-32	0.576291	0.86	0.722	1.00522e-28	14	APLP2	Corneal endothelium
ZDHHC14	6.58067e-32	0.500143	0.753	0.601	1.31613e-28	14	ZDHHC14	Corneal endothelium
CD243	7.53492e-32	0.494414	0.649	0.395	1.50698e-28	14	CD24	Corneal endothelium
SNCA1	1.4298e-31	0.362854	0.658	0.447	2.8596e-28	14	SNCA	Corneal endothelium
RARRES1	3.89123e-31	0.401365	0.652	0.461	7.78246e-28	14	RARRES1	Corneal endothelium
GCHFR1	9.68279e-31	0.393141	0.637	0.429	1.93656e-27	14	GCHFR	Corneal endothelium
TMTC2	2.1008e-30	0.498471	0.723	0.545	4.2016e-27	14	TMTC2	Corneal endothelium
IFT22	2.4167e-30	0.44256	0.682	0.458	4.83339e-27	14	IFT22	Corneal endothelium
TCEAL22	8.78112e-30	0.324815	0.622	0.403	1.75622e-26	14	TCEAL2	Corneal endothelium
ITPR21	1.31426e-29	0.394309	0.613	0.377	2.62852e-26	14	ITPR2	Corneal endothelium
NCOA71	2.20284e-29	0.434914	0.658	0.436	4.40567e-26	14	NCOA7	Corneal endothelium
HMGA12	2.22911e-29	0.297593	0.607	0.366	4.45823e-26	14	HMGA1	Corneal endothelium
PROCR	2.74391e-28	0.360506	0.562	0.402	5.48782e-25	14	PROCR	Corneal endothelium
PHACTR2	1.67394e-27	0.463325	0.667	0.474	3.34788e-24	14	PHACTR2	Corneal endothelium
AL035413.1	1.75998e-27	0.384366	0.548	0.363	3.51995e-24	14	AL035413.1	Corneal endothelium
TLE43	2.47253e-27	0.429159	0.854	0.676	4.94505e-24	14	TLE4	Corneal endothelium
PDPN1	2.43628e-26	0.373815	0.601	0.43	4.87257e-23	14	PDPN	Corneal endothelium
SATB1	3.50752e-26	0.396515	0.631	0.464	7.01504e-23	14	SATB1	Corneal endothelium
NDNF3	1.01688e-25	0.464584	0.723	0.523	2.03377e-22	14	NDNF	Corneal endothelium
IGF11	1.80964e-25	0.347007	0.577	0.388	3.61927e-22	14	IGF1	Corneal endothelium
GABPB1-AS12	6.91469e-25	0.423284	0.762	0.58	1.38294e-21	14	GABPB1-AS1	Corneal endothelium
SCX2	2.01347e-24	0.375531	0.777	0.628	4.02693e-21	14	SCX	Corneal endothelium
PSME11	3.85345e-24	0.362439	0.753	0.593	7.70691e-21	14	PSME1	Corneal endothelium
LOXL12	1.0322e-23	0.413245	0.783	0.627	2.06441e-20	14	LOXL1	Corneal endothelium
TMEM100	2.39579e-23	0.473553	0.643	0.507	4.79158e-20	14	TMEM100	Corneal endothelium
HSPE12	4.85508e-23	0.340915	0.896	0.815	9.71016e-20	14	HSPE1	Corneal endothelium
HSPB12	5.00836e-23	0.254394	0.89	0.74	1.00167e-19	14	HSPB1	Corneal endothelium
FKBP1B	5.64085e-22	0.28574	0.542	0.389	1.12817e-18	14	FKBP1B	Corneal endothelium
PSAT11	8.252e-22	0.527285	0.625	0.463	1.6504e-18	14	PSAT1	Corneal endothelium
MDK2	8.29994e-22	0.291	0.958	0.917	1.65999e-18	14	MDK	Corneal endothelium
ZFAS12	1.61886e-21	0.337273	0.955	0.89	3.23773e-18	14	ZFAS1	Corneal endothelium
ISYNA11	3.77225e-21	0.325359	0.604	0.417	7.5445e-18	14	ISYNA1	Corneal endothelium
ADM	5.32336e-21	0.475309	0.577	0.429	1.06467e-17	14	ADM	Corneal endothelium
NRN12	3.17727e-20	0.448513	0.631	0.487	6.35455e-17	14	NRN1	Corneal endothelium
ATP5MC22	3.35184e-20	0.267342	0.893	0.865	6.70369e-17	14	ATP5MC2	Corneal endothelium
ECHDC21	7.56193e-20	0.268421	0.595	0.461	1.51239e-16	14	ECHDC2	Corneal endothelium
TMEM160	9.8808e-20	0.44349	0.661	0.548	1.97616e-16	14	TMEM160	Corneal endothelium
PDLIM5	1.22931e-19	0.260631	0.637	0.479	2.45862e-16	14	PDLIM5	Corneal endothelium
EPHB1	2.60907e-19	0.286629	0.536	0.39	5.21814e-16	14	EPHB1	Corneal endothelium
SVBP	2.97484e-19	0.35615	0.75	0.617	5.94968e-16	14	SVBP	Corneal endothelium
CRIP21	3.39273e-19	0.272204	0.702	0.587	6.78547e-16	14	CRIP2	Corneal endothelium
AL356309.2	7.47144e-19	0.286988	0.592	0.499	1.49429e-15	14	AL356309.2	Corneal endothelium
MYH103	2.54179e-18	0.414493	0.696	0.564	5.08358e-15	14	MYH10	Corneal endothelium
ID32	4.66169e-18	0.318038	0.854	0.842	9.32339e-15	14	ID3	Corneal endothelium
EPB41L4A-AS12	6.39846e-18	0.392397	0.723	0.632	1.27969e-14	14	EPB41L4A-AS1	Corneal endothelium
PLPP3	1.27022e-17	0.387712	0.69	0.559	2.54045e-14	14	PLPP3	Corneal endothelium
SCG51	1.42467e-17	0.350424	0.726	0.615	2.84934e-14	14	SCG5	Corneal endothelium
FAM155A	1.51503e-17	0.253661	0.548	0.445	3.03005e-14	14	FAM155A	Corneal endothelium
RARB1	2.03698e-17	0.319069	0.524	0.345	4.07396e-14	14	RARB	Corneal endothelium
MRPL141	4.33769e-17	0.272759	0.735	0.571	8.67538e-14	14	MRPL14	Corneal endothelium
NAP1L13	6.48047e-17	0.347272	0.94	0.872	1.29609e-13	14	NAP1L1	Corneal endothelium
NUDT41	6.92666e-17	0.310195	0.744	0.618	1.38533e-13	14	NUDT4	Corneal endothelium
TMEM1231	1.54178e-16	0.345007	0.628	0.474	3.08356e-13	14	TMEM123	Corneal endothelium
DDIT41	1.93525e-16	0.321509	0.571	0.405	3.87051e-13	14	DDIT4	Corneal endothelium
TES2	5.34313e-16	0.259832	0.628	0.441	1.06863e-12	14	TES	Corneal endothelium
ZFHX42	5.47086e-16	0.374624	0.881	0.756	1.09417e-12	14	ZFHX4	Corneal endothelium
MYL91	1.49254e-15	0.261113	0.741	0.655	2.98508e-12	14	MYL9	Corneal endothelium
KTN12	1.88096e-15	0.342064	0.812	0.689	3.76193e-12	14	KTN1	Corneal endothelium
OCIAD23	2.18168e-15	0.323925	0.574	0.418	4.36337e-12	14	OCIAD2	Corneal endothelium
CACNB4	2.89286e-15	0.345723	0.515	0.406	5.78573e-12	14	CACNB4	Corneal endothelium
CD151	3.26471e-15	0.277797	0.72	0.567	6.52942e-12	14	CD151	Corneal endothelium
GADD45B1	5.54711e-15	0.253511	0.804	0.72	1.10942e-11	14	GADD45B	Corneal endothelium
NAXE	8.73273e-15	0.299648	0.646	0.514	1.74655e-11	14	NAXE	Corneal endothelium
LXN	1.08432e-14	0.456201	0.536	0.39	2.16863e-11	14	LXN	Corneal endothelium
NPDC11	1.1071e-14	0.255005	0.696	0.562	2.2142e-11	14	NPDC1	Corneal endothelium
MRPS62	1.33811e-14	0.263686	0.664	0.52	2.67622e-11	14	MRPS6	Corneal endothelium
RAB13	7.2238e-14	0.273799	0.795	0.7	1.44476e-10	14	RAB13	Corneal endothelium
HS6ST1	7.39206e-14	0.337724	0.482	0.35	1.47841e-10	14	HS6ST1	Corneal endothelium
NECTIN2	1.75634e-13	0.378793	0.61	0.485	3.51268e-10	14	NECTIN2	Corneal endothelium
GPRC5B1	3.13042e-13	0.318305	0.604	0.496	6.26084e-10	14	GPRC5B	Corneal endothelium
SERTAD4-AS1	2.21823e-12	0.306679	0.628	0.531	4.43646e-09	14	SERTAD4-AS1	Corneal endothelium
SLC40A1	1.32068e-11	0.38813	0.539	0.429	2.64137e-08	14	SLC40A1	Corneal endothelium
PON2	1.34081e-11	0.261669	0.658	0.562	2.68162e-08	14	PON2	Corneal endothelium
AGRN1	1.70645e-11	0.306076	0.565	0.465	3.4129e-08	14	AGRN	Corneal endothelium
C1QL11	2.68321e-11	0.264261	0.494	0.396	5.36643e-08	14	C1QL1	Corneal endothelium
ANK1	3.07542e-11	0.279239	0.429	0.213	6.15085e-08	14	ANK1	Corneal endothelium
CACNA1A	8.27296e-11	0.347808	0.574	0.469	1.65459e-07	14	CACNA1A	Corneal endothelium
PTPN13	2.46505e-10	0.355769	0.533	0.397	4.9301e-07	14	PTPN13	Corneal endothelium
OBSL11	3.10621e-09	0.293105	0.574	0.488	6.21242e-06	14	OBSL1	Corneal endothelium
RERG3	3.58148e-09	0.320506	0.467	0.309	7.16296e-06	14	RERG	Corneal endothelium
IQGAP2	3.87818e-09	0.341933	0.557	0.457	7.75635e-06	14	IQGAP2	Corneal endothelium
DHRS3	9.8365e-09	0.270647	0.503	0.401	1.9673e-05	14	DHRS3	Corneal endothelium
ZP4	5.08273e-06	0.264939	0.411	0.298	0.0101655	14	ZP4	Corneal endothelium
CHST1	6.36441e-06	0.288093	0.449	0.389	0.0127288	14	CHST1	Corneal endothelium
RBM38	1.01904e-05	0.274009	0.44	0.398	0.0203809	14	RBM38	Corneal endothelium
TMSB4X3	1.36249e-159	1.79013	0.997	0.973	2.72498e-156	15	TMSB4X	immune cells
CD74	8.23247e-133	2.83371	0.85	0.407	1.64649e-129	15	CD74	immune cells
AIF1	1.76867e-122	2.52506	0.84	0.294	3.53734e-119	15	AIF1	immune cells
TYROBP	5.65264e-121	2.34902	0.803	0.281	1.13053e-117	15	TYROBP	immune cells
NCF4	5.04189e-111	1.18894	0.703	0.242	1.00838e-107	15	NCF4	immune cells
FCGR3A	7.8457e-110	1.3962	0.693	0.177	1.56914e-106	15	FCGR3A	immune cells
HLA-DRA	4.37307e-106	2.81966	0.757	0.287	8.74615e-103	15	HLA-DRA	immune cells
CYBB	1.34627e-103	1.26067	0.727	0.306	2.69255e-100	15	CYBB	immune cells
RNASE6	3.73527e-102	1.10292	0.7	0.255	7.47054e-99	15	RNASE6	immune cells
C1QA	1.24645e-101	2.33083	0.79	0.355	2.49291e-98	15	C1QA	immune cells
CCL3	4.87524e-101	4.04495	0.83	0.583	9.75047e-98	15	CCL3	immune cells
VSIG4	1.82801e-98	1.03735	0.7	0.261	3.65602e-95	15	VSIG4	immune cells
LAPTM5	1.01091e-97	1.851	0.757	0.333	2.02182e-94	15	LAPTM5	immune cells
B2M2	9.47517e-97	1.24961	0.967	0.951	1.89503e-93	15	B2M	immune cells
CCL4L2	2.46974e-96	4.03949	0.83	0.647	4.93947e-93	15	CCL4L2	immune cells
CD68	4.2171e-96	1.603	0.753	0.381	8.4342e-93	15	CD68	immune cells
MS4A4A	1.06141e-88	1.19464	0.663	0.255	2.12282e-85	15	MS4A4A	immune cells
RBM47	2.21645e-88	0.545601	0.63	0.203	4.4329e-85	15	RBM47	immune cells
SPP1	5.07978e-88	3.95622	0.797	0.521	1.01596e-84	15	SPP1	immune cells
C1QB	6.26332e-86	2.18169	0.77	0.375	1.25266e-82	15	C1QB	immune cells
SRGN	1.39372e-84	2.71778	0.723	0.315	2.78745e-81	15	SRGN	immune cells
CCL3L1	2.16659e-84	4.02297	0.803	0.625	4.33318e-81	15	CCL3L1	immune cells
CD14	3.08281e-84	2.01856	0.71	0.348	6.16562e-81	15	CD14	immune cells
ALOX5AP	1.36175e-82	1.41426	0.683	0.245	2.7235e-79	15	ALOX5AP	immune cells
HPGDS	1.22255e-81	1.50872	0.713	0.389	2.4451e-78	15	HPGDS	immune cells
CCL4	3.18508e-81	3.65413	0.8	0.589	6.37017e-78	15	CCL4	immune cells
GPR34	7.50046e-81	1.06342	0.67	0.268	1.50009e-77	15	GPR34	immune cells
CSF1R	7.58622e-81	1.48927	0.7	0.336	1.51724e-77	15	CSF1R	immune cells
MS4A6A	4.89535e-80	1.47095	0.687	0.284	9.79071e-77	15	MS4A6A	immune cells
MAF2	1.955e-77	1.45805	0.787	0.497	3.91001e-74	15	MAF	immune cells
FTH11	5.89186e-77	0.942016	0.99	0.995	1.17837e-73	15	FTH1	immune cells
CORO1A	9.06606e-77	1.31154	0.657	0.222	1.81321e-73	15	CORO1A	immune cells
GMFG	1.36757e-76	1.116	0.73	0.463	2.73514e-73	15	GMFG	immune cells
RNASE1	1.37633e-76	2.68721	0.723	0.342	2.75267e-73	15	RNASE1	immune cells
HLA-DMA	6.61362e-76	0.919642	0.65	0.287	1.32272e-72	15	HLA-DMA	immune cells
LY86	5.16069e-74	0.907681	0.643	0.273	1.03214e-70	15	LY86	immune cells
HLA-DRB5	6.24308e-73	1.11934	0.66	0.319	1.24862e-69	15	HLA-DRB5	immune cells
FCER1G	1.87048e-72	1.84695	0.73	0.355	3.74096e-69	15	FCER1G	immune cells
S100A91	1.8985e-71	1.36194	0.697	0.332	3.797e-68	15	S100A9	immune cells
PLEK	3.02224e-69	1.56666	0.63	0.209	6.04448e-66	15	PLEK	immune cells
[truncated: 2,192 more rows]

## Sheet: 13-14 PCW
	p_val	avg_logFC	pct.1	pct.2	p_val_adj	cluster	gene	predicted cell type
ZDHHC14	5.88725e-36	0.254896	0.432	0.589	1.17745e-32	0	ZDHHC14	neural crest
EGFL6	8.19315e-20	0.271565	0.827	0.843	1.63863e-16	0	EGFL6	neural crest
AQP1	2.6424e-13	0.307723	0.648	0.797	5.28479e-10	0	AQP1	neural crest
JUN	0	0.892388	0.996	0.93	0	1	JUN	corneal stroma keratocytes I
ID1	0	0.717466	0.99	0.854	0	1	ID1	corneal stroma keratocytes I
KLF2	0	0.686262	0.943	0.8	0	1	KLF2	corneal stroma keratocytes I
FOS	0	0.683795	1	0.974	0	1	FOS	corneal stroma keratocytes I
CYR61	0	0.652344	0.977	0.806	0	1	CYR61	corneal stroma keratocytes I
AC020916.1	0	0.603575	0.966	0.748	0	1	AC020916.1	corneal stroma keratocytes I
IER2	0	0.564808	0.992	0.872	0	1	IER2	corneal stroma keratocytes I
DUSP1	0	0.546863	0.982	0.863	0	1	DUSP1	corneal stroma keratocytes I
PPP1R15A	0	0.518689	0.976	0.82	0	1	PPP1R15A	corneal stroma keratocytes I
RGS16	0	0.470858	0.867	0.632	0	1	RGS16	corneal stroma keratocytes I
FOSB	0	0.459389	0.998	0.872	0	1	FOSB	corneal stroma keratocytes I
EGR1	0	0.447377	0.974	0.844	0	1	EGR1	corneal stroma keratocytes I
TOB1	0	0.373302	0.976	0.824	0	1	TOB1	corneal stroma keratocytes I
PTGS2	0	0.334008	0.886	0.656	0	1	PTGS2	corneal stroma keratocytes I
SERTAD1	0	0.2698	0.943	0.77	0	1	SERTAD1	corneal stroma keratocytes I
NFKBIA	7.26394e-307	0.310798	0.959	0.811	1.45279e-303	1	NFKBIA	corneal stroma keratocytes I
JUND	2.17658e-299	0.451145	0.989	0.797	4.35315e-296	1	JUND	corneal stroma keratocytes I
XBP1	2.7441e-267	0.314689	0.979	0.813	5.4882e-264	1	XBP1	corneal stroma keratocytes I
ZFP36	2.22612e-264	0.322732	0.989	0.865	4.45224e-261	1	ZFP36	corneal stroma keratocytes I
COL9A1	1.95593e-252	0.253709	0.896	0.713	3.91185e-249	1	COL9A1	corneal stroma keratocytes I
C2orf40	9.69313e-246	0.329501	0.981	0.785	1.93863e-242	1	C2orf40	corneal stroma keratocytes I
BNIP3	4.27925e-243	0.435446	0.933	0.745	8.5585e-240	1	BNIP3	corneal stroma keratocytes I
TFAP2B	7.82743e-232	0.295457	0.989	0.804	1.56549e-228	1	TFAP2B	corneal stroma keratocytes I
HERPUD1	1.12899e-222	0.291386	0.974	0.84	2.25798e-219	1	HERPUD1	corneal stroma keratocytes I
DNAJB1	2.62248e-220	0.290795	0.95	0.785	5.24496e-217	1	DNAJB1	corneal stroma keratocytes I
GADD45B	3.9372e-220	0.357122	0.945	0.783	7.87439e-217	1	GADD45B	corneal stroma keratocytes I
EMX2	1.92195e-218	0.258524	0.922	0.674	3.8439e-215	1	EMX2	corneal stroma keratocytes I
RHOB	1.90053e-172	0.334432	0.943	0.822	3.80107e-169	1	RHOB	corneal stroma keratocytes I
C1QTNF3	6.11948e-151	0.260927	0.804	0.673	1.2239e-147	1	C1QTNF3	corneal stroma keratocytes I
CTGF	1.80287e-115	0.308588	0.856	0.689	3.60574e-112	1	CTGF	corneal stroma keratocytes I
ID3	4.4063e-115	0.339301	0.972	0.815	8.81261e-112	1	ID3	corneal stroma keratocytes I
C2orf401	0	0.510937	0.973	0.786	0	2	C2orf40	corneal stromal keratocytes II
ITGBL1	0	0.394324	0.902	0.654	0	2	ITGBL1	corneal stromal keratocytes II
MGP	1.44375e-294	0.761109	0.988	0.913	2.8875e-291	2	MGP	corneal stromal keratocytes II
SLC18A2	9.46664e-272	0.253238	0.791	0.587	1.89333e-268	2	SLC18A2	corneal stromal keratocytes II
C1QTNF31	8.25865e-253	0.564963	0.831	0.67	1.65173e-249	2	C1QTNF3	corneal stromal keratocytes II
RNF17	1.9084e-241	0.250285	0.695	0.46	3.81679e-238	2	RNF17	corneal stromal keratocytes II
BNIP31	9.21827e-232	0.468271	0.915	0.748	1.84365e-228	2	BNIP3	corneal stromal keratocytes II
VEGFD	9.46811e-195	0.280936	0.733	0.588	1.89362e-191	2	VEGFD	corneal stromal keratocytes II
COL9A11	3.27707e-178	0.25013	0.876	0.716	6.55415e-175	2	COL9A1	corneal stromal keratocytes II
EMX21	1.78422e-167	0.261549	0.901	0.677	3.56844e-164	2	EMX2	corneal stromal keratocytes II
TFAP2B1	1.44344e-160	0.253965	0.97	0.807	2.88688e-157	2	TFAP2B	corneal stromal keratocytes II
GRP	0	1.44317	0.981	0.697	0	3	GRP	corneal stroma keratocytes III
CTSC	0	0.763998	0.929	0.725	0	3	CTSC	corneal stroma keratocytes III
IFITM1	0	0.64674	0.883	0.66	0	3	IFITM1	corneal stroma keratocytes III
ANXA1	0	0.630577	0.988	0.886	0	3	ANXA1	corneal stroma keratocytes III
PPP1R14C	0	0.533873	0.785	0.538	0	3	PPP1R14C	corneal stroma keratocytes III
SLITRK2	0	0.517458	0.777	0.605	0	3	SLITRK2	corneal stroma keratocytes III
NRXN1	0	0.424611	0.867	0.614	0	3	NRXN1	corneal stroma keratocytes III
HS3ST1	0	0.340735	0.858	0.616	0	3	HS3ST1	corneal stroma keratocytes III
DUSP6	2.54911e-304	0.325596	0.772	0.56	5.09821e-301	3	DUSP6	corneal stroma keratocytes III
EMCN	6.20882e-282	0.374353	0.938	0.766	1.24176e-278	3	EMCN	corneal stroma keratocytes III
HSPA1B	1.40967e-271	0.834522	0.945	0.824	2.81935e-268	3	HSPA1B	corneal stroma keratocytes III
AQP11	8.20179e-256	0.34525	0.931	0.757	1.64036e-252	3	AQP1	corneal stroma keratocytes III
RGS161	8.20887e-256	0.547684	0.822	0.64	1.64177e-252	3	RGS16	corneal stroma keratocytes III
FILIP1L	3.76414e-250	0.517069	0.681	0.403	7.52829e-247	3	FILIP1L	corneal stroma keratocytes III
HSPA1A	3.89638e-249	0.86919	0.969	0.907	7.79275e-246	3	HSPA1A	corneal stroma keratocytes III
TMEM100	2.53879e-232	0.337072	0.852	0.674	5.07757e-229	3	TMEM100	corneal stroma keratocytes III
ATP12A	4.56405e-232	0.251106	0.69	0.541	9.12809e-229	3	ATP12A	corneal stroma keratocytes III
EMX22	1.61803e-221	0.376412	0.89	0.681	3.23607e-218	3	EMX2	corneal stroma keratocytes III
RORB	4.20317e-215	0.338116	0.843	0.635	8.40634e-212	3	RORB	corneal stroma keratocytes III
TGFB2	4.44112e-215	0.306034	0.818	0.627	8.88225e-212	3	TGFB2	corneal stroma keratocytes III
GNG11	1.14825e-213	0.301317	0.925	0.78	2.2965e-210	3	GNG11	corneal stroma keratocytes III
SOX4	1.77077e-206	0.345429	0.959	0.784	3.54153e-203	3	SOX4	corneal stroma keratocytes III
MEF2C	2.3163e-205	0.420524	0.776	0.584	4.6326e-202	3	MEF2C	corneal stroma keratocytes III
SPOCK1	1.86356e-185	0.360226	0.727	0.533	3.72713e-182	3	SPOCK1	corneal stroma keratocytes III
MMP11	7.13187e-173	0.274335	0.748	0.572	1.42637e-169	3	MMP11	corneal stroma keratocytes III
TFAP2B2	1.29392e-163	0.295446	0.951	0.811	2.58784e-160	3	TFAP2B	corneal stroma keratocytes III
TOB11	8.37584e-156	0.274107	0.951	0.828	1.67517e-152	3	TOB1	corneal stroma keratocytes III
AC020916.11	2.06177e-136	0.324537	0.886	0.761	4.12353e-133	3	AC020916.1	corneal stroma keratocytes III
CCL2	6.52924e-135	0.307901	0.783	0.627	1.30585e-131	3	CCL2	corneal stroma keratocytes III
RHOB1	3.36884e-130	0.314197	0.945	0.823	6.73768e-127	3	RHOB	corneal stroma keratocytes III
C1orf105	1.33725e-128	0.423709	0.608	0.479	2.67449e-125	3	C1orf105	corneal stroma keratocytes III
DNAJB11	1.17185e-114	0.562478	0.906	0.792	2.34369e-111	3	DNAJB1	corneal stroma keratocytes III
SLITRK6	7.1416e-112	0.33622	0.671	0.541	1.42832e-108	3	SLITRK6	corneal stroma keratocytes III
HSP90AA1	2.7319e-108	0.306906	0.992	0.951	5.4638e-105	3	HSP90AA1	corneal stroma keratocytes III
ZFP361	1.97644e-99	0.337876	0.964	0.869	3.95288e-96	3	ZFP36	corneal stroma keratocytes III
HSPH1	6.88423e-99	0.265374	0.833	0.657	1.37685e-95	3	HSPH1	corneal stroma keratocytes III
DIAPH3	5.06718e-92	0.286651	0.672	0.594	1.01344e-88	3	DIAPH3	corneal stroma keratocytes III
2001-06-01	1.00287e-56	0.338194	0.979	0.933	2.00573e-53	3	JUN	corneal stroma keratocytes III
THBS4	0	1.89582	0.943	0.748	0	4	THBS4	Fibroblasts I
ASPN	0	1.40717	0.813	0.634	0	4	ASPN	Fibroblasts I
CTHRC1	0	1.03252	0.92	0.756	0	4	CTHRC1	Fibroblasts I
ELN	0	0.957358	0.917	0.744	0	4	ELN	Fibroblasts I
IL11RA	0	0.834394	0.916	0.747	0	4	IL11RA	Fibroblasts I
GSN	0	0.825521	0.891	0.733	0	4	GSN	Fibroblasts I
COL8A2	0	0.791287	0.836	0.602	0	4	COL8A2	Fibroblasts I
IGFBP5	0	0.784262	0.929	0.83	0	4	IGFBP5	Fibroblasts I
TIMP3	0	0.77626	0.939	0.689	0	4	TIMP3	Fibroblasts I
ECM1	0	0.775782	0.842	0.533	0	4	ECM1	Fibroblasts I
COL9A3	0	0.683181	0.808	0.633	0	4	COL9A3	Fibroblasts I
CXCL12	0	0.635346	0.841	0.738	0	4	CXCL12	Fibroblasts I
FBLN1	0	0.538635	0.949	0.759	0	4	FBLN1	Fibroblasts I
FRZB	1.08175e-284	0.776162	0.827	0.644	2.1635e-281	4	FRZB	Fibroblasts I
WNT16	3.44482e-283	0.341976	0.716	0.521	6.88964e-280	4	WNT16	Fibroblasts I
GPNMB	8.22785e-254	0.442611	0.916	0.789	1.64557e-250	4	GPNMB	Fibroblasts I
FLRT3	1.18337e-251	0.604211	0.752	0.616	2.36674e-248	4	FLRT3	Fibroblasts I
RERG	2.18931e-251	0.56677	0.786	0.659	4.37862e-248	4	RERG	Fibroblasts I
S100A4	1.14698e-248	0.52532	0.912	0.779	2.29396e-245	4	S100A4	Fibroblasts I
LY6E	2.17582e-234	0.529816	0.924	0.783	4.35164e-231	4	LY6E	Fibroblasts I
ACKR3	5.80658e-231	0.364268	0.825	0.686	1.16132e-227	4	ACKR3	Fibroblasts I
FGF18	1.03954e-230	0.267427	0.676	0.523	2.07908e-227	4	FGF18	Fibroblasts I
SPOCK11	1.2146e-228	0.459749	0.774	0.532	2.42919e-225	4	SPOCK1	Fibroblasts I
PLAC9	5.72917e-227	0.481982	0.925	0.828	1.14583e-223	4	PLAC9	Fibroblasts I
NDNF	3.62118e-221	0.457129	0.817	0.531	7.24235e-218	4	NDNF	Fibroblasts I
PLP1	1.42047e-198	0.40801	0.774	0.676	2.84094e-195	4	PLP1	Fibroblasts I
PITX2	2.32844e-182	0.437146	0.923	0.827	4.65688e-179	4	PITX2	Fibroblasts I
DKK3	5.38645e-179	0.448737	0.86	0.774	1.07729e-175	4	DKK3	Fibroblasts I
FABP5	1.29303e-173	0.39843	0.873	0.683	2.58606e-170	4	FABP5	Fibroblasts I
CYP1B1	2.82766e-156	0.295235	0.751	0.662	5.65531e-153	4	CYP1B1	Fibroblasts I
OMD	6.34322e-156	0.307575	0.611	0.426	1.26864e-152	4	OMD	Fibroblasts I
AIF1	9.09852e-156	0.291313	0.683	0.614	1.8197e-152	4	AIF1	Fibroblasts I
LITAF	5.73415e-150	0.257388	0.842	0.685	1.14683e-146	4	LITAF	Fibroblasts I
KCNE4	1.3518e-149	0.335604	0.601	0.354	2.7036e-146	4	KCNE4	Fibroblasts I
CLU	9.24463e-148	0.676586	0.766	0.565	1.84893e-144	4	CLU	Fibroblasts I
OLFML2B	4.07646e-144	0.293804	0.668	0.496	8.15291e-141	4	OLFML2B	Fibroblasts I
IGFBP4	1.87666e-142	0.558384	0.842	0.731	3.75333e-139	4	IGFBP4	Fibroblasts I
SERPINE2	1.76254e-141	0.272715	0.737	0.58	3.52507e-138	4	SERPINE2	Fibroblasts I
CYTL1	7.84588e-140	0.471199	0.676	0.47	1.56918e-136	4	CYTL1	Fibroblasts I
PTGDS	2.4106e-137	0.404811	0.676	0.525	4.8212e-134	4	PTGDS	Fibroblasts I
SPARCL1	2.51646e-127	0.467324	0.671	0.491	5.03292e-124	4	SPARCL1	Fibroblasts I
CYP26B1	1.92978e-119	0.364644	0.605	0.49	3.85957e-116	4	CYP26B1	Fibroblasts I
GPC3	5.52238e-115	0.736353	0.776	0.663	1.10448e-111	4	GPC3	Fibroblasts I
FBLN2	3.70756e-113	0.273156	0.889	0.811	7.41511e-110	4	FBLN2	Fibroblasts I
LMO4	1.94475e-98	0.303989	0.834	0.738	3.88949e-95	4	LMO4	Fibroblasts I
PTN	2.16981e-98	0.311461	0.759	0.575	4.33963e-95	4	PTN	Fibroblasts I
CCDC80	3.12279e-96	0.29275	0.691	0.589	6.24558e-93	4	CCDC80	Fibroblasts I
ANGPT1	2.19235e-95	0.341881	0.603	0.448	4.38469e-92	4	ANGPT1	Fibroblasts I
GRP1	5.19968e-95	0.347054	0.824	0.718	1.03994e-91	4	GRP	Fibroblasts I
MAFB	1.20116e-94	0.260342	0.811	0.745	2.40232e-91	4	MAFB	Fibroblasts I
COL21A1	1.3213e-92	0.280796	0.674	0.573	2.64259e-89	4	COL21A1	Fibroblasts I
CD9	6.43319e-92	0.705163	0.871	0.755	1.28664e-88	4	CD9	Fibroblasts I
ACAN	2.72783e-89	0.597354	0.591	0.467	5.45567e-86	4	ACAN	Fibroblasts I
LMNA	3.17982e-89	0.329089	0.927	0.873	6.35964e-86	4	LMNA	Fibroblasts I
CCDC102B	1.63723e-88	0.391463	0.586	0.442	3.27446e-85	4	CCDC102B	Fibroblasts I
FXYD1	2.81274e-85	0.313276	0.793	0.742	5.62547e-82	4	FXYD1	Fibroblasts I
DLK1	1.35461e-80	0.270508	0.792	0.748	2.70921e-77	4	DLK1	Fibroblasts I
CDKN1C	1.54351e-77	0.296186	0.756	0.593	3.08702e-74	4	CDKN1C	Fibroblasts I
MMP111	7.57209e-72	0.286853	0.723	0.578	1.51442e-68	4	MMP11	Fibroblasts I
DPT	2.24817e-64	0.354661	0.88	0.834	4.49633e-61	4	DPT	Fibroblasts I
LTBP2	9.30757e-58	0.27483	0.615	0.526	1.86151e-54	4	LTBP2	Fibroblasts I
CRABP1	1.03064e-54	0.295856	0.635	0.637	2.06128e-51	4	CRABP1	Fibroblasts I
SEMA3C	4.43682e-52	0.300104	0.757	0.646	8.87364e-49	4	SEMA3C	Fibroblasts I
EGFL61	1.37989e-50	0.552557	0.847	0.839	2.75979e-47	4	EGFL6	Fibroblasts I
PMEPA1	4.12743e-49	0.323581	0.55	0.354	8.25487e-46	4	PMEPA1	Fibroblasts I
ITGBL11	4.89221e-48	0.502933	0.711	0.68	9.78441e-45	4	ITGBL1	Fibroblasts I
ZFP36L1	1.69235e-46	0.27183	0.905	0.845	3.3847e-43	4	ZFP36L1	Fibroblasts I
CTGF1	1.07931e-34	0.43635	0.762	0.703	2.15862e-31	4	CTGF	Fibroblasts I
RBP4	3.7914e-26	0.29648	0.651	0.703	7.58281e-23	4	RBP4	Fibroblasts I
DUSP11	8.16704e-14	0.277035	0.896	0.876	1.63341e-10	4	DUSP1	Fibroblasts I
FOSB1	1.28535e-11	0.293999	0.902	0.885	2.5707e-08	4	FOSB	Fibroblasts I
POSTN	0	2.24885	0.976	0.812	0	5	POSTN	Fibroblasts II
DLK11	0	2.14132	0.948	0.736	0	5	DLK1	Fibroblasts II
FBLN11	0	1.94646	0.99	0.76	0	5	FBLN1	Fibroblasts II
WIF1	0	1.81469	0.876	0.645	0	5	WIF1	Fibroblasts II
NBL1	0	1.74555	0.968	0.864	0	5	NBL1	Fibroblasts II
ELN1	0	1.62258	0.98	0.743	0	5	ELN	Fibroblasts II
LEPR	0	1.50441	0.923	0.639	0	5	LEPR	Fibroblasts II
GPC31	0	1.50062	0.948	0.651	0	5	GPC3	Fibroblasts II
CTHRC11	0	1.38734	0.957	0.757	0	5	CTHRC1	Fibroblasts II
DPT1	0	1.37331	0.952	0.829	0	5	DPT	Fibroblasts II
PLAC91	0	1.36392	0.965	0.826	0	5	PLAC9	Fibroblasts II
ANGPTL1	0	1.22897	0.914	0.652	0	5	ANGPTL1	Fibroblasts II
SLC8A1	0	1.19783	0.874	0.5	0	5	SLC8A1	Fibroblasts II
AKAP12	0	1.17258	0.826	0.6	0	5	AKAP12	Fibroblasts II
TNXB	0	1.14037	0.785	0.572	0	5	TNXB	Fibroblasts II
ACKR31	0	1.10789	0.905	0.682	0	5	ACKR3	Fibroblasts II
RARRES2	0	1.0339	0.866	0.656	0	5	RARRES2	Fibroblasts II
IGFBP41	0	0.98045	0.945	0.725	0	5	IGFBP4	Fibroblasts II
SPON2	0	0.963763	0.808	0.631	0	5	SPON2	Fibroblasts II
OSR2	0	0.955132	0.829	0.681	0	5	OSR2	Fibroblasts II
CCDC801	0	0.940835	0.815	0.581	0	5	CCDC80	Fibroblasts II
TNFAIP6	0	0.921767	0.8	0.607	0	5	TNFAIP6	Fibroblasts II
TSHZ2	0	0.903157	0.855	0.516	0	5	TSHZ2	Fibroblasts II
TMEM176B	0	0.901961	0.865	0.675	0	5	TMEM176B	Fibroblasts II
CXCL121	0	0.886981	0.859	0.739	0	5	CXCL12	Fibroblasts II
FAM43A	0	0.871014	0.882	0.647	0	5	FAM43A	Fibroblasts II
LUZP2	0	0.862963	0.763	0.484	0	5	LUZP2	Fibroblasts II
SEMA3D	0	0.858764	0.84	0.576	0	5	SEMA3D	Fibroblasts II
TIMP31	0	0.849928	0.95	0.693	0	5	TIMP3	Fibroblasts II
COL21A11	0	0.844344	0.793	0.565	0	5	COL21A1	Fibroblasts II
NTRK2	0	0.83229	0.871	0.644	0	5	NTRK2	Fibroblasts II
PLEKHA5	0	0.828441	0.85	0.57	0	5	PLEKHA5	Fibroblasts II
ANKRD29	0	0.823545	0.773	0.551	0	5	ANKRD29	Fibroblasts II
CREB5	0	0.760491	0.805	0.499	0	5	CREB5	Fibroblasts II
S100A6	0	0.758345	0.975	0.915	0	5	S100A6	Fibroblasts II
NCAM2	0	0.675454	0.785	0.574	0	5	NCAM2	Fibroblasts II
ALX1	0	0.671129	0.792	0.653	0	5	ALX1	Fibroblasts II
GSN1	0	0.667059	0.945	0.732	0	5	GSN	Fibroblasts II
TMEM59L	0	0.616974	0.812	0.609	0	5	TMEM59L	Fibroblasts II
HAPLN1	0	0.585212	0.803	0.511	0	5	HAPLN1	Fibroblasts II
GDF10	0	0.564869	0.808	0.632	0	5	GDF10	Fibroblasts II
TMEM176A	0	0.531784	0.766	0.471	0	5	TMEM176A	Fibroblasts II
WNT2B	0	0.386331	0.784	0.556	0	5	WNT2B	Fibroblasts II
KCNS3	0	0.331546	0.73	0.475	0	5	KCNS3	Fibroblasts II
PPP1R1B	0	0.254074	0.758	0.576	0	5	PPP1R1B	Fibroblasts II
IGFBP6	5.35549e-291	0.713474	0.927	0.663	1.0711e-287	5	IGFBP6	Fibroblasts II
SFRP2	8.47564e-288	0.947863	0.807	0.643	1.69513e-284	5	SFRP2	Fibroblasts II
PENK	1.17183e-284	1.01756	0.762	0.627	2.34366e-281	5	PENK	Fibroblasts II
IGFBP51	9.19646e-282	1.25527	0.927	0.832	1.83929e-278	5	IGFBP5	Fibroblasts II
TLE4	1.06256e-276	0.756911	0.824	0.567	2.12511e-273	5	TLE4	Fibroblasts II
NTS	1.91819e-276	1.10282	0.739	0.692	3.83639e-273	5	NTS	Fibroblasts II
MGST1	8.41678e-275	0.511898	0.738	0.536	1.68336e-271	5	MGST1	Fibroblasts II
UCHL1	5.01939e-274	0.683138	0.849	0.694	1.00388e-270	5	UCHL1	Fibroblasts II
ADAMTSL4	1.14419e-268	0.421067	0.745	0.551	2.28838e-265	5	ADAMTSL4	Fibroblasts II
PRDM6	3.2096e-268	0.566843	0.743	0.658	6.41919e-265	5	PRDM6	Fibroblasts II
EBF1	5.86063e-267	0.446383	0.761	0.678	1.17213e-263	5	EBF1	Fibroblasts II
SEMA3B	5.17011e-264	0.591844	0.782	0.567	1.03402e-260	5	SEMA3B	Fibroblasts II
PARM1	7.86849e-264	0.36249	0.732	0.627	1.5737e-260	5	PARM1	Fibroblasts II
SGCG	1.31905e-253	0.472892	0.721	0.567	2.63811e-250	5	SGCG	Fibroblasts II
MEG3	1.51791e-247	0.805354	0.949	0.887	3.03582e-244	5	MEG3	Fibroblasts II
CLU1	1.76182e-240	0.508805	0.858	0.562	3.52364e-237	5	CLU	Fibroblasts II
FST	9.08064e-240	0.709276	0.727	0.58	1.81613e-236	5	FST	Fibroblasts II
TPPP3	1.8884e-237	0.511032	0.704	0.523	3.7768e-234	5	TPPP3	Fibroblasts II
ACKR4	5.60486e-234	0.831242	0.709	0.614	1.12097e-230	5	ACKR4	Fibroblasts II
ZNF503	1.154e-226	0.613261	0.834	0.682	2.308e-223	5	ZNF503	Fibroblasts II
PIEZO2	3.1038e-226	0.521294	0.692	0.488	6.20761e-223	5	PIEZO2	Fibroblasts II
AIG1	1.98275e-225	0.415117	0.778	0.529	3.96551e-222	5	AIG1	Fibroblasts II
TMEM1001	5.07774e-218	0.497826	0.841	0.681	1.01555e-214	5	TMEM100	Fibroblasts II
S100A41	3.88439e-217	0.60435	0.888	0.784	7.76878e-214	5	S100A4	Fibroblasts II
CRYL1	1.02234e-214	0.430444	0.813	0.669	2.04468e-211	5	CRYL1	Fibroblasts II
NELL2	2.13945e-208	0.296741	0.777	0.586	4.2789e-205	5	NELL2	Fibroblasts II
HSPB6	4.15405e-208	0.436078	0.731	0.599	8.3081e-205	5	HSPB6	Fibroblasts II
ALDH1A3	1.02291e-207	0.389471	0.704	0.563	2.04582e-204	5	ALDH1A3	Fibroblasts II
LY6E1	2.76468e-207	0.548546	0.908	0.787	5.52937e-204	5	LY6E	Fibroblasts II
SOCS1	8.17117e-207	0.605443	0.797	0.625	1.63423e-203	5	SOCS1	Fibroblasts II
LITAF1	1.19268e-199	0.380853	0.867	0.686	2.38535e-196	5	LITAF	Fibroblasts II
CD44	5.9097e-199	0.660837	0.743	0.563	1.18194e-195	5	CD44	Fibroblasts II
FOXL2	1.23748e-195	0.668893	0.698	0.651	2.47496e-192	5	FOXL2	Fibroblasts II
ATP1B1	7.12231e-195	0.510489	0.771	0.637	1.42446e-191	5	ATP1B1	Fibroblasts II
CACNB4	4.05322e-191	0.281392	0.623	0.38	8.10644e-188	5	CACNB4	Fibroblasts II
IQGAP2	1.01679e-190	0.347075	0.754	0.49	2.03359e-187	5	IQGAP2	Fibroblasts II
CDKN1C1	2.1578e-190	0.559921	0.834	0.59	4.3156e-187	5	CDKN1C	Fibroblasts II
ANK2	4.22808e-188	0.446175	0.735	0.61	8.45615e-185	5	ANK2	Fibroblasts II
NDNF1	2.00321e-187	0.580329	0.766	0.541	4.00643e-184	5	NDNF	Fibroblasts II
DPYSL3	7.19793e-186	0.423976	0.787	0.55	1.43959e-182	5	DPYSL3	Fibroblasts II
TES	8.01816e-185	0.478821	0.699	0.438	1.60363e-181	5	TES	Fibroblasts II
ZFP36L11	2.45409e-182	0.573725	0.919	0.846	4.90817e-179	5	ZFP36L1	Fibroblasts II
LMO41	2.28941e-176	0.621722	0.865	0.737	4.57881e-173	5	LMO4	Fibroblasts II
ZNF536	5.20996e-176	0.490693	0.671	0.601	1.04199e-172	5	ZNF536	Fibroblasts II
GREM2	1.23303e-175	0.455073	0.606	0.376	2.46606e-172	5	GREM2	Fibroblasts II
ADRA2A	1.71652e-175	0.372137	0.626	0.505	3.43303e-172	5	ADRA2A	Fibroblasts II
FXYD11	9.80585e-171	0.59299	0.783	0.743	1.96117e-167	5	FXYD1	Fibroblasts II
IL11RA1	5.37352e-170	0.499035	0.869	0.754	1.0747e-166	5	IL11RA	Fibroblasts II
NR2F2	7.18241e-169	0.372904	0.727	0.462	1.43648e-165	5	NR2F2	Fibroblasts II
ADAM12	5.57959e-154	0.308491	0.64	0.524	1.11592e-150	5	ADAM12	Fibroblasts II
SEMA3C1	2.70081e-147	0.468043	0.834	0.643	5.40162e-144	5	SEMA3C	Fibroblasts II
IGFBP3	4.95573e-147	1.26037	0.703	0.592	9.91146e-144	5	IGFBP3	Fibroblasts II
LMNA1	1.20151e-145	0.447985	0.932	0.874	2.40303e-142	5	LMNA	Fibroblasts II
TAGLN2	3.06172e-141	0.458324	0.872	0.802	6.12344e-138	5	TAGLN2	Fibroblasts II
EPHB6	1.35999e-140	0.428618	0.677	0.564	2.71998e-137	5	EPHB6	Fibroblasts II
PLTP	1.43627e-140	0.452901	0.779	0.692	2.87255e-137	5	PLTP	Fibroblasts II
THBD	2.37406e-130	0.452716	0.686	0.677	4.74812e-127	5	THBD	Fibroblasts II
MAP1B	3.16048e-130	0.370859	0.87	0.756	6.32096e-127	5	MAP1B	Fibroblasts II
DSTN	6.63177e-129	0.287454	0.919	0.83	1.32635e-125	5	DSTN	Fibroblasts II
ZFP36L2	4.72809e-126	0.41625	0.872	0.721	9.45618e-123	5	ZFP36L2	Fibroblasts II
CCND1	1.40985e-125	0.429499	0.684	0.542	2.8197e-122	5	CCND1	Fibroblasts II
PGM2L1	4.43399e-124	0.676217	0.679	0.528	8.86798e-121	5	PGM2L1	Fibroblasts II
TUBB2A	6.48702e-123	0.407077	0.894	0.825	1.2974e-119	5	TUBB2A	Fibroblasts II
MAN1A1	2.79348e-119	0.471595	0.651	0.531	5.58695e-116	5	MAN1A1	Fibroblasts II
FABP3	4.76147e-119	0.395602	0.631	0.56	9.52295e-116	5	FABP3	Fibroblasts II
S100A16	1.59031e-109	0.270709	0.758	0.647	3.18062e-106	5	S100A16	Fibroblasts II
BMP4	1.86723e-109	0.605883	0.712	0.644	3.73447e-106	5	BMP4	Fibroblasts II
NOV	5.29101e-107	0.43872	0.649	0.59	1.0582e-103	5	NOV	Fibroblasts II
KLF4	5.82416e-107	0.494554	0.887	0.844	1.16483e-103	5	KLF4	Fibroblasts II
CCBE1	7.60492e-107	0.321288	0.627	0.617	1.52098e-103	5	CCBE1	Fibroblasts II
FHL1	1.38398e-105	0.342377	0.88	0.839	2.76795e-102	5	FHL1	Fibroblasts II
FBLN21	1.27692e-98	0.407451	0.861	0.814	2.55385e-95	5	FBLN2	Fibroblasts II
DACH1	2.40229e-93	0.400261	0.632	0.557	4.80459e-90	5	DACH1	Fibroblasts II
MATN4	1.82912e-92	0.254301	0.555	0.446	3.65823e-89	5	MATN4	Fibroblasts II
ZNF385D	5.04773e-83	0.353263	0.606	0.498	1.00955e-79	5	ZNF385D	Fibroblasts II
CRIP1	1.83597e-82	0.342372	0.611	0.43	3.67195e-79	5	CRIP1	Fibroblasts II
CTSC1	2.10279e-80	0.425789	0.826	0.741	4.20559e-77	5	CTSC	Fibroblasts II
SULF1	7.82471e-74	0.296494	0.771	0.624	1.56494e-70	5	SULF1	Fibroblasts II
NOVA1	2.43275e-70	0.31385	0.626	0.533	4.8655e-67	5	NOVA1	Fibroblasts II
SPRY1	1.79195e-69	0.598915	0.586	0.547	3.5839e-66	5	SPRY1	Fibroblasts II
CCDC3	4.39667e-69	0.28096	0.565	0.47	8.79335e-66	5	CCDC3	Fibroblasts II
CBLN2	4.83811e-69	0.4705	0.583	0.553	9.67621e-66	5	CBLN2	Fibroblasts II
DKK31	1.82012e-68	0.287671	0.84	0.777	3.64025e-65	5	DKK3	Fibroblasts II
RERG1	5.55349e-68	0.335327	0.666	0.671	1.1107e-64	5	RERG	Fibroblasts II
RAMP3	6.40871e-66	0.498003	0.518	0.39	1.28174e-62	5	RAMP3	Fibroblasts II
NCAM1	2.70422e-64	0.30367	0.594	0.442	5.40843e-61	5	NCAM1	Fibroblasts II
FILIP1L1	5.38675e-61	0.382858	0.57	0.422	1.07735e-57	5	FILIP1L	Fibroblasts II
MYADM	1.63361e-58	0.293854	0.785	0.754	3.26722e-55	5	MYADM	Fibroblasts II
SERPINE21	1.72036e-58	0.357486	0.66	0.589	3.44073e-55	5	SERPINE2	Fibroblasts II
MFAP5	1.95094e-57	0.730184	0.631	0.723	3.90187e-54	5	MFAP5	Fibroblasts II
MITF	1.97677e-55	0.255003	0.597	0.588	3.95353e-52	5	MITF	Fibroblasts II
FOSB2	1.64844e-51	0.293526	0.896	0.886	3.29688e-48	5	FOSB	Fibroblasts II
S100A10	2.88445e-50	0.341881	0.936	0.879	5.7689e-47	5	S100A10	Fibroblasts II
DNAJB4	1.73992e-48	0.262022	0.738	0.677	3.47984e-45	5	DNAJB4	Fibroblasts II
NR4A1	1.36468e-44	0.344295	0.658	0.605	2.72937e-41	5	NR4A1	Fibroblasts II
PCDH7	5.16008e-43	0.281108	0.64	0.55	1.03202e-39	5	PCDH7	Fibroblasts II
MGP1	1.88592e-39	0.309677	0.968	0.918	3.77184e-36	5	MGP	Fibroblasts II
DUSP12	4.33922e-38	0.513312	0.861	0.879	8.67844e-35	5	DUSP1	Fibroblasts II
COL15A1	8.95679e-37	0.374147	0.51	0.475	1.79136e-33	5	COL15A1	Fibroblasts II
TCIM	1.73792e-34	0.267731	0.429	0.316	3.47584e-31	5	TCIM	Fibroblasts II
CD91	2.15776e-34	0.406826	0.785	0.764	4.31553e-31	5	CD9	Fibroblasts II
TNC	5.44472e-34	0.43983	0.506	0.454	1.08894e-30	5	TNC	Fibroblasts II
LINC01133	1.47295e-31	0.277448	0.549	0.596	2.94589e-28	5	LINC01133	Fibroblasts II
PAMR1	2.37156e-27	0.286553	0.48	0.402	4.74312e-24	5	PAMR1	Fibroblasts II
CLEC3B	2.39766e-25	0.286883	0.565	0.629	4.79531e-22	5	CLEC3B	Fibroblasts II
SULT1E1	7.30785e-24	0.434473	0.507	0.554	1.46157e-20	5	SULT1E1	Fibroblasts II
FOS1	3.97908e-23	0.334785	0.989	0.976	7.95817e-20	5	FOS	Fibroblasts II
BTG2	1.57327e-17	0.321821	0.705	0.727	3.14653e-14	5	BTG2	Fibroblasts II
ZFP362	4.09378e-11	0.279387	0.875	0.88	8.18757e-08	5	ZFP36	Fibroblasts II
ATF3	2.35021e-09	0.264275	0.69	0.723	4.70042e-06	5	ATF3	Fibroblasts II
ASPN1	1.22042e-08	0.430424	0.567	0.657	2.44084e-05	5	ASPN	Fibroblasts II
ARL4C	2.87178e-07	0.25174	0.418	0.389	0.000574357	5	ARL4C	Fibroblasts II
CXCL14	0	3.25062	0.99	0.704	0	6	CXCL14	corneal epithelium
KRT17	0	2.62485	0.991	0.627	0	6	KRT17	corneal epithelium
KRT5	0	2.25981	0.99	0.549	0	6	KRT5	corneal epithelium
KRT12	0	1.98041	0.895	0.536	0	6	KRT12	corneal epithelium
GJB2	0	1.94221	0.912	0.512	0	6	GJB2	corneal epithelium
BCAM	0	1.8356	0.942	0.485	0	6	BCAM	corneal epithelium
PAX6	0	1.67184	0.912	0.345	0	6	PAX6	corneal epithelium
KRT19	0	1.59457	0.954	0.523	0	6	KRT19	corneal epithelium
IGFBP61	0	1.56109	0.951	0.661	0	6	IGFBP6	corneal epithelium
IGFBP7	0	1.53845	0.941	0.589	0	6	IGFBP7	corneal epithelium
COL17A1	0	1.34776	0.905	0.391	0	6	COL17A1	corneal epithelium
WNT6	0	1.32392	0.889	0.302	0	6	WNT6	corneal epithelium
PERP	0	1.31785	0.951	0.498	0	6	PERP	corneal epithelium
WNT10A	0	1.16634	0.89	0.38	0	6	WNT10A	corneal epithelium
KRT15	0	1.15973	0.795	0.461	0	6	KRT15	corneal epithelium
TKT	0	1.14666	0.902	0.598	0	6	TKT	corneal epithelium
COL7A1	0	1.13045	0.858	0.466	0	6	COL7A1	corneal epithelium
CTSV	0	1.07621	0.792	0.395	0	6	CTSV	corneal epithelium
GJB6	0	1.05537	0.794	0.285	0	6	GJB6	corneal epithelium
CYP2W1	0	1.03709	0.918	0.576	0	6	CYP2W1	corneal epithelium
MGARP	0	1.03617	0.882	0.67	0	6	MGARP	corneal epithelium
SPINT2	0	1.02195	0.896	0.478	0	6	SPINT2	corneal epithelium
PDLIM1	0	0.979351	0.825	0.559	0	6	PDLIM1	corneal epithelium
GAPDH	0	0.969699	0.997	0.985	0	6	GAPDH	corneal epithelium
DST	0	0.943091	0.912	0.66	0	6	DST	corneal epithelium
TRIM29	0	0.937347	0.824	0.323	0	6	TRIM29	corneal epithelium
DSC3	0	0.917257	0.828	0.336	0	6	DSC3	corneal epithelium
ABI3BP	0	0.894167	0.848	0.565	0	6	ABI3BP	corneal epithelium
WNT3	0	0.878223	0.808	0.468	0	6	WNT3	corneal epithelium
C19orf33	0	0.867048	0.818	0.328	0	6	C19orf33	corneal epithelium
KRT8	0	0.860343	0.868	0.475	0	6	KRT8	corneal epithelium
DDR1	0	0.833067	0.849	0.481	0	6	DDR1	corneal epithelium
DAPL1	0	0.830179	0.799	0.4	0	6	DAPL1	corneal epithelium
NSG1	0	0.81168	0.83	0.588	0	6	NSG1	corneal epithelium
DSP	0	0.811449	0.798	0.429	0	6	DSP	corneal epithelium
LAMB3	0	0.804154	0.805	0.31	0	6	LAMB3	corneal epithelium
PLP2	0	0.797921	0.866	0.528	0	6	PLP2	corneal epithelium
LGALS7	0	0.789773	0.8	0.316	0	6	LGALS7	corneal epithelium
HMGN3	0	0.789756	0.965	0.888	0	6	HMGN3	corneal epithelium
TACSTD2	0	0.787897	0.842	0.441	0	6	TACSTD2	corneal epithelium
ARHGDIB	0	0.746527	0.914	0.745	0	6	ARHGDIB	corneal epithelium
WNT4	0	0.739421	0.763	0.26	0	6	WNT4	corneal epithelium
TFAP2A	0	0.725566	0.825	0.458	0	6	TFAP2A	corneal epithelium
LAMA5	0	0.719502	0.857	0.476	0	6	LAMA5	corneal epithelium
RETREG1	0	0.718386	0.798	0.445	0	6	RETREG1	corneal epithelium
S100A61	0	0.700088	0.978	0.915	0	6	S100A6	corneal epithelium
AC004233.2	0	0.679585	0.861	0.462	0	6	AC004233.2	corneal epithelium
PTMA	0	0.670335	0.996	0.988	0	6	PTMA	corneal epithelium
SOX15	0	0.664567	0.818	0.558	0	6	SOX15	corneal epithelium
MPPED1	0	0.655553	0.914	0.371	0	6	MPPED1	corneal epithelium
FXYD3	0	0.653299	0.777	0.304	0	6	FXYD3	corneal epithelium
TFAP2C	0	0.64312	0.764	0.276	0	6	TFAP2C	corneal epithelium
WNT7B	0	0.620454	0.805	0.442	0	6	WNT7B	corneal epithelium
AGRN	0	0.602644	0.89	0.473	0	6	AGRN	corneal epithelium
PKP1	0	0.601707	0.841	0.364	0	6	PKP1	corneal epithelium
HCAR3	0	0.595649	0.751	0.215	0	6	HCAR3	corneal epithelium
P3H2	0	0.593112	0.78	0.445	0	6	P3H2	corneal epithelium
VIT	0	0.583055	0.79	0.377	0	6	VIT	corneal epithelium
SYTL1	0	0.579323	0.875	0.422	0	6	SYTL1	corneal epithelium
CKB	0	0.575915	0.863	0.511	0	6	CKB	corneal epithelium
MPZL2	0	0.571383	0.858	0.309	0	6	MPZL2	corneal epithelium
JAG2	0	0.570052	0.802	0.35	0	6	JAG2	corneal epithelium
GSTP1	0	0.555622	0.982	0.948	0	6	GSTP1	corneal epithelium
DLK2	0	0.549958	0.794	0.495	0	6	DLK2	corneal epithelium
EFEMP1	0	0.538009	0.93	0.662	0	6	EFEMP1	corneal epithelium
GNG4	0	0.534596	0.909	0.34	0	6	GNG4	corneal epithelium
IL32	0	0.529663	0.801	0.474	0	6	IL32	corneal epithelium
FTH1	0	0.527886	0.999	0.998	0	6	FTH1	corneal epithelium
RPS19	0	0.519964	0.999	0.986	0	6	RPS19	corneal epithelium
EGFR	0	0.516014	0.815	0.476	0	6	EGFR	corneal epithelium
NELL21	0	0.503058	0.917	0.575	0	6	NELL2	corneal epithelium
TP73	0	0.497121	0.891	0.466	0	6	TP73	corneal epithelium
NECTIN1	0	0.484002	0.838	0.469	0	6	NECTIN1	corneal epithelium
NACA	0	0.463619	0.991	0.981	0	6	NACA	corneal epithelium
KIAA1522	0	0.451238	0.827	0.489	0	6	KIAA1522	corneal epithelium
PRSS8	0	0.449121	0.823	0.266	0	6	PRSS8	corneal epithelium
LAMB4	0	0.421232	0.747	0.347	0	6	LAMB4	corneal epithelium
CELSR1	0	0.410091	0.815	0.382	0	6	CELSR1	corneal epithelium
EFNB2	0	0.406166	0.872	0.511	0	6	EFNB2	corneal epithelium
FGFR3	0	0.405084	0.828	0.401	0	6	FGFR3	corneal epithelium
CXXC5	0	0.370857	0.905	0.619	0	6	CXXC5	corneal epithelium
MALL	0	0.364322	0.806	0.493	0	6	MALL	corneal epithelium
OTX1	0	0.357605	0.747	0.368	0	6	OTX1	corneal epithelium
EPHA2	0	0.332215	0.851	0.378	0	6	EPHA2	corneal epithelium
RASSF7	0	0.310013	0.823	0.384	0	6	RASSF7	corneal epithelium
CRYBG1	0	0.263615	0.818	0.223	0	6	CRYBG1	corneal epithelium
RGS20	0	0.257795	0.771	0.327	0	6	RGS20	corneal epithelium
EPS8L2	3.16728e-307	0.309179	0.789	0.457	6.33455e-304	6	EPS8L2	corneal epithelium
CDKN1A	6.82146e-307	0.575261	0.814	0.508	1.36429e-303	6	CDKN1A	corneal epithelium
RPS3	2.46593e-306	0.435369	0.996	0.99	4.93186e-303	6	RPS3	corneal epithelium
KREMEN2	3.54354e-300	1.13073	0.757	0.371	7.08708e-297	6	KREMEN2	corneal epithelium
RIPK4	3.10336e-294	0.379457	0.744	0.288	6.20672e-291	6	RIPK4	corneal epithelium
FGFR2	4.67843e-292	0.610252	0.861	0.619	9.35686e-289	6	FGFR2	corneal epithelium
S100A2	3.86102e-287	0.877182	0.746	0.324	7.72204e-284	6	S100A2	corneal epithelium
SDC4	7.323e-281	0.440072	0.854	0.584	1.4646e-277	6	SDC4	corneal epithelium
RPL11	7.80108e-281	0.354117	0.998	0.995	1.56022e-277	6	RPL11	corneal epithelium
MEIS2	1.58066e-278	0.674529	0.808	0.665	3.16131e-275	6	MEIS2	corneal epithelium
LGALS3	2.40275e-277	0.578624	0.875	0.542	4.80551e-274	6	LGALS3	corneal epithelium
RPL26	3.07748e-273	0.384703	0.994	0.985	6.15495e-270	6	RPL26	corneal epithelium
EFNA1	8.43544e-273	0.458442	0.803	0.451	1.68709e-269	6	EFNA1	corneal epithelium
IER3	4.89157e-271	0.690155	0.868	0.611	9.78315e-268	6	IER3	corneal epithelium
HMGA1	1.14186e-267	0.451336	0.823	0.524	2.28371e-264	6	HMGA1	corneal epithelium
RPL12	1.6251e-265	0.390981	0.993	0.987	3.2502e-262	6	RPL12	corneal epithelium
EZR	2.84637e-263	0.579085	0.849	0.595	5.69273e-260	6	EZR	corneal epithelium
PLXNB1	1.99423e-262	0.280611	0.792	0.493	3.98847e-259	6	PLXNB1	corneal epithelium
KRT18	1.09918e-260	0.607097	0.763	0.365	2.19836e-257	6	KRT18	corneal epithelium
TUBA4A	1.45813e-256	0.44159	0.737	0.391	2.91626e-253	6	TUBA4A	corneal epithelium
ADGRG1	5.02799e-256	0.458802	0.723	0.261	1.0056e-252	6	ADGRG1	corneal epithelium
SYT1	1.39088e-253	0.647514	0.739	0.39	2.78176e-250	6	SYT1	corneal epithelium
TLE41	1.07991e-247	0.614113	0.874	0.564	2.15983e-244	6	TLE4	corneal epithelium
PDPN	1.91484e-245	0.571488	0.81	0.604	3.82969e-242	6	PDPN	corneal epithelium
LGALS3BP	4.97196e-245	0.428826	0.77	0.477	9.94391e-242	6	LGALS3BP	corneal epithelium
RDH10	3.60677e-244	0.380293	0.803	0.5	7.21355e-241	6	RDH10	corneal epithelium
SINHCAF	5.76079e-243	0.519567	0.788	0.451	1.15216e-239	6	SINHCAF	corneal epithelium
S100A101	8.71577e-243	0.491144	0.956	0.878	1.74315e-239	6	S100A10	corneal epithelium
SHISA9	3.06752e-241	0.274567	0.709	0.332	6.13504e-238	6	SHISA9	corneal epithelium
GPC32	7.49553e-241	0.39144	0.871	0.658	1.49911e-237	6	GPC3	corneal epithelium
NQO1	2.14763e-239	0.502806	0.737	0.439	4.29525e-236	6	NQO1	corneal epithelium
BEX2	2.04417e-234	0.43726	0.771	0.411	4.08835e-231	6	BEX2	corneal epithelium
YBX3	2.97592e-234	0.633064	0.904	0.713	5.95183e-231	6	YBX3	corneal epithelium
EFHD2	5.71337e-234	0.378073	0.751	0.413	1.14267e-230	6	EFHD2	corneal epithelium
CKS2	1.80741e-233	0.264518	0.906	0.721	3.61482e-230	6	CKS2	corneal epithelium
RPL34	1.98558e-232	0.328072	0.999	0.996	3.97115e-229	6	RPL34	corneal epithelium
FAM84A	6.03247e-230	0.698711	0.737	0.411	1.20649e-226	6	FAM84A	corneal epithelium
CLDN6	4.03651e-229	0.40955	0.699	0.296	8.07302e-226	6	CLDN6	corneal epithelium
PTN1	3.31933e-228	0.687002	0.85	0.572	6.63866e-225	6	PTN	corneal epithelium
NPNT	8.81973e-228	0.29825	0.785	0.501	1.76395e-224	6	NPNT	corneal epithelium
SLC38A1	2.88635e-227	0.462199	0.818	0.573	5.77271e-224	6	SLC38A1	corneal epithelium
TECR	3.78154e-227	0.616736	0.917	0.763	7.56307e-224	6	TECR	corneal epithelium
S100A11	1.02317e-226	0.438117	0.976	0.902	2.04635e-223	6	S100A11	corneal epithelium
SOX6	1.45649e-226	0.541642	0.724	0.436	2.91299e-223	6	SOX6	corneal epithelium
DKK32	7.40509e-226	0.468834	0.937	0.769	1.48102e-222	6	DKK3	corneal epithelium
CAV1	2.41177e-224	0.470532	0.794	0.538	4.82354e-221	6	CAV1	corneal epithelium
SLC2A1	2.56458e-222	0.649097	0.838	0.642	5.12916e-219	6	SLC2A1	corneal epithelium
COL18A1	1.87568e-220	0.68427	0.821	0.648	3.75136e-217	6	COL18A1	corneal epithelium
AL391650.1	4.81498e-219	0.701208	0.719	0.448	9.62996e-216	6	AL391650.1	corneal epithelium
KLF5	8.29146e-219	0.591204	0.749	0.453	1.65829e-215	6	KLF5	corneal epithelium
STXBP6	1.1645e-216	0.391289	0.753	0.484	2.32901e-213	6	STXBP6	corneal epithelium
PLAU	3.32904e-216	0.544487	0.71	0.367	6.65807e-213	6	PLAU	corneal epithelium
TMSB4X	5.00361e-216	0.307434	0.98	0.944	1.00072e-212	6	TMSB4X	corneal epithelium
WEE1	9.90384e-214	0.400524	0.776	0.45	1.98077e-210	6	WEE1	corneal epithelium
PRRG4	3.12634e-212	0.443025	0.708	0.36	6.25269e-209	6	PRRG4	corneal epithelium
DUSP23	1.5737e-211	0.429705	0.783	0.46	3.1474e-208	6	DUSP23	corneal epithelium
WNT2B1	1.80084e-211	0.400661	0.766	0.558	3.60168e-208	6	WNT2B	corneal epithelium
RPS23	2.39161e-207	0.306678	0.998	0.996	4.78322e-204	6	RPS23	corneal epithelium
DLX4	2.42218e-204	0.490307	0.707	0.47	4.84435e-201	6	DLX4	corneal epithelium
EDN2	1.09802e-202	0.742043	0.686	0.249	2.19605e-199	6	EDN2	corneal epithelium
KLF10	3.48952e-201	0.589557	0.811	0.696	6.97903e-198	6	KLF10	corneal epithelium
RAB25	5.66601e-200	0.46966	0.717	0.384	1.1332e-196	6	RAB25	corneal epithelium
TINCR	1.09653e-198	0.39935	0.712	0.445	2.19307e-195	6	TINCR	corneal epithelium
MAB21L1	1.93882e-198	0.324783	0.726	0.44	3.87765e-195	6	MAB21L1	corneal epithelium
STAP2	5.9249e-198	0.447018	0.767	0.534	1.18498e-194	6	STAP2	corneal epithelium
ANXA3	6.57904e-198	0.531361	0.746	0.502	1.31581e-194	6	ANXA3	corneal epithelium
DSG2	3.03955e-197	0.447549	0.711	0.399	6.0791e-194	6	DSG2	corneal epithelium
DSC2	1.27939e-196	0.549277	0.714	0.347	2.55877e-193	6	DSC2	corneal epithelium
RPS12	3.0869e-196	0.279146	1	0.998	6.17379e-193	6	RPS12	corneal epithelium
RPS27A	3.08751e-194	0.289265	0.998	0.996	6.17502e-191	6	RPS27A	corneal epithelium
TNFRSF12A	6.2438e-194	0.492213	0.708	0.329	1.24876e-190	6	TNFRSF12A	corneal epithelium
BTF3	2.08658e-193	0.393568	0.979	0.963	4.17316e-190	6	BTF3	corneal epithelium
CDH3	9.49787e-192	0.597284	0.704	0.37	1.89957e-188	6	CDH3	corneal epithelium
RPL7A	7.29575e-191	0.296879	0.996	0.99	1.45915e-187	6	RPL7A	corneal epithelium
AL137804.1	6.68069e-190	0.630323	0.671	0.159	1.33614e-186	6	AL137804.1	corneal epithelium
RPL5	2.57556e-189	0.311564	1	0.992	5.15113e-186	6	RPL5	corneal epithelium
CD92	3.455e-186	0.4157	0.901	0.755	6.91e-183	6	CD9	corneal epithelium
SFN	7.8469e-186	0.723209	0.713	0.36	1.56938e-182	6	SFN	corneal epithelium
PTTG1	1.76861e-185	0.572779	0.836	0.67	3.53721e-182	6	PTTG1	corneal epithelium
MUC15	5.34375e-184	0.369117	0.694	0.301	1.06875e-180	6	MUC15	corneal epithelium
DCXR	9.24176e-183	0.491904	0.844	0.614	1.84835e-179	6	DCXR	corneal epithelium
CCDC51	1.76383e-182	0.398155	0.76	0.501	3.52766e-179	6	CCDC51	corneal epithelium
LYPD3	1.54537e-181	0.397614	0.724	0.419	3.09075e-178	6	LYPD3	corneal epithelium
CLDN1	1.44929e-180	0.440899	0.743	0.41	2.89857e-177	6	CLDN1	corneal epithelium
PMAIP1	7.11752e-178	0.537972	0.698	0.4	1.4235e-174	6	PMAIP1	corneal epithelium
PTPRF	4.98179e-177	0.431931	0.793	0.554	9.96358e-174	6	PTPRF	corneal epithelium
MIR22HG	9.25795e-176	0.314703	0.745	0.527	1.85159e-172	6	MIR22HG	corneal epithelium
JUNB	1.71512e-174	0.71433	0.973	0.92	3.43023e-171	6	JUNB	corneal epithelium
GALNT3	2.72754e-174	0.441965	0.691	0.344	5.45509e-171	6	GALNT3	corneal epithelium
ENO1	5.288e-173	0.455914	0.938	0.874	1.0576e-169	6	ENO1	corneal epithelium
DSG1	1.87882e-172	0.342067	0.674	0.245	3.75764e-169	6	DSG1	corneal epithelium
OCIAD2	4.55206e-172	0.362998	0.778	0.526	9.10411e-169	6	OCIAD2	corneal epithelium
RPS4X	7.47685e-172	0.289186	1	0.999	1.49537e-168	6	RPS4X	corneal epithelium
H3F3B	2.18225e-170	0.390272	0.994	0.984	4.3645e-167	6	H3F3B	corneal epithelium
HSBP1L1	1.10392e-169	0.30519	0.714	0.4	2.20783e-166	6	HSBP1L1	corneal epithelium
S100A161	1.68743e-169	0.522995	0.798	0.644	3.37485e-166	6	S100A16	corneal epithelium
ZFAS1	7.33893e-168	0.47289	0.929	0.815	1.46779e-164	6	ZFAS1	corneal epithelium
MYH9	1.56686e-166	0.250057	0.857	0.551	3.13372e-163	6	MYH9	corneal epithelium
TGIF1	3.35995e-166	0.518565	0.846	0.688	6.7199e-163	6	TGIF1	corneal epithelium
FRAS1	3.94682e-164	0.484428	0.714	0.463	7.89365e-161	6	FRAS1	corneal epithelium
TMEM123	2.68524e-161	0.382891	0.818	0.553	5.37048e-158	6	TMEM123	corneal epithelium
SPINT1	9.81545e-160	0.456983	0.705	0.391	1.96309e-156	6	SPINT1	corneal epithelium
ADRB2	2.65194e-159	0.358534	0.689	0.477	5.30388e-156	6	ADRB2	corneal epithelium
RPL30	3.11617e-159	0.269745	0.999	0.997	6.23235e-156	6	RPL30	corneal epithelium
PAWR	3.40686e-159	0.483583	0.736	0.497	6.81372e-156	6	PAWR	corneal epithelium
NR4A11	8.51888e-159	0.466389	0.823	0.592	1.70378e-155	6	NR4A1	corneal epithelium
TRAF4	6.41205e-156	0.347786	0.836	0.677	1.28241e-152	6	TRAF4	corneal epithelium
TNNT3	1.35515e-155	0.390119	0.706	0.443	2.71031e-152	6	TNNT3	corneal epithelium
SCARA3	2.00755e-153	0.354495	0.784	0.641	4.01511e-150	6	SCARA3	corneal epithelium
EPCAM	8.14612e-153	0.422341	0.698	0.477	1.62922e-149	6	EPCAM	corneal epithelium
DCDC1	3.34994e-152	0.409001	0.661	0.305	6.69987e-149	6	DCDC1	corneal epithelium
DLX3	6.60059e-151	0.272101	0.675	0.496	1.32012e-147	6	DLX3	corneal epithelium
RPSA	5.03693e-150	0.326369	0.964	0.956	1.00739e-146	6	RPSA	corneal epithelium
IGFBP31	5.56466e-147	0.282058	0.785	0.585	1.11293e-143	6	IGFBP3	corneal epithelium
RPL18	1.10787e-146	0.251145	0.997	0.984	2.21573e-143	6	RPL18	corneal epithelium
ADGRG6	1.94158e-146	0.506218	0.689	0.48	3.88317e-143	6	ADGRG6	corneal epithelium
NUP93	4.43467e-145	0.454993	0.754	0.602	8.86933e-142	6	NUP93	corneal epithelium
CRYAB	1.05314e-144	0.541853	0.806	0.621	2.10628e-141	6	CRYAB	corneal epithelium
JUP	9.50209e-140	0.360255	0.774	0.53	1.90042e-136	6	JUP	corneal epithelium
STARD10	2.84618e-139	0.404537	0.736	0.491	5.69235e-136	6	STARD10	corneal epithelium
BTG21	1.51963e-136	0.539566	0.83	0.717	3.03926e-133	6	BTG2	corneal epithelium
SNCG	1.90863e-136	0.490489	0.666	0.39	3.81725e-133	6	SNCG	corneal epithelium
TSTD1	1.79931e-134	0.460547	0.706	0.412	3.59861e-131	6	TSTD1	corneal epithelium
PIM3	1.66459e-133	0.556811	0.731	0.53	3.32918e-130	6	PIM3	corneal epithelium
TRIM36	8.59121e-132	0.460121	0.656	0.343	1.71824e-128	6	TRIM36	corneal epithelium
CAPG	9.50018e-132	0.503082	0.763	0.607	1.90004e-128	6	CAPG	corneal epithelium
RPS13	3.14149e-129	0.267758	0.998	0.992	6.28298e-126	6	RPS13	corneal epithelium
DUSP14	2.54938e-127	0.308834	0.733	0.605	5.09875e-124	6	DUSP14	corneal epithelium
IGF2.1	5.43956e-126	0.252374	0.775	0.477	1.08791e-122	6	IGF2.1	corneal epithelium
PDGFA	1.0718e-125	0.532132	0.661	0.378	2.1436e-122	6	PDGFA	corneal epithelium
PHLDA3	1.58323e-124	0.33517	0.741	0.564	3.16646e-121	6	PHLDA3	corneal epithelium
ALDH3A1	3.61709e-124	0.324396	0.62	0.161	7.23417e-121	6	ALDH3A1	corneal epithelium
EMP2	9.88407e-124	0.347995	0.798	0.504	1.97681e-120	6	EMP2	corneal epithelium
PPP1R14B	9.00142e-123	0.419368	0.861	0.725	1.80028e-119	6	PPP1R14B	corneal epithelium
ITGA2	9.76698e-123	0.330932	0.66	0.384	1.9534e-119	6	ITGA2	corneal epithelium
KRT14	1.63176e-122	0.578195	0.629	0.264	3.26353e-119	6	KRT14	corneal epithelium
IRF6	5.6833e-122	0.394984	0.655	0.385	1.13666e-118	6	IRF6	corneal epithelium
IER21	9.51382e-121	0.621962	0.943	0.882	1.90276e-117	6	IER2	corneal epithelium
CXADR	1.2871e-119	0.29304	0.717	0.51	2.5742e-116	6	CXADR	corneal epithelium
ABRACL	1.56948e-117	0.41976	0.739	0.517	3.13896e-114	6	ABRACL	corneal epithelium
TMEM54	9.17726e-117	0.379496	0.686	0.455	1.83545e-113	6	TMEM54	corneal epithelium
SELENOP	2.0274e-116	0.265636	0.844	0.688	4.0548e-113	6	SELENOP	corneal epithelium
LYPD6B	2.8844e-116	0.374088	0.65	0.356	5.76881e-113	6	LYPD6B	corneal epithelium
KLC3	3.64928e-115	0.405307	0.64	0.267	7.29855e-112	6	KLC3	corneal epithelium
MCUB	9.63282e-115	0.383664	0.706	0.552	1.92656e-111	6	MCUB	corneal epithelium
LAMA3	1.00138e-114	0.41129	0.647	0.379	2.00277e-111	6	LAMA3	corneal epithelium
CYP1A2	2.96777e-114	0.495523	0.627	0.255	5.93554e-111	6	CYP1A2	corneal epithelium
FGFBP1	7.5325e-113	0.257288	0.609	0.196	1.5065e-109	6	FGFBP1	corneal epithelium
NFKBIA1	4.10168e-111	0.572581	0.876	0.825	8.20336e-108	6	NFKBIA	corneal epithelium
RAB38	6.01272e-108	0.343549	0.711	0.536	1.20254e-104	6	RAB38	corneal epithelium
SQSTM1	1.81827e-107	0.432148	0.895	0.761	3.63654e-104	6	SQSTM1	corneal epithelium
CKS1B	2.19434e-107	0.36877	0.809	0.633	4.38868e-104	6	CKS1B	corneal epithelium
SDC1	9.19988e-107	0.4683	0.782	0.685	1.83998e-103	6	SDC1	corneal epithelium
LMO42	2.56163e-105	0.365721	0.86	0.738	5.12327e-102	6	LMO4	corneal epithelium
KIF21A	5.53717e-105	0.476504	0.669	0.508	1.10743e-101	6	KIF21A	corneal epithelium
POLR2J3	1.27022e-104	0.316232	0.654	0.36	2.54044e-101	6	POLR2J3	corneal epithelium
CDH1	2.58386e-104	0.409646	0.641	0.339	5.16772e-101	6	CDH1	corneal epithelium
KTN1	2.86297e-99	0.414891	0.846	0.632	5.72594e-96	6	KTN1	corneal epithelium
LITAF2	3.15804e-99	0.299821	0.833	0.689	6.31608e-96	6	LITAF	corneal epithelium
ASCL2	1.43062e-97	0.407398	0.632	0.447	2.86123e-94	6	ASCL2	corneal epithelium
S100A14	7.6702e-97	0.461422	0.629	0.31	1.53404e-93	6	S100A14	corneal epithelium
ECHDC2	2.08555e-96	0.274735	0.699	0.461	4.17111e-93	6	ECHDC2	corneal epithelium
FOXC1	3.20994e-94	0.326768	0.777	0.521	6.41987e-91	6	FOXC1	corneal epithelium
MEIS1	1.29856e-93	0.329577	0.633	0.356	2.59713e-90	6	MEIS1	corneal epithelium
PSAT1	7.43294e-92	0.287963	0.803	0.662	1.48659e-88	6	PSAT1	corneal epithelium
HSD17B2	2.70671e-91	0.382276	0.793	0.673	5.41341e-88	6	HSD17B2	corneal epithelium
HCAR2	3.91332e-90	0.390483	0.608	0.267	7.82663e-87	6	HCAR2	corneal epithelium
MOXD1	6.94915e-90	0.357901	0.65	0.528	1.38983e-86	6	MOXD1	corneal epithelium
ACKR32	2.54116e-89	0.267689	0.8	0.69	5.08232e-86	6	ACKR3	corneal epithelium
PDCD4	1.7818e-88	0.312311	0.806	0.665	3.56361e-85	6	PDCD4	corneal epithelium
ELF3	6.24233e-88	0.338457	0.637	0.352	1.24847e-84	6	ELF3	corneal epithelium
HINT1	3.67998e-86	0.253667	0.935	0.899	7.35996e-83	6	HINT1	corneal epithelium
FAM162A	1.14128e-85	0.312186	0.829	0.66	2.28256e-82	6	FAM162A	corneal epithelium
NRN1	1.83398e-85	0.652389	0.719	0.557	3.66796e-82	6	NRN1	corneal epithelium
GRIA4	3.22472e-85	0.342315	0.634	0.467	6.44943e-82	6	GRIA4	corneal epithelium
GADD45A	5.96321e-85	0.359252	0.712	0.489	1.19264e-81	6	GADD45A	corneal epithelium
ADIRF	8.1535e-85	0.386357	0.691	0.467	1.6307e-81	6	ADIRF	corneal epithelium
MKNK2	8.01689e-83	0.319954	0.778	0.658	1.60338e-79	6	MKNK2	corneal epithelium
LSR	2.50152e-82	0.328289	0.664	0.482	5.00304e-79	6	LSR	corneal epithelium
HSPB1	3.76795e-80	0.298246	0.906	0.826	7.53589e-77	6	HSPB1	corneal epithelium
SLC7A8	1.06532e-79	0.306235	0.646	0.428	2.13064e-76	6	SLC7A8	corneal epithelium
COMT	1.16938e-79	0.315484	0.778	0.621	2.33876e-76	6	COMT	corneal epithelium
ZFP363	3.77623e-78	0.345717	0.928	0.876	7.55246e-75	6	ZFP36	corneal epithelium
DMRTA2	8.87338e-77	0.421206	0.619	0.398	1.77468e-73	6	DMRTA2	corneal epithelium
RELN	1.24724e-76	0.292096	0.623	0.391	2.49449e-73	6	RELN	corneal epithelium
ARL4D	4.13102e-76	0.438693	0.713	0.615	8.26204e-73	6	ARL4D	corneal epithelium
FAM83A	4.47038e-76	0.284633	0.598	0.272	8.94077e-73	6	FAM83A	corneal epithelium
TAGLN21	2.86564e-72	0.309909	0.922	0.798	5.73127e-69	6	TAGLN2	corneal epithelium
FABP51	8.30711e-70	0.362414	0.855	0.688	1.66142e-66	6	FABP5	corneal epithelium
ATP1B3	9.36064e-70	0.284663	0.759	0.573	1.87213e-66	6	ATP1B3	corneal epithelium
CAMK2N1	2.4143e-69	0.334862	0.629	0.369	4.82861e-66	6	CAMK2N1	corneal epithelium
SYNE2	4.12095e-68	0.316445	0.801	0.686	8.24189e-65	6	SYNE2	corneal epithelium
BMP7	1.64181e-67	0.30176	0.594	0.273	3.28361e-64	6	BMP7	corneal epithelium
CRLF1	2.68003e-66	0.471771	0.625	0.525	5.36006e-63	6	CRLF1	corneal epithelium
CLIC1	1.32346e-64	0.268103	0.866	0.85	2.64692e-61	6	CLIC1	corneal epithelium
VAMP8	7.27797e-64	0.297807	0.624	0.369	1.45559e-60	6	VAMP8	corneal epithelium
PDLIM4	3.173e-63	0.309662	0.756	0.616	6.346e-60	6	PDLIM4	corneal epithelium
ATF31	1.74669e-62	0.399905	0.805	0.714	3.49338e-59	6	ATF3	corneal epithelium
BHLHE40	3.98396e-61	0.282912	0.653	0.482	7.96792e-58	6	BHLHE40	corneal epithelium
HIGD2A	9.75278e-60	0.258157	0.884	0.704	1.95056e-56	6	HIGD2A	corneal epithelium
NDFIP2	1.66575e-58	0.346336	0.698	0.632	3.3315e-55	6	NDFIP2	corneal epithelium
MIB2	7.45255e-58	0.32406	0.665	0.542	1.49051e-54	6	MIB2	corneal epithelium
RGMA	1.16125e-57	0.273151	0.691	0.62	2.32251e-54	6	RGMA	corneal epithelium
NDUFA4L2	2.4337e-57	0.5019	0.587	0.321	4.86739e-54	6	NDUFA4L2	corneal epithelium
AVPI1	6.25546e-57	0.311587	0.606	0.421	1.25109e-53	6	AVPI1	corneal epithelium
PON2	1.81767e-56	0.277673	0.752	0.638	3.63534e-53	6	PON2	corneal epithelium
ID11	3.4056e-51	0.355041	0.91	0.867	6.81121e-48	6	ID1	corneal epithelium
EGR11	4.35416e-51	0.285789	0.923	0.855	8.70831e-48	6	EGR1	corneal epithelium
EMP1	2.79895e-48	0.34696	0.829	0.772	5.59789e-45	6	EMP1	corneal epithelium
PTGES	7.28174e-47	0.370881	0.629	0.53	1.45635e-43	6	PTGES	corneal epithelium
BCL11A	4.74587e-41	0.353868	0.661	0.536	9.49174e-38	6	BCL11A	corneal epithelium
SOCS3	2.12333e-40	0.272534	0.8	0.764	4.24666e-37	6	SOCS3	corneal epithelium
GCHFR	9.76238e-40	0.263644	0.621	0.49	1.95248e-36	6	GCHFR	corneal epithelium
PHLDA2	2.99571e-37	0.268538	0.579	0.447	5.99142e-34	6	PHLDA2	corneal epithelium
CLDN4	1.44154e-35	0.598828	0.577	0.378	2.88308e-32	6	CLDN4	corneal epithelium
LMNA2	1.65859e-35	0.250045	0.911	0.876	3.31718e-32	6	LMNA	corneal epithelium
KLF41	4.72162e-29	0.301919	0.818	0.849	9.44324e-26	6	KLF4	corneal epithelium
ITGA6	8.74866e-25	0.287403	0.597	0.51	1.74973e-21	6	ITGA6	corneal epithelium
PKP3	5.25286e-24	0.371919	0.562	0.456	1.05057e-20	6	PKP3	corneal epithelium
DHRS3	1.0357e-21	0.33163	0.6	0.559	2.07139e-18	6	DHRS3	corneal epithelium
BAG1	4.54317e-20	0.255848	0.699	0.63	9.08633e-17	6	BAG1	corneal epithelium
STON2	2.4309e-18	0.319859	0.538	0.393	4.86179e-15	6	STON2	corneal epithelium
AGR2	3.00224e-18	0.519386	0.536	0.282	6.00449e-15	6	AGR2	corneal epithelium
FMO1	6.46161e-18	0.289961	0.544	0.493	1.29232e-14	6	FMO1	corneal epithelium
LGALS7B	1.85135e-11	0.257642	0.517	0.428	3.7027e-08	6	LGALS7B	corneal epithelium
CYP1A1	8.03251e-05	0.252466	0.47	0.192	0.16065	6	CYP1A1	corneal epithelium
TP63	0.000567656	0.34659	0.496	0.379	1	6	TP63	corneal epithelium
TOP2A	0	1.72266	0.922	0.568	0	7	TOP2A	proliferating progenitors
TYMS	0	1.62185	0.941	0.632	0	7	TYMS	proliferating progenitors
TUBA1B	0	1.5804	0.994	0.961	0	7	TUBA1B	proliferating progenitors
UBE2C	0	1.53394	0.901	0.714	0	7	UBE2C	proliferating progenitors
NUSAP1	0	1.52566	0.911	0.595	0	7	NUSAP1	proliferating progenitors
HMGB2	0	1.48909	0.983	0.857	0	7	HMGB2	proliferating progenitors
CENPF	0	1.47821	0.853	0.561	0	7	CENPF	proliferating progenitors
CDK1	0	1.4349	0.88	0.64	0	7	CDK1	proliferating progenitors
H2AFZ	0	1.42228	0.984	0.867	0	7	H2AFZ	proliferating progenitors
MKI67	0	1.39267	0.871	0.606	0	7	MKI67	proliferating progenitors
STMN1	0	1.30688	0.995	0.942	0	7	STMN1	proliferating progenitors
PCLAF	0	1.27952	0.892	0.63	0	7	PCLAF	proliferating progenitors
CKS21	0	1.24889	0.908	0.723	0	7	CKS2	proliferating progenitors
TUBB	0	1.20006	0.999	0.959	0	7	TUBB	proliferating progenitors
SMC4	0	1.19897	0.884	0.575	0	7	SMC4	proliferating progenitors
BIRC5	0	1.17986	0.855	0.6	0	7	BIRC5	proliferating progenitors
MAD2L1	0	1.15449	0.891	0.573	0	7	MAD2L1	proliferating progenitors
HMGN2	0	1.11558	0.984	0.945	0	7	HMGN2	proliferating progenitors
RRM2	0	1.10338	0.872	0.672	0	7	RRM2	proliferating progenitors
TPX2	0	1.08166	0.855	0.551	0	7	TPX2	proliferating progenitors
ASPM	0	1.05921	0.805	0.547	0	7	ASPM	proliferating progenitors
UBE2T	0	1.0569	0.902	0.618	0	7	UBE2T	proliferating progenitors
H2AFV	0	0.989613	0.945	0.777	0	7	H2AFV	proliferating progenitors
GGH	0	0.978453	0.934	0.665	0	7	GGH	proliferating progenitors
CDC20	0	0.938287	0.813	0.587	0	7	CDC20	proliferating progenitors
PBK	0	0.930551	0.846	0.62	0	7	PBK	proliferating progenitors
ZWINT	0	0.930016	0.865	0.592	0	7	ZWINT	proliferating progenitors
CCNB2	0	0.895557	0.809	0.554	0	7	CCNB2	proliferating progenitors
SMC2	0	0.895417	0.852	0.508	0	7	SMC2	proliferating progenitors
PIMREG	0	0.865584	0.859	0.551	0	7	PIMREG	proliferating progenitors
PCNA	0	0.852917	0.878	0.654	0	7	PCNA	proliferating progenitors
CKAP2	0	0.852712	0.83	0.526	0	7	CKAP2	proliferating progenitors
NUF2	0	0.833027	0.826	0.446	0	7	NUF2	proliferating progenitors
KIF23	0	0.827184	0.866	0.557	0	7	KIF23	proliferating progenitors
CCNA2	0	0.812013	0.87	0.589	0	7	CCNA2	proliferating progenitors
KIF22	0	0.793639	0.866	0.613	0	7	KIF22	proliferating progenitors
PRC1	0	0.793102	0.877	0.606	0	7	PRC1	proliferating progenitors
RAD51AP1	0	0.774592	0.841	0.567	0	7	RAD51AP1	proliferating progenitors
CKAP2L	0	0.763426	0.813	0.504	0	7	CKAP2L	proliferating progenitors
KIF20B	0	0.757809	0.855	0.539	0	7	KIF20B	proliferating progenitors
SGO2	0	0.752401	0.826	0.469	0	7	SGO2	proliferating progenitors
DLGAP5	0	0.751893	0.799	0.428	0	7	DLGAP5	proliferating progenitors
NDC80	0	0.733991	0.87	0.59	0	7	NDC80	proliferating progenitors
DEK	0	0.729276	0.945	0.722	0	7	DEK	proliferating progenitors
KNL1	0	0.709798	0.828	0.544	0	7	KNL1	proliferating progenitors
CENPU	0	0.692564	0.811	0.544	0	7	CENPU	proliferating progenitors
DEPDC1	0	0.683647	0.853	0.555	0	7	DEPDC1	proliferating progenitors
RACGAP1	0	0.673731	0.87	0.617	0	7	RACGAP1	proliferating progenitors
DTYMK	0	0.672097	0.87	0.557	0	7	DTYMK	proliferating progenitors
TACC3	0	0.670488	0.797	0.57	0	7	TACC3	proliferating progenitors
CENPH	0	0.669082	0.831	0.538	0	7	CENPH	proliferating progenitors
CENPA	0	0.658887	0.838	0.568	0	7	CENPA	proliferating progenitors
GTSE1	0	0.63693	0.838	0.535	0	7	GTSE1	proliferating progenitors
MCM7	0	0.61479	0.865	0.632	0	7	MCM7	proliferating progenitors
EZH2	0	0.614682	0.853	0.573	0	7	EZH2	proliferating progenitors
KIFC1	0	0.609194	0.867	0.519	0	7	KIFC1	proliferating progenitors
ANLN	0	0.596663	0.812	0.467	0	7	ANLN	proliferating progenitors
CENPN	0	0.575869	0.858	0.628	0	7	CENPN	proliferating progenitors
PTMA1	0	0.573516	0.999	0.988	0	7	PTMA	proliferating progenitors
TCF19	0	0.529086	0.843	0.594	0	7	TCF19	proliferating progenitors
GMNN	0	0.528005	0.831	0.518	0	7	GMNN	proliferating progenitors
PLK1	0	0.520237	0.809	0.503	0	7	PLK1	proliferating progenitors
CDCA8	0	0.511762	0.773	0.434	0	7	CDCA8	proliferating progenitors
CENPM	0	0.495204	0.785	0.486	0	7	CENPM	proliferating progenitors
NEK2	0	0.467487	0.815	0.506	0	7	NEK2	proliferating progenitors
UHRF1	0	0.466764	0.846	0.59	0	7	UHRF1	proliferating progenitors
HJURP	0	0.463601	0.828	0.597	0	7	HJURP	proliferating progenitors
CDCA5	0	0.457431	0.771	0.509	0	7	CDCA5	proliferating progenitors
TTK	0	0.450282	0.769	0.438	0	7	TTK	proliferating progenitors
SGO1	0	0.443545	0.784	0.552	0	7	SGO1	proliferating progenitors
TRIP13	0	0.426393	0.818	0.519	0	7	TRIP13	proliferating progenitors
FAM83D	0	0.413519	0.834	0.655	0	7	FAM83D	proliferating progenitors
KIF15	3.61305e-307	0.472442	0.783	0.559	7.2261e-304	7	KIF15	proliferating progenitors
GAS2L3	5.25917e-306	0.345808	0.785	0.51	1.05183e-302	7	GAS2L3	proliferating progenitors
CEP55	9.56369e-300	0.406185	0.752	0.455	1.91274e-296	7	CEP55	proliferating progenitors
ORC6	1.14141e-293	0.531128	0.771	0.483	2.28282e-290	7	ORC6	proliferating progenitors
MXD3	2.70454e-291	0.725464	0.789	0.538	5.40908e-288	7	MXD3	proliferating progenitors
HELLS	2.89859e-290	0.615237	0.796	0.468	5.79718e-287	7	HELLS	proliferating progenitors
ECT2	2.02845e-287	0.566981	0.807	0.52	4.0569e-284	7	ECT2	proliferating progenitors
PRR11	8.23867e-287	0.424552	0.756	0.485	1.64773e-283	7	PRR11	proliferating progenitors
DTL	4.1827e-285	0.405144	0.777	0.619	8.36541e-282	7	DTL	proliferating progenitors
DIAPH31	2.99428e-284	0.660924	0.842	0.586	5.98857e-281	7	DIAPH3	proliferating progenitors
TMSB15A	3.03956e-284	0.789131	0.844	0.625	6.07912e-281	7	TMSB15A	proliferating progenitors
ATAD2	1.07488e-281	0.701476	0.79	0.518	2.14976e-278	7	ATAD2	proliferating progenitors
CENPK	1.98196e-281	0.705225	0.792	0.56	3.96391e-278	7	CENPK	proliferating progenitors
SYNE21	2.32519e-279	0.787031	0.925	0.678	4.65038e-276	7	SYNE2	proliferating progenitors
PTTG11	1.70654e-278	1.332	0.859	0.67	3.41307e-275	7	PTTG1	proliferating progenitors
MCM3	3.56071e-277	0.56181	0.867	0.678	7.12142e-274	7	MCM3	proliferating progenitors
CDCA4	1.85038e-275	0.658857	0.85	0.56	3.70075e-272	7	CDCA4	proliferating progenitors
DHFR	9.75339e-274	0.525486	0.794	0.562	1.95068e-270	7	DHFR	proliferating progenitors
CDKN3	3.79987e-273	0.93953	0.77	0.49	7.59975e-270	7	CDKN3	proliferating progenitors
CCNB1	4.74256e-266	0.935235	0.797	0.579	9.48512e-263	7	CCNB1	proliferating progenitors
KPNA2	6.44799e-264	1.12872	0.88	0.696	1.2896e-260	7	KPNA2	proliferating progenitors
SAPCD2	9.07549e-264	0.261637	0.743	0.521	1.8151e-260	7	SAPCD2	proliferating progenitors
FOXM1	6.51454e-263	0.407763	0.765	0.55	1.30291e-259	7	FOXM1	proliferating progenitors
TK1	9.15486e-262	0.777004	0.776	0.576	1.83097e-258	7	TK1	proliferating progenitors
MYBL2	1.36186e-259	0.443579	0.731	0.424	2.72372e-256	7	MYBL2	proliferating progenitors
NCAPG	1.30784e-254	0.600541	0.74	0.478	2.61569e-251	7	NCAPG	proliferating progenitors
FEN1	9.9737e-253	0.499986	0.78	0.583	1.99474e-249	7	FEN1	proliferating progenitors
UBE2S	3.08474e-251	1.16084	0.952	0.859	6.16947e-248	7	UBE2S	proliferating progenitors
AURKB	9.57041e-250	0.56682	0.737	0.45	1.91408e-246	7	AURKB	proliferating progenitors
CDC45	3.80848e-248	0.358047	0.721	0.475	7.61695e-245	7	CDC45	proliferating progenitors
KIF14	3.75791e-247	0.332968	0.742	0.494	7.51582e-244	7	KIF14	proliferating progenitors
PSRC1	7.86733e-246	0.471481	0.804	0.595	1.57347e-242	7	PSRC1	proliferating progenitors
MELK	2.15369e-243	0.485831	0.772	0.632	4.30739e-240	7	MELK	proliferating progenitors
CENPW	9.86317e-242	0.703442	0.792	0.525	1.97263e-238	7	CENPW	proliferating progenitors
MZT1	3.22494e-240	0.803933	0.86	0.641	6.44987e-237	7	MZT1	proliferating progenitors
HMMR	1.69139e-239	0.611814	0.754	0.558	3.38279e-236	7	HMMR	proliferating progenitors
RRM1	3.40696e-236	0.582946	0.864	0.691	6.81393e-233	7	RRM1	proliferating progenitors
PKMYT1	4.99895e-236	0.344655	0.745	0.591	9.9979e-233	7	PKMYT1	proliferating progenitors
H2AFX	8.65217e-233	0.934619	0.915	0.8	1.73043e-229	7	H2AFX	proliferating progenitors
CALM2	2.30831e-229	0.816468	0.977	0.893	4.61662e-226	7	CALM2	proliferating progenitors
TUBB4B	3.15643e-228	1.08487	0.934	0.857	6.31285e-225	7	TUBB4B	proliferating progenitors
MND1	3.63005e-227	0.491796	0.751	0.535	7.26009e-224	7	MND1	proliferating progenitors
KIF2C	4.60838e-226	0.400914	0.738	0.584	9.21676e-223	7	KIF2C	proliferating progenitors
SPC25	1.33397e-223	0.551307	0.754	0.596	2.66793e-220	7	SPC25	proliferating progenitors
KIF11	4.10226e-222	0.582393	0.753	0.593	8.20452e-219	7	KIF11	proliferating progenitors
ASF1B	1.18494e-220	0.453508	0.736	0.582	2.36988e-217	7	ASF1B	proliferating progenitors
TUBB6	7.39357e-220	0.716364	0.848	0.578	1.47871e-216	7	TUBB6	proliferating progenitors
GINS2	8.74404e-220	0.572256	0.735	0.416	1.74881e-216	7	GINS2	proliferating progenitors
NCAM11	2.46971e-219	0.302381	0.799	0.429	4.93942e-216	7	NCAM1	proliferating progenitors
CDKN2C	3.70023e-212	0.494864	0.811	0.603	7.40046e-209	7	CDKN2C	proliferating progenitors
CKS1B1	2.09143e-211	0.767074	0.823	0.633	4.18286e-208	7	CKS1B	proliferating progenitors
KNSTRN	1.15183e-209	0.419195	0.736	0.482	2.30366e-206	7	KNSTRN	proliferating progenitors
SPC24	2.66578e-208	0.443841	0.742	0.545	5.33156e-205	7	SPC24	proliferating progenitors
KIF4A	3.71339e-207	0.367907	0.68	0.338	7.42678e-204	7	KIF4A	proliferating progenitors
MIS18BP1	2.05229e-204	0.633989	0.799	0.559	4.10458e-201	7	MIS18BP1	proliferating progenitors
TROAP	3.19037e-204	0.49099	0.742	0.607	6.38074e-201	7	TROAP	proliferating progenitors
HIST1H4C	1.38759e-195	1.07213	0.855	0.611	2.77519e-192	7	HIST1H4C	proliferating progenitors
HMGB3	6.19214e-195	0.801824	0.773	0.501	1.23843e-191	7	HMGB3	proliferating progenitors
ESCO2	1.80967e-194	0.530988	0.71	0.503	3.61934e-191	7	ESCO2	proliferating progenitors
CDCA3	3.5715e-193	0.639698	0.768	0.585	7.143e-190	7	CDCA3	proliferating progenitors
SHCBP1	2.53884e-190	0.399417	0.697	0.509	5.07769e-187	7	SHCBP1	proliferating progenitors
DUT	4.77976e-190	0.78894	0.909	0.834	9.55952e-187	7	DUT	proliferating progenitors
CENPE	2.30903e-187	0.653351	0.724	0.54	4.61807e-184	7	CENPE	proliferating progenitors
ARL6IP1	3.42551e-187	0.94934	0.91	0.775	6.85102e-184	7	ARL6IP1	proliferating progenitors
LMNB2	9.8025e-185	0.631829	0.765	0.52	1.9605e-181	7	LMNB2	proliferating progenitors
CCNE2	2.42161e-184	0.32551	0.709	0.5	4.84321e-181	7	CCNE2	proliferating progenitors
BUB1	5.41675e-182	0.374497	0.708	0.485	1.08335e-178	7	BUB1	proliferating progenitors
CDT1	3.93917e-181	0.437809	0.722	0.577	7.87835e-178	7	CDT1	proliferating progenitors
CEP152	1.65244e-180	0.270217	0.714	0.53	3.30488e-177	7	CEP152	proliferating progenitors
BUB1B	3.41525e-178	0.381294	0.719	0.574	6.83051e-175	7	BUB1B	proliferating progenitors
ARHGAP11A	2.05031e-177	0.40449	0.729	0.565	4.10063e-174	7	ARHGAP11A	proliferating progenitors
MT2A	1.85359e-171	0.695696	0.84	0.601	3.70719e-168	7	MT2A	proliferating progenitors
FBXO5	1.29979e-164	0.442794	0.742	0.564	2.59959e-161	7	FBXO5	proliferating progenitors
IQGAP3	1.97734e-164	0.304027	0.703	0.527	3.95468e-161	7	IQGAP3	proliferating progenitors
ACYP1	4.76339e-159	0.381203	0.759	0.494	9.52678e-156	7	ACYP1	proliferating progenitors
SCARA31	3.89048e-151	0.351461	0.813	0.64	7.78096e-148	7	SCARA3	proliferating progenitors
KIF20A	3.86231e-149	0.552509	0.672	0.463	7.72463e-146	7	KIF20A	proliferating progenitors
WEE11	1.57113e-148	0.312091	0.735	0.456	3.14227e-145	7	WEE1	proliferating progenitors
JPT1	2.23686e-148	0.706181	0.896	0.728	4.47373e-145	7	JPT1	proliferating progenitors
WDR76	8.22106e-147	0.348466	0.654	0.403	1.64421e-143	7	WDR76	proliferating progenitors
E2F1	3.9329e-135	0.401677	0.676	0.559	7.86581e-132	7	E2F1	proliferating progenitors
COL9A12	1.59215e-126	0.475539	0.86	0.726	3.1843e-123	7	COL9A1	proliferating progenitors
SLC20A1	6.2718e-124	0.256247	0.83	0.616	1.25436e-120	7	SLC20A1	proliferating progenitors
RMI2	2.66673e-123	0.340316	0.661	0.435	5.33346e-120	7	RMI2	proliferating progenitors
PAFAH1B3	1.29292e-118	0.336844	0.804	0.571	2.58584e-115	7	PAFAH1B3	proliferating progenitors
CDC6	5.03149e-116	0.303349	0.657	0.534	1.0063e-112	7	CDC6	proliferating progenitors
TUBA1C	2.80264e-115	0.948005	0.883	0.795	5.60528e-112	7	TUBA1C	proliferating progenitors
PTN2	2.03812e-111	0.527625	0.823	0.576	4.07625e-108	7	PTN	proliferating progenitors
TUBA1A	8.65006e-110	0.519231	0.989	0.949	1.73001e-106	7	TUBA1A	proliferating progenitors
KIF18A	6.58551e-102	0.336576	0.675	0.549	1.3171e-98	7	KIF18A	proliferating progenitors
C21orf58	5.23157e-101	0.340162	0.629	0.433	1.04631e-97	7	C21orf58	proliferating progenitors
SLC25A5	6.56242e-101	0.412485	0.901	0.803	1.31248e-97	7	SLC25A5	proliferating progenitors
CLSPN	9.1572e-99	0.364347	0.618	0.463	1.83144e-95	7	CLSPN	proliferating progenitors
EMC9	1.79e-94	0.28551	0.68	0.481	3.58001e-91	7	EMC9	proliferating progenitors
HSP90AA11	1.0324e-89	0.298693	0.976	0.954	2.0648e-86	7	HSP90AA1	proliferating progenitors
CDCA2	4.5133e-83	0.339977	0.624	0.533	9.0266e-80	7	CDCA2	proliferating progenitors
NCAPD2	1.74814e-82	0.445313	0.675	0.515	3.49628e-79	7	NCAPD2	proliferating progenitors
CCDC34	4.50572e-82	0.435143	0.629	0.383	9.01144e-79	7	CCDC34	proliferating progenitors
HIST1H1B	8.63755e-78	0.294881	0.517	0.251	1.72751e-74	7	HIST1H1B	proliferating progenitors
CDKN2D	9.54207e-78	0.402769	0.7	0.548	1.90841e-74	7	CDKN2D	proliferating progenitors
SUN2	9.93106e-77	0.573302	0.724	0.606	1.98621e-73	7	SUN2	proliferating progenitors
CDC25B	1.82788e-71	0.26853	0.747	0.653	3.65577e-68	7	CDC25B	proliferating progenitors
HIST1H1D	2.8539e-71	0.42318	0.531	0.24	5.7078e-68	7	HIST1H1D	proliferating progenitors
AURKA	1.07464e-70	0.333755	0.624	0.535	2.14929e-67	7	AURKA	proliferating progenitors
HINT11	8.88094e-64	0.259794	0.955	0.898	1.77619e-60	7	HINT1	proliferating progenitors
CIP2A	2.71973e-63	0.354627	0.621	0.508	5.43946e-60	7	CIP2A	proliferating progenitors
FAM111B	3.56904e-60	0.321874	0.589	0.482	7.13808e-57	7	FAM111B	proliferating progenitors
GLRX5	1.16359e-59	0.26288	0.85	0.709	2.32718e-56	7	GLRX5	proliferating progenitors
SPDL1	1.1692e-43	0.341357	0.572	0.428	2.3384e-40	7	SPDL1	proliferating progenitors
MCM5	1.21199e-43	0.309761	0.626	0.562	2.42398e-40	7	MCM5	proliferating progenitors
FBLN12	2.10745e-25	0.252474	0.838	0.772	4.21489e-22	7	FBLN1	proliferating progenitors
NMU	2.3351e-13	0.25602	0.482	0.415	4.6702e-10	7	NMU	proliferating progenitors
RARRES21	3.30457e-07	0.354619	0.675	0.672	0.000660915	7	RARRES2	proliferating progenitors
S100A9	0	3.33627	0.884	0.408	0	8	S100A9	conjunctival epithelium
LYPD2	0	3.21885	0.863	0.397	0	8	LYPD2	conjunctival epithelium
LCN2	0	3.12442	0.88	0.32	0	8	LCN2	conjunctival epithelium
KRT13	0	3.00735	0.908	0.406	0	8	KRT13	conjunctival epithelium
S100A8	0	2.8546	0.895	0.394	0	8	S100A8	conjunctival epithelium
KRT191	0	2.70283	0.969	0.535	0	8	KRT19	conjunctival epithelium
TACSTD21	0	2.64137	0.961	0.449	0	8	TACSTD2	conjunctival epithelium
AQP3	0	2.40692	0.92	0.392	0	8	AQP3	conjunctival epithelium
SLPI	0	2.19502	0.863	0.438	0	8	SLPI	conjunctival epithelium
PERP1	0	2.12302	0.948	0.512	0	8	PERP	conjunctival epithelium
ELF31	0	1.92838	0.869	0.35	0	8	ELF3	conjunctival epithelium
CLDN41	0	1.92696	0.891	0.37	0	8	CLDN4	conjunctival epithelium
LGALS31	0	1.92457	0.927	0.55	0	8	LGALS3	conjunctival epithelium
ADIRF1	0	1.84086	0.888	0.465	0	8	ADIRF	conjunctival epithelium
KRT81	0	1.81689	0.917	0.485	0	8	KRT8	conjunctival epithelium
S100A62	0	1.79448	0.988	0.916	0	8	S100A6	conjunctival epithelium
CXCL17	0	1.761	0.882	0.25	0	8	CXCL17	conjunctival epithelium
CEACAM6	0	1.74407	0.892	0.322	0	8	CEACAM6	conjunctival epithelium
CLIC3	0	1.69047	0.883	0.396	0	8	CLIC3	conjunctival epithelium
SPINT21	0	1.62811	0.926	0.489	0	8	SPINT2	conjunctival epithelium
C19orf331	0	1.60179	0.9	0.34	0	8	C19orf33	conjunctival epithelium
KRT181	0	1.55751	0.872	0.373	0	8	KRT18	conjunctival epithelium
CD93	0	1.52602	0.939	0.758	0	8	CD9	conjunctival epithelium
FXYD31	0	1.4635	0.886	0.314	0	8	FXYD3	conjunctival epithelium
LYPD31	0	1.43929	0.874	0.422	0	8	LYPD3	conjunctival epithelium
RHOV	0	1.42713	0.846	0.267	0	8	RHOV	conjunctival epithelium
SFN1	0	1.39912	0.869	0.364	0	8	SFN	conjunctival epithelium
SPINT11	0	1.35932	0.863	0.394	0	8	SPINT1	conjunctival epithelium
MAL	0	1.35704	0.859	0.387	0	8	MAL	conjunctival epithelium
CLDN7	0	1.34633	0.863	0.323	0	8	CLDN7	conjunctival epithelium
DSP1	0	1.34147	0.872	0.437	0	8	DSP	conjunctival epithelium
HES4	0	1.3347	0.907	0.48	0	8	HES4	conjunctival epithelium
CD55	0	1.32881	0.865	0.467	0	8	CD55	conjunctival epithelium
CP	0	1.30053	0.877	0.367	0	8	CP	conjunctival epithelium
S100A111	0	1.27637	0.979	0.904	0	8	S100A11	conjunctival epithelium
KRT7	0	1.23367	0.863	0.32	0	8	KRT7	conjunctival epithelium
KLF51	0	1.16815	0.86	0.457	0	8	KLF5	conjunctival epithelium
MAL2	0	1.10839	0.886	0.432	0	8	MAL2	conjunctival epithelium
TMSB4X1	0	0.957228	0.986	0.944	0	8	TMSB4X	conjunctival epithelium
EPS8L1	0	0.920944	0.853	0.489	0	8	EPS8L1	conjunctival epithelium
NBEAL2	0	0.904096	0.875	0.479	0	8	NBEAL2	conjunctival epithelium
MUC1	0	0.90217	0.894	0.546	0	8	MUC1	conjunctival epithelium
RARRES3	0	0.868839	0.867	0.423	0	8	RARRES3	conjunctival epithelium
SULT2B1	0	0.843214	0.849	0.289	0	8	SULT2B1	conjunctival epithelium
BCAS1	0	0.833792	0.851	0.259	0	8	BCAS1	conjunctival epithelium
CD82	0	0.823873	0.888	0.477	0	8	CD82	conjunctival epithelium
EPS8L21	0	0.819526	0.901	0.463	0	8	EPS8L2	conjunctival epithelium
FGFR31	0	0.797643	0.918	0.41	0	8	FGFR3	conjunctival epithelium
PSCA	0	0.759705	0.855	0.198	0	8	PSCA	conjunctival epithelium
B4GALT5	0	0.759221	0.896	0.419	0	8	B4GALT5	conjunctival epithelium
C2orf54	0	0.749127	0.869	0.269	0	8	C2orf54	conjunctival epithelium
FAM3D	0	0.695233	0.826	0.221	0	8	FAM3D	conjunctival epithelium
VSIG2	0	0.662106	0.857	0.235	0	8	VSIG2	conjunctival epithelium
DSG21	0	0.653867	0.867	0.401	0	8	DSG2	conjunctival epithelium
PRSS81	0	0.624752	0.888	0.281	0	8	PRSS8	conjunctival epithelium
ST14	0	0.617613	0.855	0.187	0	8	ST14	conjunctival epithelium
CXCL1	0	0.589337	0.833	0.318	0	8	CXCL1	conjunctival epithelium
IL1RN	0	0.558503	0.838	0.478	0	8	IL1RN	conjunctival epithelium
GABRP	0	0.54608	0.816	0.116	0	8	GABRP	conjunctival epithelium
PIGR	0	0.531729	0.839	0.281	0	8	PIGR	conjunctival epithelium
ST6GALNAC1	0	0.48884	0.849	0.208	0	8	ST6GALNAC1	conjunctival epithelium
DHRS9	0	0.471337	0.855	0.294	0	8	DHRS9	conjunctival epithelium
ASPG	0	0.470699	0.806	0.181	0	8	ASPG	conjunctival epithelium
CRACR2B	0	0.463863	0.852	0.343	0	8	CRACR2B	conjunctival epithelium
CXCL16	0	0.457066	0.891	0.567	0	8	CXCL16	conjunctival epithelium
GGT6	0	0.43046	0.868	0.129	0	8	GGT6	conjunctival epithelium
MLPH	0	0.410775	0.896	0.364	0	8	MLPH	conjunctival epithelium
AL356234.2	0	0.368758	0.865	0.439	0	8	AL356234.2	conjunctival epithelium
BLNK	0	0.35824	0.856	0.377	0	8	BLNK	conjunctival epithelium
VGLL1	0	0.35574	0.821	0.26	0	8	VGLL1	conjunctival epithelium
AC020978.5	0	0.31495	0.825	0.238	0	8	AC020978.5	conjunctival epithelium
KRTCAP3	0	0.28614	0.865	0.414	0	8	KRTCAP3	conjunctival epithelium
GPR160	0	0.260034	0.875	0.338	0	8	GPR160	conjunctival epithelium
SCGB3A1	0	0.256379	0.872	0.416	0	8	SCGB3A1	conjunctival epithelium
TNNT31	5.72379e-307	1.2677	0.855	0.445	1.14476e-303	8	TNNT3	conjunctival epithelium
GDF15	1.82289e-303	0.494819	0.806	0.301	3.64579e-300	8	GDF15	conjunctival epithelium
MACC1	1.21977e-302	0.457155	0.821	0.42	2.43954e-299	8	MACC1	conjunctival epithelium
PRR15L	2.79507e-302	0.273338	0.772	0.217	5.59014e-299	8	PRR15L	conjunctival epithelium
S100A102	9.01758e-300	1.09495	0.971	0.88	1.80352e-296	8	S100A10	conjunctival epithelium
PAX61	2.4491e-299	1.02583	0.887	0.364	4.89819e-296	8	PAX6	conjunctival epithelium
SLC44A4	1.0871e-298	0.29429	0.851	0.331	2.17421e-295	8	SLC44A4	conjunctival epithelium
S100P	1.66783e-297	1.70644	0.825	0.336	3.33567e-294	8	S100P	conjunctival epithelium
CLDN3	7.80283e-295	1.19694	0.804	0.284	1.56057e-291	8	CLDN3	conjunctival epithelium
RAB251	8.14056e-294	1.10459	0.837	0.389	1.62811e-290	8	RAB25	conjunctival epithelium
PSMB8	1.00012e-293	0.357643	0.891	0.496	2.00024e-290	8	PSMB8	conjunctival epithelium
GNG41	6.72694e-291	0.555805	0.855	0.36	1.34539e-287	8	GNG4	conjunctival epithelium
SLC9A3R1	6.52453e-290	0.663549	0.831	0.374	1.30491e-286	8	SLC9A3R1	conjunctival epithelium
UPK1B	7.17126e-289	1.43642	0.825	0.39	1.43425e-285	8	UPK1B	conjunctival epithelium
TMEM40	8.0327e-288	0.621264	0.831	0.48	1.60654e-284	8	TMEM40	conjunctival epithelium
LSR1	2.36915e-287	0.524777	0.862	0.479	4.7383e-284	8	LSR	conjunctival epithelium
VTCN1	2.48523e-287	0.66003	0.821	0.439	4.97045e-284	8	VTCN1	conjunctival epithelium
TFF3	5.24753e-285	0.34607	0.838	0.437	1.04951e-281	8	TFF3	conjunctival epithelium
PLPP2	5.96252e-285	0.720558	0.807	0.346	1.1925e-281	8	PLPP2	conjunctival epithelium
MUC20	4.98889e-284	0.638288	0.8	0.296	9.97778e-281	8	MUC20	conjunctival epithelium
STXBP61	4.81814e-282	0.558951	0.864	0.488	9.63627e-279	8	STXBP6	conjunctival epithelium
MUC16	2.26236e-280	1.64378	0.813	0.328	4.52471e-277	8	MUC16	conjunctival epithelium
SAMHD1	8.50009e-280	0.356185	0.896	0.587	1.70002e-276	8	SAMHD1	conjunctival epithelium
DSC21	1.81616e-279	1.05432	0.827	0.353	3.63232e-276	8	DSC2	conjunctival epithelium
DEGS2	4.37981e-278	0.272626	0.792	0.347	8.75963e-275	8	DEGS2	conjunctival epithelium
CD24	1.68237e-276	1.33103	0.898	0.612	3.36473e-273	8	CD24	conjunctival epithelium
EVPL	2.32663e-275	0.801326	0.809	0.377	4.65325e-272	8	EVPL	conjunctival epithelium
CES1	2.2074e-274	0.252996	0.869	0.458	4.4148e-271	8	CES1	conjunctival epithelium
TMEM184A	1.19906e-270	0.538576	0.773	0.207	2.39812e-267	8	TMEM184A	conjunctival epithelium
CXXC51	9.41242e-270	0.670529	0.903	0.628	1.88248e-266	8	CXXC5	conjunctival epithelium
TMPRSS4	2.47892e-269	0.669287	0.791	0.247	4.95784e-266	8	TMPRSS4	conjunctival epithelium
ICAM1	4.84559e-267	0.322831	0.832	0.512	9.69118e-264	8	ICAM1	conjunctival epithelium
VAMP81	2.58276e-266	1.31546	0.818	0.368	5.16552e-263	8	VAMP8	conjunctival epithelium
NECTIN4	2.4614e-265	0.752708	0.788	0.232	4.92279e-262	8	NECTIN4	conjunctival epithelium
RASSF71	9.5795e-264	0.391331	0.836	0.397	1.9159e-260	8	RASSF7	conjunctival epithelium
SMAGP	5.95065e-261	0.617148	0.881	0.596	1.19013e-257	8	SMAGP	conjunctival epithelium
HOPX	8.2618e-261	1.76165	0.828	0.435	1.65236e-257	8	HOPX	conjunctival epithelium
HSPB11	8.27303e-260	1.0629	0.942	0.827	1.65461e-256	8	HSPB1	conjunctival epithelium
KRT4	1.13621e-259	2.32086	0.806	0.345	2.27243e-256	8	KRT4	conjunctival epithelium
TGM2	3.13932e-259	0.684435	0.837	0.473	6.27863e-256	8	TGM2	conjunctival epithelium
ICAM4	1.87655e-257	0.270032	0.777	0.321	3.7531e-254	8	ICAM4	conjunctival epithelium
OCLN	6.0257e-257	0.342533	0.793	0.293	1.20514e-253	8	OCLN	conjunctival epithelium
CDH11	1.07301e-256	0.664521	0.808	0.341	2.14601e-253	8	CDH1	conjunctival epithelium
DNAJA4	1.54504e-256	0.28114	0.88	0.472	3.09008e-253	8	DNAJA4	conjunctival epithelium
EZR1	1.14338e-254	1.01658	0.877	0.601	2.28676e-251	8	EZR	conjunctival epithelium
KRT171	2.68143e-253	1.77901	0.896	0.642	5.36286e-250	8	KRT17	conjunctival epithelium
TNFSF10	1.37273e-252	0.434001	0.774	0.311	2.74546e-249	8	TNFSF10	conjunctival epithelium
PYGL	7.31725e-251	0.607623	0.824	0.442	1.46345e-247	8	PYGL	conjunctival epithelium
MEIS21	5.49538e-250	0.672182	0.88	0.666	1.09908e-246	8	MEIS2	conjunctival epithelium
POLR2J31	1.45126e-249	1.15375	0.806	0.362	2.90252e-246	8	POLR2J3	conjunctival epithelium
ALOX5	3.04537e-247	0.358054	0.781	0.376	6.09073e-244	8	ALOX5	conjunctival epithelium
NECTIN11	1.65252e-246	0.53247	0.832	0.481	3.30504e-243	8	NECTIN1	conjunctival epithelium
UPK2	7.38324e-246	0.666617	0.792	0.466	1.47665e-242	8	UPK2	conjunctival epithelium
SAT1	1.75163e-242	1.57091	0.9	0.699	3.50326e-239	8	SAT1	conjunctival epithelium
NDRG2	1.21597e-238	0.982015	0.881	0.643	2.43195e-235	8	NDRG2	conjunctival epithelium
STEAP4	2.21467e-236	0.496911	0.812	0.399	4.42935e-233	8	STEAP4	conjunctival epithelium
AC004233.21	4.28332e-235	0.255084	0.816	0.476	8.56665e-232	8	AC004233.2	conjunctival epithelium
LAMA51	9.07992e-235	0.373879	0.853	0.488	1.81598e-231	8	LAMA5	conjunctival epithelium
SPNS2	1.53073e-234	0.380966	0.801	0.417	3.06147e-231	8	SPNS2	conjunctival epithelium
SLC34A2	1.70653e-232	0.759462	0.757	0.241	3.41305e-229	8	SLC34A2	conjunctival epithelium
MYH14	1.3807e-231	1.03614	0.781	0.29	2.76139e-228	8	MYH14	conjunctival epithelium
AGRN1	5.16719e-230	0.397193	0.883	0.486	1.03344e-226	8	AGRN	conjunctival epithelium
SYTL2	6.06601e-230	0.339787	0.842	0.505	1.2132e-226	8	SYTL2	conjunctival epithelium
SCARA32	3.70658e-229	0.701262	0.899	0.64	7.41316e-226	8	SCARA3	conjunctival epithelium
DDR11	3.80867e-229	0.625968	0.847	0.493	7.61733e-226	8	DDR1	conjunctival epithelium
SLCO3A1	1.45224e-228	0.640223	0.809	0.438	2.90449e-225	8	SLCO3A1	conjunctival epithelium
KRT51	1.59047e-228	1.95354	0.844	0.57	3.18095e-225	8	KRT5	conjunctival epithelium
ERBB3	2.82602e-228	0.529939	0.797	0.446	5.65203e-225	8	ERBB3	conjunctival epithelium
RBM47	1.39728e-227	0.367905	0.786	0.369	2.79455e-224	8	RBM47	conjunctival epithelium
SDC11	1.78639e-227	0.991251	0.893	0.683	3.57278e-224	8	SDC1	conjunctival epithelium
TRIM291	5.2641e-227	0.83494	0.806	0.34	1.05282e-223	8	TRIM29	conjunctival epithelium
SCGB2A1	6.99025e-227	0.351581	0.76	0.328	1.39805e-223	8	SCGB2A1	conjunctival epithelium
ARRDC1	1.17101e-226	0.40842	0.86	0.539	2.34203e-223	8	ARRDC1	conjunctival epithelium
CYB5A	1.60727e-225	0.905394	0.914	0.632	3.21454e-222	8	CYB5A	conjunctival epithelium
VSIR	1.47802e-224	0.710443	0.858	0.58	2.95603e-221	8	VSIR	conjunctival epithelium
SCCPDH	4.50357e-224	0.77157	0.874	0.592	9.00714e-221	8	SCCPDH	conjunctival epithelium
SYNGR2	1.4456e-223	0.540443	0.818	0.464	2.89119e-220	8	SYNGR2	conjunctival epithelium
VWA1	4.9244e-222	0.46911	0.867	0.524	9.8488e-219	8	VWA1	conjunctival epithelium
DSC31	2.2043e-221	1.00495	0.793	0.352	4.4086e-218	8	DSC3	conjunctival epithelium
CAV2	4.47635e-221	0.529341	0.882	0.623	8.9527e-218	8	CAV2	conjunctival epithelium
CXADR1	2.0511e-218	0.786708	0.826	0.512	4.10221e-215	8	CXADR	conjunctival epithelium
GSTP11	4.22109e-218	0.636	0.972	0.95	8.44219e-215	8	GSTP1	conjunctival epithelium
GRB7	4.56138e-216	0.277387	0.772	0.333	9.12276e-213	8	GRB7	conjunctival epithelium
RARRES1	4.26372e-213	1.23005	0.863	0.448	8.52745e-210	8	RARRES1	conjunctival epithelium
GALNT31	6.80373e-211	0.544877	0.774	0.351	1.36075e-207	8	GALNT3	conjunctival epithelium
S100A42	5.10851e-205	1.51301	0.898	0.787	1.0217e-201	8	S100A4	conjunctival epithelium
PPDPF	6.96299e-205	0.651768	0.969	0.934	1.3926e-201	8	PPDPF	conjunctival epithelium
KRT78	8.99883e-204	0.420597	0.716	0.155	1.79977e-200	8	KRT78	conjunctival epithelium
ANXA11	1.14677e-203	1.06438	0.956	0.894	2.29354e-200	8	ANXA1	conjunctival epithelium
ABLIM1	1.26636e-203	0.412624	0.871	0.546	2.53271e-200	8	ABLIM1	conjunctival epithelium
TC2N	7.28751e-203	0.308145	0.726	0.197	1.4575e-199	8	TC2N	conjunctival epithelium
PKP31	8.33023e-203	0.530997	0.775	0.45	1.66605e-199	8	PKP3	conjunctival epithelium
ITIH5	1.10992e-202	0.480095	0.78	0.347	2.21984e-199	8	ITIH5	conjunctival epithelium
GPR87	6.33835e-201	0.264367	0.727	0.219	1.26767e-197	8	GPR87	conjunctival epithelium
CFI	1.10262e-200	0.286257	0.754	0.326	2.20525e-197	8	CFI	conjunctival epithelium
TSPAN12	1.26196e-198	0.624035	0.777	0.409	2.52392e-195	8	TSPAN12	conjunctival epithelium
PRRG41	1.99035e-198	0.492208	0.765	0.369	3.98069e-195	8	PRRG4	conjunctival epithelium
CFB	5.8009e-198	0.31512	0.747	0.348	1.16018e-194	8	CFB	conjunctival epithelium
CHI3L1	7.29883e-196	0.446341	0.747	0.278	1.45977e-192	8	CHI3L1	conjunctival epithelium
IGF2.11	8.99944e-195	0.6624	0.852	0.483	1.79989e-191	8	IGF2.1	conjunctival epithelium
JUP1	2.54355e-194	0.705813	0.846	0.534	5.08711e-191	8	JUP	conjunctival epithelium
TMC5	1.43525e-193	0.278476	0.704	0.159	2.8705e-190	8	TMC5	conjunctival epithelium
NOTCH3	1.2536e-191	0.501944	0.837	0.506	2.5072e-188	8	NOTCH3	conjunctival epithelium
VAMP5	5.59337e-191	0.285708	0.873	0.451	1.11867e-187	8	VAMP5	conjunctival epithelium
CXCL8	2.71615e-190	0.37666	0.829	0.7	5.4323e-187	8	CXCL8	conjunctival epithelium
PDCD41	3.05358e-190	0.765376	0.883	0.666	6.10716e-187	8	PDCD4	conjunctival epithelium
TMC4	1.86234e-188	0.286602	0.798	0.594	3.72468e-185	8	TMC4	conjunctival epithelium
KRT151	7.26686e-185	1.14213	0.783	0.472	1.45337e-181	8	KRT15	conjunctival epithelium
CRIP2	2.93537e-184	0.604692	0.844	0.518	5.87074e-181	8	CRIP2	conjunctival epithelium
TNFRSF14	6.26187e-184	0.345854	0.845	0.535	1.25237e-180	8	TNFRSF14	conjunctival epithelium
YBX31	8.98232e-182	0.757626	0.915	0.719	1.79646e-178	8	YBX3	conjunctival epithelium
ABRACL1	5.56266e-181	0.632114	0.846	0.519	1.11253e-177	8	ABRACL	conjunctival epithelium
BAG11	4.08305e-180	0.963443	0.839	0.626	8.16609e-177	8	BAG1	conjunctival epithelium
PDLIM11	4.29948e-180	0.998614	0.798	0.568	8.59896e-177	8	PDLIM1	conjunctival epithelium
MUC151	2.99705e-179	0.96381	0.738	0.311	5.99409e-176	8	MUC15	conjunctival epithelium
GRHL3	2.04233e-177	0.309875	0.714	0.262	4.08465e-174	8	GRHL3	conjunctival epithelium
STAP21	1.15539e-176	0.540158	0.809	0.539	2.31079e-173	8	STAP2	conjunctival epithelium
NSG11	1.19657e-176	0.46957	0.829	0.595	2.39314e-173	8	NSG1	conjunctival epithelium
TTC9	5.2301e-173	0.498903	0.745	0.448	1.04602e-169	8	TTC9	conjunctival epithelium
S100A162	6.50393e-173	0.791061	0.833	0.647	1.30079e-169	8	S100A16	conjunctival epithelium
TMEM541	1.93331e-172	0.647463	0.78	0.458	3.86662e-169	8	TMEM54	conjunctival epithelium
DSG11	1.4513e-169	0.736112	0.723	0.257	2.9026e-166	8	DSG1	conjunctival epithelium
TNFRSF12A1	5.303e-169	0.411909	0.748	0.339	1.0606e-165	8	TNFRSF12A	conjunctival epithelium
DMKN	1.4358e-166	0.669413	0.799	0.52	2.87161e-163	8	DMKN	conjunctival epithelium
AP001207.3	2.93122e-166	0.421498	0.708	0.246	5.86244e-163	8	AP001207.3	conjunctival epithelium
SCEL	4.12955e-165	0.647173	0.717	0.253	8.2591e-162	8	SCEL	conjunctival epithelium
CAPG1	2.73841e-164	0.862563	0.803	0.61	5.47682e-161	8	CAPG	conjunctival epithelium
MALL1	1.78053e-162	0.814671	0.759	0.505	3.56107e-159	8	MALL	conjunctival epithelium
SMIM5	2.59451e-162	0.658705	0.731	0.397	5.18902e-159	8	SMIM5	conjunctival epithelium
SYTL11	3.84122e-160	0.468877	0.763	0.441	7.68244e-157	8	SYTL1	conjunctival epithelium
AGR21	1.87182e-159	1.18677	0.728	0.282	3.74364e-156	8	AGR2	conjunctival epithelium
PLXNB11	3.50097e-159	0.517007	0.765	0.503	7.00194e-156	8	PLXNB1	conjunctival epithelium
LAD1	1.64086e-158	0.472819	0.701	0.212	3.28171e-155	8	LAD1	conjunctival epithelium
SERPINB1	2.76692e-158	0.56112	0.857	0.583	5.53385e-155	8	SERPINB1	conjunctival epithelium
SYT8	2.88184e-158	0.5752	0.714	0.331	5.76369e-155	8	SYT8	conjunctival epithelium
SMIM22	1.19982e-157	0.64265	0.715	0.37	2.39965e-154	8	SMIM22	conjunctival epithelium
SDC41	4.9145e-157	0.593974	0.819	0.594	9.829e-154	8	SDC4	conjunctival epithelium
KCNG1	8.20704e-157	0.303588	0.76	0.547	1.64141e-153	8	KCNG1	conjunctival epithelium
SPINT1-AS1	7.66959e-156	0.431605	0.719	0.303	1.53392e-152	8	SPINT1-AS1	conjunctival epithelium
BARX2	1.16828e-154	0.523025	0.689	0.184	2.33655e-151	8	BARX2	conjunctival epithelium
AGR3	1.59589e-154	0.793273	0.679	0.2	3.19178e-151	8	AGR3	conjunctival epithelium
CFD	3.17812e-154	0.760385	0.742	0.524	6.35624e-151	8	CFD	conjunctival epithelium
GIPC1	2.1795e-153	0.752923	0.837	0.604	4.359e-150	8	GIPC1	conjunctival epithelium
RAB11FIP1	1.84254e-149	1.16201	0.738	0.388	3.68508e-146	8	RAB11FIP1	conjunctival epithelium
BBOX1	6.14958e-149	0.312963	0.667	0.087	1.22992e-145	8	BBOX1	conjunctival epithelium
METRNL	1.41448e-148	0.501996	0.765	0.393	2.82895e-145	8	METRNL	conjunctival epithelium
MSLN	2.03865e-148	1.34497	0.724	0.358	4.07731e-145	8	MSLN	conjunctival epithelium
FUT3	2.20671e-148	0.263197	0.674	0.221	4.41343e-145	8	FUT3	conjunctival epithelium
WNT7B1	5.00729e-147	0.349191	0.745	0.456	1.00146e-143	8	WNT7B	conjunctival epithelium
TMEM1231	5.26448e-146	0.383624	0.888	0.558	1.0529e-142	8	TMEM123	conjunctival epithelium
PPL	9.93867e-146	0.685178	0.719	0.426	1.98773e-142	8	PPL	conjunctival epithelium
RIPK41	7.47948e-144	0.431426	0.717	0.304	1.4959e-140	8	RIPK4	conjunctival epithelium
CAST	6.25661e-143	0.760646	0.835	0.606	1.25132e-139	8	CAST	conjunctival epithelium
F3	7.46401e-143	1.00738	0.715	0.371	1.4928e-139	8	F3	conjunctival epithelium
CRIP11	2.75175e-142	0.922569	0.769	0.428	5.50351e-139	8	CRIP1	conjunctival epithelium
FAM84A1	2.77049e-142	0.594343	0.741	0.421	5.54097e-139	8	FAM84A	conjunctival epithelium
CRYBG11	6.08709e-142	0.466059	0.701	0.247	1.21742e-138	8	CRYBG1	conjunctival epithelium
CTSB	3.0715e-141	0.785131	0.923	0.721	6.143e-138	8	CTSB	conjunctival epithelium
APOBEC3A	1.0891e-140	1.42912	0.699	0.279	2.17821e-137	8	APOBEC3A	conjunctival epithelium
MGST11	1.47699e-139	0.713972	0.776	0.54	2.95399e-136	8	MGST1	conjunctival epithelium
ASAH1	2.94209e-138	0.710979	0.923	0.774	5.88418e-135	8	ASAH1	conjunctival epithelium
PLP21	4.74921e-137	0.559739	0.811	0.541	9.49843e-134	8	PLP2	conjunctival epithelium
A4GALT	9.74966e-137	0.536642	0.706	0.351	1.94993e-133	8	A4GALT	conjunctival epithelium
CCND11	5.26253e-136	0.758832	0.785	0.542	1.05251e-132	8	CCND1	conjunctival epithelium
MEIS11	2.12715e-133	0.404496	0.708	0.361	4.2543e-130	8	MEIS1	conjunctival epithelium
CTSS	6.73008e-133	0.290303	0.726	0.438	1.34602e-129	8	CTSS	conjunctival epithelium
ADGRF1	2.00779e-131	0.527779	0.668	0.179	4.01558e-128	8	ADGRF1	conjunctival epithelium
EHF	2.45464e-129	0.661171	0.674	0.301	4.90928e-126	8	EHF	conjunctival epithelium
BICDL2	1.71466e-128	0.475145	0.677	0.272	3.42931e-125	8	BICDL2	conjunctival epithelium
F11R	1.6908e-127	0.363668	0.715	0.386	3.38159e-124	8	F11R	conjunctival epithelium
TAGLN22	6.59775e-127	0.66298	0.913	0.803	1.31955e-123	8	TAGLN2	conjunctival epithelium
C15orf48	6.96768e-127	0.553743	0.683	0.391	1.39354e-123	8	C15orf48	conjunctival epithelium
ADGRG11	1.74119e-126	0.311788	0.697	0.276	3.48239e-123	8	ADGRG1	conjunctival epithelium
PLK2	4.10932e-126	0.513812	0.88	0.668	8.21863e-123	8	PLK2	conjunctival epithelium
UCP2	2.70927e-125	0.481455	0.72	0.512	5.41855e-122	8	UCP2	conjunctival epithelium
EMP21	2.83553e-125	0.56556	0.817	0.512	5.67107e-122	8	EMP2	conjunctival epithelium
CALM21	8.23218e-125	0.493	0.919	0.897	1.64644e-121	8	CALM2	conjunctival epithelium
PDLIM41	9.37333e-125	0.584163	0.847	0.616	1.87467e-121	8	PDLIM4	conjunctival epithelium
WEE12	2.37757e-124	0.420764	0.771	0.46	4.75514e-121	8	WEE1	conjunctival epithelium
LITAF3	2.90287e-124	0.491518	0.879	0.691	5.80573e-121	8	LITAF	conjunctival epithelium
CLU2	3.09236e-124	1.09027	0.826	0.573	6.18472e-121	8	CLU	conjunctival epithelium
FAM83A1	3.93181e-124	0.355652	0.685	0.278	7.86361e-121	8	FAM83A	conjunctival epithelium
SH3YL1	6.24001e-124	0.480784	0.844	0.643	1.248e-120	8	SH3YL1	conjunctival epithelium
GRHL1	6.28854e-122	0.45753	0.699	0.453	1.25771e-118	8	GRHL1	conjunctival epithelium
ACSL1	1.16869e-121	0.372998	0.764	0.594	2.33739e-118	8	ACSL1	conjunctival epithelium
FTH11	7.09461e-121	0.388315	0.999	0.998	1.41892e-117	8	FTH1	conjunctival epithelium
PKP11	8.83496e-121	0.802935	0.707	0.385	1.76699e-117	8	PKP1	conjunctival epithelium
KLC31	5.22019e-120	0.501974	0.689	0.276	1.04404e-116	8	KLC3	conjunctival epithelium
MYH91	8.36699e-120	0.276298	0.863	0.561	1.6734e-116	8	MYH9	conjunctival epithelium
SEMA3E	1.15186e-119	0.594983	0.805	0.549	2.30373e-116	8	SEMA3E	conjunctival epithelium
SLC12A2	1.37301e-119	0.858225	0.804	0.545	2.74603e-116	8	SLC12A2	conjunctival epithelium
HEBP2	1.83352e-119	0.692448	0.818	0.599	3.66705e-116	8	HEBP2	conjunctival epithelium
SORBS2	3.57232e-119	0.303867	0.755	0.501	7.14463e-116	8	SORBS2	conjunctival epithelium
CELSR11	3.7641e-119	0.288566	0.705	0.401	7.5282e-116	8	CELSR1	conjunctival epithelium
WNK2	5.95461e-118	0.566599	0.692	0.383	1.19092e-114	8	WNK2	conjunctival epithelium
B3GNT3	9.2906e-117	0.254408	0.637	0.116	1.85812e-113	8	B3GNT3	conjunctival epithelium
SLC2A11	1.52848e-116	0.612668	0.829	0.649	3.05695e-113	8	SLC2A1	conjunctival epithelium
STARD101	2.35387e-115	0.479555	0.767	0.497	4.70774e-112	8	STARD10	conjunctival epithelium
MYO6	4.47e-115	0.618275	0.804	0.631	8.94e-112	8	MYO6	conjunctival epithelium
CDKN1A1	5.73439e-115	0.519505	0.751	0.52	1.14688e-111	8	CDKN1A	conjunctival epithelium
WFDC2	6.48074e-114	0.842131	0.679	0.361	1.29615e-110	8	WFDC2	conjunctival epithelium
TXNIP	1.12292e-113	0.983983	0.846	0.724	2.24585e-110	8	TXNIP	conjunctival epithelium
IRF61	2.38791e-113	0.456024	0.699	0.392	4.77583e-110	8	IRF6	conjunctival epithelium
PMAIP11	4.38461e-111	0.46071	0.708	0.409	8.76922e-108	8	PMAIP1	conjunctival epithelium
ARHGDIB1	1.06649e-110	0.412192	0.921	0.75	2.13298e-107	8	ARHGDIB	conjunctival epithelium
HLA-B	1.74377e-110	0.258995	0.769	0.367	3.48754e-107	8	HLA-B	conjunctival epithelium
HS3ST6	4.73909e-110	0.421469	0.713	0.446	9.47818e-107	8	HS3ST6	conjunctival epithelium
ALCAM	3.25462e-109	0.396704	0.863	0.522	6.50923e-106	8	ALCAM	conjunctival epithelium
KRT23	5.76057e-109	0.714556	0.672	0.333	1.15211e-105	8	KRT23	conjunctival epithelium
TSTD11	1.9657e-107	0.567973	0.725	0.42	3.93139e-104	8	TSTD1	conjunctival epithelium
EGFR1	3.14822e-107	0.440386	0.731	0.49	6.29643e-104	8	EGFR	conjunctival epithelium
CAPNS2	1.73073e-106	0.493012	0.651	0.186	3.46145e-103	8	CAPNS2	conjunctival epithelium
ECHDC21	6.55967e-105	0.287924	0.746	0.466	1.31193e-101	8	ECHDC2	conjunctival epithelium
TECR1	7.5581e-105	0.509293	0.902	0.769	1.51162e-101	8	TECR	conjunctival epithelium
HES1	1.19126e-104	0.752111	0.748	0.463	2.38251e-101	8	HES1	conjunctival epithelium
CLIC11	1.33779e-104	0.539259	0.911	0.848	2.67558e-101	8	CLIC1	conjunctival epithelium
KIAA15221	2.05884e-104	0.426081	0.714	0.505	4.11769e-101	8	KIAA1522	conjunctival epithelium
RPL8	2.90931e-104	0.308527	0.999	0.985	5.81863e-101	8	RPL8	conjunctival epithelium
NEAT1	2.18801e-102	1.11862	0.794	0.577	4.37602e-99	8	NEAT1	conjunctival epithelium
NUP931	2.62614e-100	0.25747	0.782	0.606	5.25227e-97	8	NUP93	conjunctival epithelium
TUBA4A1	3.25106e-100	0.363742	0.693	0.404	6.50211e-97	8	TUBA4A	conjunctival epithelium
EPHA21	1.46991e-99	0.338291	0.697	0.4	2.93981e-96	8	EPHA2	conjunctival epithelium
KIF21A1	2.58949e-99	0.377139	0.717	0.511	5.17897e-96	8	KIF21A	conjunctival epithelium
NACA1	3.163e-99	0.34649	0.993	0.981	6.326e-96	8	NACA	conjunctival epithelium
PRSS22	3.2566e-99	0.746223	0.667	0.284	6.51321e-96	8	PRSS22	conjunctival epithelium
WNT41	1.38997e-98	0.449095	0.677	0.279	2.77995e-95	8	WNT4	conjunctival epithelium
LGALS3BP1	2.35103e-98	0.684607	0.711	0.489	4.70206e-95	8	LGALS3BP	conjunctival epithelium
NOTCH1	5.62108e-98	0.343906	0.733	0.559	1.12422e-94	8	NOTCH1	conjunctival epithelium
S100A141	6.39849e-98	0.83678	0.666	0.318	1.2797e-94	8	S100A14	conjunctival epithelium
AQP5	7.40047e-97	0.50943	0.698	0.506	1.48009e-93	8	AQP5	conjunctival epithelium
LLGL2	9.47868e-97	0.505048	0.684	0.527	1.89574e-93	8	LLGL2	conjunctival epithelium
CAPS	1.48483e-96	0.623324	0.681	0.412	2.96966e-93	8	CAPS	conjunctival epithelium
PPP1R13L	3.46654e-96	0.394156	0.677	0.463	6.93307e-93	8	PPP1R13L	conjunctival epithelium
SOD3	4.79147e-96	0.832766	0.706	0.481	9.58294e-93	8	SOD3	conjunctival epithelium
HCAR21	2.40101e-93	0.410078	0.655	0.276	4.80202e-90	8	HCAR2	conjunctival epithelium
PHLDA31	4.10894e-93	0.416988	0.759	0.569	8.21789e-90	8	PHLDA3	conjunctival epithelium
CLDN11	8.06319e-93	0.336155	0.741	0.42	1.61264e-89	8	CLDN1	conjunctival epithelium
TINCR1	1.68471e-91	0.404696	0.683	0.454	3.36941e-88	8	TINCR	conjunctival epithelium
EPCAM1	2.19213e-91	0.657512	0.683	0.484	4.38427e-88	8	EPCAM	conjunctival epithelium
ENO11	1.94346e-90	0.635309	0.931	0.876	3.88691e-87	8	ENO1	conjunctival epithelium
PTPRF1	2.59554e-90	0.445489	0.771	0.562	5.19109e-87	8	PTPRF	conjunctival epithelium
RPL261	2.66797e-90	0.31398	0.995	0.986	5.33594e-87	8	RPL26	conjunctival epithelium
PTGES1	3.33754e-90	0.382036	0.735	0.529	6.67508e-87	8	PTGES	conjunctival epithelium
RPS121	3.361e-89	0.268889	1	0.998	6.722e-86	8	RPS12	conjunctival epithelium
STXBP2	1.86645e-88	0.392477	0.691	0.564	3.7329e-85	8	STXBP2	conjunctival epithelium
NDRG1	7.55762e-88	0.538399	0.719	0.517	1.51152e-84	8	NDRG1	conjunctival epithelium
CXCL141	3.05776e-87	0.429835	0.873	0.718	6.11552e-84	8	CXCL14	conjunctival epithelium
SERPINB2	5.57059e-87	0.590425	0.602	0.105	1.11412e-83	8	SERPINB2	conjunctival epithelium
MPZL21	8.18857e-87	0.498341	0.667	0.335	1.63771e-83	8	MPZL2	conjunctival epithelium
MISP	2.45547e-85	0.41083	0.648	0.343	4.91093e-82	8	MISP	conjunctival epithelium
GJB3	8.49633e-85	0.30161	0.649	0.327	1.69927e-81	8	GJB3	conjunctival epithelium
MUC4	1.98731e-84	0.786876	0.626	0.247	3.97462e-81	8	MUC4	conjunctival epithelium
TM4SF1	1.62422e-83	0.384746	0.751	0.493	3.24844e-80	8	TM4SF1	conjunctival epithelium
BAIAP2	3.4472e-82	0.504637	0.705	0.523	6.89439e-79	8	BAIAP2	conjunctival epithelium
ASS1	5.48595e-82	0.346466	0.839	0.641	1.09719e-78	8	ASS1	conjunctival epithelium
BMP71	1.50407e-81	0.566992	0.647	0.28	3.00814e-78	8	BMP7	conjunctival epithelium
ATP1B11	1.52198e-81	0.436853	0.759	0.642	3.04397e-78	8	ATP1B1	conjunctival epithelium
PHLDA21	3.51469e-81	0.46486	0.665	0.448	7.02939e-78	8	PHLDA2	conjunctival epithelium
GSN2	3.97937e-81	0.630128	0.805	0.745	7.95874e-78	8	GSN	conjunctival epithelium
ZFP36L12	6.12805e-81	0.589312	0.921	0.848	1.22561e-77	8	ZFP36L1	conjunctival epithelium
DCXR1	2.06013e-78	0.428389	0.816	0.622	4.12027e-75	8	DCXR	conjunctival epithelium
AL391650.11	9.26304e-78	0.378188	0.672	0.459	1.85261e-74	8	AL391650.1	conjunctival epithelium
TGIF11	1.20919e-77	0.290537	0.886	0.691	2.41839e-74	8	TGIF1	conjunctival epithelium
TUBB4B1	1.84078e-77	0.371871	0.922	0.859	3.68156e-74	8	TUBB4B	conjunctival epithelium
OCIAD21	4.69794e-76	0.287829	0.755	0.535	9.39589e-73	8	OCIAD2	conjunctival epithelium
KLHL14	5.20669e-76	0.29826	0.66	0.452	1.04134e-72	8	KLHL14	conjunctival epithelium
TPD52	8.90761e-74	0.434641	0.662	0.49	1.78152e-70	8	TPD52	conjunctival epithelium
SOX151	1.03901e-73	0.319828	0.734	0.57	2.07801e-70	8	SOX15	conjunctival epithelium
PHACTR2	1.32667e-73	0.416957	0.691	0.382	2.65333e-70	8	PHACTR2	conjunctival epithelium
ZFAS11	1.39796e-73	0.430174	0.936	0.818	2.79592e-70	8	ZFAS1	conjunctival epithelium
TSPAN1	1.63178e-73	0.907545	0.618	0.361	3.26355e-70	8	TSPAN1	conjunctival epithelium
NDFIP21	4.87979e-73	0.354136	0.769	0.631	9.75959e-70	8	NDFIP2	conjunctival epithelium
DSG3	9.84833e-72	0.328608	0.628	0.325	1.96967e-68	8	DSG3	conjunctival epithelium
RPL121	7.77436e-71	0.265358	0.993	0.987	1.55487e-67	8	RPL12	conjunctival epithelium
SPRR3	1.27844e-69	1.08274	0.597	0.231	2.55687e-66	8	SPRR3	conjunctival epithelium
ETHE1	4.03135e-69	0.36332	0.758	0.591	8.0627e-66	8	ETHE1	conjunctival epithelium
AP1M2	6.98448e-69	0.353747	0.612	0.236	1.3969e-65	8	AP1M2	conjunctival epithelium
COX5B	2.27546e-68	0.412288	0.899	0.808	4.55093e-65	8	COX5B	conjunctival epithelium
RPL29	2.98741e-68	0.250319	0.992	0.977	5.97482e-65	8	RPL29	conjunctival epithelium
MIB21	8.17521e-68	0.309616	0.728	0.543	1.63504e-64	8	MIB2	conjunctival epithelium
PWWP2B	1.93248e-67	0.416035	0.663	0.502	3.86497e-64	8	PWWP2B	conjunctival epithelium
CYP1A11	7.96127e-67	0.299792	0.588	0.195	1.59225e-63	8	CYP1A1	conjunctival epithelium
CLDN10	8.35778e-67	0.418433	0.648	0.461	1.67156e-63	8	CLDN10	conjunctival epithelium
LIPH	2.45062e-66	0.503745	0.595	0.178	4.90123e-63	8	LIPH	conjunctival epithelium
CASP4	3.65098e-66	0.541257	0.658	0.389	7.30196e-63	8	CASP4	conjunctival epithelium
ANXA31	5.0882e-66	0.47269	0.683	0.513	1.01764e-62	8	ANXA3	conjunctival epithelium
EFNA11	5.23724e-65	0.360028	0.697	0.467	1.04745e-61	8	EFNA1	conjunctival epithelium
ENC1	1.6089e-64	0.33262	0.674	0.491	3.2178e-61	8	ENC1	conjunctival epithelium
BHLHE401	3.27872e-62	0.325742	0.693	0.486	6.55744e-59	8	BHLHE40	conjunctival epithelium
LMO43	6.23488e-62	0.386362	0.861	0.741	1.24698e-58	8	LMO4	conjunctival epithelium
HLA-C	8.82206e-62	0.456035	0.769	0.56	1.76441e-58	8	HLA-C	conjunctival epithelium
HSBP1L11	9.59525e-62	0.342497	0.652	0.412	1.91905e-58	8	HSBP1L1	conjunctival epithelium
MGST2	1.61718e-61	0.366135	0.658	0.424	3.23436e-58	8	MGST2	conjunctival epithelium
EVA1A	3.68825e-61	0.327876	0.647	0.408	7.3765e-58	8	EVA1A	conjunctival epithelium
VSNL1	4.30712e-61	0.545706	0.628	0.327	8.61424e-58	8	VSNL1	conjunctival epithelium
GPRC5C	1.4192e-59	0.369186	0.671	0.592	2.8384e-56	8	GPRC5C	conjunctival epithelium
FABP52	1.63955e-59	1.29916	0.788	0.696	3.27911e-56	8	FABP5	conjunctival epithelium
S100A21	2.23811e-59	0.408614	0.636	0.342	4.47622e-56	8	S100A2	conjunctival epithelium
TMEM256	5.64555e-59	0.325464	0.877	0.741	1.12911e-55	8	TMEM256	conjunctival epithelium
FRMD4B	7.35139e-58	0.278794	0.637	0.387	1.47028e-54	8	FRMD4B	conjunctival epithelium
PSME1	8.34638e-57	0.47282	0.775	0.675	1.66928e-53	8	PSME1	conjunctival epithelium
SPRR1B	3.32981e-55	1.09352	0.608	0.377	6.65961e-52	8	SPRR1B	conjunctival epithelium
ALDH1A1	4.56883e-55	0.484353	0.623	0.397	9.13766e-52	8	ALDH1A1	conjunctival epithelium
PPP1R14B1	1.45989e-54	0.422301	0.832	0.731	2.91977e-51	8	PPP1R14B	conjunctival epithelium
TACC2	2.2116e-54	0.383399	0.638	0.456	4.4232e-51	8	TACC2	conjunctival epithelium
IL18	7.05292e-54	0.252267	0.621	0.427	1.41058e-50	8	IL18	conjunctival epithelium
TKT1	7.86238e-54	0.495856	0.803	0.612	1.57248e-50	8	TKT	conjunctival epithelium
ATP5MC2	8.93564e-54	0.318264	0.911	0.873	1.78713e-50	8	ATP5MC2	conjunctival epithelium
ERICH5	1.16411e-53	0.76396	0.609	0.317	2.32823e-50	8	ERICH5	conjunctival epithelium
IL1R1	8.87867e-53	0.612807	0.597	0.334	1.77573e-49	8	IL1R1	conjunctival epithelium
NR4A2	3.28344e-52	0.333236	0.684	0.606	6.56689e-49	8	NR4A2	conjunctival epithelium
GPRC5A	3.10571e-51	0.822018	0.612	0.328	6.21141e-48	8	GPRC5A	conjunctival epithelium
BTF31	3.73201e-50	0.257279	0.977	0.963	7.46403e-47	8	BTF3	conjunctival epithelium
LRRFIP1	5.89545e-50	0.399807	0.666	0.509	1.17909e-46	8	LRRFIP1	conjunctival epithelium
KAZN	3.42419e-49	0.268391	0.652	0.449	6.84837e-46	8	KAZN	conjunctival epithelium
COMT1	4.9536e-49	0.337959	0.771	0.626	9.9072e-46	8	COMT	conjunctival epithelium
MYCL	1.66841e-48	0.278471	0.585	0.227	3.33682e-45	8	MYCL	conjunctival epithelium
DMRTA21	1.86632e-48	0.342249	0.62	0.405	3.73264e-45	8	DMRTA2	conjunctival epithelium
C1orf116	1.99406e-48	0.383021	0.594	0.319	3.98813e-45	8	C1orf116	conjunctival epithelium
H3F3B1	8.12773e-48	0.259341	0.991	0.985	1.62555e-44	8	H3F3B	conjunctival epithelium
MAP3K8	2.38684e-47	0.304739	0.619	0.376	4.77369e-44	8	MAP3K8	conjunctival epithelium
HES2	5.10871e-47	0.377414	0.568	0.171	1.02174e-43	8	HES2	conjunctival epithelium
ATF32	8.25742e-47	0.491241	0.785	0.718	1.65148e-43	8	ATF3	conjunctival epithelium
SLC38A11	1.49766e-45	0.30941	0.575	0.192	2.99531e-42	8	SLC38A11	conjunctival epithelium
MARVELD3	1.12434e-43	0.299762	0.581	0.238	2.24868e-40	8	MARVELD3	conjunctival epithelium
CEP72	1.98346e-43	0.524498	0.604	0.413	3.96693e-40	8	CEP72	conjunctival epithelium
RPL36AL	1.08793e-41	0.341202	0.915	0.84	2.17586e-38	8	RPL36AL	conjunctival epithelium
TPD52L1	1.83251e-41	0.549287	0.643	0.551	3.66503e-38	8	TPD52L1	conjunctival epithelium
LGALS71	5.87009e-41	0.38656	0.606	0.34	1.17402e-37	8	LGALS7	conjunctival epithelium
KRT3	6.41374e-40	0.455485	0.552	0.131	1.28275e-36	8	KRT3	conjunctival epithelium
KRT121	6.66529e-40	1.12081	0.654	0.558	1.33306e-36	8	KRT12	conjunctival epithelium
DBI	1.16605e-39	0.407363	0.884	0.815	2.33211e-36	8	DBI	conjunctival epithelium
HMGN31	1.99158e-39	0.312277	0.934	0.891	3.98317e-36	8	HMGN3	conjunctival epithelium
TFAP2C1	5.75979e-39	0.483144	0.593	0.299	1.15196e-35	8	TFAP2C	conjunctival epithelium
C9orf16	1.07166e-38	0.396932	0.823	0.756	2.14332e-35	8	C9orf16	conjunctival epithelium
SERPINB5	4.86092e-38	0.329551	0.575	0.247	9.72183e-35	8	SERPINB5	conjunctival epithelium
ARL4D1	1.0548e-37	0.459151	0.709	0.618	2.10961e-34	8	ARL4D	conjunctival epithelium
IGFBP32	1.83436e-37	0.27196	0.705	0.595	3.66871e-34	8	IGFBP3	conjunctival epithelium
RBPMS	1.15878e-35	0.256279	0.674	0.571	2.31756e-32	8	RBPMS	conjunctival epithelium
MRPL33	4.62585e-35	0.365541	0.805	0.719	9.2517e-32	8	MRPL33	conjunctival epithelium
CXCL2	2.29743e-34	0.324233	0.716	0.636	4.59485e-31	8	CXCL2	conjunctival epithelium
TSPAN6	2.31664e-34	0.281766	0.866	0.744	4.63328e-31	8	TSPAN6	conjunctival epithelium
NR4A12	2.94292e-34	0.273687	0.727	0.604	5.88584e-31	8	NR4A1	conjunctival epithelium
KLF42	1.54215e-33	0.379784	0.878	0.845	3.08431e-30	8	KLF4	conjunctival epithelium
BIK	1.91212e-33	0.261415	0.574	0.398	3.82423e-30	8	BIK	conjunctival epithelium
GCHFR1	2.53535e-33	0.372315	0.646	0.493	5.0707e-30	8	GCHFR	conjunctival epithelium
CTSV1	3.96529e-33	0.566071	0.599	0.416	7.93058e-30	8	CTSV	conjunctival epithelium
TRIM16	2.59554e-31	0.371646	0.614	0.44	5.19108e-28	8	TRIM16	conjunctival epithelium
C6orf132	1.22386e-30	0.349265	0.556	0.275	2.44772e-27	8	C6orf132	conjunctival epithelium
MGARP1	2.02499e-30	0.614463	0.74	0.683	4.04998e-27	8	MGARP	conjunctival epithelium
GMDS	1.47312e-29	0.331886	0.724	0.555	2.94624e-26	8	GMDS	conjunctival epithelium
TRAF41	5.60254e-29	0.333355	0.741	0.686	1.12051e-25	8	TRAF4	conjunctival epithelium
MIDN	1.34063e-27	0.316962	0.699	0.62	2.68127e-24	8	MIDN	conjunctival epithelium
BNIPL	7.94418e-27	0.306551	0.563	0.376	1.58884e-23	8	BNIPL	conjunctival epithelium
FLNB	5.33681e-26	0.362773	0.625	0.482	1.06736e-22	8	FLNB	conjunctival epithelium
SQSTM11	3.79077e-25	0.294691	0.84	0.768	7.58154e-22	8	SQSTM1	conjunctival epithelium
ELP4	5.9734e-24	0.341451	0.681	0.641	1.19468e-20	8	ELP4	conjunctival epithelium
NFKBIA2	1.06688e-23	0.471256	0.82	0.829	2.13376e-20	8	NFKBIA	conjunctival epithelium
SLC20A11	1.15357e-23	0.47676	0.673	0.628	2.30714e-20	8	SLC20A1	conjunctival epithelium
ARL4A	1.71493e-23	0.355486	0.646	0.561	3.42986e-20	8	ARL4A	conjunctival epithelium
PIM31	9.37147e-23	0.269858	0.665	0.539	1.87429e-19	8	PIM3	conjunctival epithelium
FGFBP11	2.3793e-22	0.419772	0.535	0.212	4.7586e-19	8	FGFBP1	conjunctival epithelium
MT1X	5.34934e-22	0.651321	0.606	0.451	1.06987e-18	8	MT1X	conjunctival epithelium
LY6D	9.30991e-22	0.658339	0.536	0.264	1.86198e-18	8	LY6D	conjunctival epithelium
ID12	2.23996e-21	0.297618	0.893	0.869	4.47991e-18	8	ID1	conjunctival epithelium
ZNF750	5.60459e-21	0.342448	0.535	0.206	1.12092e-17	8	ZNF750	conjunctival epithelium
KRT16	1.46503e-20	0.402345	0.545	0.364	2.93005e-17	8	KRT16	conjunctival epithelium
CDKN2B	1.93546e-19	0.39301	0.528	0.221	3.87092e-16	8	CDKN2B	conjunctival epithelium
DHRS31	1.43649e-18	0.254859	0.646	0.559	2.87299e-15	8	DHRS3	conjunctival epithelium
FMO11	2.06468e-18	0.38809	0.562	0.494	4.12936e-15	8	FMO1	conjunctival epithelium
CMTM8	7.84148e-18	0.39088	0.583	0.562	1.5683e-14	8	CMTM8	conjunctival epithelium
H2AFJ	3.21104e-17	0.315194	0.791	0.647	6.42208e-14	8	H2AFJ	conjunctival epithelium
HES5	8.48058e-17	0.284555	0.348	0.214	1.69612e-13	8	HES5	conjunctival epithelium
IER31	9.23949e-17	0.273144	0.702	0.627	1.8479e-13	8	IER3	conjunctival epithelium
KIAA1211L	2.8808e-16	0.25266	0.555	0.533	5.76159e-13	8	KIAA1211L	conjunctival epithelium
CTSC2	5.86315e-16	0.318803	0.766	0.746	1.17263e-12	8	CTSC	conjunctival epithelium
MKNK21	1.73443e-13	0.258655	0.657	0.668	3.46886e-10	8	MKNK2	conjunctival epithelium
GNA15	4.8046e-13	0.259061	0.512	0.295	9.6092e-10	8	GNA15	conjunctival epithelium
SLC2A3	2.65987e-12	0.270373	0.691	0.594	5.31974e-09	8	SLC2A3	conjunctival epithelium
LY6E2	6.25623e-11	0.537358	0.887	0.792	1.25125e-07	8	LY6E	conjunctival epithelium
AL139246.5	1.67267e-10	0.286528	0.508	0.25	3.34533e-07	8	AL139246.5	conjunctival epithelium
NOL3	1.02277e-09	0.251512	0.543	0.453	2.04553e-06	8	NOL3	conjunctival epithelium
EMP11	1.61793e-07	0.427335	0.741	0.778	0.000323586	8	EMP1	conjunctival epithelium
FBLN22	1.72559e-07	0.253778	0.845	0.816	0.000345118	8	FBLN2	conjunctival epithelium
CRB3	1.78817e-07	0.26763	0.5	0.35	0.000357633	8	CRB3	conjunctival epithelium
DEFB1	1.33618e-06	0.613478	0.467	0.156	0.00267236	8	DEFB1	conjunctival epithelium
TRPM3	5.76358e-06	0.292663	0.5	0.295	0.0115272	8	TRPM3	conjunctival epithelium
CST6	8.36973e-06	0.284638	0.449	0.147	0.0167395	8	CST6	conjunctival epithelium
DUSP5	0.000567362	0.330545	0.571	0.666	1	8	DUSP5	conjunctival epithelium
XBP11	0.000579495	0.262175	0.854	0.831	1	8	XBP1	conjunctival epithelium
KRT141	0.0016605	0.82827	0.48	0.282	1	8	KRT14	conjunctival epithelium
TTYH1	0.00529215	0.269036	0.427	0.38	1	8	TTYH1	conjunctival epithelium
PTGER2	0	0.549265	0.895	0.431	0	9	PTGER2	mesoderm
ACAN1	0	0.292819	0.911	0.461	0	9	ACAN	mesoderm
NR2F1	5.26228e-302	1.5658	0.882	0.424	1.05246e-298	9	NR2F1	mesoderm
PTN3	8.18583e-297	1.33199	0.94	0.578	1.63717e-293	9	PTN	mesoderm
OLFML2B1	4.20064e-290	1.12801	0.897	0.496	8.40128e-287	9	OLFML2B	mesoderm
SELENOP1	5.17992e-288	1.28722	0.935	0.69	1.03598e-284	9	SELENOP	mesoderm
IGFBP71	2.21514e-257	1.22875	0.947	0.601	4.43028e-254	9	IGFBP7	mesoderm
TMSB4X2	1.05706e-256	0.673901	0.994	0.944	2.11413e-253	9	TMSB4X	mesoderm
AKAP121	1.39821e-251	1.41459	0.887	0.606	2.79643e-248	9	AKAP12	mesoderm
IGFBP52	7.76572e-247	1.83825	0.938	0.835	1.55314e-243	9	IGFBP5	mesoderm
RGS5	1.79499e-244	0.797409	0.907	0.497	3.58999e-241	9	RGS5	mesoderm
CYP1B11	2.35761e-236	1.41725	0.861	0.662	4.71523e-233	9	CYP1B1	mesoderm
TPM1	6.55567e-236	0.786417	0.96	0.76	1.31113e-232	9	TPM1	mesoderm
PENK1	8.06024e-229	0.518334	0.898	0.626	1.61205e-225	9	PENK	mesoderm
GPM6B	2.43565e-226	0.979286	0.881	0.604	4.8713e-223	9	GPM6B	mesoderm
DPYSL31	3.26541e-226	0.875658	0.904	0.554	6.53082e-223	9	DPYSL3	mesoderm
SERPINE22	2.63591e-219	0.488327	0.914	0.582	5.27182e-216	9	SERPINE2	mesoderm
CYTL11	2.04057e-217	1.36475	0.853	0.475	4.08114e-214	9	CYTL1	mesoderm
EBF11	1.53047e-214	0.305625	0.895	0.676	3.06094e-211	9	EBF1	mesoderm
PI16	9.23407e-211	1.0112	0.868	0.676	1.84681e-207	9	PI16	mesoderm
TAGLN	4.06968e-208	0.675381	0.928	0.578	8.13937e-205	9	TAGLN	mesoderm
SPARCL11	1.5292e-204	0.770787	0.878	0.493	3.05841e-201	9	SPARCL1	mesoderm
C11orf96	3.63489e-200	1.01468	0.846	0.484	7.26977e-197	9	C11orf96	mesoderm
EFEMP11	1.39763e-199	0.508178	0.948	0.671	2.79526e-196	9	EFEMP1	mesoderm
LAMA4	1.67729e-194	0.910039	0.894	0.587	3.35459e-191	9	LAMA4	mesoderm
GSN3	1.91193e-190	0.781733	0.959	0.739	3.82385e-187	9	GSN	mesoderm
RAMP2	7.26818e-190	1.00759	0.868	0.643	1.45364e-186	9	RAMP2	mesoderm
TNMD	1.25748e-188	0.267982	0.867	0.362	2.51495e-185	9	TNMD	mesoderm
FHL11	4.85437e-183	0.990655	0.942	0.838	9.70875e-180	9	FHL1	mesoderm
FRZB1	4.55808e-181	0.782309	0.931	0.65	9.11616e-178	9	FRZB	mesoderm
KLF101	5.21859e-180	0.443494	0.926	0.695	1.04372e-176	9	KLF10	mesoderm
CLU3	1.48558e-174	0.967587	0.87	0.572	2.97117e-171	9	CLU	mesoderm
ELN2	1.6727e-174	1.0429	0.92	0.753	3.3454e-171	9	ELN	mesoderm
RERG2	1.73908e-173	0.395374	0.882	0.662	3.47816e-170	9	RERG	mesoderm
BDNF	1.61292e-168	0.637113	0.779	0.424	3.22584e-165	9	BDNF	mesoderm
SFRP4	1.94324e-167	1.87752	0.798	0.569	3.88647e-164	9	SFRP4	mesoderm
GUCY1A1	3.72875e-167	0.832462	0.771	0.346	7.4575e-164	9	GUCY1A1	mesoderm
TIMP32	8.51568e-166	0.900403	0.955	0.702	1.70314e-162	9	TIMP3	mesoderm
COL4A1	5.77271e-162	1.13501	0.843	0.496	1.15454e-158	9	COL4A1	mesoderm
COL8A21	1.97712e-158	0.532787	0.945	0.611	3.95424e-155	9	COL8A2	mesoderm
HES11	2.66833e-157	0.937866	0.812	0.462	5.33667e-154	9	HES1	mesoderm
PLAC92	3.14728e-155	0.586835	0.955	0.832	6.29456e-152	9	PLAC9	mesoderm
COL18A11	1.1707e-154	0.735963	0.885	0.652	2.34141e-151	9	COL18A1	mesoderm
ZFP36L21	3.72935e-153	0.748521	0.92	0.725	7.45871e-150	9	ZFP36L2	mesoderm
RPS231	1.13512e-148	0.317043	1	0.996	2.27024e-145	9	RPS23	mesoderm
COL4A2	1.52103e-147	0.83214	0.84	0.442	3.04207e-144	9	COL4A2	mesoderm
RPL7A1	2.13292e-147	0.319718	0.995	0.99	4.26583e-144	9	RPL7A	mesoderm
TM4SF11	3.52271e-147	0.387041	0.871	0.49	7.04543e-144	9	TM4SF1	mesoderm
CD241	3.92016e-147	0.661708	0.879	0.614	7.84033e-144	9	CD24	mesoderm
CDKN1A2	2.92562e-146	0.300112	0.858	0.517	5.85124e-143	9	CDKN1A	mesoderm
CEBPD	7.76888e-146	1.45085	0.88	0.749	1.55378e-142	9	CEBPD	mesoderm
TPM2	2.31733e-144	0.348573	0.957	0.82	4.63467e-141	9	TPM2	mesoderm
NR4A21	3.99586e-144	0.395353	0.858	0.599	7.99172e-141	9	NR4A2	mesoderm
SOCS31	1.0366e-143	0.960481	0.901	0.761	2.07321e-140	9	SOCS3	mesoderm
NPW	1.04941e-140	0.309684	0.767	0.437	2.09881e-137	9	NPW	mesoderm
PDPN1	1.9327e-138	0.276008	0.888	0.608	3.8654e-135	9	PDPN	mesoderm
FOXC11	6.03714e-137	0.594432	0.839	0.528	1.20743e-133	9	FOXC1	mesoderm
FOXF2	6.7869e-135	0.717512	0.75	0.35	1.35738e-131	9	FOXF2	mesoderm
RPS31	9.29177e-133	0.298063	0.996	0.99	1.85835e-129	9	RPS3	mesoderm
HES41	5.24586e-132	0.731819	0.8	0.487	1.04917e-128	9	HES4	mesoderm
MYL9	2.32729e-130	0.380214	0.962	0.835	4.65459e-127	9	MYL9	mesoderm
GPC4	5.96327e-130	0.283606	0.855	0.627	1.19265e-126	9	GPC4	mesoderm
LGALS32	1.06769e-129	0.430534	0.886	0.553	2.13537e-126	9	LGALS3	mesoderm
GADD45B1	4.06417e-129	1.22556	0.899	0.798	8.12834e-126	9	GADD45B	mesoderm
SOSTDC1	2.99472e-128	0.555828	0.908	0.697	5.98943e-125	9	SOSTDC1	mesoderm
BTG22	2.65398e-125	0.999903	0.855	0.72	5.30796e-122	9	BTG2	mesoderm
IGFBP42	7.22237e-125	0.455297	0.958	0.733	1.44447e-121	9	IGFBP4	mesoderm
RBP41	1.39044e-123	0.383895	0.812	0.693	2.78088e-120	9	RBP4	mesoderm
KCNJ8	2.43759e-123	0.545653	0.738	0.53	4.87518e-120	9	KCNJ8	mesoderm
APOD	2.50644e-123	0.716188	0.756	0.374	5.01288e-120	9	APOD	mesoderm
PANCR	1.42782e-119	0.371067	0.778	0.452	2.85563e-116	9	PANCR	mesoderm
PITX1	4.11754e-119	0.777742	0.747	0.462	8.23507e-116	9	PITX1	mesoderm
ISG15	5.65001e-118	0.263507	0.746	0.439	1.13e-114	9	ISG15	mesoderm
SULF11	1.54204e-117	0.791904	0.86	0.625	3.08407e-114	9	SULF1	mesoderm
TUBB1	4.10398e-116	0.294209	0.987	0.961	8.20795e-113	9	TUBB	mesoderm
FABP53	1.38851e-114	0.6585	0.942	0.69	2.77703e-111	9	FABP5	mesoderm
NR2F21	3.65257e-114	0.640353	0.785	0.47	7.30515e-111	9	NR2F2	mesoderm
SERTAD11	3.62066e-110	0.528517	0.924	0.785	7.24133e-107	9	SERTAD1	mesoderm
AIG11	7.60029e-110	0.533832	0.79	0.537	1.52006e-106	9	AIG1	mesoderm
STMN11	8.12788e-110	0.319235	0.974	0.944	1.62558e-106	9	STMN1	mesoderm
RASL11A	2.00377e-109	0.260795	0.729	0.431	4.00753e-106	9	RASL11A	mesoderm
EGFL62	2.67766e-108	0.893503	0.904	0.838	5.35532e-105	9	EGFL6	mesoderm
NDNF2	4.8755e-106	0.662606	0.808	0.547	9.75101e-103	9	NDNF	mesoderm
JUNB1	1.83274e-105	1.0514	0.951	0.923	3.66548e-102	9	JUNB	mesoderm
RBP1	1.84064e-105	0.570867	0.863	0.629	3.68127e-102	9	RBP1	mesoderm
PDLIM7	2.70157e-105	0.32793	0.865	0.58	5.40313e-102	9	PDLIM7	mesoderm
PHACTR21	2.53251e-103	0.471681	0.752	0.381	5.06503e-100	9	PHACTR2	mesoderm
ID31	4.05222e-103	0.65724	0.929	0.83	8.10445e-100	9	ID3	mesoderm
RARRES22	5.71156e-103	0.546609	0.81	0.666	1.14231e-99	9	RARRES2	mesoderm
SEMA3C2	4.91114e-100	0.433415	0.939	0.645	9.82227e-97	9	SEMA3C	mesoderm
MAT2A	6.81286e-100	0.404152	0.941	0.718	1.36257e-96	9	MAT2A	mesoderm
PITX21	7.14303e-100	0.503774	0.92	0.833	1.42861e-96	9	PITX2	mesoderm
CREM	5.12014e-99	0.289312	0.84	0.556	1.02403e-95	9	CREM	mesoderm
NR4A13	8.17692e-99	0.683363	0.816	0.601	1.63538e-95	9	NR4A1	mesoderm
SOD31	1.9307e-97	0.377096	0.75	0.48	3.86141e-94	9	SOD3	mesoderm
IRF1	6.26292e-93	0.486077	0.907	0.751	1.25258e-89	9	IRF1	mesoderm
CSRNP1	2.78301e-91	0.479699	0.888	0.744	5.56602e-88	9	CSRNP1	mesoderm
HLA-E	5.54122e-89	0.535811	0.895	0.747	1.10824e-85	9	HLA-E	mesoderm
ALDH1A2	9.64163e-88	0.441312	0.679	0.435	1.92833e-84	9	ALDH1A2	mesoderm
RPSA1	3.63621e-86	0.296132	0.98	0.956	7.27242e-83	9	RPSA	mesoderm
TUBA1A1	4.30324e-86	0.446582	0.979	0.95	8.60647e-83	9	TUBA1A	mesoderm
LITAF4	1.17618e-84	0.367802	0.868	0.693	2.35237e-81	9	LITAF	mesoderm
COL21A12	2.12772e-84	0.457504	0.758	0.575	4.25543e-81	9	COL21A1	mesoderm
RARB	3.39596e-84	0.572776	0.704	0.414	6.79191e-81	9	RARB	mesoderm
PTMA2	1.75765e-83	0.250483	0.999	0.989	3.5153e-80	9	PTMA	mesoderm
SOX41	3.31341e-81	0.426977	0.928	0.798	6.62682e-78	9	SOX4	mesoderm
ZFP364	8.67974e-81	0.911766	0.951	0.877	1.73595e-77	9	ZFP36	mesoderm
BAMBI	1.46646e-79	0.843341	0.676	0.377	2.93292e-76	9	BAMBI	mesoderm
DUSP51	2.12802e-79	0.339856	0.8	0.657	4.25605e-76	9	DUSP5	mesoderm
ODC1	5.7619e-79	0.29624	0.917	0.723	1.15238e-75	9	ODC1	mesoderm
EGR12	1.2397e-76	0.658981	0.914	0.857	2.47941e-73	9	EGR1	mesoderm
ABLIM11	1.31768e-74	0.431316	0.745	0.553	2.63536e-71	9	ABLIM1	mesoderm
BHLHE402	2.89174e-74	0.303897	0.766	0.484	5.78347e-71	9	BHLHE40	mesoderm
SCARA5	6.35296e-73	0.631795	0.678	0.562	1.27059e-69	9	SCARA5	mesoderm
OMD1	7.44315e-72	0.653842	0.673	0.434	1.48863e-68	9	OMD	mesoderm
FHL2	1.84542e-71	0.562498	0.752	0.619	3.69084e-68	9	FHL2	mesoderm
FOS2	2.71023e-69	0.65663	0.991	0.977	5.42046e-66	9	FOS	mesoderm
ZNF5031	6.30707e-69	0.421721	0.844	0.687	1.26141e-65	9	ZNF503	mesoderm
APOE	3.24726e-65	0.984655	0.745	0.539	6.49451e-62	9	APOE	mesoderm
OLFM2	9.75654e-64	0.255681	0.874	0.703	1.95131e-60	9	OLFM2	mesoderm
THSD4	1.99516e-63	0.299822	0.749	0.487	3.99032e-60	9	THSD4	mesoderm
IGF2.12	2.85986e-63	0.358669	0.746	0.488	5.71973e-60	9	IGF2.1	mesoderm
EPHB61	4.62179e-63	0.309313	0.743	0.565	9.24357e-60	9	EPHB6	mesoderm
SLC9A3R2	8.40714e-63	0.349495	0.878	0.737	1.68143e-59	9	SLC9A3R2	mesoderm
SPINT22	2.37745e-62	0.251445	0.747	0.498	4.75491e-59	9	SPINT2	mesoderm
ATF33	4.39924e-61	0.641146	0.787	0.718	8.79849e-58	9	ATF3	mesoderm
CTSC3	4.55959e-61	0.659931	0.817	0.744	9.11918e-58	9	CTSC	mesoderm
GMDS1	6.49207e-61	0.4747	0.751	0.554	1.29841e-57	9	GMDS	mesoderm
LMO44	2.78825e-60	0.367255	0.851	0.742	5.57649e-57	9	LMO4	mesoderm
SFRP1	1.85162e-59	0.629888	0.649	0.403	3.70323e-56	9	SFRP1	mesoderm
NGFR	8.3721e-59	0.44055	0.669	0.514	1.67442e-55	9	NGFR	mesoderm
FOXC2	4.03038e-58	0.460614	0.669	0.475	8.06077e-55	9	FOXC2	mesoderm
MGP2	1.68528e-57	0.393591	0.979	0.919	3.37055e-54	9	MGP	mesoderm
GLRX51	4.31086e-57	0.323018	0.871	0.712	8.62172e-54	9	GLRX5	mesoderm
DMD	2.50508e-56	0.280111	0.686	0.502	5.01016e-53	9	DMD	mesoderm
MAFF	5.42096e-56	0.548613	0.764	0.63	1.08419e-52	9	MAFF	mesoderm
IGF1	5.56257e-56	0.256848	0.65	0.386	1.11251e-52	9	IGF1	mesoderm
NRP2	1.55581e-55	0.48808	0.718	0.545	3.11162e-52	9	NRP2	mesoderm
ID4	1.42723e-54	0.278953	0.761	0.659	2.85446e-51	9	ID4	mesoderm
LAMP5	2.24971e-54	0.368356	0.633	0.358	4.49941e-51	9	LAMP5	mesoderm
IL11RA2	5.69228e-54	0.306467	0.92	0.756	1.13846e-50	9	IL11RA	mesoderm
ADAMTS1	3.14156e-53	0.357785	0.725	0.58	6.28313e-50	9	ADAMTS1	mesoderm
DHRS32	4.4787e-53	0.305481	0.734	0.555	8.95739e-50	9	DHRS3	mesoderm
NOTCH31	6.78164e-51	0.495361	0.7	0.513	1.35633e-47	9	NOTCH3	mesoderm
CSRP2	9.1317e-51	0.271901	0.871	0.672	1.82634e-47	9	CSRP2	mesoderm
CTGF2	1.01787e-50	0.797	0.811	0.704	2.03574e-47	9	CTGF	mesoderm
SORBS21	2.04209e-48	0.494416	0.659	0.506	4.08418e-45	9	SORBS2	mesoderm
MEG31	2.34489e-48	0.406996	0.961	0.889	4.68978e-45	9	MEG3	mesoderm
PHLDA1	4.68201e-48	0.423873	0.75	0.611	9.36402e-45	9	PHLDA1	mesoderm
PAWR1	1.19349e-47	0.264707	0.694	0.507	2.38698e-44	9	PAWR	mesoderm
ALDH7A1	3.66008e-47	0.288174	0.913	0.769	7.32017e-44	9	ALDH7A1	mesoderm
KTN11	9.33106e-47	0.280812	0.835	0.64	1.86621e-43	9	KTN1	mesoderm
CAMK2N11	3.96244e-46	0.339448	0.665	0.377	7.92488e-43	9	CAMK2N1	mesoderm
PSME11	1.60519e-45	0.280963	0.84	0.673	3.21038e-42	9	PSME1	mesoderm
NCOA7	3.73739e-45	0.461717	0.662	0.445	7.47478e-42	9	NCOA7	mesoderm
PLAT	7.26523e-45	0.288583	0.677	0.411	1.45305e-41	9	PLAT	mesoderm
FLRT31	4.18146e-44	0.305055	0.714	0.625	8.36292e-41	9	FLRT3	mesoderm
GLIPR1	8.13473e-41	0.269332	0.626	0.459	1.62695e-37	9	GLIPR1	mesoderm
SLC2A31	6.06463e-40	0.350764	0.774	0.591	1.21293e-36	9	SLC2A3	mesoderm
ITIH51	2.18714e-38	0.585851	0.613	0.356	4.37427e-35	9	ITIH5	mesoderm
IER32	9.89401e-37	0.269046	0.812	0.623	1.9788e-33	9	IER3	mesoderm
XBP12	1.42172e-34	0.315064	0.9	0.83	2.84344e-31	9	XBP1	mesoderm
ANGPT11	1.47141e-34	0.413737	0.632	0.455	2.94281e-31	9	ANGPT1	mesoderm
ISYNA1	2.77293e-33	0.300007	0.808	0.699	5.54587e-30	9	ISYNA1	mesoderm
PTGDS1	3.4348e-33	0.749982	0.693	0.533	6.8696e-30	9	PTGDS	mesoderm
HSPA5	1.77213e-32	0.293226	0.957	0.908	3.54426e-29	9	HSPA5	mesoderm
FOSB3	1.88369e-29	0.284944	0.944	0.885	3.76737e-26	9	FOSB	mesoderm
ZEB2	3.21392e-29	0.303056	0.79	0.665	6.42785e-26	9	ZEB2	mesoderm
CRISPLD2	4.22616e-29	0.250095	0.582	0.365	8.45232e-26	9	CRISPLD2	mesoderm
ZFP36L13	4.25854e-29	0.255146	0.925	0.848	8.51707e-26	9	ZFP36L1	mesoderm
DMKN1	6.96287e-29	0.28272	0.646	0.528	1.39257e-25	9	DMKN	mesoderm
UACA	9.25544e-28	0.382792	0.751	0.663	1.85109e-24	9	UACA	mesoderm
JUND1	6.38065e-26	0.281223	0.917	0.816	1.27613e-22	9	JUND	mesoderm
TGM21	1.90881e-23	0.523131	0.593	0.485	3.81763e-20	9	TGM2	mesoderm
A2M	1.94279e-23	0.367228	0.394	0.547	3.88558e-20	9	A2M	mesoderm
PRSS12	3.91613e-23	0.484102	0.61	0.534	7.83225e-20	9	PRSS12	mesoderm
NR2F1-AS1	1.77803e-22	0.421554	0.589	0.527	3.55605e-19	9	NR2F1-AS1	mesoderm
SYNPO2	3.55982e-22	0.415944	0.627	0.55	7.11963e-19	9	SYNPO2	mesoderm
CCDC68	6.3755e-22	0.421296	0.563	0.31	1.2751e-18	9	CCDC68	mesoderm
CARD16	4.65856e-21	0.298417	0.58	0.452	9.31712e-18	9	CARD16	mesoderm
PLEKHA4	1.56339e-20	0.266921	0.578	0.446	3.12679e-17	9	PLEKHA4	mesoderm
RGS2	2.39712e-20	0.274789	0.673	0.54	4.79424e-17	9	RGS2	mesoderm
SOCS11	2.97198e-19	0.351577	0.687	0.636	5.94397e-16	9	SOCS1	mesoderm
KLF21	3.70491e-17	0.301462	0.799	0.818	7.40983e-14	9	KLF2	mesoderm
CLEC3B1	7.67792e-17	0.553891	0.611	0.625	1.53558e-13	9	CLEC3B	mesoderm
BMP5	7.90589e-14	0.390023	0.562	0.489	1.58118e-10	9	BMP5	mesoderm
ZNF385D1	1.01345e-13	0.252025	0.615	0.501	2.0269e-10	9	ZNF385D	mesoderm
EFNB21	3.30343e-13	0.264751	0.613	0.534	6.60687e-10	9	EFNB2	mesoderm
MT2A1	1.27445e-12	0.347549	0.756	0.61	2.54891e-09	9	MT2A	mesoderm
NOVA11	4.22548e-12	0.266155	0.623	0.536	8.45096e-09	9	NOVA1	mesoderm
CCL26	3.60791e-11	0.356048	0.516	0.316	7.21583e-08	9	CCL26	mesoderm
PIEZO21	4.70699e-11	0.357456	0.576	0.5	9.41399e-08	9	PIEZO2	mesoderm
SULT1E11	2.45161e-10	0.468293	0.642	0.547	4.90321e-07	9	SULT1E1	mesoderm
ABCC9	4.24985e-10	0.351799	0.561	0.532	8.49969e-07	9	ABCC9	mesoderm
MCAM	4.4015e-10	0.37617	0.568	0.447	8.803e-07	9	MCAM	mesoderm
FAM43A1	9.47767e-10	0.258466	0.658	0.665	1.89553e-06	9	FAM43A	mesoderm
GADD45A1	1.7899e-09	0.26351	0.609	0.502	3.5798e-06	9	GADD45A	mesoderm
HSPA2	2.88627e-09	0.317755	0.627	0.57	5.77255e-06	9	HSPA2	mesoderm
BEX21	4.28192e-09	0.291946	0.559	0.432	8.56384e-06	9	BEX2	mesoderm
GEM	1.93285e-08	0.264213	0.61	0.53	3.86571e-05	9	GEM	mesoderm
MAF	4.07764e-08	0.282167	0.564	0.481	8.15529e-05	9	MAF	mesoderm
CYP26A1	0.000169226	0.443097	0.418	0.264	0.338451	9	CYP26A1	mesoderm
CCDC102B1	0.0024772	0.448154	0.522	0.452	1	9	CCDC102B	mesoderm
CRYAB1	0.00294183	0.287833	0.685	0.633	1	9	CRYAB	mesoderm
ACTA2	0	3.94334	0.998	0.59	0	10	ACTA2	corneal endothelium
TAGLN1	4.61828e-307	3.72993	0.998	0.582	9.23656e-304	10	TAGLN	corneal endothelium
TPM11	6.31925e-305	2.96267	1	0.763	1.26385e-301	10	TPM1	corneal endothelium
ACTG2	1.74229e-302	3.46114	0.992	0.511	3.48459e-299	10	ACTG2	corneal endothelium
TPM21	8.43317e-301	2.81655	0.996	0.822	1.68663e-297	10	TPM2	corneal endothelium
MYL91	9.98313e-298	2.91852	0.998	0.837	1.99663e-294	10	MYL9	corneal endothelium
MYH11	2.48144e-276	2.4744	0.965	0.345	4.96289e-273	10	MYH11	corneal endothelium
SPARCL12	7.56835e-260	2.67897	0.957	0.498	1.51367e-256	10	SPARCL1	corneal endothelium
MYLK	1.03827e-258	2.22377	0.961	0.538	2.07654e-255	10	MYLK	corneal endothelium
CNN1	1.52239e-258	1.95215	0.948	0.512	3.04478e-255	10	CNN1	corneal endothelium
DES	6.88282e-251	1.76959	0.928	0.332	1.37656e-247	10	DES	corneal endothelium
DSTN1	3.56988e-250	1.75072	0.981	0.834	7.13976e-247	10	DSTN	corneal endothelium
CSRP21	2.3396e-243	1.94888	0.977	0.673	4.67919e-240	10	CSRP2	corneal endothelium
CSRP1	3.02647e-228	1.6619	0.953	0.532	6.05294e-225	10	CSRP1	corneal endothelium
PCP4	5.28279e-226	1.82157	0.911	0.341	1.05656e-222	10	PCP4	corneal endothelium
SBSPON	2.73579e-225	1.06707	0.913	0.551	5.47157e-222	10	SBSPON	corneal endothelium
KCNMB1	3.8789e-210	1.45165	0.893	0.364	7.7578e-207	10	KCNMB1	corneal endothelium
CLDN101	2.3145e-209	1.11094	0.887	0.46	4.629e-206	10	CLDN10	corneal endothelium
PDLIM71	3.93136e-208	1.28493	0.957	0.583	7.86272e-205	10	PDLIM7	corneal endothelium
PITX11	2.35392e-202	1.40458	0.907	0.464	4.70784e-199	10	PITX1	corneal endothelium
SORBS22	8.54067e-202	1.1513	0.909	0.503	1.70813e-198	10	SORBS2	corneal endothelium
FHL12	2.98968e-190	1.44587	0.975	0.839	5.97935e-187	10	FHL1	corneal endothelium
CES11	3.1022e-189	0.353859	0.862	0.467	6.20441e-186	10	CES1	corneal endothelium
PLN	1.40978e-187	0.651548	0.823	0.328	2.81955e-184	10	PLN	corneal endothelium
RGS51	5.11856e-187	1.37092	0.922	0.504	1.02371e-183	10	RGS5	corneal endothelium
SLMAP	6.20478e-183	1.39792	0.889	0.492	1.24096e-179	10	SLMAP	corneal endothelium
MRVI1	6.93898e-182	0.858227	0.858	0.417	1.3878e-178	10	MRVI1	corneal endothelium
MRPS6	3.32903e-180	1.3559	0.936	0.676	6.65805e-177	10	MRPS6	corneal endothelium
CAV11	5.47057e-179	1.14367	0.922	0.548	1.09411e-175	10	CAV1	corneal endothelium
CARMN	1.76555e-176	1.04977	0.852	0.324	3.5311e-173	10	CARMN	corneal endothelium
RBPMS1	1.1138e-172	0.899993	0.907	0.568	2.2276e-169	10	RBPMS	corneal endothelium
RGS21	4.89653e-170	1.13401	0.932	0.536	9.79305e-167	10	RGS2	corneal endothelium
RSPO2	5.30068e-167	0.882787	0.843	0.363	1.06014e-163	10	RSPO2	corneal endothelium
PTGER21	6.04856e-165	0.323752	0.852	0.44	1.20971e-161	10	PTGER2	corneal endothelium
MCAM1	1.1174e-163	1.05703	0.856	0.442	2.2348e-160	10	MCAM	corneal endothelium
DPYSL32	1.25952e-163	1.22345	0.901	0.56	2.51903e-160	10	DPYSL3	corneal endothelium
CA3	3.09864e-163	0.560837	0.854	0.624	6.19728e-160	10	CA3	corneal endothelium
CAV21	4.19299e-163	0.875122	0.915	0.628	8.38598e-160	10	CAV2	corneal endothelium
ACTC1	4.78252e-156	0.83487	0.819	0.4	9.56504e-153	10	ACTC1	corneal endothelium
PAWR2	1.28508e-155	0.769622	0.889	0.506	2.57016e-152	10	PAWR	corneal endothelium
HSD17B6	1.10283e-153	0.263039	0.812	0.413	2.20567e-150	10	HSD17B6	corneal endothelium
TTLL7	1.83686e-153	0.900856	0.872	0.55	3.67372e-150	10	TTLL7	corneal endothelium
TINAGL1	2.66828e-147	0.80219	0.837	0.477	5.33656e-144	10	TINAGL1	corneal endothelium
NOG	4.36236e-143	0.3064	0.821	0.505	8.72471e-140	10	NOG	corneal endothelium
GAPDH1	4.57099e-142	0.727222	0.998	0.985	9.14197e-139	10	GAPDH	corneal endothelium
VWA11	1.08063e-141	0.71464	0.887	0.531	2.16125e-138	10	VWA1	corneal endothelium
C11orf961	1.07973e-140	0.989598	0.86	0.49	2.15946e-137	10	C11orf96	corneal endothelium
PTN4	4.33922e-140	1.0305	0.924	0.584	8.67844e-137	10	PTN	corneal endothelium
PLCB4	3.32398e-136	1.04576	0.86	0.523	6.64795e-133	10	PLCB4	corneal endothelium
COL4A21	1.1366e-134	0.860601	0.895	0.448	2.2732e-131	10	COL4A2	corneal endothelium
HSPB12	3.14735e-131	0.929345	0.979	0.829	6.29471e-128	10	HSPB1	corneal endothelium
CLEC3A	3.73157e-130	0.269725	0.753	0.332	7.46314e-127	10	CLEC3A	corneal endothelium
SORBS1	1.18499e-128	0.780769	0.806	0.464	2.36997e-125	10	SORBS1	corneal endothelium
FHL21	1.59888e-126	0.903241	0.874	0.618	3.19776e-123	10	FHL2	corneal endothelium
MAP1B1	9.57422e-123	1.05291	0.951	0.761	1.91484e-119	10	MAP1B	corneal endothelium
SLC25A4	2.93829e-122	0.562417	0.895	0.542	5.87658e-119	10	SLC25A4	corneal endothelium
CRYGD	1.35453e-119	0.384324	0.771	0.411	2.70906e-116	10	CRYGD	corneal endothelium
LMOD1	8.5465e-117	0.897128	0.771	0.303	1.7093e-113	10	LMOD1	corneal endothelium
PCDH71	6.39976e-112	0.791264	0.885	0.549	1.27995e-108	10	PCDH7	corneal endothelium
FAM20A	1.94135e-111	0.317484	0.753	0.336	3.88271e-108	10	FAM20A	corneal endothelium
THBD1	5.68081e-111	0.42996	0.835	0.674	1.13616e-107	10	THBD	corneal endothelium
HES42	1.80424e-107	0.706655	0.852	0.491	3.60848e-104	10	HES4	corneal endothelium
PPP1R12B	9.75034e-107	0.938213	0.808	0.585	1.95007e-103	10	PPP1R12B	corneal endothelium
TSPAN2	2.58203e-106	0.522665	0.773	0.528	5.16406e-103	10	TSPAN2	corneal endothelium
BDNF1	9.76751e-103	0.90817	0.765	0.43	1.9535e-99	10	BDNF	corneal endothelium
TNMD1	6.47884e-101	0.881275	0.788	0.372	1.29577e-97	10	TNMD	corneal endothelium
COL4A11	2.25292e-100	0.638191	0.854	0.501	4.50584e-97	10	COL4A1	corneal endothelium
PITX22	6.87865e-97	0.744632	0.92	0.834	1.37573e-93	10	PITX2	corneal endothelium
RPS232	7.65656e-97	0.323583	1	0.996	1.53131e-93	10	RPS23	corneal endothelium
NEXN	2.33607e-96	0.908661	0.771	0.397	4.67214e-93	10	NEXN	corneal endothelium
RPL7A2	1.11766e-95	0.375738	1	0.99	2.23533e-92	10	RPL7A	corneal endothelium
SLC5A3	5.27341e-93	0.749059	0.79	0.521	1.05468e-89	10	SLC5A3	corneal endothelium
TUBB61	6.36082e-91	0.542578	0.864	0.59	1.27216e-87	10	TUBB6	corneal endothelium
SYNPO21	2.65685e-89	0.905357	0.775	0.548	5.31369e-86	10	SYNPO2	corneal endothelium
IGFBP72	1.88163e-87	0.551065	0.901	0.608	3.76326e-84	10	IGFBP7	corneal endothelium
A2M1	3.28212e-85	0.75873	0.761	0.536	6.56423e-82	10	A2M	corneal endothelium
PARM11	6.14186e-85	0.304369	0.786	0.631	1.22837e-81	10	PARM1	corneal endothelium
TUBA1A2	9.49297e-85	0.659313	0.992	0.95	1.89859e-81	10	TUBA1A	corneal endothelium
ABLIM12	1.71079e-84	0.290998	0.835	0.554	3.42158e-81	10	ABLIM1	corneal endothelium
NPY1R	5.64013e-84	0.294462	0.722	0.451	1.12803e-80	10	NPY1R	corneal endothelium
STMN12	6.16139e-84	0.41282	0.981	0.944	1.23228e-80	10	STMN1	corneal endothelium
IGFBP43	4.07557e-83	0.485858	0.957	0.737	8.15115e-80	10	IGFBP4	corneal endothelium
RASL11A1	1.94887e-82	0.560985	0.734	0.436	3.89775e-79	10	RASL11A	corneal endothelium
KIF5C	1.7313e-79	0.296421	0.709	0.359	3.4626e-76	10	KIF5C	corneal endothelium
PSAT11	2.86181e-78	0.459599	0.897	0.667	5.72362e-75	10	PSAT1	corneal endothelium
RPL51	3.50922e-78	0.3096	0.998	0.992	7.01844e-75	10	RPL5	corneal endothelium
GBP2	3.70396e-78	0.394686	0.73	0.52	7.40792e-75	10	GBP2	corneal endothelium
GBP1	8.93569e-77	0.387756	0.709	0.36	1.78714e-73	10	GBP1	corneal endothelium
NR2F11	2.48104e-76	0.734204	0.755	0.435	4.96208e-73	10	NR2F1	corneal endothelium
RPSA2	4.58e-74	0.363058	0.986	0.956	9.16e-71	10	RPSA	corneal endothelium
NNAT	5.2419e-74	0.723807	0.748	0.53	1.04838e-70	10	NNAT	corneal endothelium
PTX3	6.04072e-71	0.379032	0.726	0.459	1.20814e-67	10	PTX3	corneal endothelium
RPS27A1	8.16422e-71	0.271474	1	0.996	1.63284e-67	10	RPS27A	corneal endothelium
HSPB61	2.84931e-70	0.290423	0.792	0.605	5.69863e-67	10	HSPB6	corneal endothelium
HINT12	2.57318e-69	0.468688	0.977	0.9	5.14637e-66	10	HINT1	corneal endothelium
TUBB2	1.35735e-68	0.407945	0.99	0.961	2.71471e-65	10	TUBB	corneal endothelium
JAM2	9.87695e-67	0.260363	0.804	0.514	1.97539e-63	10	JAM2	corneal endothelium
RPL81	7.91822e-66	0.294917	1	0.985	1.58364e-62	10	RPL8	corneal endothelium
SYTL21	1.22149e-65	0.722811	0.73	0.515	2.44298e-62	10	SYTL2	corneal endothelium
OCIAD22	2.18326e-65	0.257403	0.847	0.538	4.36651e-62	10	OCIAD2	corneal endothelium
GPM6B1	3.80981e-65	0.522658	0.812	0.61	7.61961e-62	10	GPM6B	corneal endothelium
SOSTDC11	1.75437e-64	0.732745	0.868	0.702	3.50873e-61	10	SOSTDC1	corneal endothelium
NRP21	3.85475e-64	0.715082	0.765	0.546	7.70949e-61	10	NRP2	corneal endothelium
FOXF21	5.5087e-64	0.586471	0.705	0.358	1.10174e-60	10	FOXF2	corneal endothelium
RPL341	3.15987e-62	0.264414	0.998	0.996	6.31974e-59	10	RPL34	corneal endothelium
SERPINI1	1.46342e-59	0.260955	0.711	0.431	2.92685e-56	10	SERPINI1	corneal endothelium
COL4A5	3.82833e-59	0.441768	0.843	0.652	7.65666e-56	10	COL4A5	corneal endothelium
CYTL12	4.60488e-59	0.283912	0.771	0.483	9.20977e-56	10	CYTL1	corneal endothelium
RPL181	1.01286e-58	0.259344	0.992	0.985	2.02572e-55	10	RPL18	corneal endothelium
COTL1	3.2925e-57	0.579715	0.837	0.749	6.585e-54	10	COTL1	corneal endothelium
SUN21	2.14391e-55	0.304213	0.816	0.609	4.28783e-52	10	SUN2	corneal endothelium
RPL291	1.05619e-53	0.251288	1	0.977	2.11238e-50	10	RPL29	corneal endothelium
RPL122	1.4728e-53	0.287467	0.996	0.987	2.94559e-50	10	RPL12	corneal endothelium
RPL262	3.10419e-50	0.250204	0.992	0.986	6.20837e-47	10	RPL26	corneal endothelium
PPP1R14A	9.14077e-50	0.256193	0.862	0.592	1.82815e-46	10	PPP1R14A	corneal endothelium
BEX1	6.18175e-49	0.366024	0.697	0.512	1.23635e-45	10	BEX1	corneal endothelium
SOX42	9.16088e-48	0.46962	0.878	0.801	1.83218e-44	10	SOX4	corneal endothelium
ID32	5.23861e-47	0.559727	0.944	0.832	1.04772e-43	10	ID3	corneal endothelium
NACA2	5.55314e-47	0.266907	0.994	0.981	1.11063e-43	10	NACA	corneal endothelium
HSPG2	1.17538e-46	0.281754	0.885	0.739	2.35076e-43	10	HSPG2	corneal endothelium
PAFAH1B31	2.42864e-46	0.417059	0.812	0.581	4.85727e-43	10	PAFAH1B3	corneal endothelium
RAMP21	5.65062e-46	0.293777	0.845	0.647	1.13012e-42	10	RAMP2	corneal endothelium
CYP1B12	5.69057e-46	0.608609	0.746	0.668	1.13811e-42	10	CYP1B1	corneal endothelium
BNC2	2.16026e-45	0.320927	0.718	0.587	4.32052e-42	10	BNC2	corneal endothelium
BTF32	5.54962e-45	0.278972	0.975	0.964	1.10992e-41	10	BTF3	corneal endothelium
FLNB1	4.56132e-44	0.587498	0.695	0.483	9.12264e-41	10	FLNB	corneal endothelium
LITAF5	1.84475e-43	0.299855	0.887	0.695	3.68949e-40	10	LITAF	corneal endothelium
ZNF5032	4.06199e-43	0.278184	0.87	0.689	8.12399e-40	10	ZNF503	corneal endothelium
SAMD11	9.34981e-43	0.419519	0.66	0.474	1.86996e-39	10	SAMD11	corneal endothelium
SELENOP2	2.46089e-42	0.398953	0.819	0.696	4.92178e-39	10	SELENOP	corneal endothelium
ENTPD1	4.47717e-42	0.333299	0.639	0.355	8.95435e-39	10	ENTPD1	corneal endothelium
C1orf54	7.06625e-42	0.384179	0.691	0.444	1.41325e-38	10	C1orf54	corneal endothelium
ZNF385D2	1.19254e-41	0.400959	0.705	0.501	2.38507e-38	10	ZNF385D	corneal endothelium
FAM13C	1.64413e-41	0.324649	0.654	0.473	3.28826e-38	10	FAM13C	corneal endothelium
MYADM1	4.22417e-41	0.475944	0.856	0.754	8.44833e-38	10	MYADM	corneal endothelium
ITGA1	3.79506e-40	0.321572	0.693	0.558	7.59011e-37	10	ITGA1	corneal endothelium
FRMD6-AS2	7.5283e-40	0.430355	0.631	0.328	1.50566e-36	10	FRMD6-AS2	corneal endothelium
CD242	8.47306e-40	0.357908	0.784	0.621	1.69461e-36	10	CD24	corneal endothelium
IL11RA3	7.74155e-39	0.345812	0.928	0.758	1.54831e-35	10	IL11RA	corneal endothelium
CTGF3	2.02527e-38	0.753454	0.839	0.706	4.05054e-35	10	CTGF	corneal endothelium
CKB1	2.61476e-38	0.266322	0.777	0.532	5.22952e-35	10	CKB	corneal endothelium
ECHDC22	3.82074e-37	0.296792	0.707	0.473	7.64149e-34	10	ECHDC2	corneal endothelium
TMEM2561	7.31688e-37	0.329812	0.864	0.744	1.46338e-33	10	TMEM256	corneal endothelium
GUCY1A11	1.22584e-36	0.402073	0.643	0.356	2.45168e-33	10	GUCY1A1	corneal endothelium
NPNT1	3.30927e-35	0.315479	0.693	0.518	6.61854e-32	10	NPNT	corneal endothelium
KCNIP4	5.30021e-35	0.348242	0.654	0.46	1.06004e-31	10	KCNIP4	corneal endothelium
ISYNA11	6.20122e-35	0.258877	0.864	0.7	1.24024e-31	10	ISYNA1	corneal endothelium
TXNIP1	8.57171e-34	0.380793	0.87	0.727	1.71434e-30	10	TXNIP	corneal endothelium
SLC25A51	7.5569e-32	0.308282	0.932	0.806	1.51138e-28	10	SLC25A5	corneal endothelium
GEM1	4.4155e-31	0.264328	0.72	0.529	8.831e-28	10	GEM	corneal endothelium
LAMA41	1.20825e-30	0.385465	0.79	0.595	2.4165e-27	10	LAMA4	corneal endothelium
[truncated: 1,559 more rows]

## Sheet: 16 PCW
	p_val	avg_logFC	pct.1	pct.2	p_val_adj	cluster	gene	predicted cell type
[truncated: 3,691 more rows]

[truncated: 2 more sheets: 17-18 PCW, 20-21 PCW]
